# Supplementary material for: Activation of Polyamine Catabolism by N1,N11-Diethylnorspermine in Hepatic HepaRG Cells Induces Dedifferentiation and Mesenchymal-Like Phenotype
Source: Cells. 2018 Dec 18;7(12):275. doi: 10.3390/cells7120275 (PMC6316793; doi:10.3390/cells7120275)
Supplement: Supplementary file 1 [file cells-07-00275-s001.zip]

Archive with 9 entries (9 files):
- Table S8. HepaRG - DENSpm vs  DENSpm+MeSpd.xlsx
- Table S9. DENSpm+MeSpd vs control HepaRG.xlsx
- Table S10. DENSpm+MeSpd vs control HepaRG.xlsx
- Table S11. Integrins in all samples.xlsx
- Supplemental Table S1-S3 Fig S1.docx
- Table S4. Column annotations.docx
- Table S5. All analyses - Summary expression info.xlsx, joint lite, LogFC table.xlsx
- Table S6. HepaRG vs Huh7.5.xlsx
- Table S7. HepaRG - DENSpm vs control.xlsx
