# Supplementary material for: Activation of Polyamine Catabolism by N1,N11-Diethylnorspermine in Hepatic HepaRG Cells Induces Dedifferentiation and Mesenchymal-Like Phenotype
Source: Cells. 2018 Dec 18;7(12):275. doi: 10.3390/cells7120275 (PMC6316793; doi:10.3390/cells7120275)
Supplement: Supplementary file 1 [file cells-07-00275-s001.zip › Table S8. HepaRG - DENSpm vs DENSpm+MeSpd.xlsx]

## Sheet: HepaRG(d) DENSpm vs  DENS...1
Gene ID	Symbol	Biotype	Name	RefSeq_Summary	Annotation		DENSpm+MeSpd	HepaRG_ DENSpm	Score	LogCPM rank (%)	Tr.Length rank (%)	LogFC	LogCPM	F	p (QLF test)	FDR (QLF test)	p (LR test)	p (ex. test)	p (Mann-Wh.)	FDR (Mann-Wh.)	p (t-test)	Spearman r	Pearson r	p (Spearman)	p (Pearson)	CPMs:	HepaRG_DENSpm_rep1	HepaRG_DENSpm_rep2	HepaRG_DENSpm_rep3	HepaRG_DENSpm+3-MeSpd_rep1	HepaRG_DENSpm+3-MeSpd_rep2	HepaRG_DENSpm+3-MeSpd_rep3			(log-R) 50-1	(log-R) 50-2	(log-R) 50-3		(log-R) 50gamma-1	(log-R) 50gamma-2	(log-R) 50gamma-3
HepaRG: DENSpm vs DENSpm+MeSpd																											0	0	0	1	1	1			0	0	0		1	1	1
HepaRG: DENSpm vs control																											1	1	1						1	1	1		-0.25	-0.25	-0.25
ENSG00000118503	TNFAIP3	protein_coding	TNF alpha induced protein 3	This gene was identified as a gene whose expression is rapidly induced by the tumor necrosis factor (TNF). The protein encoded by this gene is a zinc finger protein and ubiqitin-editing enzyme, and has been shown to inhibit NF-kappa B activation as well as TNF-mediated apoptosis. The encoded protein, which has both ubiquitin ligase and deubiquitinase activities, is involved in the cytokine-mediat…	hsa04064 (NF-kappa B signaling pathway), hsa04217 (Necroptosis), hsa04621 (NOD-like receptor signaling pathway), hsa04657 (IL-17 signaling pathway), hsa04668 (TNF signaling pathway), hsa05162 (Measles), hsa05169 (Epstein-Barr virus infection), GO:0001922 (B-1 B cell homeostasis), GO:0002237 (response to molecule of bacterial origin), GO:0002634 (regulation of germinal center formation), GO:000267…				6830.73	96.973	79.5344	-6.00942	7.28969	3908.4	7.27697e-21	1.1347e-16	0	0	0.0765225	0.128411	0.000111335	-0.891133	-0.999766	0.017133	8.1946e-08		310.406	311.851	301.392	4.4039	4.95439	4.95439			2.77044	2.77709	2.7282		-2.83789	-2.71892	-2.71892
ENSG00000166592	RRAD	protein_coding	RRAD, Ras related glycolysis inhibitor and calcium channel regulator		GO:0007264 (small GTPase mediated signal transduction), GO:0005622 (intracellular), GO:0005886 (plasma membrane), GO:0003924 (GTPase activity), GO:0005515 (protein binding), GO:0005516 (calmodulin binding), GO:0005525 (GTP binding)				6407.63	96.274	26.8599	-5.82666	7.04642	3505.54	1.76125e-20	1.37316e-16	0	0	0.0765225	0.128411	0.000389057	-0.891133	-0.999209	0.017133	9.3842e-07		262.239	249.715	266.643	4.74796	4.74796	4.19747			2.67379	2.60374	2.69763		-2.61746	-2.61746	-2.74023
ENSG00000115009	CCL20	protein_coding	C-C motif chemokine ligand 20	This antimicrobial gene belongs to the subfamily of small cytokine CC genes. Cytokines are a family of secreted proteins involved in immunoregulatory and inflammatory processes. The CC cytokines are proteins characterized by two adjacent cysteines. The protein encoded by this gene displays chemotactic activity for lymphocytes and can repress proliferation of myeloid progenitors. Two transcript va…	hsa04060 (Cytokine-cytokine receptor interaction), hsa04062 (Chemokine signaling pathway), hsa04657 (IL-17 signaling pathway), hsa04668 (TNF signaling pathway), hsa05323 (Rheumatoid arthritis), GO:0002548 (monocyte chemotaxis), GO:0006935 (chemotaxis), GO:0006954 (inflammatory response), GO:0006955 (immune response), GO:0007165 (signal transduction), GO:0007186 (G-protein coupled receptor signali…				6038.32	97.4861	18.9264	-6.29403	7.54923	3208.8	3.61238e-20	1.41658e-16	0	0	0.1	0.128411	0.00158472	-0.87831	-0.996815	0.0213116	1.51971e-05		365.18	346.876	396.833	5.43607	4.12866	4.54153			2.88263	2.80886	3.00193		-2.74318	-3.02214	-2.92809
ENSG00000162772	ATF3	protein_coding	activating transcription factor 3	This gene encodes a member of the mammalian activation transcription factor/cAMP responsive element-binding (CREB) protein family of transcription factors. This gene is induced by a variety of signals, including many of those encountered by cancer cells, and is involved in the complex process of cellular stress response. Multiple transcript variants encoding different isoforms have been found for…	hsa05166 (Human T-cell leukemia virus 1 infection), GO:0000122 (negative regulation of transcription from RNA polymerase II promoter), GO:0006094 (gluconeogenesis), GO:0006366 (transcription from RNA polymerase II promoter), GO:0008284 (positive regulation of cell proliferation), GO:0034198 (cellular response to amino acid starvation), GO:0035914 (skeletal muscle cell differentiation), GO:0036499…				6015.61	99.0124	43.8238	-4.44046	8.68756	3188.37	3.8047e-20	1.41658e-16	0	0	0.1	0.128411	0.000431848	-0.87831	-0.999112	0.0213116	1.18325e-06		785.202	762.15	816.786	35.9881	35.1624	37.7084			2.17888	2.136	2.23563		-2.19423	-2.22594	-2.13034
ENSG00000169429	CXCL8	protein_coding	C-X-C motif chemokine ligand 8	The protein encoded by this gene is a member of the CXC chemokine family. This chemokine is one of the major mediators of the inflammatory response. This chemokine is secreted by several cell types. It functions as a chemoattractant, and is also a potent angiogenic factor. This gene is believed to play a role in the pathogenesis of bronchiolitis, a common respiratory tract disease caused by viral…	hsa04060 (Cytokine-cytokine receptor interaction), hsa04062 (Chemokine signaling pathway), hsa04064 (NF-kappa B signaling pathway), hsa04072 (Phospholipase D signaling pathway), hsa04218 (Cellular senescence), hsa04620 (Toll-like receptor signaling pathway), hsa04621 (NOD-like receptor signaling pathway), hsa04622 (RIG-I-like receptor signaling pathway), hsa04657 (IL-17 signaling pathway), hsa049…				5938.62	97.9478	30.7978	-5.94018	7.78669	3119.53	4.54235e-20	1.41658e-16	0	0	0.1	0.128411	0.00118931	-0.87831	-0.997588	0.0213116	8.71829e-06		427.867	412.384	462.616	6.39942	6.60585	8.18851			2.77659	2.72367	2.88874		-2.90087	-2.86584	-2.62229
ENSG00000254453	NAV2-AS2	antisense	NAV2 antisense RNA 2						5733.75	86.6863	20.4849	-6.95291	5.34945	2903.76	8.12773e-20	1.81051e-16	0	0	0.0765225	0.128411	5.08308e-05	-0.891133	-0.999888	0.017133	1.89244e-08		81.6098	79.5455	80.7153	0.68811	0.68811	0.550488			2.50074	2.46467	2.48522		-2.45827	-2.45827	-2.53409
ENSG00000243955	GSTA1	protein_coding	glutathione S-transferase alpha 1	Cytosolic and membrane-bound forms of glutathione S-transferase are encoded by two distinct supergene families. These enzymes function in the detoxification of electrophilic compounds, including carcinogens, therapeutic drugs, environmental toxins and products of oxidative stress, by conjugation with glutathione. The genes encoding these enzymes are known to be highly polymorphic. These genetic v…	hsa00480 (Glutathione metabolism), hsa00980 (Metabolism of xenobiotics by cytochrome P450), hsa00982 (Drug metabolism - cytochrome P450), hsa00983 (Drug metabolism - other enzymes), hsa01524 (Platinum drug resistance), hsa05200 (Pathways in cancer), hsa05204 (Chemical carcinogenesis), hsa05225 (Hepatocellular carcinoma), hsa05418 (Fluid shear stress and atherosclerosis), GO:0006749 (glutathione m…				5715.81	99.6858	18.843	4.4771	10.1834	2924.03	7.68157e-20	1.81051e-16	0	0	0.1	0.128411	0.00298583	0.87831	0.994054	0.0213116	5.29303e-05		100.602	98.8814	100.258	2048.23	2444.79	2183.1			-2.21329	-2.23769	-2.21814		2.10737	2.36247	2.19928
ENSG00000110169	HPX	protein_coding	hemopexin	This gene encodes a plasma glycoprotein that binds heme with high affinity. The encoded protein is an acute phase protein that transports heme from the plasma to the liver and may be involved in protecting cells from oxidative stress. [provided by RefSeq, Apr 2009]. Publication Note: This RefSeq record includes a subset of the publications that are available for this gene. Please see the Gene rec…	GO:0002639 (positive regulation of immunoglobulin production), GO:0002925 (positive regulation of humoral immune response mediated by circulating immunoglobulin), GO:0006879 (cellular iron ion homeostasis), GO:0006898 (receptor-mediated endocytosis), GO:0015886 (heme transport), GO:0016032 (viral process), GO:0020027 (hemoglobin metabolic process), GO:0042168 (heme metabolic process), GO:0042511 …				5333.82	96.6203	17.1049	5.86947	7.15211	2601.73	1.98137e-19	3.86194e-16	0	0	0.1	0.128411	0.00354483	0.87831	0.992927	0.0213116	7.48651e-05		4.88558	5.22963	4.19747	264.716	312.195	261.344			-2.66053	-2.59019	-2.81243		2.61505	2.85141	2.59669
ENSG00000106366	SERPINE1	protein_coding	serpin family E member 1	This gene encodes a member of the serine proteinase inhibitor (serpin) superfamily. This member is the principal inhibitor of tissue plasminogen activator (tPA) and urokinase (uPA), and hence is an inhibitor of fibrinolysis. Defects in this gene are the cause of plasminogen activator inhibitor-1 deficiency (PAI-1 deficiency), and high concentrations of the gene product are associated with thrombo…	hsa04066 (HIF-1 signaling pathway), hsa04115 (p53 signaling pathway), hsa04218 (Cellular senescence), hsa04371 (Apelin signaling pathway), hsa04390 (Hippo signaling pathway), hsa04610 (Complement and coagulation cascades), hsa04933 (AGE-RAGE signaling pathway in diabetic complications), hsa05142 (Chagas disease (American trypanosomiasis)), GO:0001300 (chronological cell aging), GO:0001525 (angiog…				5228.73	99.2304	91.8612	-4.009	8.96039	2515.94	2.60055e-19	4.22877e-16	0	0	0.1	0.128411	1.76509e-09	-0.87831	-0.99997	0.0213116	1.33362e-09		942.16	934.797	936.311	60.1408	53.1909	61.3794			1.98986	1.97856	1.98089		-1.93556	-2.10667	-1.90709
ENSG00000229314	ORM1	protein_coding	orosomucoid 1	This gene encodes a key acute phase plasma protein. Because of its increase due to acute inflammation, this protein is classified as an acute-phase reactant. The specific function of this protein has not yet been determined; however, it may be involved in aspects of immunosuppression. [provided by RefSeq, Jul 2008]. Publication Note: This RefSeq record includes a subset of the publications that a…	GO:0002576 (platelet degranulation), GO:0002682 (regulation of immune system process), GO:0006953 (acute-phase response), GO:0006954 (inflammatory response), GO:0032715 (negative regulation of interleukin-6 production), GO:0032720 (negative regulation of tumor necrosis factor production), GO:0043312 (neutrophil degranulation), GO:0005576 (extracellular region), GO:0005615 (extracellular space), G…				5203.04	99.8653	13.7314	4.37036	12.2344	2495.17	2.78142e-19	4.22877e-16	6.13343e-283	1.51131e-283	0.1	0.128411	0.00226339	0.87831	0.995472	0.0213116	3.07049e-05		433.853	460.414	439.083	9189.64	9917.45	8470.91			-2.21504	-2.1297	-2.19783		2.18337	2.2933	2.0659
ENSG00000225648	SBDSP1	transcribed_unprocessed_pseudogene	SBDS, ribosome maturation factor pseudogene 1						5144	97.5309	20.3181	-3.98422	7.55576	2447.69	3.25026e-19	4.22877e-16	0	0	0.1	0.128411	9.98872e-05	-0.87831	-0.999729	0.0213116	1.1017e-07		361.258	350.798	349.009	22.9829	22.7764	21.2626			1.96541	1.92326	1.91593		-1.89657	-1.90854	-1.9995
ENSG00000099860	GADD45B	protein_coding	growth arrest and DNA damage inducible beta	This gene is a member of a group of genes whose transcript levels are increased following stressful growth arrest conditions and treatment with DNA-damaging agents. The genes in this group respond to environmental stresses by mediating activation of the p38/JNK pathway. This activation is mediated via their proteins binding and activating MTK1/MEKK4 kinase, which is an upstream activator of both …	hsa04010 (MAPK signaling pathway), hsa04064 (NF-kappa B signaling pathway), hsa04068 (FoxO signaling pathway), hsa04110 (Cell cycle), hsa04115 (p53 signaling pathway), hsa04210 (Apoptosis), hsa04218 (Cellular senescence), hsa05200 (Pathways in cancer), hsa05202 (Transcriptional misregulation in cancer), hsa05210 (Colorectal cancer), hsa05212 (Pancreatic cancer), hsa05213 (Endometrial cancer), hsa…				5143.53	99.705	23.9674	-4.1729	10.2871	2447.31	3.25436e-19	4.22877e-16	0	0	0.1	0.128411	0.000343858	-0.87831	-0.999055	0.0213116	1.34018e-06		2352.37	2292.78	2457.17	146.223	121.176	126.337			2.06959	2.0326	2.13242		-1.91991	-2.18696	-2.12774
ENSG00000148926	ADM	protein_coding	adrenomedullin	The protein encoded by this gene is a preprohormone which is cleaved to form two biologically active peptides, adrenomedullin and proadrenomedullin N-terminal 20 peptide. Adrenomedullin is a 52 aa peptide with several functions, including vasodilation, regulation of hormone secretion, promotion of angiogenesis, and antimicrobial activity. The antimicrobial activity is antibacterial, as the peptid…	GO:0001570 (vasculogenesis), GO:0001666 (response to hypoxia), GO:0001843 (neural tube closure), GO:0002026 (regulation of the force of heart contraction), GO:0002031 (G-protein coupled receptor internalization), GO:0006171 (cAMP biosynthetic process), GO:0006701 (progesterone biosynthetic process), GO:0007165 (signal transduction), GO:0007204 (positive regulation of cytosolic calcium ion concent…				5065.99	97.8195	44.2022	-4.1496	7.68785	2385.57	4.00343e-19	4.80196e-16	0	0	0.1	0.128411	0.00114151	-0.87831	-0.997669	0.0213116	8.14717e-06		390.846	368.001	411.559	21.3314	21.469	23.1205			2.01968	1.93325	2.09381		-2.05394	-2.04545	-1.94735
ENSG00000185022	MAFF	protein_coding	MAF bZIP transcription factor F	The protein encoded by this gene is a basic leucine zipper (bZIP) transcription factor that lacks a transactivation domain. It is known to bind the US-2 DNA element in the promoter of the oxytocin receptor (OTR) gene and most likely heterodimerizes with other leucine zipper-containing proteins to enhance expression of the OTR gene during term pregnancy. The encoded protein can also form homodimer…	GO:0001701 (in utero embryonic development), GO:0006355 (regulation of transcription, DNA-templated), GO:0006366 (transcription from RNA polymerase II promoter), GO:0007567 (parturition), GO:0007596 (blood coagulation), GO:0035914 (skeletal muscle cell differentiation), GO:0045604 (regulation of epidermal cell differentiation), GO:0005634 (nucleus), GO:0005654 (nucleoplasm), GO:0005739 (mitochond…				4966.06	85.5576	75.9364	-5.58604	5.22713	2307	5.25196e-19	5.84956e-16	0	0	0.1	0.128411	0.000165084	-0.87831	-0.999597	0.0213116	2.43783e-07		74.6599	71.2194	73.4901	1.51384	1.72027	1.30741			2.23925	2.173	2.21706		-2.20811	-2.12575	-2.29545
ENSG00000091583	APOH	protein_coding	apolipoprotein H	Apolipoprotein H has been implicated in a variety of physiologic pathways including lipoprotein metabolism, coagulation, and the production of antiphospholipid autoantibodies. APOH may be a required cofactor for anionic phospholipid binding by the antiphospholipid autoantibodies found in sera of many patients with lupus and primary antiphospholipid syndrome, but it does not seem to be required fo…	hsa04979 (Cholesterol metabolism), GO:0001937 (negative regulation of endothelial cell proliferation), GO:0002576 (platelet degranulation), GO:0006641 (triglyceride metabolic process), GO:0007597 (blood coagulation, intrinsic pathway), GO:0010596 (negative regulation of endothelial cell migration), GO:0016525 (negative regulation of angiogenesis), GO:0030194 (positive regulation of blood coagulat…				4842.94	98.8841	19.4523	4.76263	8.58875	2211.77	7.39071e-19	7.68289e-16	0	0	0.1	0.128411	0.00613186	0.87831	0.987844	0.0213116	0.000220739		27.9373	26.7675	27.318	652.947	846.238	728.02			-2.29935	-2.35685	-2.3295		2.15202	2.52511	2.30858
ENSG00000237773	AC073332.1	antisense							4794.8	94.0614	9.33171	-5.28516	6.44275	2175.01	8.4656e-19	7.69288e-16	0	0	0.1	0.128411	0.000287967	-0.87831	-0.999237	0.0213116	8.72667e-07		173.06	172.027	163.013	4.54153	5.0232	3.44055			2.4139	2.40537	2.32863		-2.32818	-2.22567	-2.59405
ENSG00000163874	ZC3H12A	protein_coding	zinc finger CCCH-type containing 12A	ZC3H12A is an MCP1 (CCL2; MIM 158105)-induced protein that acts as a transcriptional activator and causes cell death of cardiomyocytes, possibly via induction of genes associated with apoptosis.[supplied by OMIM, Mar 2008]. Publication Note: This RefSeq record includes a subset of the publications that are available for this gene. Please see the Gene record to access additional publications.	GO:0000294 (nuclear-transcribed mRNA catabolic process, endonucleolytic cleavage-dependent decay), GO:0001525 (angiogenesis), GO:0001933 (negative regulation of protein phosphorylation), GO:0002230 (positive regulation of defense response to virus by host), GO:0006351 (transcription, DNA-templated), GO:0006915 (apoptotic process), GO:0006954 (inflammatory response), GO:0006974 (cellular response …				4790.07	95.5044	61.5764	-3.85164	6.81973	2171.41	8.57994e-19	7.69288e-16	2.894e-293	5.56053e-293	0.1	0.128411	0.000264949	-0.87831	-0.999457	0.0213116	4.4292e-07		205.814	216.961	210.355	14.3815	14.8632	14.5879			1.80483	1.88022	1.83602		-1.86032	-1.81851	-1.84225
ENSG00000228278	ORM2	protein_coding	orosomucoid 2	This gene encodes a key acute phase plasma protein. Because of its increase due to acute inflammation, this protein is classified as an acute-phase reactant. The specific function of this protein has not yet been determined; however, it may be involved in aspects of immunosuppression. [provided by RefSeq, Jul 2008]. Publication Note: This RefSeq record includes a subset of the publications that a…	GO:0002576 (platelet degranulation), GO:0002682 (regulation of immune system process), GO:0006953 (acute-phase response), GO:0043312 (neutrophil degranulation), GO:0005576 (extracellular region), GO:0005615 (extracellular space), GO:0031093 (platelet alpha granule lumen), GO:0035578 (azurophil granule lumen), GO:0035580 (specific granule lumen), GO:0070062 (extracellular vesicular exosome), GO:00…				4768.84	99.4356	19.4779	4.23257	9.41044	2155.3	9.11358e-19	7.69288e-16	1.57687e-301	9.30002e-308	0.1	0.128411	0.00231856	0.87831	0.995223	0.0213116	3.41691e-05		71.6322	72.8708	61.6546	1309.95	1385.58	1180.45			-2.0351	-2.01104	-2.24518		2.12013	2.20098	1.9702
ENSG00000137331	IER3	protein_coding	immediate early response 3	This gene functions in the protection of cells from Fas- or tumor necrosis factor type alpha-induced apoptosis. Partially degraded and unspliced transcripts are found after virus infection in vitro, but these transcripts are not found in vivo and do not generate a valid protein. [provided by RefSeq, Jul 2008]. Publication Note: This RefSeq record includes a subset of the publications that are ava…	GO:0006915 (apoptotic process), GO:0009653 (anatomical structure morphogenesis), GO:0010941 (regulation of cell death), GO:0014066 (regulation of phosphatidylinositol 3-kinase signaling), GO:0043066 (negative regulation of apoptotic process), GO:2001020 (regulation of response to DNA damage stimulus), GO:0005634 (nucleus), GO:0005829 (cytosol), GO:0016021 (integral component of membrane), GO:0005…				4758.97	94.2282	47.0562	-4.73081	6.4764	2147.82	9.37373e-19	7.69288e-16	0	0	0.1	0.128411	3.60731e-05	-0.87831	-0.999737	0.0213116	1.0354e-07		172.784	167.761	173.541	5.78012	6.05537	7.5004			2.1944	2.15233	2.20063		-2.29524	-2.24508	-2.00704
ENSG00000198804	MT-CO1	protein_coding	mitochondrially encoded cytochrome c oxidase I		hsa00190 (Oxidative phosphorylation), hsa01100 (Metabolic pathways), hsa04260 (Cardiac muscle contraction), hsa04714 (Thermogenesis), hsa04932 (Non-alcoholic fatty liver disease (NAFLD)), hsa05010 (Alzheimer disease), hsa05012 (Parkinson disease), hsa05016 (Huntington disease), R-HSA-1428517 (Homo sapiens: The citric acid (TCA) cycle and respiratory electron transport), R-HSA-1430728 (Homo sapien…				4732.01	99.9679	59.0239	4.20959	14.5701	2127.47	1.01254e-18	7.8943e-16	3.75806e-198	5.16621e-198	0.1	0.128411	0.000430395	0.87831	0.999129	0.0213116	1.13655e-06		2549.72	2473.27	2460.82	47976.1	45200.6	45287.1			-2.07238	-2.11626	-2.12354		2.16045	2.07448	2.07724
ENSG00000228253	MT-ATP8	protein_coding	mitochondrially encoded ATP synthase membrane subunit 8		hsa00190 (Oxidative phosphorylation), hsa01100 (Metabolic pathways), hsa04714 (Thermogenesis), hsa05010 (Alzheimer disease), hsa05012 (Parkinson disease), hsa05016 (Huntington disease), R-HSA-1428517 (Homo sapiens: The citric acid (TCA) cycle and respiratory electron transport), R-HSA-1430728 (Homo sapiens: Metabolism), R-HSA-163200 (Homo sapiens: Respiratory electron transport, ATP synthesis by …				4707.75	99.9038	2.52052	4.11397	13.019	2109.21	1.08575e-18	8.06193e-16	9.66671e-230	7.88761e-230	0.1	0.128411	0.00122823	0.87831	0.997445	0.0213116	9.78294e-06		949.041	841.902	928.191	16730.8	15355.4	14996.5			-1.98751	-2.15994	-2.01949		2.14952	2.02577	1.99166
ENSG00000237927	AL078604.2	lincRNA							4664.29	85.1408	74.7948	-6.30506	5.18135	2076.7	1.23133e-18	8.72735e-16	0	0	0.1	0.128411	0.00195327	-0.87831	-0.996062	0.0213116	2.32349e-05		69.7055	67.0219	77.4812	1.10098	0.825732	0.756921			2.30069	2.24566	2.44922		-2.2306	-2.3647	-2.40027
ENSG00000228804	AC072022.1	antisense							4598.44	92.6762	8.77373	-4.0081	6.09613	2027.84	1.49317e-18	9.77568e-16	1.32259e-285	2.92621e-285	0.1	0.128411	7.04379e-05	-0.87831	-0.999762	0.0213116	8.46052e-08		128.677	130.741	126.268	7.56921	7.98207	8.39494			1.85637	1.87899	1.82954		-1.91508	-1.85414	-1.79567
ENSG00000164266	SPINK1	protein_coding	serine peptidase inhibitor, Kazal type 1	The protein encoded by this gene is a trypsin inhibitor, which is secreted from pancreatic acinar cells into pancreatic juice. It is thought to function in the prevention of trypsin-catalyzed premature activation of zymogens within the pancreas and the pancreatic duct. Mutations in this gene are associated with hereditary pancreatitis and tropical calcific pancreatitis. [provided by RefSeq, Oct 2…	GO:0010751 (negative regulation of nitric oxide mediated signal transduction), GO:0050732 (negative regulation of peptidyl-tyrosine phosphorylation), GO:0060046 (regulation of acrosome reaction), GO:0090281 (negative regulation of calcium ion import), GO:1900004 (negative regulation of serine-type endopeptidase activity), GO:2001256 (regulation of store-operated calcium entry), GO:0001669 (acroso…				4595.85	88.0652	15.431	5.81398	5.47156	2025.92	1.50463e-18	9.77568e-16	0	0	0.1	0.128411	0.00217976	0.87831	0.995588	0.0213116	2.91588e-05		1.58265	1.2386	1.78909	94.9592	82.5044	83.3301			-2.30455	-2.45021	-2.22373		2.45372	2.25537	2.2694
ENSG00000105371	ICAM4	protein_coding	intercellular adhesion molecule 4 (Landsteiner-Wiener blood group)	This gene encodes the Landsteiner-Wiener (LW) blood group antigen(s) that belongs to the immunoglobulin (Ig) superfamily, and that shares similarity with the intercellular adhesion molecule (ICAM) protein family. This ICAM protein contains 2 Ig-like C2-type domains and binds to the leukocyte adhesion LFA-1 protein. The molecular basis of the LW(A)/LW(B) blood group antigens is a single aa variati…	GO:0007155 (cell adhesion), GO:0016337 (single organismal cell-cell adhesion), GO:0030198 (extracellular matrix organization), GO:0050776 (regulation of immune response), GO:0005615 (extracellular space), GO:0005737 (cytoplasm), GO:0005886 (plasma membrane), GO:0005887 (integral component of plasma membrane), GO:0016021 (integral component of membrane), GO:0005178 (integrin binding), R-HSA-128021…				4575.62	88.7321	45.0552	-7.14261	5.53717	2011.02	1.59731e-18	9.90002e-16	0	0	0.1	0.128411	0.00185789	-0.87831	-0.99623	0.0213116	2.12884e-05		89.2478	86.8395	99.7759	0.412866	0.963354	0.550488			2.53791	2.49932	2.69544		-2.70306	-2.40658	-2.62304
ENSG00000124225	PMEPA1	protein_coding	prostate transmembrane protein, androgen induced 1	This gene encodes a transmembrane protein that contains a Smad interacting motif (SIM). Expression of this gene is induced by androgens and transforming growth factor beta, and the encoded protein suppresses the androgen receptor and transforming growth factor beta signaling pathways though interactions with Smad proteins. Overexpression of this gene may play a role in multiple types of cancer. A…	GO:0010991 (negative regulation of SMAD protein complex assembly), GO:0030512 (negative regulation of transforming growth factor beta receptor signaling pathway), GO:0030521 (androgen receptor signaling pathway), GO:0060394 (negative regulation of pathway-restricted SMAD protein phosphorylation), GO:0000139 (Golgi membrane), GO:0005886 (plasma membrane), GO:0010008 (endosome membrane), GO:0016021…				4564.53	90.0725	87.0382	-4.29205	5.68536	2002.87	1.65074e-18	9.90002e-16	2.41101e-287	6.21493e-287	0.1	0.128411	0.000265408	-0.87831	-0.999367	0.0213116	6.01079e-07		100.67	95.028	97.2987	5.09201	4.61034	5.22963			1.96175	1.8802	1.91358		-1.89393	-1.9954	-1.8662
ENSG00000275741	AL162497.1	antisense							4536.81	89.2067	9.24833	-6.79884	5.59342	1958.68	1.97753e-18	1.10127e-15	0	0	0.0765225	0.128411	0.000490453	-0.891133	-0.998883	0.017133	1.8718e-06		95.5785	99.2254	91.5186	0.619299	0.619299	1.30741			2.55496	2.6079	2.49365		-2.66435	-2.66435	-2.32783
ENSG00000090339	ICAM1	protein_coding	intercellular adhesion molecule 1	This gene encodes a cell surface glycoprotein which is typically expressed on endothelial cells and cells of the immune system. It binds to integrins of type CD11a / CD18, or CD11b / CD18 and is also exploited by Rhinovirus as a receptor. [provided by RefSeq, Jul 2008]. Publication Note: This RefSeq record includes a subset of the publications that are available for this gene. Please see the Gene…	hsa04064 (NF-kappa B signaling pathway), hsa04514 (Cell adhesion molecules (CAMs)), hsa04650 (Natural killer cell mediated cytotoxicity), hsa04668 (TNF signaling pathway), hsa04670 (Leukocyte transendothelial migration), hsa04933 (AGE-RAGE signaling pathway in diabetic complications), hsa05143 (African trypanosomiasis), hsa05144 (Malaria), hsa05150 (Staphylococcus aureus infection), hsa05164 (Inf…				4531.9	93.5163	44.6768	-4.05346	6.30641	1978.97	1.81921e-18	1.05063e-15	1.65994e-280	3.57274e-280	0.1	0.128411	0.000910887	-0.87831	-0.998102	0.0213116	5.40098e-06		145.879	157.577	143.677	9.35829	8.46375	9.08305			1.86223	1.97206	1.84058		-1.84038	-1.95872	-1.87577
ENSG00000248527	MTATP6P1	unprocessed_pseudogene	mitochondrially encoded ATP synthase 6 pseudogene 1						4484.49	99.8525	16.4058	4.03397	12.1269	1944.47	2.09754e-18	1.12783e-15	1.05241e-233	4.65117e-234	0.1	0.128411	0.00415745	0.87831	0.991713	0.0213116	0.000102735		526.06	495.646	522.138	9405.5	7668.78	8216.17			-1.97989	-2.06547	-1.99065		2.17515	1.88071	1.98015
ENSG00000134070	IRAK2	protein_coding	interleukin 1 receptor associated kinase 2	IRAK2 encodes the interleukin-1 receptor-associated kinase 2, one of two putative serine/threonine kinases that become associated with the interleukin-1 receptor (IL1R) upon stimulation. IRAK2 is reported to participate in the IL1-induced upregulation of NF-kappaB. [provided by RefSeq, Jul 2008]. Publication Note: This RefSeq record includes a subset of the publications that are available for thi…	hsa04722 (Neurotrophin signaling pathway), hsa05152 (Tuberculosis), GO:0000187 (activation of MAPK activity), GO:0001959 (regulation of cytokine-mediated signaling pathway), GO:0002224 (toll-like receptor signaling pathway), GO:0002755 (MyD88-dependent toll-like receptor signaling pathway), GO:0002756 (MyD88-independent toll-like receptor signaling pathway), GO:0006468 (protein phosphorylation), …				4462.16	90.5663	93.6313	-4.82531	5.74888	1928.32	2.24411e-18	1.13234e-15	0	0	0.1	0.128411	0.000295286	-0.87831	-0.999154	0.0213116	1.07205e-06		104.455	106.657	99.7759	3.02768	4.19747	3.71579			2.12685	2.15638	2.062		-2.27736	-1.97557	-2.0923
ENSG00000210077	MT-TV	Mt_tRNA	mitochondrially encoded tRNA valine						4453.32	99.3523	0.487429	-4.66545	9.24859	1921.94	2.30512e-18	1.13234e-15	3.22454e-283	3.96813e-290	0.1	0.128411	0.00816147	-0.87831	-0.983851	0.0213116	0.000389086		1051.09	1085.77	1373.67	45.0024	48.9934	44.3143			2.15478	2.20153	2.54029		-2.33097	-2.21339	-2.35224
ENSG00000257453	AC011611.3	antisense							4441.46	94.5681	11.8522	-4.0196	6.54552	1913.39	2.38975e-18	1.13234e-15	6.06416e-284	1.25785e-283	0.1	0.128411	0.000314986	-0.87831	-0.999109	0.0213116	1.1916e-06		175.606	169.826	181.73	10.5969	11.9043	9.97759			1.89695	1.84922	1.94586		-1.92059	-1.77812	-1.99332
ENSG00000087074	PPP1R15A	protein_coding	protein phosphatase 1 regulatory subunit 15A	This gene is a member of a group of genes whose transcript levels are increased following stressful growth arrest conditions and treatment with DNA-damaging agents. The induction of this gene by ionizing radiation occurs in certain cell lines regardless of p53 status, and its protein response is correlated with apoptosis following ionizing radiation. [provided by RefSeq, Jul 2008]. Publication No…	hsa04141 (Protein processing in endoplasmic reticulum), GO:0006915 (apoptotic process), GO:0006974 (cellular response to DNA damage stimulus), GO:0007050 (cell cycle arrest), GO:0030968 (endoplasmic reticulum unfolded protein response), GO:0032058 (positive regulation of translational initiation in response to stress), GO:0032515 (negative regulation of phosphoprotein phosphatase activity), GO:00…				4440.55	97.4219	76.0582	-3.51677	7.53047	1912.73	2.39642e-18	1.13234e-15	1.65035e-266	1.39177e-281	0.1	0.128411	1.01928e-05	-0.87831	-0.999816	0.0213116	5.0631e-08		336.004	345.225	338.206	31.5154	29.6575	27.8684			1.70045	1.73928	1.70982		-1.63369	-1.71597	-1.79989
ENSG00000165507	DEPP1	protein_coding	DEPP1, autophagy regulator	The expression of this gene is induced by fasting as well as by progesterone. The protein encoded by this gene contains a t-synaptosome-associated protein receptor (SNARE) coiled-coil homology domain and a peroxisomal targeting signal. Production of the encoded protein leads to phosphorylation and activation of the transcription factor ELK1. [provided by RefSeq, Jul 2008]. Sequence Note: This Ref…	GO:0005739 (mitochondrion)				4418.73	98.4544	41.8163	-3.71439	8.16381	1897.06	2.56147e-18	1.17474e-15	1.01879e-271	2.51603e-282	0.1	0.128411	2.74458e-06	-0.87831	-0.999785	0.0213116	6.96194e-08		541.818	528.193	528.124	45.2088	38.3277	38.1901			1.85181	1.81521	1.81502		-1.67418	-1.90147	-1.9064
ENSG00000163739	CXCL1	protein_coding	C-X-C motif chemokine ligand 1	This antimicrobial gene encodes a member of the CXC subfamily of chemokines. The encoded protein is a secreted growth factor that signals through the G-protein coupled receptor, CXC receptor 2. This protein plays a role in inflammation and as a chemoattractant for neutrophils. Aberrant expression of this protein is associated with the growth and progression of certain tumors. A naturally occurrin…	hsa04060 (Cytokine-cytokine receptor interaction), hsa04062 (Chemokine signaling pathway), hsa04621 (NOD-like receptor signaling pathway), hsa04657 (IL-17 signaling pathway), hsa04668 (TNF signaling pathway), hsa05120 (Epithelial cell signaling in Helicobacter pylori infection), hsa05132 (Salmonella infection), hsa05134 (Legionellosis), hsa05146 (Amoebiasis), hsa05167 (Kaposi sarcoma-associated h…				4300.34	94.0422	22.55	-5.23114	6.43513	1812.96	3.69681e-18	1.61402e-15	0	0	0.1	0.128411	0.00145161	-0.87831	-0.996878	0.0213116	1.46056e-05		159.986	163.908	181.042	5.09201	3.37174	4.95439			2.29314	2.32765	2.46945		-2.22039	-2.62119	-2.24866
ENSG00000145321	GC	protein_coding	GC, vitamin D binding protein	The protein encoded by this gene belongs to the albumin gene family. It is a multifunctional protein found in plasma, ascitic fluid, cerebrospinal fluid and on the surface of many cell types. It binds to vitamin D and its plasma metabolites and transports them to target tissues. Alternatively spliced transcript variants encoding different isoforms have been found for this gene.[provided by RefSeq…	GO:0042359 (vitamin D metabolic process), GO:0051180 (vitamin transport), GO:0005576 (extracellular region), GO:0005615 (extracellular space), GO:0005829 (cytosol), GO:0043202 (lysosomal lumen), GO:0070062 (extracellular vesicular exosome), GO:0072562 (blood microparticle), GO:0003779 (actin binding), GO:0005499 (vitamin D binding), GO:0051183 (vitamin transporter activity), GO:1902118 (calcidiol…				4297.8	94.0807	43.8622	6.44059	6.4456	1811.18	3.72634e-18	1.61402e-15	0	0	0.1	0.128411	0.00757501	0.87831	0.984994	0.0213116	0.000336098		1.51384	2.13314	2.27076	147.462	198.933	169.826			-2.89591	-2.66173	-2.61447		2.51467	2.9416	2.71584
ENSG00000144655	CSRNP1	protein_coding	cysteine and serine rich nuclear protein 1	This gene encodes a protein that localizes to the nucleus and expression of this gene is induced in response to elevated levels of axin. The Wnt signalling pathway, which is negatively regulated by axin, is important in axis formation in early development and impaired regulation of this signalling pathway is often involved in tumors. A decreased level of expression of this gene in tumors compared…	GO:0006351 (transcription, DNA-templated), GO:0006915 (apoptotic process), GO:0045944 (positive regulation of transcription from RNA polymerase II promoter), GO:0005634 (nucleus), GO:0003674 (molecular_function), GO:0003677 (DNA binding), GO:0003700 (sequence-specific DNA binding transcription factor activity), GO:0005515 (protein binding)				4221.75	96.6459	89.0457	-3.73242	7.16265	1758.05	4.74109e-18	1.99805e-15	6.18895e-261	1.11034e-260	0.1	0.128411	0.000278531	-0.87831	-0.999061	0.0213116	1.32316e-06		268.363	274.074	256.321	21.0562	21.125	17.8909			1.81656	1.84672	1.75082		-1.73512	-1.73082	-1.94816
ENSG00000267607	AC011511.5	antisense							4193.79	95.5942	92.0536	-4.01287	6.83835	1738.69	5.18526e-18	2.12773e-15	7.47419e-261	1.47056e-260	0.1	0.128411	0.00183886	-0.87831	-0.996103	0.0213116	2.27466e-05		223.016	225.287	197.488	14.7256	12.6612	12.5924			1.96597	1.98046	1.79224		-1.78393	-1.97398	-1.98077
ENSG00000210049	MT-TF	Mt_tRNA	mitochondrially encoded tRNA phenylalanine						4157.94	99.8204	0.59646	-4.14046	11.3205	1714.01	5.82096e-18	2.32734e-15	1.05944e-233	1.7185e-234	0.1	0.128411	0.00363605	-0.87831	-0.992519	0.0213116	8.37361e-05		4738.12	4413.95	5368.56	309.237	262.17	251.917			2.03979	1.9376	2.21995		-1.88904	-2.12559	-2.1827
ENSG00000155090	KLF10	protein_coding	Kruppel like factor 10	This gene encodes a member of a family of proteins that feature C2H2-type zinc finger domains. The encoded protein is a transcriptional repressor that acts as an effector of transforming growth factor beta signaling. Activity of this protein may inhibit the growth of cancers, particularly pancreatic cancer. Alternative splicing results in multiple transcript variants. [provided by RefSeq, Jun 201…	GO:0000122 (negative regulation of transcription from RNA polymerase II promoter), GO:0001501 (skeletal system development), GO:0006351 (transcription, DNA-templated), GO:0007179 (transforming growth factor beta receptor signaling pathway), GO:0007267 (cell-cell signaling), GO:0007623 (circadian rhythm), GO:0008283 (cell proliferation), GO:0008285 (negative regulation of cell proliferation), GO:0…				4144.33	90.22	93.1632	-5.22208	5.70484	1704.67	6.0837e-18	2.37158e-15	5.03006e-287	1.66408e-286	0.1	0.128411	0.00301077	-0.87831	-0.993857	0.0213116	5.64894e-05		93.6518	98.3997	111.955	2.95887	2.13314	3.02768			2.12159	2.19148	2.37419		-2.14812	-2.4109	-2.12824
ENSG00000171223	JUNB	protein_coding	JunB proto-oncogene, AP-1 transcription factor subunit		hsa04380 (Osteoclast differentiation), hsa04668 (TNF signaling pathway), GO:0000122 (negative regulation of transcription from RNA polymerase II promoter), GO:0001570 (vasculogenesis), GO:0001649 (osteoblast differentiation), GO:0001829 (trophectodermal cell differentiation), GO:0006357 (regulation of transcription from RNA polymerase II promoter), GO:0006366 (transcription from RNA polymerase II…				4113.59	98.8392	69.3689	-3.12073	8.56225	1683.67	6.72507e-18	2.55766e-15	1.126e-227	1.50659e-232	0.1	0.128411	2.7785e-06	-0.87831	-0.999771	0.0213116	7.86946e-08		680.541	686.046	666.847	77.2059	83.3301	73.2149			1.55108	1.56267	1.52184		-1.55615	-1.44871	-1.63074
ENSG00000125347	IRF1	protein_coding	interferon regulatory factor 1	IRF1 encodes interferon regulatory factor 1, a member of the interferon regulatory transcription factor (IRF) family. IRF1 serves as an activator of interferons alpha and beta transcription, and in mouse it has been shown to be required for double-stranded RNA induction of these genes. IRF1 also functions as a transcription activator of genes induced by interferons alpha, beta, and gamma. Further…	hsa04625 (C-type lectin receptor signaling pathway), hsa04668 (TNF signaling pathway), hsa04917 (Prolactin signaling pathway), hsa05133 (Pertussis), hsa05160 (Hepatitis C), hsa05165 (Human papillomavirus infection), GO:0002819 (regulation of adaptive immune response), GO:0006366 (transcription from RNA polymerase II promoter), GO:0006915 (apoptotic process), GO:0007050 (cell cycle arrest), GO:000…				4073.41	95.7096	59.8576	-3.51588	6.88109	1656.39	7.67446e-18	2.84924e-15	3.02537e-244	5.27878e-244	0.1	0.128411	3.71964e-05	-0.87831	-0.999611	0.0213116	2.26506e-07		213.039	214.966	221.64	19.7488	19.8864	17.1339			1.6705	1.68337	1.72709		-1.63509	-1.62599	-1.81989
ENSG00000131016	AKAP12	protein_coding	A-kinase anchoring protein 12	The A-kinase anchor proteins (AKAPs) are a group of structurally diverse proteins, which have the common function of binding to the regulatory subunit of protein kinase A (PKA) and confining the holoenzyme to discrete locations within the cell. This gene encodes a member of the AKAP family. The encoded protein is expressed in endothelial cells, cultured fibroblasts, and osteosarcoma cells. It ass…	GO:0006605 (protein targeting), GO:0007186 (G-protein coupled receptor signaling pathway), GO:0010739 (positive regulation of protein kinase A signaling), GO:0030819 (positive regulation of cAMP biosynthetic process), GO:0090036 (regulation of protein kinase C signaling), GO:0005737 (cytoplasm), GO:0005829 (cytosol), GO:0005856 (cytoskeleton), GO:0005886 (plasma membrane), GO:0005925 (focal adhes…				4063.78	91.2974	98.6852	-4.22596	5.84326	1630.12	8.73335e-18	2.89743e-15	7.49486e-266	1.81485e-265	0.0765225	0.128411	0.00066638	-0.891133	-0.998263	0.017133	4.52512e-06		114.639	106.795	104.799	4.88558	6.2618	6.2618			1.99147	1.89103	1.86432		-2.09086	-1.82798	-1.82798
ENSG00000111859	NEDD9	protein_coding	neural precursor cell expressed, developmentally down-regulated 9	The protein encoded by this gene is a member of the CRK-associated substrates family. Members of this family are adhesion docking molecules that mediate protein-protein interactions for signal transduction pathways. This protein is a focal adhesion protein that acts as a scaffold to regulate signaling complexes important in cell attachment, migration and invasion as well as apoptosis and the cell…	GO:0007010 (cytoskeleton organization), GO:0007067 (mitotic nuclear division), GO:0007155 (cell adhesion), GO:0007165 (signal transduction), GO:0007229 (integrin-mediated signaling pathway), GO:0040008 (regulation of growth), GO:0051017 (actin filament bundle assembly), GO:0051301 (cell division), GO:0000922 (spindle pole), GO:0005634 (nucleus), GO:0005654 (nucleoplasm), GO:0005737 (cytoplasm), G…				4051.97	97.1333	65.2707	-4.78424	7.38602	1641.92	8.23874e-18	2.89743e-15	1.36186e-283	3.1423e-283	0.1	0.128411	0.00183391	-0.87831	-0.996018	0.0213116	2.3755e-05		306.828	310.682	350.179	11.7667	9.42711	13.8998			2.21936	2.23725	2.40886		-2.26819	-2.53691	-2.06036
ENSG00000249456	AL731577.2	sense_overlapping							4051.34	95.0747	10.9543	-4.28662	6.66381	1641.49	8.25617e-18	2.89743e-15	3.41998e-278	7.51935e-278	0.1	0.128411	0.000226546	-0.87831	-0.999046	0.0213116	1.36472e-06		193.565	185.514	198.864	8.53256	11.6979	9.35829			2.02971	1.96906	2.06828		-2.18501	-1.80592	-2.07612
ENSG00000114378	HYAL1	protein_coding	hyaluronoglucosaminidase 1	This gene encodes a lysosomal hyaluronidase. Hyaluronidases intracellularly degrade hyaluronan, one of the major glycosaminoglycans of the extracellular matrix. Hyaluronan is thought to be involved in cell proliferation, migration and differentiation. This enzyme is active at an acidic pH and is the major hyaluronidase in plasma. Mutations in this gene are associated with mucopolysaccharidosis ty…	hsa00531 (Glycosaminoglycan degradation), hsa01100 (Metabolic pathways), hsa04142 (Lysosome), GO:0000302 (response to reactive oxygen species), GO:0005975 (carbohydrate metabolic process), GO:0006954 (inflammatory response), GO:0009615 (response to virus), GO:0010634 (positive regulation of epithelial cell migration), GO:0030207 (chondroitin sulfate catabolic process), GO:0030212 (hyaluronan meta…				4038.7	95.0683	57.2345	4.24367	6.66267	1632.98	8.61025e-18	2.89743e-15	1.11724e-266	2.39934e-266	0.1	0.128411	0.00132776	0.87831	0.996936	0.0213116	1.4067e-05		11.6979	9.90878	8.80781	191.914	204.644	180.078			-1.82121	-2.02313	-2.16309		2.00218	2.09392	1.91133
ENSG00000171560	FGA	protein_coding	fibrinogen alpha chain	The protein encoded by this gene is the alpha component of fibrinogen, a blood-borne glycoprotein comprised of three pairs of nonidentical polypeptide chains. Following vascular injury, fibrinogen is cleaved by thrombin to form fibrin which is the most abundant component of blood clots. In addition, various cleavage products of fibrinogen and fibrin regulate cell adhesion and spreading, display v…	hsa04610 (Complement and coagulation cascades), hsa04611 (Platelet activation), GO:0002224 (toll-like receptor signaling pathway), GO:0002250 (adaptive immune response), GO:0002576 (platelet degranulation), GO:0006461 (protein complex assembly), GO:0007160 (cell-matrix adhesion), GO:0007596 (blood coagulation), GO:0030198 (extracellular matrix organization), GO:0031639 (plasminogen activation), G…				4038.24	99.8717	82.196	4.16536	12.2822	1632.67	8.62349e-18	2.89743e-15	2.11756e-210	1.32336e-210	0.1	0.128411	0.00704149	0.87831	0.986014	0.0213116	0.000292033		558.814	513.468	505.279	8748.9	10939.4	8618.64			-1.98763	-2.10927	-2.13237		1.97621	2.2985	1.95457
ENSG00000232133	IMPDH1P10	processed_pseudogene	inosine monophosphate dehydrogenase 1 pseudogene 10						4022.53	94.4655	59.0239	-3.79301	6.52716	1622.12	9.08731e-18	2.95205e-15	1.14726e-253	2.23344e-253	0.1	0.128411	0.000141343	-0.87831	-0.999248	0.0213116	8.47089e-07		173.335	176.019	166.041	11.2162	13.9686	11.9731			1.81255	1.83447	1.75125		-1.91718	-1.64425	-1.83684
ENSG00000147155	EBP	protein_coding	emopamil binding protein (sterol isomerase)	The protein encoded by this gene is an integral membrane protein of the endoplasmic reticulum. It is a high affinity binding protein for the antiischemic phenylalkylamine Ca2+ antagonist [3H]emopamil and the photoaffinity label [3H]azidopamil. It is similar to sigma receptors and may be a member of a superfamily of high affinity drug-binding proteins in the endoplasmic reticulum of different tiss…	hsa00100 (Steroid biosynthesis), hsa01100 (Metabolic pathways), GO:0001501 (skeletal system development), GO:0006695 (cholesterol biosynthetic process), GO:0006855 (drug transmembrane transport), GO:0007165 (signal transduction), GO:0008203 (cholesterol metabolic process), GO:0030097 (hemopoiesis), GO:0033489 (cholesterol biosynthetic process via desmosterol), GO:0033490 (cholesterol biosynthetic…				4015.13	96.1265	26.4366	3.21826	6.99676	1617.17	9.315e-18	2.96426e-15	2.65211e-225	9.76121e-240	0.1	0.128411	0.000421295	0.87831	0.999032	0.0213116	1.40602e-06		23.8086	25.116	25.3224	239.325	227.007	224.874			-1.61067	-1.53938	-1.52844		1.61438	1.5388	1.5253
ENSG00000091513	TF	protein_coding	transferrin	This gene encodes a glycoprotein with an approximate molecular weight of 76.5 kDa. It is thought to have been created as a result of an ancient gene duplication event that led to generation of homologous C and N-terminal domains each of which binds one ion of ferric iron. The function of this protein is to transport iron from the intestine, reticuloendothelial system, and liver parenchymal cells …	hsa04066 (HIF-1 signaling pathway), hsa04216 (Ferroptosis), hsa04978 (Mineral absorption), GO:0001895 (retina homeostasis), GO:0002576 (platelet degranulation), GO:0006879 (cellular iron ion homeostasis), GO:0031647 (regulation of protein stability), GO:0033572 (transferrin transport), GO:0048260 (positive regulation of receptor-mediated endocytosis), GO:0055072 (iron ion homeostasis), GO:0061024…				3992.16	99.4164	37.1601	5.08106	9.36575	1601.82	1.00612e-17	3.10507e-15	3.83309e-254	7.40391e-260	0.1	0.128411	0.0139895	0.87831	0.972577	0.0213116	0.00111771		37.5708	40.4609	35.5065	1111.3	1577.63	1155.13			-2.50461	-2.40291	-2.5819		2.30965	2.8144	2.36536
ENSG00000155660	PDIA4	protein_coding	protein disulfide isomerase family A member 4		hsa04141 (Protein processing in endoplasmic reticulum), hsa04918 (Thyroid hormone synthesis), hsa05110 (Vibrio cholerae infection), GO:0006457 (protein folding), GO:0009306 (protein secretion), GO:0034976 (response to endoplasmic reticulum stress), GO:0045454 (cell redox homeostasis), GO:0055114 (oxidation-reduction process), GO:0061077 (chaperone-mediated protein folding), GO:0005615 (extracellu…				3989.38	90.4957	50.3527	3.56353	5.73931	1599.97	1.01557e-17	3.10507e-15	7.17149e-230	1.45458e-229	0.1	0.128411	0.000583398	0.87831	0.998759	0.0213116	2.30898e-06		8.25732	8.05089	8.60137	102.46	97.5052	94.8215			-1.64721	-1.67654	-1.59962		1.70101	1.6309	1.59146
ENSG00000113070	HBEGF	protein_coding	heparin binding EGF like growth factor		hsa01522 (Endocrine resistance), hsa04012 (ErbB signaling pathway), hsa04912 (GnRH signaling pathway), hsa04915 (Estrogen signaling pathway), hsa04928 (Parathyroid hormone synthesis, secretion and action), hsa05120 (Epithelial cell signaling in Helicobacter pylori infection), hsa05205 (Proteoglycans in cancer), hsa05219 (Bladder cancer), GO:0000165 (MAPK cascade), GO:0007165 (signal transduction)…				3959.57	89.2965	51.9369	-4.15543	5.60163	1580.15	1.12318e-17	3.36804e-15	1.2641e-258	3.13478e-258	0.1	0.128411	0.000463129	-0.87831	-0.99863	0.0213116	2.81372e-06		90.6241	88.4909	95.9913	5.6425	4.33509	5.43607			1.84339	1.80978	1.92466		-1.75588	-2.02656	-1.79538
ENSG00000104856	RELB	protein_coding	RELB proto-oncogene, NF-kB subunit		hsa04010 (MAPK signaling pathway), hsa04064 (NF-kappa B signaling pathway), hsa04380 (Osteoclast differentiation), hsa04625 (C-type lectin receptor signaling pathway), hsa05166 (Human T-cell leukemia virus 1 infection), hsa05169 (Epstein-Barr virus infection), GO:0000122 (negative regulation of transcription from RNA polymerase II promoter), GO:0002223 (stimulatory C-type lectin receptor signalin…				3952.12	89.0977	51.6098	-4.43495	5.57653	1575.21	1.15196e-17	3.38916e-15	6.85796e-280	1.88646e-279	0.1	0.128411	3.15425e-05	-0.87831	-0.999568	0.0213116	2.79317e-07		88.6286	91.725	92.5508	4.61034	3.30293	4.67915			1.92082	1.96929	1.98194		-1.85635	-2.17429	-1.84141
ENSG00000166016	ABTB2	protein_coding	ankyrin repeat and BTB domain containing 2		GO:0030162 (regulation of proteolysis), GO:0042787 (protein ubiquitination involved in ubiquitin-dependent protein catabolic process), GO:0043161 (proteasome-mediated ubiquitin-dependent protein catabolic process), GO:0097237 (cellular response to toxic substance), GO:0005575 (cellular_component), GO:0005737 (cytoplasm), GO:0019005 (SCF ubiquitin ligase complex), GO:0003674 (molecular_function), …				3907.76	95.825	87.6026	-3.65437	6.90379	1545.96	1.34032e-17	3.8703e-15	3.98979e-233	7.11174e-233	0.1	0.128411	0.00147943	-0.87831	-0.996648	0.0213116	1.68314e-05		237.88	210.424	216.548	17.0651	19.4047	16.3082			1.86018	1.68482	1.72582		-1.79312	-1.62613	-1.85157
ENSG00000150337	FCGR1A	protein_coding	Fc fragment of IgG receptor Ia	This gene encodes a protein that plays an important role in the immune response. This protein is a high-affinity Fc-gamma receptor. The gene is one of three related gene family members located on chromosome 1. [provided by RefSeq, Jul 2008]. Publication Note: This RefSeq record includes a subset of the publications that are available for this gene. Please see the Gene record to access additional …	hsa04145 (Phagosome), hsa04380 (Osteoclast differentiation), hsa04640 (Hematopoietic cell lineage), hsa04666 (Fc gamma R-mediated phagocytosis), hsa05140 (Leishmaniasis), hsa05150 (Staphylococcus aureus infection), hsa05152 (Tuberculosis), hsa05202 (Transcriptional misregulation in cancer), hsa05221 (Acute myeloid leukemia), hsa05322 (Systemic lupus erythematosus), GO:0002479 (antigen processing …				3888.51	76.188	34.5369	-6.85713	4.46521	1515.01	1.57815e-17	4.24276e-15	8.94788e-269	6.86927e-268	0.0765225	0.128411	0.000502151	-0.891133	-0.998871	0.017133	1.91161e-06		45.5529	42.2499	42.8004	0.206433	0.550488	0.344055			2.19713	2.09327	2.11111		-2.23262	-2.02356	-2.14533
ENSG00000105398	SULT2A1	protein_coding	sulfotransferase family 2A member 1	This gene encodes a member of the sulfotransferase family. Sulfotransferases aid in the metabolism of drugs and endogenous compounds by converting these substances into more hydrophilic water-soluble sulfate conjugates that can be easily excreted. This protein catalyzes the sulfation of steroids and bile acids in the liver and adrenal glands, and may have a role in the inherited adrenal androgen …	hsa00980 (Metabolism of xenobiotics by cytochrome P450), hsa04976 (Bile secretion), hsa05204 (Chemical carcinogenesis), GO:0006068 (ethanol catabolic process), GO:0007586 (digestion), GO:0008202 (steroid metabolic process), GO:0030573 (bile acid catabolic process), GO:0050427 (3'-phosphoadenosine 5'-phosphosulfate metabolic process), GO:0051923 (sulfation), GO:0005829 (cytosol), GO:0004062 (aryl …				3880.81	81.4083	74.41	8.22645	4.8576	1453.32	2.20774e-17	4.98917e-15	4.53699e-278	4.90141e-277	0.0636026	0.128411	0.00467576	0.933257	0.99068	0.00653338	0.000129878		0.068811	0.137622	0.344055	52.0211	65.164	55.3928			-2.45815	-2.41094	-2.27794		2.2485	2.56267	2.33585
ENSG00000186204	CYP4F12	protein_coding	cytochrome P450 family 4 subfamily F member 12	This gene encodes a member of the cytochrome P450 superfamily of enzymes. The cytochrome P450 proteins are monooxygenases which catalyze many reactions involved in drug metabolism and synthesis of cholesterol, steroids and other lipids. This protein likely localizes to the endoplasmic reticulum. When expressed in yeast the enzyme is capable of oxdizing arachidonic acid. It can also catalyze the e…	GO:0000038 (very long-chain fatty acid metabolic process), GO:0001676 (long-chain fatty acid metabolic process), GO:0003091 (renal water homeostasis), GO:0003095 (pressure natriuresis), GO:0017144 (drug metabolic process), GO:0019369 (arachidonic acid metabolic process), GO:0019373 (epoxygenase P450 pathway), GO:0036101 (leukotriene B4 catabolic process), GO:0042360 (vitamin E metabolic process),…				3879.62	91.7719	45.1642	4.43995	5.92832	1527.53	1.47666e-17	4.18647e-15	2.26847e-249	5.60051e-249	0.1	0.128411	0.00300665	0.87831	0.993755	0.0213116	5.83759e-05		5.0232	6.19299	4.81677	117.392	126.268	104.868			-2.06418	-1.84192	-2.10722		2.02325	2.12671	1.86337
ENSG00000262902	MTCO1P40	processed_pseudogene	mitochondrially encoded cytochrome c oxidase I pseudogene 40						3871.31	78.6635	14.1162	5.55982	4.65514	1503.91	1.6747e-17	4.35227e-15	1.02567e-232	4.55805e-232	0.0765225	0.128411	0.00291684	0.891133	0.994155	0.017133	5.11441e-05		1.10098	1.10098	0.894543	54.1542	47.6172	45.4841			-2.00265	-2.00265	-2.10204		2.17595	1.99739	1.934
ENSG00000039537	C6	protein_coding	complement C6	This gene encodes a component of the complement cascade. The encoded protein is part of the membrane attack complex that can be incorporated into the cell membrane and cause cell lysis. Mutations in this gene are associated with complement component-6 deficiency. Transcript variants encoding the same protein have been described.[provided by RefSeq, Nov 2012].	hsa04610 (Complement and coagulation cascades), hsa05020 (Prion diseases), hsa05322 (Systemic lupus erythematosus), GO:0001701 (in utero embryonic development), GO:0001970 (positive regulation of activation of membrane attack complex), GO:0006956 (complement activation), GO:0006958 (complement activation, classical pathway), GO:0019835 (cytolysis), GO:0030449 (regulation of complement activation)…				3865.03	96.4599	50.6927	3.77981	7.10769	1518.01	1.55316e-17	4.24276e-15	3.55956e-225	6.34474e-225	0.1	0.128411	0.00410728	0.87831	0.991731	0.0213116	0.000102272		19.8864	17.9597	18.2349	227.627	279.854	263.133			-1.73842	-1.87136	-1.8516		1.65277	1.94843	1.86019
ENSG00000175592	FOSL1	protein_coding	FOS like 1, AP-1 transcription factor subunit	The Fos gene family consists of 4 members: FOS, FOSB, FOSL1, and FOSL2. These genes encode leucine zipper proteins that can dimerize with proteins of the JUN family, thereby forming the transcription factor complex AP-1. As such, the FOS proteins have been implicated as regulators of cell proliferation, differentiation, and transformation. Several transcript variants encoding different isoforms h…	hsa04310 (Wnt signaling pathway), hsa04380 (Osteoclast differentiation), hsa04657 (IL-17 signaling pathway), hsa05166 (Human T-cell leukemia virus 1 infection), GO:0001701 (in utero embryonic development), GO:0006357 (regulation of transcription from RNA polymerase II promoter), GO:0006366 (transcription from RNA polymerase II promoter), GO:0006935 (chemotaxis), GO:0006968 (cellular defense respo…				3862.21	95.1004	41.9061	-6.13311	6.66772	1516.17	1.56843e-17	4.24276e-15	0	0	0.1	0.128411	0.00104252	-0.87831	-0.997689	0.0213116	8.0046e-06		212.42	189.368	198.864	3.99104	2.82125	1.72027			2.79059	2.62651	2.69637		-2.37089	-2.68429	-3.05829
ENSG00000100665	SERPINA4	protein_coding	serpin family A member 4		GO:0002576 (platelet degranulation), GO:0010951 (negative regulation of endopeptidase activity), GO:0005576 (extracellular region), GO:0005615 (extracellular space), GO:0031089 (platelet dense granule lumen), GO:0070062 (extracellular vesicular exosome), GO:0004867 (serine-type endopeptidase inhibitor activity), R-HSA-109582 (Homo sapiens: Hemostasis), R-HSA-114608 (Homo sapiens: Platelet degranu…				3852.81	89.0271	72.8322	5.74961	5.56993	1510.05	1.6205e-17	4.28279e-15	1.02866e-249	3.88062e-249	0.1	0.128411	0.00807172	0.87831	0.984031	0.0213116	0.000380483		1.92671	1.58265	1.65146	80.096	108.377	90.5553			-2.25345	-2.38574	-2.35829		2.13247	2.55953	2.30548
ENSG00000136244	IL6	protein_coding	interleukin 6	This gene encodes a cytokine that functions in inflammation and the maturation of B cells. In addition, the encoded protein has been shown to be an endogenous pyrogen capable of inducing fever in people with autoimmune diseases or infections. The protein is primarily produced at sites of acute and chronic inflammation, where it is secreted into the serum and induces a transcriptional inflammatory…	hsa01521 (EGFR tyrosine kinase inhibitor resistance), hsa01523 (Antifolate resistance), hsa04060 (Cytokine-cytokine receptor interaction), hsa04066 (HIF-1 signaling pathway), hsa04068 (FoxO signaling pathway), hsa04151 (PI3K-Akt signaling pathway), hsa04218 (Cellular senescence), hsa04620 (Toll-like receptor signaling pathway), hsa04621 (NOD-like receptor signaling pathway), hsa04623 (Cytosolic D…				3836.47	81.4468	23.6339	-6.51199	4.86273	1499.44	1.71541e-17	4.38499e-15	3.89525e-272	2.34574e-271	0.1	0.128411	0.00297536	-0.87831	-0.993963	0.0213116	5.45538e-05		52.0899	56.9067	62.8932	0.894543	0.412866	0.550488			2.12187	2.24494	2.38458		-2.10208	-2.36467	-2.28464
ENSG00000198899	MT-ATP6	protein_coding	mitochondrially encoded ATP synthase membrane subunit 6		hsa00190 (Oxidative phosphorylation), hsa01100 (Metabolic pathways), hsa04714 (Thermogenesis), hsa05010 (Alzheimer disease), hsa05012 (Parkinson disease), hsa05016 (Huntington disease), R-HSA-1428517 (Homo sapiens: The citric acid (TCA) cycle and respiratory electron transport), R-HSA-1430728 (Homo sapiens: Metabolism), R-HSA-163200 (Homo sapiens: Respiratory electron transport, ATP synthesis by …				3830.78	99.9551	16.4058	3.75377	14.3962	1495.76	1.74987e-17	4.40093e-15	2.53564e-154	3.47839e-154	0.1	0.128411	0.00230348	0.87831	0.995298	0.0213116	3.31174e-05		2975.11	2819.05	3134.07	42551	36608.7	41278.7			-1.87473	-1.95241	-1.79969		1.96254	1.74555	1.91875
ENSG00000106927	AMBP	protein_coding	alpha-1-microglobulin/bikunin precursor	This gene encodes a complex glycoprotein secreted in plasma. The precursor is proteolytically processed into distinct functioning proteins: alpha-1-microglobulin, which belongs to the superfamily of lipocalin transport proteins and may play a role in the regulation of inflammatory processes, and bikunin, which is a urinary trypsin inhibitor belonging to the superfamily of Kunitz-type protease inh…	GO:0006898 (receptor-mediated endocytosis), GO:0007155 (cell adhesion), GO:0007565 (female pregnancy), GO:0010951 (negative regulation of endopeptidase activity), GO:0016032 (viral process), GO:0018298 (protein-chromophore linkage), GO:0030163 (protein catabolic process), GO:0042167 (heme catabolic process), GO:0046329 (negative regulation of JNK cascade), GO:0050777 (negative regulation of immun…				3823.23	98.1145	36.7175	3.66536	7.91378	1490.87	1.79673e-17	4.44401e-15	9.49781e-221	6.65399e-229	0.1	0.128411	0.00416764	0.87831	0.991488	0.0213116	0.000108377		35.3	32.4788	37.846	414.036	500.325	426.078			-1.78887	-1.90234	-1.69361		1.69058	1.9625	1.73175
ENSG00000187475	HIST1H1T	protein_coding	histone cluster 1 H1 family member t	Histones are basic nuclear proteins responsible for nucleosome structure of the chromosomal fiber in eukaryotes. Two molecules of each of the four core histones (H2A, H2B, H3, and H4) form an octamer, around which approximately 146 bp of DNA is wrapped in repeating units, called nucleosomes. The linker histone, H1, interacts with linker DNA between nucleosomes and functions in the compaction of c…	GO:0006334 (nucleosome assembly), GO:0007275 (multicellular organismal development), GO:0007283 (spermatogenesis), GO:0030154 (cell differentiation), GO:0000786 (nucleosome), GO:0005634 (nucleus), GO:0003677 (DNA binding)				3818.93	78.9457	17.8361	-5.06529	4.67729	1488.09	1.824e-17	4.44401e-15	1.14456e-234	4.40544e-234	0.1	0.128411	0.00147039	-0.87831	-0.996923	0.0213116	1.41876e-05		47.6172	47.4796	53.1909	1.72027	1.30741	1.37622			1.89537	1.89136	2.04896		-1.84199	-2.0117	-1.98199
ENSG00000113924	HGD	protein_coding	homogentisate 1,2-dioxygenase	This gene encodes the enzyme homogentisate 1,2 dioxygenase. This enzyme is involved in the catabolism of the amino acids tyrosine and phenylalanine. Mutations in this gene are the cause of the autosomal recessive metabolism disorder alkaptonuria.[provided by RefSeq, May 2010]. Publication Note: This RefSeq record includes a subset of the publications that are available for this gene. Please see t…	hsa00350 (Tyrosine metabolism), hsa01100 (Metabolic pathways), GO:0006559 (L-phenylalanine catabolic process), GO:0006572 (tyrosine catabolic process), GO:0055114 (oxidation-reduction process), GO:0005829 (cytosol), GO:0070062 (extracellular vesicular exosome), GO:0004411 (homogentisate 1,2-dioxygenase activity), GO:0005515 (protein binding), GO:0042802 (identical protein binding), GO:0046872 (me…				3805.85	94.1576	17.3935	3.09035	6.45638	1461.99	2.10422e-17	4.82516e-15	1.07265e-207	1.75385e-207	0.0765225	0.128411	0.000321322	0.891133	0.999244	0.017133	8.56452e-07		18.7166	18.7166	17.822	151.797	158.196	160.811			-1.45897	-1.45897	-1.52265		1.4332	1.49201	1.51537
ENSG00000133818	RRAS2	protein_coding	RAS related 2	This gene encodes a member of the R-Ras subfamily of Ras-like small GTPases. The encoded protein associates with the plasma membrane and may function as a signal transducer. This protein may play an important role in activating signal transduction pathways that control cell proliferation. Mutations in this gene are associated with the growth of certain tumors. Pseudogenes of this gene are found o…	hsa04010 (MAPK signaling pathway), hsa04014 (Ras signaling pathway), hsa04024 (cAMP signaling pathway), hsa04072 (Phospholipase D signaling pathway), hsa04137 (Mitophagy - animal), hsa04140 (Autophagy - animal), hsa04218 (Cellular senescence), hsa04371 (Apelin signaling pathway), hsa04625 (C-type lectin receptor signaling pathway), hsa04810 (Regulation of actin cytoskeleton), hsa05166 (Human T-ce…				3804.32	94.5617	38.8917	-3.55218	6.54428	1478.67	1.92004e-17	4.54427e-15	6.7735e-230	1.22919e-229	0.1	0.128411	0.000287606	-0.87831	-0.998831	0.0213116	2.05003e-06		167.073	169.137	179.046	13.1429	14.5191	16.2394			1.65545	1.67295	1.75416		-1.82549	-1.69999	-1.55707
ENSG00000108551	RASD1	protein_coding	ras related dexamethasone induced 1	This gene encodes a member of the Ras superfamily of small GTPases and is induced by dexamethasone. The encoded protein is an activator of G-protein signaling and acts as a direct nucleotide exchange factor for Gi-Go proteins. This protein interacts with the neuronal nitric oxide adaptor protein CAPON, and a nuclear adaptor protein FE65, which interacts with the Alzheimer_s disease amyloid precur…	hsa04713 (Circadian entrainment), hsa04934 (Cushing syndrome), GO:0007165 (signal transduction), GO:0007186 (G-protein coupled receptor signaling pathway), GO:0007263 (nitric oxide mediated signal transduction), GO:0045892 (negative regulation of transcription, DNA-templated), GO:0005634 (nucleus), GO:0005886 (plasma membrane), GO:0016529 (sarcoplasmic reticulum), GO:0048471 (perinuclear region o…				3803.82	87.007	60.6337	-3.82032	5.3744	1478.34	1.92344e-17	4.54427e-15	1.4355e-239	3.37393e-239	0.1	0.128411	8.05309e-06	-0.87831	-0.999682	0.0213116	1.51387e-07		76.2426	76.5866	78.8574	4.74796	6.05537	5.57369			1.68842	1.69475	1.73584		-1.84702	-1.59152	-1.68047
ENSG00000264982	AC015563.2	antisense							3795.96	88.8989	20.0423	-5.16267	5.55944	1473.28	1.97743e-17	4.60209e-15	0	0	0.1	0.128411	2.7318e-05	-0.87831	-0.999587	0.0213116	2.55579e-07		92.7572	89.1102	92.6196	2.61482	3.30293	1.72027			2.20812	2.1515	2.20603		-2.15177	-1.95125	-2.46263
ENSG00000011198	ABHD5	protein_coding	abhydrolase domain containing 5	The protein encoded by this gene belongs to a large family of proteins defined by an alpha/beta hydrolase fold, and contains three sequence motifs that correspond to a catalytic triad found in the esterase/lipase/thioesterase subfamily. It differs from other members of this subfamily in that its putative catalytic triad contains an asparagine instead of the serine residue. Mutations in this gene …	hsa04923 (Regulation of lipolysis in adipocytes), GO:0006631 (fatty acid metabolic process), GO:0006654 (phosphatidic acid biosynthetic process), GO:0010891 (negative regulation of sequestering of triglyceride), GO:0010898 (positive regulation of triglyceride catabolic process), GO:0030154 (cell differentiation), GO:0051006 (positive regulation of lipoprotein lipase activity), GO:0005811 (lipid p…				3756.03	85.936	21.4533	-3.82554	5.26635	1447.69	2.27798e-17	5.07437e-15	4.03784e-237	9.71384e-237	0.1	0.128411	3.24964e-06	-0.87831	-0.999712	0.0213116	1.24833e-07		71.9075	70.3248	72.7332	4.54153	5.78012	4.81677			1.69994	1.66871	1.71597		-1.79808	-1.54792	-1.73862
ENSG00000182871	COL18A1	protein_coding	collagen type XVIII alpha 1 chain	This gene encodes the alpha chain of type XVIII collagen. This collagen is one of the multiplexins, extracellular matrix proteins that contain multiple triple-helix domains (collagenous domains) interrupted by non-collagenous domains. A long isoform of the protein has an N-terminal domain that is homologous to the extracellular part of frizzled receptors. Proteolytic processing at several endogen…	hsa04974 (Protein digestion and absorption), GO:0001525 (angiogenesis), GO:0001886 (endothelial cell morphogenesis), GO:0007155 (cell adhesion), GO:0007601 (visual perception), GO:0008284 (positive regulation of cell proliferation), GO:0008285 (negative regulation of cell proliferation), GO:0009887 (organ morphogenesis), GO:0030198 (extracellular matrix organization), GO:0030335 (positive regulat…				3741.6	94.3244	94.1893	4.4294	6.49523	1438.49	2.39832e-17	5.22132e-15	1.94648e-227	4.28014e-227	0.1	0.128411	0.00721043	0.87831	0.985668	0.0213116	0.000306641		7.77564	8.67018	7.5004	167.211	198.589	150.696			-2.08714	-1.96082	-2.12834		2.02635	2.27176	1.87819
ENSG00000173334	TRIB1	protein_coding	tribbles pseudokinase 1		GO:0006469 (negative regulation of protein kinase activity), GO:0007254 (JNK cascade), GO:0014912 (negative regulation of smooth muscle cell migration), GO:0031665 (negative regulation of lipopolysaccharide-mediated signaling pathway), GO:0032436 (positive regulation of proteasomal ubiquitin-dependent protein catabolic process), GO:0032496 (response to lipopolysaccharide), GO:0043405 (regulation …				3740.13	96.8896	66.0788	-3.98709	7.25675	1437.55	2.41092e-17	5.22132e-15	8.15229e-238	1.53813e-237	0.1	0.128411	0.000560402	-0.87831	-0.998149	0.0213116	5.13462e-06		283.57	275.932	302.906	15.5513	21.3314	17.478			1.90937	1.87026	2.00389		-2.11483	-1.70413	-1.96456
ENSG00000117448	AKR1A1	protein_coding	aldo-keto reductase family 1 member A1	This gene encodes a member of the aldo/keto reductase superfamily, which consists of more than 40 known enzymes and proteins. This member, also known as aldehyde reductase, is involved in the reduction of biogenic and xenobiotic aldehydes and is present in virtually every tissue. Multiple alternatively spliced transcript variants of this gene exist, all encoding the same protein. [provided by Ref…	hsa00010 (Glycolysis / Gluconeogenesis), hsa00040 (Pentose and glucuronate interconversions), hsa00561 (Glycerolipid metabolism), hsa01100 (Metabolic pathways), GO:0006006 (glucose metabolic process), GO:0006081 (cellular aldehyde metabolic process), GO:0019640 (glucuronate catabolic process to xylulose 5-phosphate), GO:0019853 (L-ascorbic acid biosynthetic process), GO:0042840 (D-glucuronate cat…				3729.11	93.356	23.4159	3.26436	6.26807	1430.55	2.5079e-17	5.35695e-15	1.64923e-206	2.84959e-206	0.1	0.128411	0.00140713	0.87831	0.997114	0.0213116	1.24819e-05		14.8632	14.5879	14.0374	131.154	147.6	139.342			-1.5169	-1.54064	-1.58933		1.46425	1.63226	1.55035
ENSG00000259884	AC025259.3	lincRNA							3701.62	73.5009	13.7955	-5.3409	4.27492	1413.13	2.76857e-17	5.83383e-15	7.54133e-221	3.48257e-220	0.1	0.128411	0.000108353	-0.87831	-0.999659	0.0213116	1.73983e-07		37.0203	37.0891	38.4653	0.756921	0.963354	1.03216			1.86214	1.86468	1.9146		-1.96096	-1.85679	-1.82367
ENSG00000105327	BBC3	protein_coding	BCL2 binding component 3	This gene encodes a member of the BCL-2 family of proteins. This family member belongs to the BH3-only pro-apoptotic subclass. The protein cooperates with direct activator proteins to induce mitochondrial outer membrane permeabilization and apoptosis. It can bind to anti-apoptotic Bcl-2 family members to induce mitochondrial dysfunction and caspase activation. Because of its pro-apoptotic role, t…	hsa01524 (Platinum drug resistance), hsa04115 (p53 signaling pathway), hsa04210 (Apoptosis), hsa04215 (Apoptosis - multiple species), hsa04390 (Hippo signaling pathway), hsa05016 (Huntington disease), hsa05162 (Measles), hsa05200 (Pathways in cancer), hsa05210 (Colorectal cancer), GO:0006915 (apoptotic process), GO:0090200 (positive regulation of release of cytochrome c from mitochondria), GO:009…				3686.29	93.9075	58.4915	-3.60377	6.41432	1403.45	2.9264e-17	6.06453e-15	5.05509e-229	9.45498e-229	0.1	0.128411	9.80958e-06	-0.87831	-0.999546	0.0213116	3.0884e-07		156.751	154.343	161.018	14.4503	13.2117	11.1474			1.7053	1.68325	1.74356		-1.56528	-1.67821	-1.88862
ENSG00000052802	MSMO1	protein_coding	methylsterol monooxygenase 1	Sterol-C4-mehtyl oxidase-like protein was isolated based on its similarity to the yeast ERG25 protein. It contains a set of putative metal binding motifs with similarity to that seen in a family of membrane desaturases-hydroxylases. The protein is localized to the endoplasmic reticulum membrane and is believed to function in cholesterol biosynthesis. Alternatively spliced transcript variants enco…	hsa00100 (Steroid biosynthesis), hsa01100 (Metabolic pathways), GO:0006631 (fatty acid metabolic process), GO:0006695 (cholesterol biosynthetic process), GO:0008202 (steroid metabolic process), GO:0016126 (sterol biosynthetic process), GO:0055114 (oxidation-reduction process), GO:0005783 (endoplasmic reticulum), GO:0005789 (endoplasmic reticulum membrane), GO:0005886 (plasma membrane), GO:0016021…				3681.87	95.9341	47.6398	3.88269	6.94708	1400.67	2.97371e-17	6.06453e-15	1.24119e-213	2.27815e-213	0.1	0.128411	0.00576983	0.87831	0.98847	0.0213116	0.000198638		16.4458	14.6567	15.8265	202.855	229.829	259.899			-1.79269	-1.93987	-1.84195		1.68055	1.85901	2.03496
ENSG00000163661	PTX3	protein_coding	pentraxin 3		GO:0001878 (response to yeast), GO:0006954 (inflammatory response), GO:0008228 (opsonization), GO:0043312 (neutrophil degranulation), GO:0044869 (negative regulation by host of viral exo-alpha-sialidase activity), GO:0044871 (negative regulation by host of viral glycoprotein metabolic process), GO:0045087 (innate immune response), GO:0045429 (positive regulation of nitric oxide biosynthetic proce…				3679.93	70.2366	73.2042	-5.87888	4.07542	1399.44	2.99474e-17	6.06453e-15	1.38336e-212	7.91244e-212	0.1	0.128411	0.00014948	-0.87831	-0.999659	0.0213116	1.74253e-07		32.0659	33.1669	33.4421	0.619299	0.481677	0.550488			1.85275	1.89864	1.90988		-1.84833	-1.9262	-1.88674
ENSG00000138166	DUSP5	protein_coding	dual specificity phosphatase 5	The protein encoded by this gene is a member of the dual specificity protein phosphatase subfamily. These phosphatases inactivate their target kinases by dephosphorylating both the phosphoserine/threonine and phosphotyrosine residues. They negatively regulate members of the mitogen-activated protein (MAP) kinase superfamily (MAPK/ERK, SAPK/JNK, p38), which are associated with cellular proliferati…	hsa04010 (MAPK signaling pathway), GO:0000165 (MAPK cascade), GO:0000187 (activation of MAPK activity), GO:0000188 (inactivation of MAPK activity), GO:0001706 (endoderm formation), GO:0006470 (protein dephosphorylation), GO:0016311 (dephosphorylation), GO:0035335 (peptidyl-tyrosine dephosphorylation), GO:0035970 (peptidyl-threonine dephosphorylation), GO:0005654 (nucleoplasm), GO:0004725 (protein…				3640.61	84.5379	64.95	-3.52256	5.1232	1374.79	3.45653e-17	6.90995e-15	8.5841e-204	1.89592e-203	0.1	0.128411	0.000945138	-0.87831	-0.998068	0.0213116	5.59689e-06		67.5036	61.9299	62.2051	5.71131	5.43607	5.50488			1.64045	1.51985	1.52605		-1.53159	-1.58403	-1.57074
ENSG00000139289	PHLDA1	protein_coding	pleckstrin homology like domain family A member 1	This gene encodes an evolutionarily conserved proline-histidine rich nuclear protein. The encoded protein may play an important role in the anti-apoptotic effects of insulin-like growth factor-1. [provided by RefSeq, Jul 2008]. Publication Note: This RefSeq record includes a subset of the publications that are available for this gene. Please see the Gene record to access additional publications.	GO:0000086 (G2/M transition of mitotic cell cycle), GO:0006915 (apoptotic process), GO:0045210 (FasL biosynthetic process), GO:0005634 (nucleus), GO:0005730 (nucleolus), GO:0005829 (cytosol), GO:0031410 (cytoplasmic vesicle), GO:0005515 (protein binding), R-HSA-1640170 (Homo sapiens: Cell Cycle), R-HSA-453274 (Homo sapiens: Mitotic G2-G2/M phases), R-HSA-69275 (Homo sapiens: G2/M Transition), R-H…				3628.44	87.193	99.3651	-3.74847	5.39538	1367.2	3.61442e-17	7.13413e-15	7.80977e-222	1.75915e-221	0.1	0.128411	0.00068366	-0.87831	-0.998049	0.0213116	5.7034e-06		77.0683	74.8664	82.3668	5.09201	6.46823	5.84893			1.66358	1.62284	1.75716		-1.81525	-1.55938	-1.66895
ENSG00000115602	IL1RL1	protein_coding	interleukin 1 receptor like 1	The protein encoded by this gene is a member of the interleukin 1 receptor family. Studies of the similar gene in mouse suggested that this receptor can be induced by proinflammatory stimuli, and may be involved in the function of helper T cells. This gene, interleukin 1 receptor, type I (IL1R1), interleukin 1 receptor, type II (IL1R2) and interleukin 1 receptor-like 2 (IL1RL2) form a cytokine re…	hsa04060 (Cytokine-cytokine receptor interaction), GO:0002826 (negative regulation of T-helper 1 type immune response), GO:0006955 (immune response), GO:0007165 (signal transduction), GO:0032689 (negative regulation of interferon-gamma production), GO:0032754 (positive regulation of interleukin-5 production), GO:0038172 (interleukin-33-mediated signaling pathway), GO:0043032 (positive regulation …				3619.97	94.4398	69.401	-3.52789	6.52195	1361.93	3.7289e-17	7.26809e-15	2.13079e-213	3.81219e-213	0.1	0.128411	0.00131429	-0.87831	-0.996735	0.0213116	1.59734e-05		165.903	180.766	159.986	13.831	16.4458	13.6246			1.65803	1.78041	1.60627		-1.74877	-1.52823	-1.76771
ENSG00000156234	CXCL13	protein_coding	C-X-C motif chemokine ligand 13	B lymphocyte chemoattractant, independently cloned and named Angie, is an antimicrobial peptide and CXC chemokine strongly expressed in the follicles of the spleen, lymph nodes, and Peyer_s patches. It preferentially promotes the migration of B lymphocytes (compared to T cells and macrophages), apparently by stimulating calcium influx into, and chemotaxis of, cells expressing Burkitt_s lymphoma r…	hsa04060 (Cytokine-cytokine receptor interaction), hsa04062 (Chemokine signaling pathway), GO:0002467 (germinal center formation), GO:0002518 (lymphocyte chemotaxis across high endothelial venule), GO:0002544 (chronic inflammatory response), GO:0002920 (regulation of humoral immune response), GO:0006954 (inflammatory response), GO:0006955 (immune response), GO:0007166 (cell surface receptor signa…				3590.83	86.5004	24.2111	3.89186	5.3282	1343.85	4.15333e-17	7.99054e-15	1.26662e-216	2.96649e-216	0.1	0.128411	0.00177284	0.87831	0.996031	0.0213116	2.35995e-05		4.61034	5.71131	4.81677	78.2381	78.0317	68.811			-1.81451	-1.59226	-1.77015		1.78698	1.78326	1.60667
ENSG00000255717	SNHG1	processed_transcript	small nucleolar RNA host gene 1						3586.39	98.1787	22.7937	-2.64593	7.9691	1341.11	4.22228e-17	7.99054e-15	5.55826e-181	3.61475e-185	0.1	0.128411	0.000393189	-0.87831	-0.999152	0.0213116	1.07959e-06		422.362	426.697	446.583	67.8476	69.6367	69.4991			1.27401	1.28868	1.3541		-1.329	-1.29251	-1.29528
ENSG00000241572	PRICKLE2-AS1	antisense	PRICKLE2 antisense RNA 1						3582.3	67.2866	8.88917	-7.90395	3.90255	1273.18	6.42092e-17	1.04293e-14	3.11929e-202	3.61982e-201	0.0636026	0.128411	0.00212538	-0.933257	-0.995751	0.00653338	2.70419e-05		27.7996	28.5566	32.2035	0.137622	0.137622	0.068811			1.8693	1.90549	2.06815		-1.93191	-1.93191	-1.97912
ENSG00000198712	MT-CO2	protein_coding	mitochondrially encoded cytochrome c oxidase II		hsa00190 (Oxidative phosphorylation), hsa01100 (Metabolic pathways), hsa04260 (Cardiac muscle contraction), hsa04714 (Thermogenesis), hsa04932 (Non-alcoholic fatty liver disease (NAFLD)), hsa05010 (Alzheimer disease), hsa05012 (Parkinson disease), hsa05016 (Huntington disease), R-HSA-1428517 (Homo sapiens: The citric acid (TCA) cycle and respiratory electron transport), R-HSA-1430728 (Homo sapien…				3581.74	99.9872	16.5085	3.8561	14.7863	1338.24	4.29598e-17	7.99054e-15	8.48735e-143	1.23031e-142	0.1	0.128411	0.00545074	0.87831	0.989168	0.0213116	0.000175376		3654.41	3553.19	3743.73	59460.9	46854.6	52272.3			-1.92253	-1.96303	-1.88771		2.10096	1.75723	1.91507
ENSG00000263756	AL645941.3	antisense							3575.08	97.3514	12.2819	-3.95648	7.50583	1334.13	4.40387e-17	7.99054e-15	3.06093e-222	4.94351e-234	0.1	0.128411	0.000372599	-0.87831	-0.998392	0.0213116	3.87787e-06		356.923	340.27	326.577	20.2304	26.4922	19.1983			1.99095	1.92242	1.86351		-2.02211	-1.66408	-2.0907
ENSG00000171564	FGB	protein_coding	fibrinogen beta chain	The protein encoded by this gene is the beta component of fibrinogen, a blood-borne glycoprotein comprised of three pairs of nonidentical polypeptide chains. Following vascular injury, fibrinogen is cleaved by thrombin to form fibrin which is the most abundant component of blood clots. In addition, various cleavage products of fibrinogen and fibrin regulate cell adhesion and spreading, display va…	hsa04610 (Complement and coagulation cascades), hsa04611 (Platelet activation), GO:0002224 (toll-like receptor signaling pathway), GO:0002250 (adaptive immune response), GO:0002576 (platelet degranulation), GO:0007160 (cell-matrix adhesion), GO:0007596 (blood coagulation), GO:0030198 (extracellular matrix organization), GO:0031639 (plasminogen activation), GO:0034116 (positive regulation of heter…				3575.04	99.8461	32.568	3.61309	12.1087	1334.1	4.40449e-17	7.99054e-15	7.86998e-173	6.23158e-173	0.1	0.128411	0.00774676	0.87831	0.984637	0.0213116	0.000352201		691.413	643.727	666.847	7620.13	9488.42	7388.58			-1.74869	-1.85148	-1.80073		1.70971	2.02599	1.66521
ENSG00000181016	LSMEM1	protein_coding	leucine rich single-pass membrane protein 1		GO:0005829 (cytosol), GO:0016021 (integral component of membrane), GO:0005515 (protein binding)				3574.89	79.587	25.6734	-4.09883	4.72312	1334.01	4.40702e-17	7.99054e-15	3.09186e-201	8.54531e-201	0.1	0.128411	0.00137144	-0.87831	-0.997203	0.0213116	1.17248e-05		48.3741	47.4796	53.1221	2.89006	2.75244	3.02768			1.66522	1.63937	1.79517		-1.69954	-1.74072	-1.6595
ENSG00000145632	PLK2	protein_coding	polo like kinase 2	The protein encoded by this gene is a member of the polo family of serine/threonine protein kinases that have a role in normal cell division. This gene is most abundantly expressed in testis, spleen and fetal tissues, and its expression is inducible by serum, suggesting that it may also play an important role in cells undergoing rapid cell division. Alternatively spliced transcript variants encod…	hsa04068 (FoxO signaling pathway), GO:0000082 (G1/S transition of mitotic cell cycle), GO:0006468 (protein phosphorylation), GO:0006977 (DNA damage response, signal transduction by p53 class mediator resulting in cell cycle arrest), GO:0007052 (mitotic spindle organization), GO:0007093 (mitotic cell cycle checkpoint), GO:0007265 (Ras protein signal transduction), GO:0007613 (memory), GO:0010508 (…				3530.38	97.6079	28.3607	-2.96223	7.59685	1306.69	5.20737e-17	9.33317e-15	1.60486e-185	1.33033e-191	0.1	0.128411	0.00213422	-0.87831	-0.995525	0.0213116	2.99937e-05		338.344	321.003	369.377	41.9747	45.3464	44.6583			1.43571	1.36026	1.5616		-1.51654	-1.40996	-1.43108
ENSG00000112081	SRSF3	protein_coding	serine and arginine rich splicing factor 3	The protein encoded by this gene is a member of the serine/arginine (SR)-rich family of pre-mRNA splicing factors, which constitute part of the spliceosome. Each of these factors contains an RNA recognition motif (RRM) for binding RNA and an RS domain for binding other proteins. The RS domain is rich in serine and arginine residues and facilitates interaction between different SR splicing factors…	hsa03040 (Spliceosome), hsa05168 (Herpes simplex infection), GO:0000398 (mRNA splicing, via spliceosome), GO:0006369 (termination of RNA polymerase II transcription), GO:0006405 (RNA export from nucleus), GO:0006406 (mRNA export from nucleus), GO:0031124 (mRNA 3'-end processing), GO:0048024 (regulation of mRNA splicing, via spliceosome), GO:0005654 (nucleoplasm), GO:0005737 (cytoplasm), GO:001660…				3524.41	98.6532	66.6688	-2.87669	8.3914	1303.04	5.32622e-17	9.36477e-15	1.79433e-183	8.22413e-187	0.1	0.128411	4.87433e-06	-0.87831	-0.999513	0.0213116	3.55405e-07		592.6	601.89	578.081	72.5956	84.8439	83.8806			1.42917	1.45153	1.3935		-1.56559	-1.34626	-1.36235
ENSG00000204569	PPP1R10	protein_coding	protein phosphatase 1 regulatory subunit 10	This gene encodes a protein phosphatase 1 binding protein. The encoded protein plays a role in many cellular processes including cell cycle progression, DNA repair and apoptosis by regulating the activity of protein phosphatase 1. This gene lies within the major histocompatibility complex class I region on chromosome 6, and alternatively spliced transcript variants have been observed for this gen…	GO:0006606 (protein import into nucleus), GO:0043086 (negative regulation of catalytic activity), GO:0000784 (nuclear chromosome, telomeric region), GO:0000785 (chromatin), GO:0005634 (nucleus), GO:0005654 (nucleoplasm), GO:0016604 (nuclear body), GO:0072357 (PTW/PP1 phosphatase complex), GO:0003677 (DNA binding), GO:0003723 (RNA binding), GO:0004864 (protein phosphatase inhibitor activity), GO:0…				3523.47	95.979	34.9346	-2.88768	6.9527	1302.47	5.34512e-17	9.36477e-15	3.88349e-185	1.95757e-194	0.1	0.128411	0.000819967	-0.87831	-0.998145	0.0213116	5.15789e-06		216.135	209.185	228.728	30.5521	28.4877	29.3135			1.39157	1.34486	1.47254		-1.35283	-1.44735	-1.40879
ENSG00000118137	APOA1	protein_coding	apolipoprotein A1	This gene encodes apolipoprotein A-I, which is the major protein component of high density lipoprotein (HDL) in plasma. The protein promotes cholesterol efflux from tissues to the liver for excretion, and it is a cofactor for lecithin cholesterolacyltransferase (LCAT) which is responsible for the formation of most plasma cholesteryl esters. This gene is closely linked with two other apolipoprotei…	hsa03320 (PPAR signaling pathway), hsa04975 (Fat digestion and absorption), hsa04977 (Vitamin digestion and absorption), hsa04979 (Cholesterol metabolism), hsa05143 (African trypanosomiasis), GO:0001523 (retinoid metabolic process), GO:0001932 (regulation of protein phosphorylation), GO:0001935 (endothelial cell proliferation), GO:0002576 (platelet degranulation), GO:0002740 (negative regulation …				3501.61	99.7499	31.9972	3.62602	10.4625	1289.16	5.80669e-17	1.00604e-14	4.50861e-189	6.18156e-190	0.1	0.128411	0.00975182	0.87831	0.980673	0.0213116	0.000556686		224.805	206.983	202.442	2301.73	3081.15	2447.88			-1.71245	-1.83051	-1.86221		1.632	2.05243	1.72074
ENSG00000123561	SERPINA7	protein_coding	serpin family A member 7	There are three proteins including thyroxine-binding globulin (TBG), transthyretin and albumin responsible for carrying the thyroid hormones thyroxine (T4) and 3,5,3_-triiodothyronine (T3) in the bloodstream. This gene encodes the major thyroid hormone transport protein, TBG, in serum. It belongs to the serpin family in genomics, but the protein has no inhibitory function like many other members …	hsa04918 (Thyroid hormone synthesis), GO:0010951 (negative regulation of endopeptidase activity), GO:0070327 (thyroid hormone transport), GO:0005576 (extracellular region), GO:0005615 (extracellular space), GO:0070062 (extracellular vesicular exosome), GO:0004867 (serine-type endopeptidase inhibitor activity)				3492.18	85.4229	59.2291	6.37515	5.21337	1268.18	6.62789e-17	1.05458e-14	3.82295e-224	1.82893e-223	0.0765225	0.128411	0.0119098	0.891133	0.976595	0.017133	0.000815298		0.825732	0.894543	0.894543	63.0997	88.7662	67.2971			-2.36949	-2.33478	-2.33478		2.15646	2.63597	2.24661
ENSG00000099194	SCD	protein_coding	stearoyl-CoA desaturase	This gene encodes an enzyme involved in fatty acid biosynthesis, primarily the synthesis of oleic acid. Transcripts of approximately 3.9 and 5.2 kb, differing only by alternative polyadenlyation signals, have been detected. A gene encoding a similar enzyme is located on chromosome 4 and a pseudogene of this gene is located on chromosome 17. [provided by RefSeq, Feb 2012]. Publication Note: This R…	hsa01040 (Biosynthesis of unsaturated fatty acids), hsa01212 (Fatty acid metabolism), hsa03320 (PPAR signaling pathway), hsa04152 (AMPK signaling pathway), GO:0006636 (unsaturated fatty acid biosynthetic process), GO:0035338 (long-chain fatty-acyl-CoA biosynthetic process), GO:0055114 (oxidation-reduction process), GO:0005730 (nucleolus), GO:0005783 (endoplasmic reticulum), GO:0005789 (endoplasmi…				3490.82	96.5561	98.4479	3.33068	7.14066	1282.61	6.04998e-17	1.03453e-14	3.87822e-193	5.90798e-203	0.1	0.128411	0.00301676	0.87831	0.99359	0.0213116	6.14921e-05		25.8041	23.3957	27.2492	233.682	279.029	256.665			-1.59682	-1.72753	-1.52372		1.48665	1.74053	1.62089
ENSG00000249007	AL691482.3	sense_intronic							3488.5	97.563	30.0539	-2.71527	7.57939	1281.2	6.10384e-17	1.03453e-14	3.31051e-178	1.34133e-183	0.1	0.128411	0.000526667	-0.87831	-0.998658	0.0213116	2.70118e-06		345.5	321.072	328.641	51.9523	51.0578	48.5117			1.39298	1.28782	1.32123		-1.29428	-1.3184	-1.38935
ENSG00000143367	TUFT1	protein_coding	tuftelin 1	Tuftelin is an acidic protein that is thought to play a role in dental enamel mineralization and is implicated in caries susceptibility. It is also thought to be involved with adaptation to hypoxia, mesenchymal stem cell function, and neurotrophin nerve growth factor mediated neuronal differentiation. [provided by RefSeq, Aug 2014].	GO:0030282 (bone mineralization), GO:0042476 (odontogenesis), GO:0005576 (extracellular region), GO:0005737 (cytoplasm), GO:0005515 (protein binding), GO:0030345 (structural constituent of tooth enamel)				3481.33	84.9035	71.479	-3.82147	5.1542	1276.86	6.27311e-17	1.04293e-14	3.34872e-224	8.14865e-224	0.1	0.128411	1.53244e-05	-0.87831	-0.999447	0.0213116	4.58626e-07		64.5447	67.71	66.5402	5.50488	3.99104	4.54153			1.64314	1.71018	1.68576		-1.50529	-1.83031	-1.70349
ENSG00000163734	CXCL3	protein_coding	C-X-C motif chemokine ligand 3	This antimicrobial gene encodes a member of the CXC subfamily of chemokines. The encoded protein is a secreted growth factor that signals through the G-protein coupled receptor, CXC receptor 2. This protein plays a role in inflammation and as a chemoattractant for neutrophils. [provided by RefSeq, Sep 2014]. Publication Note: This RefSeq record includes a subset of the publications that are avail…	hsa04060 (Cytokine-cytokine receptor interaction), hsa04062 (Chemokine signaling pathway), hsa04621 (NOD-like receptor signaling pathway), hsa04657 (IL-17 signaling pathway), hsa04668 (TNF signaling pathway), hsa05132 (Salmonella infection), hsa05134 (Legionellosis), hsa05167 (Kaposi sarcoma-associated herpesvirus infection), GO:0006954 (inflammatory response), GO:0006955 (immune response), GO:00…				3478.06	77.336	32.5167	-5.52293	4.55452	1274.88	6.35211e-17	1.04293e-14	8.62603e-223	3.84729e-222	0.1	0.128411	0.00258605	-0.87831	-0.994645	0.0213116	4.29365e-05		42.3188	44.7271	50.1632	1.10098	0.68811	1.16979			1.89573	1.97207	2.13084		-1.94139	-2.14752	-1.90973
ENSG00000185262	UBALD2	protein_coding	UBA like domain containing 2						3475.56	96.601	23.0054	-2.75396	7.15001	1273.37	6.41312e-17	1.04293e-14	5.45877e-180	1.89595e-187	0.1	0.128411	6.23379e-05	-0.87831	-0.99955	0.0213116	3.03582e-07		253.156	244.692	243.591	38.3965	36.1946	35.3			1.37949	1.33082	1.32437		-1.27959	-1.36045	-1.39464
ENSG00000149809	TM7SF2	protein_coding	transmembrane 7 superfamily member 2		hsa00100 (Steroid biosynthesis), hsa01100 (Metabolic pathways), GO:0006695 (cholesterol biosynthetic process), GO:0016126 (sterol biosynthetic process), GO:0055114 (oxidation-reduction process), GO:0005783 (endoplasmic reticulum), GO:0005789 (endoplasmic reticulum membrane), GO:0005887 (integral component of plasma membrane), GO:0030176 (integral component of endoplasmic reticulum membrane), GO:0…				3472.11	85.2883	27.2832	3.15543	5.20038	1271.28	6.49845e-17	1.04464e-14	5.18975e-191	1.02809e-190	0.1	0.128411	0.000103759	0.87831	0.99959	0.0213116	2.52179e-07		7.36278	7.70683	7.08753	66.9531	66.4026	64.2695			-1.43033	-1.37827	-1.47338		1.45027	1.43871	1.393
ENSG00000258590	NBEAP1	transcribed_unprocessed_pseudogene	neurobeachin pseudogene 1						3472.07	76.0918	74.9295	-4.28029	4.45996	1256.16	7.15671e-17	1.1146e-14	3.91863e-191	1.19406e-190	0.0765225	0.128411	0.00108683	-0.891133	-0.997764	0.017133	7.49181e-06		40.392	44.2455	40.1856	2.06433	2.06433	2.27076			1.65969	1.78521	1.65265		-1.72301	-1.72301	-1.65153
ENSG00000233138	AL023584.1	antisense							3462.54	86.5645	4.10467	-4.35806	5.33723	1265.51	6.7414e-17	1.0618e-14	1.04506e-246	2.88094e-246	0.1	0.128411	0.000590055	-0.87831	-0.998003	0.0213116	5.9778e-06		72.3203	78.995	79.2014	4.26628	4.19747	2.75244			1.81121	1.93529	1.93896		-1.75686	-1.77279	-2.1558
ENSG00000236213	AC006369.1	antisense							3444.73	93.6638	10.5823	-2.9665	6.35694	1254.79	7.21956e-17	1.1146e-14	2.34067e-186	3.73554e-186	0.1	0.128411	0.000256737	-0.87831	-0.998975	0.0213116	1.57658e-06		144.641	140.512	150.146	19.6111	17.3404	18.7166			1.41608	1.37488	1.46925		-1.34636	-1.50652	-1.40734
ENSG00000099977	DDT	protein_coding	D-dopachrome tautomerase	D-dopachrome tautomerase converts D-dopachrome into 5,6-dihydroxyindole. The DDT gene is related to the migration inhibitory factor (MIF) in terms of sequence, enzyme activity, and gene structure. DDT and MIF are closely linked on chromosome 22. [provided by RefSeq, Jul 2008].	GO:0042438 (melanin biosynthetic process), GO:0005737 (cytoplasm), GO:0070062 (extracellular vesicular exosome), GO:0004167 (dopachrome isomerase activity), GO:0033981 (D-dopachrome decarboxylase activity), GO:0016829 (lyase activity)				3431.34	94.6643	16.098	2.89264	6.5708	1246.76	7.60315e-17	1.16231e-14	3.49814e-181	9.89054e-193	0.1	0.128411	0.00074444	0.87831	0.998194	0.0213116	4.88874e-06		22.9829	23.1893	21.4002	175.674	165.078	161.224			-1.36617	-1.3543	-1.46059		1.46405	1.37534	1.34167
ENSG00000151014	NOCT	protein_coding	nocturnin	The protein encoded by this gene is highly similar to Nocturnin, a gene identified as a circadian clock regulated gene in Xenopus laevis. This protein and Nocturnin protein share similarity with the C-terminal domain of a yeast transcription factor, carbon catabolite repression 4 (CCR4). The mRNA abundance of a similar gene in mouse has been shown to exhibit circadian rhythmicity, which suggests …	GO:0000290 (deadenylation-dependent decapping of nuclear-transcribed mRNA), GO:0006355 (regulation of transcription, DNA-templated), GO:0006366 (transcription from RNA polymerase II promoter), GO:0006397 (mRNA processing), GO:0007623 (circadian rhythm), GO:0009991 (response to extracellular stimulus), GO:0010629 (negative regulation of gene expression), GO:0032496 (response to lipopolysaccharide)…				3421.35	74.4372	53.3222	-4.79036	4.34417	1240.78	7.90358e-17	1.19651e-14	5.18614e-203	1.92434e-202	0.1	0.128411	0.000567763	-0.87831	-0.998569	0.0213116	3.06859e-06		39.0846	37.1579	40.5985	1.37622	1.16979	1.65146			1.80173	1.73244	1.85394		-1.80338	-1.89441	-1.69032
ENSG00000120915	EPHX2	protein_coding	epoxide hydrolase 2	This gene encodes a member of the epoxide hydrolase family. The protein, found in both the cytosol and peroxisomes, binds to specific epoxides and converts them to the corresponding dihydrodiols. Mutations in this gene have been associated with familial hypercholesterolemia. Alternatively spliced transcript variants have been described. [provided by RefSeq, Feb 2012].	hsa00590 (Arachidonic acid metabolism), hsa01100 (Metabolic pathways), hsa04146 (Peroxisome), GO:0006805 (xenobiotic metabolic process), GO:0006874 (cellular calcium ion homeostasis), GO:0006954 (inflammatory response), GO:0008217 (regulation of blood pressure), GO:0009636 (response to toxic substance), GO:0010628 (positive regulation of gene expression), GO:0016311 (dephosphorylation), GO:001714…				3386.32	80.6836	50.7311	4.29893	4.80589	1205.44	9.97539e-17	1.44024e-14	2.13453e-188	5.90398e-188	0.0765225	0.128411	0.00439429	0.891133	0.991239	0.017133	0.000114807		2.54601	2.75244	2.75244	49.131	59.6591	50.1632			-1.81694	-1.75288	-1.75288		1.67458	1.9447	1.70342
ENSG00000185215	TNFAIP2	protein_coding	TNF alpha induced protein 2	This gene was identified as a gene whose expression can be induced by the tumor necrosis factor alpha (TNF) in umbilical vein endothelial cells. The expression of this gene was shown to be induced by retinoic acid in a cell line expressing a oncogenic version of the retinoic acid receptor alpha fusion protein, which suggested that this gene may be a retinoic acid target gene in acute promyelocyti…	GO:0001525 (angiogenesis), GO:0006887 (exocytosis), GO:0030154 (cell differentiation), GO:0051601 (exocyst localization), GO:0000145 (exocyst), GO:0005615 (extracellular space), GO:0000149 (SNARE binding)				3386.23	97.5374	62.3974	-3.7154	7.55892	1219.86	9.06394e-17	1.35588e-14	6.7189e-203	8.77566e-212	0.1	0.128411	9.25916e-06	-0.87831	-0.999399	0.0213116	5.41075e-07		350.936	341.302	358.368	30.7585	21.6755	27.5244			1.81945	1.77952	1.84951		-1.61002	-2.07849	-1.75998
ENSG00000146232	NFKBIE	protein_coding	NFKB inhibitor epsilon	The protein encoded by this gene binds to components of NF-kappa-B, trapping the complex in the cytoplasm and preventing it from activating genes in the nucleus. Phosphorylation of the encoded protein targets it for destruction by the ubiquitin pathway, which activates NF-kappa-B by making it available to translocate to the nucleus. [provided by RefSeq, Sep 2011]. Publication Note: This RefSeq re…	hsa04658 (Th1 and Th2 cell differentiation), hsa04659 (Th17 cell differentiation), hsa04660 (T cell receptor signaling pathway), hsa04662 (B cell receptor signaling pathway), hsa04722 (Neurotrophin signaling pathway), hsa04920 (Adipocytokine signaling pathway), hsa05169 (Epstein-Barr virus infection), GO:0042942 (D-serine transport), GO:0042994 (cytoplasmic sequestering of transcription factor), …				3384.37	71.9169	61.2943	-4.87674	4.17221	1218.76	9.13018e-17	1.35588e-14	1.18791e-190	4.62922e-190	0.1	0.128411	0.000715903	-0.87831	-0.998443	0.0213116	3.63545e-06		36.4698	33.7862	33.5798	1.30741	1.16979	1.03216			1.83725	1.73293	1.72458		-1.7027	-1.76402	-1.82805
ENSG00000257181	AC025423.4	antisense							3381.59	99.1214	20.6067	-3.84279	8.81918	1217.11	9.23045e-17	1.35783e-14	6.6435e-190	3.69551e-193	0.1	0.128411	0.00846966	-0.87831	-0.983012	0.0213116	0.000430421		804.4	742.126	986.268	51.9523	61.3794	63.1685			1.83716	1.72121	2.13056		-2.06458	-1.83225	-1.79209
ENSG00000100906	NFKBIA	protein_coding	NFKB inhibitor alpha	This gene encodes a member of the NF-kappa-B inhibitor family, which contain multiple ankrin repeat domains. The encoded protein interacts with REL dimers to inhibit NF-kappa-B/REL complexes which are involved in inflammatory responses. The encoded protein moves between the cytoplasm and the nucleus via a nuclear localization signal and CRM1-mediated nuclear export. Mutations in this gene have be…	hsa04024 (cAMP signaling pathway), hsa04062 (Chemokine signaling pathway), hsa04064 (NF-kappa B signaling pathway), hsa04210 (Apoptosis), hsa04380 (Osteoclast differentiation), hsa04620 (Toll-like receptor signaling pathway), hsa04621 (NOD-like receptor signaling pathway), hsa04622 (RIG-I-like receptor signaling pathway), hsa04623 (Cytosolic DNA-sensing pathway), hsa04625 (C-type lectin receptor …				3365.18	99.301	27.5269	-2.96069	9.1528	1207.4	9.84575e-17	1.43481e-14	8.54749e-172	1.7224e-173	0.1	0.128411	6.17266e-05	-0.87831	-0.998886	0.0213116	1.8609e-06		995.557	984.135	1046.06	134.801	113.263	140.581			1.4553	1.43868	1.52655		-1.41103	-1.65818	-1.35132
ENSG00000128342	LIF	protein_coding	LIF, interleukin 6 family cytokine	The protein encoded by this gene is a pleiotropic cytokine with roles in several different systems. It is involved in the induction of hematopoietic differentiation in normal and myeloid leukemia cells, induction of neuronal cell differentiation, regulator of mesenchymal to epithelial conversion during kidney development, and may also have a role in immune tolerance at the maternal-fetal interfac…	hsa04060 (Cytokine-cytokine receptor interaction), hsa04550 (Signaling pathways regulating pluripotency of stem cells), hsa04630 (JAK-STAT signaling pathway), hsa04668 (TNF signaling pathway), GO:0001974 (blood vessel remodeling), GO:0006955 (immune response), GO:0007275 (multicellular organismal development), GO:0007566 (embryo implantation), GO:0008284 (positive regulation of cell proliferation…				3358.43	75.8417	80.8492	-3.89854	4.4418	1203.41	1.01117e-16	1.44653e-14	6.56256e-184	1.80591e-183	0.1	0.128411	1.05271e-06	-0.87831	-0.999941	0.0213116	5.21761e-09		40.5985	40.7361	40.1168	2.54601	2.75244	2.82125			1.59121	1.59586	1.57481		-1.63692	-1.57285	-1.55211
ENSG00000278621	AC037198.2	antisense							3343.24	80.2219	9.5626	-3.54388	4.77299	1194.47	1.07383e-16	1.5222e-14	7.87454e-181	1.82452e-180	0.1	0.128411	0.000850292	-0.87831	-0.998229	0.0213116	4.70365e-06		49.7503	47.9613	52.6404	4.33509	4.4039	4.12866			1.51583	1.46507	1.59423		-1.5143	-1.49872	-1.5621
ENSG00000105643	ARRDC2	protein_coding	arrestin domain containing 2		GO:0005886 (plasma membrane), GO:0031410 (cytoplasmic vesicle)				3334.58	98.2107	52.6296	-2.51522	7.99903	1189.37	1.11142e-16	1.56129e-14	1.32977e-162	8.27982e-166	0.1	0.128411	0.000192225	-0.87831	-0.999219	0.0213116	9.15217e-07		432.477	448.372	424.908	79.2014	73.6966	75.4857			1.23358	1.28542	1.20822		-1.18612	-1.2874	-1.2537
ENSG00000120738	EGR1	protein_coding	early growth response 1	The protein encoded by this gene belongs to the EGR family of C2H2-type zinc-finger proteins. It is a nuclear protein and functions as a transcriptional regulator. The products of target genes it activates are required for differentitation and mitogenesis. Studies suggest this is a cancer suppressor gene. [provided by RefSeq, Dec 2014]. Publication Note: This RefSeq record includes a subset of th…	hsa04371 (Apelin signaling pathway), hsa04912 (GnRH signaling pathway), hsa04928 (Parathyroid hormone synthesis, secretion and action), hsa04933 (AGE-RAGE signaling pathway in diabetic complications), hsa05020 (Prion diseases), hsa05166 (Human T-cell leukemia virus 1 infection), GO:0000122 (negative regulation of transcription from RNA polymerase II promoter), GO:0001666 (response to hypoxia), GO…				3323.92	98.557	91.4956	-3.17029	8.25301	1183.13	1.15958e-16	1.6056e-14	9.05925e-179	1.80478e-182	0.1	0.128411	0.000137806	-0.87831	-0.998587	0.0213116	2.99369e-06		548.836	527.918	569.961	54.3607	69.8432	58.6958			1.56851	1.51266	1.62281		-1.72035	-1.37019	-1.61344
ENSG00000116560	SFPQ	protein_coding	splicing factor proline and glutamine rich		GO:0000122 (negative regulation of transcription from RNA polymerase II promoter), GO:0000380 (alternative mRNA splicing, via spliceosome), GO:0000724 (double-strand break repair via homologous recombination), GO:0006351 (transcription, DNA-templated), GO:0006397 (mRNA processing), GO:0008380 (RNA splicing), GO:0042752 (regulation of circadian rhythm), GO:0042754 (negative regulation of circadian…				3323.07	85.3781	41.3674	-4.15746	5.20756	1182.62	1.16355e-16	1.6056e-14	2.30749e-233	6.13965e-233	0.1	0.128411	0.000201424	-0.87831	-0.99861	0.0213116	2.89519e-06		72.6644	69.5679	66.9531	3.57817	4.95439	3.16531			1.86606	1.80496	1.75126		-1.87649	-1.55836	-1.98743
ENSG00000116717	GADD45A	protein_coding	growth arrest and DNA damage inducible alpha	This gene is a member of a group of genes whose transcript levels are increased following stressful growth arrest conditions and treatment with DNA-damaging agents. The protein encoded by this gene responds to environmental stresses by mediating activation of the p38/JNK pathway via MTK1/MEKK4 kinase. The DNA damage-induced transcription of this gene is mediated by both p53-dependent and -indepen…	hsa04010 (MAPK signaling pathway), hsa04068 (FoxO signaling pathway), hsa04110 (Cell cycle), hsa04115 (p53 signaling pathway), hsa04210 (Apoptosis), hsa04218 (Cellular senescence), hsa05200 (Pathways in cancer), hsa05202 (Transcriptional misregulation in cancer), hsa05210 (Colorectal cancer), hsa05212 (Pancreatic cancer), hsa05213 (Endometrial cancer), hsa05214 (Glioma), hsa05216 (Thyroid cancer)…				3300.04	98.1402	30.7401	-2.55589	7.94594	1155.32	1.40434e-16	1.92087e-14	8.40806e-160	4.92088e-163	0.0765225	0.128411	0.000905202	-0.891133	-0.997813	0.017133	7.1716e-06		419.334	402.407	442.042	73.1461	73.1461	68.6046			1.25582	1.19667	1.33156		-1.23137	-1.23137	-1.32131
ENSG00000244187	TMEM141	protein_coding	transmembrane protein 141		GO:0003341 (cilium movement), GO:0036158 (outer dynein arm assembly), GO:0005930 (axoneme), GO:0016021 (integral component of membrane)				3286.98	81.1133	15.0526	3.59564	4.83575	1147.81	1.48005e-16	1.98952e-14	1.50229e-191	3.54736e-191	0.0765225	0.128411	2.56649e-06	0.891133	0.999652	0.017133	1.81758e-07		4.33509	3.7846	4.88558	51.9523	53.6038	51.9523			-1.55055	-1.6817	-1.43034		1.5397	1.58319	1.5397
ENSG00000279172	AC020904.3	TEC							3266.2	96.1778	6.31734	-3.16879	7.01235	1149.52	1.46242e-16	1.98292e-14	7.41693e-183	4.19966e-192	0.1	0.128411	2.55979e-05	-0.87831	-0.999164	0.0213116	1.048e-06		234.301	237.329	224.737	28.1437	22.1571	27.1115			1.55384	1.5722	1.49423		-1.41686	-1.73627	-1.46713
ENSG00000257017	HP	protein_coding	haptoglobin	This gene encodes a preproprotein, which is processed to yield both alpha and beta chains, which subsequently combine as a tetramer to produce haptoglobin. Haptoglobin functions to bind free plasma hemoglobin, which allows degradative enzymes to gain access to the hemoglobin, while at the same time preventing loss of iron through the kidneys and protecting the kidneys from damage by hemoglobin. M…	GO:0006898 (receptor-mediated endocytosis), GO:0006952 (defense response), GO:0006953 (acute-phase response), GO:0010942 (positive regulation of cell death), GO:0042542 (response to hydrogen peroxide), GO:0042742 (defense response to bacterium), GO:0043312 (neutrophil degranulation), GO:0051354 (negative regulation of oxidoreductase activity), GO:0098869 (NA), GO:2000296 (negative regulation of h…				3256.62	99.8846	36.3456	2.86344	12.5298	1143.98	1.52038e-16	2.02626e-14	3.05925e-131	3.20025e-131	0.1	0.128411	0.00343151	0.87831	0.992996	0.0213116	7.34109e-05		1384.68	1418.47	1483.22	9894.95	11463.1	9836.05			-1.4739	-1.43917	-1.37486		1.36145	1.57364	1.35284
ENSG00000249252	AC098829.1	antisense							3226.91	74.5334	12.6603	-4.5904	4.34905	1126.88	1.7164e-16	2.26812e-14	1.02438e-191	3.50758e-191	0.1	0.128411	0.000816631	-0.87831	-0.997909	0.0213116	6.55641e-06		40.4609	39.6351	36.5386	1.30741	1.58265	1.92671			1.80872	1.78038	1.66889		-1.87364	-1.75832	-1.62603
ENSG00000228709	LINC02575	lincRNA	long intergenic non-protein coding RNA 2575						3224	75.5467	26.2635	-4.9223	4.42341	1125.21	1.73701e-16	2.27607e-14	3.0899e-218	1.20337e-217	0.1	0.128411	8.67936e-06	-0.87831	-0.999633	0.0213116	2.01639e-07		40.6673	40.9425	42.2499	1.51384	1.65146	0.894543			1.82808	1.83736	1.88063		-1.77393	-1.7185	-2.05364
ENSG00000135334	AKIRIN2	protein_coding	akirin 2		GO:0000122 (negative regulation of transcription from RNA polymerase II promoter), GO:0006351 (transcription, DNA-templated), GO:0008284 (positive regulation of cell proliferation), GO:0009790 (embryo development), GO:0010950 (positive regulation of endopeptidase activity), GO:0032496 (response to lipopolysaccharide), GO:0032755 (positive regulation of interleukin-6 production), GO:0045087 (innat…				3218.54	93.5612	32.8053	-2.84036	6.31703	1122.09	1.77632e-16	2.30818e-14	2.66898e-169	4.13252e-169	0.1	0.128411	0.000470054	-0.87831	-0.998347	0.0213116	4.09524e-06		133.837	139.686	145.535	18.0285	19.9552	20.5057			1.30075	1.36157	1.41993		-1.461	-1.32849	-1.29277
ENSG00000130222	GADD45G	protein_coding	growth arrest and DNA damage inducible gamma	This gene is a member of a group of genes whose transcript levels are increased following stressful growth arrest conditions and treatment with DNA-damaging agents. The protein encoded by this gene responds to environmental stresses by mediating activation of the p38/JNK pathway via MTK1/MEKK4 kinase. The GADD45G is highly expressed in placenta. [provided by RefSeq, Jul 2008]. Publication Note: T…	hsa04010 (MAPK signaling pathway), hsa04068 (FoxO signaling pathway), hsa04110 (Cell cycle), hsa04115 (p53 signaling pathway), hsa04210 (Apoptosis), hsa04218 (Cellular senescence), hsa05200 (Pathways in cancer), hsa05202 (Transcriptional misregulation in cancer), hsa05210 (Colorectal cancer), hsa05212 (Pancreatic cancer), hsa05213 (Endometrial cancer), hsa05214 (Glioma), hsa05216 (Thyroid cancer)…				3205.84	94.023	26.2827	-3.17313	6.43225	1114.82	1.87168e-16	2.41199e-14	4.67778e-182	7.73062e-182	0.1	0.128411	9.06878e-05	-0.87831	-0.998782	0.0213116	2.22597e-06		157.646	148.976	159.091	15.6201	19.7488	16.2394			1.54213	1.46157	1.55513		-1.63746	-1.33374	-1.58762
ENSG00000167508	MVD	protein_coding	mevalonate diphosphate decarboxylase	The enzyme mevalonate pyrophosphate decarboxylase catalyzes the conversion of mevalonate pyrophosphate into isopentenyl pyrophosphate in one of the early steps in cholesterol biosynthesis. It decarboxylates and dehydrates its substrate while hydrolyzing ATP. [provided by RefSeq, Jul 2008]. Publication Note: This RefSeq record includes a subset of the publications that are available for this gene.…	hsa00900 (Terpenoid backbone biosynthesis), hsa01100 (Metabolic pathways), GO:0006489 (dolichyl diphosphate biosynthetic process), GO:0006695 (cholesterol biosynthetic process), GO:0008284 (positive regulation of cell proliferation), GO:0008299 (isoprenoid biosynthetic process), GO:0019287 (isopentenyl diphosphate biosynthetic process, mevalonate pathway), GO:0005829 (cytosol), GO:0004163 (diphos…				3199.16	87.4046	22.2486	3.36236	5.41801	1111.01	1.92396e-16	2.44101e-14	9.58636e-195	1.92165e-194	0.1	0.128411	1.03641e-06	0.87831	0.999525	0.0213116	3.38831e-07		7.84445	6.33061	8.46375	77.55	79.2703	76.2426			-1.48292	-1.72381	-1.3949		1.53156	1.56242	1.50765
ENSG00000043355	ZIC2	protein_coding	Zic family member 2	This gene encodes a member of the ZIC family of C2H2-type zinc finger proteins. This protein functions as a transcriptional repressor and may regulate tissue specific expression of dopamine receptor D1. Mutations in this gene cause holoprosencephaly type 5. Holoprosencephaly is the most common structural anomaly of the human brain. A polyhistidine tract polymorphism in this gene may be associated…	GO:0006351 (transcription, DNA-templated), GO:0007420 (brain development), GO:0007601 (visual perception), GO:0030154 (cell differentiation), GO:0045892 (negative regulation of transcription, DNA-templated), GO:0045893 (positive regulation of transcription, DNA-templated), GO:0051091 (positive regulation of sequence-specific DNA binding transcription factor activity), GO:0005634 (nucleus), GO:000…				3198.97	81.6007	25.744	-3.55811	4.87518	1110.9	1.9255e-16	2.44101e-14	5.43915e-175	1.2219e-174	0.1	0.128411	0.00182826	-0.87831	-0.996032	0.0213116	2.35897e-05		49.4751	55.8745	56.2186	4.95439	4.26628	4.47271			1.42847	1.59753	1.60608		-1.4594	-1.60972	-1.56296
ENSG00000110628	SLC22A18	protein_coding	solute carrier family 22 member 18	This gene is one of several tumor-suppressing subtransferable fragments located in the imprinted gene domain of 11p15.5, an important tumor-suppressor gene region. Alterations in this region have been associated with the Beckwith-Wiedemann syndrome, Wilms tumor, rhabdomyosarcoma, adrenocortical carcinoma, and lung, ovarian, and breast cancer. This gene is imprinted, with preferential expression f…	GO:0006855 (drug transmembrane transport), GO:0007588 (excretion), GO:0015695 (organic cation transport), GO:0015893 (drug transport), GO:0046618 (drug export), GO:0005635 (nuclear envelope), GO:0005737 (cytoplasm), GO:0005886 (plasma membrane), GO:0016020 (membrane), GO:0016021 (integral component of membrane), GO:0016324 (apical plasma membrane), GO:0015238 (drug transmembrane transporter activ…				3196.32	93.247	36.5059	3.25055	6.23725	1109.39	1.94669e-16	2.44796e-14	2.79465e-175	4.73255e-175	0.1	0.128411	0.00296513	0.87831	0.993452	0.0213116	6.41716e-05		13.0741	15.6889	14.1751	132.255	149.87	126.75			-1.65241	-1.42163	-1.5507		1.50243	1.68029	1.44202
ENSG00000007944	MYLIP	protein_coding	myosin regulatory light chain interacting protein	The ERM protein family members ezrin, radixin, and moesin are cytoskeletal effector proteins linking actin to membrane-bound proteins at the cell surface. Myosin regulatory light chain interacting protein (MYLIP) is a novel ERM-like protein that interacts with myosin regulatory light chain and inhibits neurite outgrowth. [provided by RefSeq, Jul 2008]. Publication Note: This RefSeq record include…	hsa04979 (Cholesterol metabolism), GO:0000209 (protein polyubiquitination), GO:0006928 (cellular component movement), GO:0007399 (nervous system development), GO:0010989 (negative regulation of low-density lipoprotein particle clearance), GO:0016567 (protein ubiquitination), GO:0031648 (protein destabilization), GO:0032803 (regulation of low-density lipoprotein particle receptor catabolic process…				3189.53	84.493	79.9448	-3.3594	5.12083	1105.52	2.00214e-16	2.48134e-14	4.77087e-189	1.00356e-188	0.1	0.128411	2.01976e-05	-0.87831	-0.999269	0.0213116	8.00397e-07		62.9621	61.5858	64.9576	5.84893	5.50488	7.08753			1.49793	1.46704	1.54158		-1.55109	-1.61576	-1.3397
ENSG00000181026	AEN	protein_coding	apoptosis enhancing nuclease		GO:0010212 (response to ionizing radiation), GO:0042771 (intrinsic apoptotic signaling pathway in response to DNA damage by p53 class mediator), GO:0090305 (nucleic acid phosphodiester bond hydrolysis), GO:0005634 (nucleus), GO:0005654 (nucleoplasm), GO:0005730 (nucleolus), GO:0031965 (nuclear membrane), GO:0003676 (nucleic acid binding), GO:0004527 (exonuclease activity), GO:0005515 (protein bin…				3189.18	96.4022	73.1914	-2.76443	7.09358	1105.32	2.00506e-16	2.48134e-14	5.07099e-162	2.7284e-168	0.1	0.128411	0.00117621	-0.87831	-0.99695	0.0213116	1.39407e-05		247.788	243.453	222.397	37.502	33.6486	33.855			1.40831	1.38305	1.25366		-1.2524	-1.40048	-1.39215
ENSG00000120129	DUSP1	protein_coding	dual specificity phosphatase 1	The expression of DUSP1 gene is induced in human skin fibroblasts by oxidative/heat stress and growth factors. It specifies a protein with structural features similar to members of the non-receptor-type protein-tyrosine phosphatase family, and which has significant amino-acid sequence similarity to a Tyr/Ser-protein phosphatase encoded by the late gene H1 of vaccinia virus. The bacterially expres…	hsa04010 (MAPK signaling pathway), hsa04726 (Serotonergic synapse), hsa05418 (Fluid shear stress and atherosclerosis), GO:0000188 (inactivation of MAPK activity), GO:0001706 (endoderm formation), GO:0006979 (response to oxidative stress), GO:0009416 (response to light stimulus), GO:0032355 (response to estradiol), GO:0032526 (response to retinoic acid), GO:0032870 (cellular response to hormone st…				3172.82	99.5254	75.1603	-2.4482	9.58324	1096.03	2.14599e-16	2.63484e-14	6.51461e-145	1.09182e-145	0.1	0.128411	0.000285281	-0.87831	-0.998268	0.0213116	4.49707e-06		1350.28	1247.61	1291.17	218.75	247.444	246.412			1.27941	1.1655	1.21493		-1.33549	-1.15919	-1.16517
ENSG00000213144	AC084880.1	processed_pseudogene							3164.89	84.7945	10.4028	-2.82825	5.14487	1091.54	2.2181e-16	2.70209e-14	6.24284e-164	1.13247e-163	0.1	0.128411	5.68961e-05	-0.87831	-0.999849	0.0213116	3.44176e-08		62.6868	61.173	61.517	8.80781	8.60137	8.67018			1.3085	1.27434	1.28217		-1.2729	-1.30072	-1.29139
ENSG00000165030	NFIL3	protein_coding	nuclear factor, interleukin 3 regulated	The protein encoded by this gene is a transcriptional regulator that binds as a homodimer to activating transcription factor (ATF) sites in many cellular and viral promoters. The encoded protein represses PER1 and PER2 expression and therefore plays a role in the regulation of circadian rhythm. Three transcript variants encoding the same protein have been found for this gene. [provided by RefSeq,…	GO:0000122 (negative regulation of transcription from RNA polymerase II promoter), GO:0006366 (transcription from RNA polymerase II promoter), GO:0006955 (immune response), GO:0007623 (circadian rhythm), GO:0010628 (positive regulation of gene expression), GO:0071353 (cellular response to interleukin-4), GO:0005634 (nucleus), GO:0000977 (RNA polymerase II regulatory region sequence-specific DNA b…				3162.26	96.1008	76.7894	-3.10349	6.9917	1090.05	2.24262e-16	2.71078e-14	1.40813e-174	5.4608e-183	0.1	0.128411	1.482e-05	-0.87831	-0.999173	0.0213116	1.0263e-06		233.063	220.883	229.347	22.6388	27.9373	28.9006			1.54236	1.4656	1.51937		-1.71168	-1.43067	-1.38498
ENSG00000023839	ABCC2	protein_coding	ATP binding cassette subfamily C member 2	The protein encoded by this gene is a member of the superfamily of ATP-binding cassette (ABC) transporters. ABC proteins transport various molecules across extra- and intra-cellular membranes. ABC genes are divided into seven distinct subfamilies (ABC1, MDR/TAP, MRP, ALD, OABP, GCN20, White). This protein is a member of the MRP subfamily which is involved in multi-drug resistance. This protein is…	hsa01523 (Antifolate resistance), hsa01524 (Platinum drug resistance), hsa02010 (ABC transporters), hsa04976 (Bile secretion), GO:0006810 (transport), GO:0006855 (drug transmembrane transport), GO:0006979 (response to oxidative stress), GO:0007565 (female pregnancy), GO:0009408 (response to heat), GO:0015694 (mercury ion transport), GO:0015722 (canalicular bile acid transport), GO:0015723 (biliru…				3160.21	90.2841	84.6909	3.31035	5.71148	1076.02	2.4889e-16	2.94011e-14	1.18295e-167	2.13931e-167	0.0765225	0.128411	0.0045902	0.891133	0.990718	0.017133	0.000128835		9.83997	9.83997	9.01424	87.5964	106.519	90.7617			-1.49693	-1.49693	-1.60122		1.42285	1.69929	1.47294
ENSG00000116133	DHCR24	protein_coding	24-dehydrocholesterol reductase	This gene encodes a flavin adenine dinucleotide (FAD)-dependent oxidoreductase which catalyzes the reduction of the delta-24 double bond of sterol intermediates during cholesterol biosynthesis. The protein contains a leader sequence that directs it to the endoplasmic reticulum membrane. Missense mutations in this gene have been associated with desmosterolosis. Also, reduced expression of the gene…	hsa00100 (Steroid biosynthesis), hsa01100 (Metabolic pathways), GO:0006695 (cholesterol biosynthetic process), GO:0006915 (apoptotic process), GO:0006979 (response to oxidative stress), GO:0007050 (cell cycle arrest), GO:0007265 (Ras protein signal transduction), GO:0008104 (protein localization), GO:0008285 (negative regulation of cell proliferation), GO:0009725 (response to hormone), GO:0009888…				3155.99	99.1535	91.0595	2.47192	8.87427	1086.51	2.30209e-16	2.74933e-14	6.22654e-148	2.54362e-149	0.1	0.128411	5.013e-06	0.87831	0.999341	0.0213116	6.51947e-07		155.513	138.792	135.558	805.983	804.125	774.812			-1.10986	-1.27176	-1.30529		1.249	1.24568	1.19224
ENSG00000130522	JUND	protein_coding	JunD proto-oncogene, AP-1 transcription factor subunit	The protein encoded by this intronless gene is a member of the JUN family, and a functional component of the AP1 transcription factor complex. This protein has been proposed to protect cells from p53-dependent senescence and apoptosis. Alternative translation initiation site usage results in the production of different isoforms (PMID:12105216). [provided by RefSeq, Nov 2013].	hsa04010 (MAPK signaling pathway), hsa04380 (Osteoclast differentiation), hsa04657 (IL-17 signaling pathway), hsa04928 (Parathyroid hormone synthesis, secretion and action), GO:0000122 (negative regulation of transcription from RNA polymerase II promoter), GO:0002076 (osteoblast development), GO:0006357 (regulation of transcription from RNA polymerase II promoter), GO:0006366 (transcription from …				3155.2	98.9675	40.8415	-2.73087	8.6346	1086.06	2.30977e-16	2.74933e-14	4.81574e-155	5.93754e-157	0.1	0.128411	0.00062461	-0.87831	-0.997346	0.0213116	1.0556e-05		728.64	657.558	685.564	93.8582	105.143	113.056			1.43366	1.286	1.34599		-1.49653	-1.33596	-1.23316
ENSG00000169562	GJB1	protein_coding	gap junction protein beta 1	This gene encodes a member of the gap junction protein family. The gap junction proteins are membrane-spanning proteins that assemble to form gap junction channels that facilitate the transfer of ions and small molecules between cells. According to sequence similarities at the nucleotide and amino acid levels, the gap junction proteins are divided into two categories, alpha and beta. Mutations in…	GO:0006810 (transport), GO:0007267 (cell-cell signaling), GO:0007399 (nervous system development), GO:0015868 (purine ribonucleotide transport), GO:0016264 (gap junction assembly), GO:0051259 (protein oligomerization), GO:0055085 (transmembrane transport), GO:1905867 (NA), GO:0005789 (endoplasmic reticulum membrane), GO:0005922 (connexon complex), GO:0016021 (integral component of membrane), GO:0…				3150.61	77.9196	52.4179	7.66208	4.60571	1030.9	3.51246e-16	3.72584e-14	2.30714e-261	2.17327e-260	0.0636026	0.128411	0.0030839	0.933257	0.993761	0.00653338	5.82743e-05		0.344055	0	0.344055	46.9979	53.3285	44.2455			-2.16997	-2.39898	-2.16997		2.21567	2.39098	2.13226
ENSG00000071243	ING3	protein_coding	inhibitor of growth family member 3	The protein encoded by this gene is similar to ING1, a tumor suppressor protein that can interact with TP53, inhibit cell growth, and induce apoptosis. This protein contains a PHD-finger, which is a common motif in proteins involved in chromatin remodeling. This gene can activate p53 trans-activated promoters, including promoters of p21/waf1 and bax. Overexpression of this gene has been shown to …	GO:0006351 (transcription, DNA-templated), GO:0006355 (regulation of transcription, DNA-templated), GO:0040008 (regulation of growth), GO:0043065 (positive regulation of apoptotic process), GO:0043967 (histone H4 acetylation), GO:0043968 (histone H2A acetylation), GO:0000812 (Swr1 complex), GO:0005634 (nucleus), GO:0005654 (nucleoplasm), GO:0032777 (Piccolo NuA4 histone acetyltransferase complex)…				3134.56	81.4276	67.6437	-3.06504	4.86159	1074.42	2.51878e-16	2.95303e-14	1.09366e-163	2.19026e-163	0.1	0.128411	9.55713e-05	-0.87831	-0.999692	0.0213116	1.42715e-07		50.9201	51.4018	52.778	6.33061	6.19299	5.98656			1.33733	1.3504	1.38711		-1.32999	-1.35402	-1.39084
ENSG00000123384	LRP1	protein_coding	LDL receptor related protein 1	The protein encoded by this gene is an endocytic receptor involved in several cellular processes, including intracellular signaling, lipid homeostasis, and clearance of apoptotic cells. In addition, the encoded protein is necessary for the A2M-mediated clearance of secreted amyloid precursor protein and beta-amyloid, the main component of amyloid plaques found in Alzheimer patients. Expression of…	hsa04979 (Cholesterol metabolism), hsa05010 (Alzheimer disease), hsa05144 (Malaria), GO:0001523 (retinoid metabolic process), GO:0006898 (receptor-mediated endocytosis), GO:0007205 (protein kinase C-activating G-protein coupled receptor signaling pathway), GO:0007568 (aging), GO:0008283 (cell proliferation), GO:0010715 (regulation of extracellular matrix disassembly), GO:0010875 (positive regulat…				3130.56	96.0687	86.3969	3.26196	6.98597	1072.18	2.56151e-16	2.97299e-14	1.54984e-174	2.80631e-183	0.1	0.128411	0.000676585	0.87831	0.997213	0.0213116	1.16422e-05		21.1938	22.7764	27.7308	229.347	242.215	216.479			-1.73395	-1.63872	-1.37573		1.58429	1.66239	1.50173
ENSG00000125378	BMP4	protein_coding	bone morphogenetic protein 4	The protein encoded by this gene is a member of the bone morphogenetic protein family which is part of the transforming growth factor-beta superfamily. The superfamily includes large families of growth and differentiation factors. Bone morphogenetic proteins were originally identified by an ability of demineralized bone extract to induce endochondral osteogenesis in vivo in an extraskeletal site.…	hsa04060 (Cytokine-cytokine receptor interaction), hsa04350 (TGF-beta signaling pathway), hsa04390 (Hippo signaling pathway), hsa04550 (Signaling pathways regulating pluripotency of stem cells), hsa04919 (Thyroid hormone signaling pathway), hsa05200 (Pathways in cancer), hsa05217 (Basal cell carcinoma), hsa05418 (Fluid shear stress and atherosclerosis), GO:0000122 (negative regulation of transcri…				3129.41	89.0207	38.7955	-3.00448	5.56889	1071.54	2.57393e-16	2.97299e-14	1.10001e-172	1.94043e-172	0.1	0.128411	7.10794e-05	-0.87831	-0.999042	0.0213116	1.3762e-06		81.197	85.3944	85.9449	10.3905	11.5602	9.49592			1.3448	1.41581	1.42487		-1.4025	-1.27235	-1.51061
ENSG00000212907	MT-ND4L	protein_coding	mitochondrially encoded NADH:ubiquinone oxidoreductase core subunit 4L		hsa00190 (Oxidative phosphorylation), hsa01100 (Metabolic pathways), hsa04714 (Thermogenesis), hsa04723 (Retrograde endocannabinoid signaling), hsa05012 (Parkinson disease)				3116.04	99.923	3.23243	2.58832	13.1003	1064.03	2.72354e-16	3.12266e-14	1.118e-110	1.26846e-110	0.1	0.128411	0.00082316	0.87831	0.998022	0.0213116	5.86369e-06		2512.7	2412.72	2586.81	15598.3	14296.4	15283.8			-1.28794	-1.34647	-1.24603		1.34518	1.21946	1.3158
ENSG00000168994	PXDC1	protein_coding	PX domain containing 1		GO:0035091 (phosphatidylinositol binding)				3108.52	97.4091	56.4905	-2.39966	7.52868	1059.83	2.81166e-16	3.20016e-14	2.13331e-147	5.85303e-151	0.1	0.128411	0.000647847	-0.87831	-0.998602	0.0213116	2.92986e-06		319.902	313.296	297.539	59.4527	57.7324	59.1774			1.22474	1.19483	1.12086		-1.16433	-1.20529	-1.17081
ENSG00000188229	TUBB4B	protein_coding	tubulin beta 4B class IVb		hsa04145 (Phagosome), hsa04540 (Gap junction), hsa05130 (Pathogenic Escherichia coli infection), GO:0000086 (G2/M transition of mitotic cell cycle), GO:0006928 (cellular component movement), GO:0007010 (cytoskeleton organization), GO:0007017 (microtubule-based process), GO:0042267 (natural killer cell mediated cytotoxicity), GO:0043312 (neutrophil degranulation), GO:0097711 (NA), GO:0005576 (extr…				3103.04	98.9739	69.9654	-2.23004	8.64414	1056.77	2.87783e-16	3.25174e-14	1.73949e-139	6.93582e-141	0.1	0.128411	2.05797e-08	-0.87831	-0.999897	0.0213116	1.60443e-08		664.508	658.659	654.874	137.416	145.398	138.792			1.11849	1.10577	1.09748		-1.13874	-1.05842	-1.12457
ENSG00000152518	ZFP36L2	protein_coding	ZFP36 ring finger protein like 2	This gene is a member of the TIS11 family of early response genes. Family members are induced by various agonists such as the phorbol ester TPA and the polypeptide mitogen EGF. The encoded protein contains a distinguishing putative zinc finger domain with a repeating cys-his motif. This putative nuclear transcription factor most likely functions in regulating the response to growth factors. [prov…	hsa04218 (Cellular senescence), GO:0000288 (nuclear-transcribed mRNA catabolic process, deadenylation-dependent decay), GO:0006355 (regulation of transcription, DNA-templated), GO:0006402 (mRNA catabolic process), GO:0008283 (cell proliferation), GO:0009611 (response to wounding), GO:0030097 (hemopoiesis), GO:0033077 (T cell differentiation in thymus), GO:0035019 (somatic stem cell maintenance), …				3098.04	97.1654	94.6254	-2.40797	7.40322	1053.98	2.93967e-16	3.29772e-14	4.90139e-148	5.80233e-152	0.1	0.128411	6.07946e-05	-0.87831	-0.999505	0.0213116	3.66795e-07		290.795	284.327	278.822	55.8057	52.1587	52.9156			1.21372	1.18149	1.15348		-1.12689	-1.22091	-1.20089
ENSG00000222043	AC079305.1	antisense							3087.23	82.7423	8.51719	-3.26489	4.96956	1047.96	3.07821e-16	3.42846e-14	1.66842e-173	3.46076e-173	0.1	0.128411	0.000188015	-0.87831	-0.998777	0.0213116	2.24313e-06		55.1864	58.9022	55.4617	6.53704	5.84893	5.22963			1.41582	1.50664	1.42274		-1.32805	-1.44929	-1.56786
ENSG00000120690	ELF1	protein_coding	E74 like ETS transcription factor 1	This gene encodes an E26 transformation-specific related transcription factor. The encoded protein is primarily expressed in lymphoid cells and acts as both an enhancer and a repressor to regulate transcription of various genes. Alternative splicing results in multiple transcript variants. [provided by RefSeq, Feb 2009].	GO:0001817 (regulation of cytokine production), GO:0006366 (transcription from RNA polymerase II promoter), GO:0030154 (cell differentiation), GO:0045893 (positive regulation of transcription, DNA-templated), GO:0045944 (positive regulation of transcription from RNA polymerase II promoter), GO:0050860 (negative regulation of T cell receptor signaling pathway), GO:0005634 (nucleus), GO:0000978 (RN…				3077.19	85.8141	83.4723	-2.78988	5.25209	1042.38	3.21324e-16	3.53011e-14	1.00343e-159	1.76344e-159	0.1	0.128411	0.000198601	-0.87831	-0.999207	0.0213116	9.43255e-07		68.4669	64.7511	65.8521	9.77116	9.08305	9.90878			1.32465	1.2465	1.2701		-1.25704	-1.34394	-1.24027
ENSG00000117143	UAP1	protein_coding	UDP-N-acetylglucosamine pyrophosphorylase 1		hsa00520 (Amino sugar and nucleotide sugar metabolism), hsa01100 (Metabolic pathways), GO:0006048 (UDP-N-acetylglucosamine biosynthetic process), GO:0005654 (nucleoplasm), GO:0005829 (cytosol), GO:0005886 (plasma membrane), GO:0003977 (UDP-N-acetylglucosamine diphosphorylase activity), GO:0030246 (carbohydrate binding), GO:0042802 (identical protein binding), R-HSA-392499 (Homo sapiens: Metabolis…				3075.61	96.896	58.5877	-3.19877	7.25762	1041.5	3.23503e-16	3.53011e-14	4.08277e-168	1.00064e-174	0.1	0.128411	0.000508109	-0.87831	-0.99745	0.0213116	9.74185e-06		286.529	259.142	281.575	26.217	29.107	34.7495			1.61821	1.47433	1.59322		-1.73587	-1.59519	-1.35471
ENSG00000131979	GCH1	protein_coding	GTP cyclohydrolase 1	This gene encodes a member of the GTP cyclohydrolase family. The encoded protein is the first and rate-limiting enzyme in tetrahydrobiopterin (BH4) biosynthesis, catalyzing the conversion of GTP into 7,8-dihydroneopterin triphosphate. BH4 is an essential cofactor required by aromatic amino acid hydroxylases as well as nitric oxide synthases. Mutations in this gene are associated with malignant hy…	hsa00790 (Folate biosynthesis), hsa01100 (Metabolic pathways), GO:0006729 (tetrahydrobiopterin biosynthetic process), GO:0006809 (nitric oxide biosynthetic process), GO:0008217 (regulation of blood pressure), GO:0010460 (positive regulation of heart rate), GO:0014916 (regulation of lung blood pressure), GO:0032496 (response to lipopolysaccharide), GO:0034341 (response to interferon-gamma), GO:003…				3075.44	85.2113	77.5334	-3.0368	5.19361	1041.41	3.23739e-16	3.53011e-14	3.06146e-166	5.74312e-166	0.1	0.128411	0.00078277	-0.87831	-0.997634	0.0213116	8.38822e-06		61.9987	64.4071	68.6046	7.84445	7.29396	8.60137			1.31385	1.36715	1.45557		-1.38681	-1.46982	-1.27994
ENSG00000130066	SAT1	protein_coding	spermidine/spermine N1-acetyltransferase 1	The protein encoded by this gene belongs to the acetyltransferase family, and is a rate-limiting enzyme in the catabolic pathway of polyamine metabolism. It catalyzes the acetylation of spermidine and spermine, and is involved in the regulation of the intracellular concentration of polyamines and their transport out of cells. Defects in this gene are associated with keratosis follicularis spinulo…	hsa00330 (Arginine and proline metabolism), hsa01100 (Metabolic pathways), hsa04216 (Ferroptosis), GO:0001525 (angiogenesis), GO:0006596 (polyamine biosynthetic process), GO:0009447 (putrescine catabolic process), GO:0032918 (spermidine acetylation), GO:0042127 (regulation of cell proliferation), GO:0046208 (spermine catabolic process), GO:0005622 (intracellular), GO:0005829 (cytosol), GO:0004145…				3066.17	99.6473	24.0444	-2.25122	9.96955	1036.27	3.36874e-16	3.64783e-14	2.88e-132	1.01256e-132	0.1	0.128411	9.66693e-05	-0.87831	-0.999789	0.0213116	6.67316e-08		1655.32	1656.69	1658.76	333.664	335.591	374.813			1.122	1.1232	1.12499		-1.18176	-1.1735	-1.01493
ENSG00000196136	SERPINA3	protein_coding	serpin family A member 3	The protein encoded by this gene is a plasma protease inhibitor and member of the serine protease inhibitor class. Polymorphisms in this protein appear to be tissue specific and influence protease targeting. Variations in this protein_s sequence have been implicated in Alzheimer_s disease, and deficiency of this protein has been associated with liver disease. Mutations have been identified in pat…	GO:0002576 (platelet degranulation), GO:0006953 (acute-phase response), GO:0006954 (inflammatory response), GO:0010951 (negative regulation of endopeptidase activity), GO:0019216 (regulation of lipid metabolic process), GO:0030277 (maintenance of gastrointestinal epithelium), GO:0043312 (neutrophil degranulation), GO:0005576 (extracellular region), GO:0005615 (extracellular space), GO:0005622 (in…				3060.36	99.6088	50.1026	2.26264	9.85931	1033.06	3.4539e-16	3.70123e-14	2.28078e-132	7.25379e-133	0.1	0.128411	0.0014975	0.87831	0.996498	0.0213116	1.83785e-05		332.908	312.264	315.774	1534.21	1626.28	1450.88			-1.07143	-1.16322	-1.14719		1.12611	1.21008	1.04565
ENSG00000140941	MAP1LC3B	protein_coding	microtubule associated protein 1 light chain 3 beta	The product of this gene is a subunit of neuronal microtubule-associated MAP1A and MAP1B proteins, which are involved in microtubule assembly and important for neurogenesis. Studies on the rat homolog implicate a role for this gene in autophagy, a process that involves the bulk degradation of cytoplasmic component. [provided by RefSeq, Jul 2008]. Publication Note: This RefSeq record includes a su…	hsa04216 (Ferroptosis), GO:0000422 (mitochondrion degradation), GO:0006914 (autophagy), GO:0016236 (macroautophagy), GO:0061024 (membrane organization), GO:0097352 (autophagic vacuole maturation), GO:0000421 (autophagic vacuole membrane), GO:0005622 (intracellular), GO:0005739 (mitochondrion), GO:0005776 (autophagic vacuole), GO:0005829 (cytosol), GO:0005874 (microtubule), GO:0005930 (axoneme), G…				3059.58	96.8127	36.3584	-2.40581	7.23011	1032.62	3.46553e-16	3.70123e-14	9.37248e-146	4.85533e-150	0.1	0.128411	0.000262832	-0.87831	-0.99915	0.0213116	1.08255e-06		247.857	248.614	260.656	46.0346	48.1677	48.6494			1.15355	1.15791	1.22562		-1.22541	-1.16273	-1.14894
ENSG00000019549	SNAI2	protein_coding	snail family transcriptional repressor 2	This gene encodes a member of the Snail family of C2H2-type zinc finger transcription factors. The encoded protein acts as a transcriptional repressor that binds to E-box motifs and is also likely to repress E-cadherin transcription in breast carcinoma. This protein is involved in epithelial-mesenchymal transitions and has antiapoptotic activity. Mutations in this gene may be associated with spor…	hsa04390 (Hippo signaling pathway), hsa04520 (Adherens junction), GO:0000122 (negative regulation of transcription from RNA polymerase II promoter), GO:0001649 (osteoblast differentiation), GO:0001837 (epithelial to mesenchymal transition), GO:0003198 (epithelial to mesenchymal transition involved in endocardial cushion formation), GO:0003273 (cell migration involved in endocardial cushion format…				3046.31	94.4783	48.1786	-3.34411	6.52806	1013.21	4.03682e-16	4.16862e-14	7.95981e-175	1.34982e-174	0.0765225	0.128411	0.00050066	-0.891133	-0.99751	0.017133	9.29107e-06		166.454	159.641	177.257	18.0285	13.487	18.0285			1.59293	1.53337	1.6826		-1.4793	-1.8503	-1.4793
ENSG00000167711	SERPINF2	protein_coding	serpin family F member 2	This gene encodes a member of the serpin family of serine protease inhibitors. The protein is a major inhibitor of plasmin, which degrades fibrin and various other proteins. Consequently, the proper function of this gene has a major role in regulating the blood clotting pathway. Mutations in this gene result in alpha-2-plasmin inhibitor deficiency, which is characterized by severe hemorrhagic dia…	hsa04610 (Complement and coagulation cascades), GO:0002034 (regulation of blood vessel size by renin-angiotensin), GO:0002576 (platelet degranulation), GO:0006953 (acute-phase response), GO:0010033 (response to organic substance), GO:0010757 (negative regulation of plasminogen activation), GO:0010951 (negative regulation of endopeptidase activity), GO:0030199 (collagen fibril organization), GO:00…				3038.93	88.7642	58.7673	4.58288	5.54286	1021.24	3.78866e-16	3.99166e-14	5.71973e-180	1.43572e-179	0.1	0.128411	0.0118843	0.87831	0.976553	0.0213116	0.000818201		4.12866	3.30293	3.71579	81.197	108.033	78.5133			-1.88922	-2.098	-1.98983		1.87367	2.27701	1.82637
ENSG00000150991	UBC	protein_coding	ubiquitin C	This gene represents a ubiquitin gene, ubiquitin C. The encoded protein is a polyubiquitin precursor. Conjugation of ubiquitin monomers or polymers can lead to various effects within a cell, depending on the residues to which ubiquitin is conjugated. Ubiquitination has been associated with protein degradation, DNA repair, cell cycle regulation, kinase modification, endocytosis, and regulation of …	hsa03320 (PPAR signaling pathway), GO:0000086 (G2/M transition of mitotic cell cycle), GO:0000122 (negative regulation of transcription from RNA polymerase II promoter), GO:0000165 (MAPK cascade), GO:0000187 (activation of MAPK activity), GO:0000209 (protein polyubiquitination), GO:0000715 (nucleotide-excision repair, DNA damage recognition), GO:0000717 (nucleotide-excision repair, DNA duplex unw…				3036.98	99.7242	31.343	-2.0452	10.3691	1020.16	3.8209e-16	3.99861e-14	8.42564e-123	4.51924e-123	0.1	0.128411	1.85811e-06	-0.87831	-0.999759	0.0213116	8.70033e-08		2098.8	2150	2138.23	505.898	508.651	532.941			1.00013	1.03487	1.02696		-1.0482	-1.0404	-0.973358
ENSG00000140450	ARRDC4	protein_coding	arrestin domain containing 4		GO:0051443 (positive regulation of ubiquitin-protein transferase activity), GO:0005768 (endosome), GO:0005769 (early endosome), GO:0005886 (plasma membrane), GO:0005515 (protein binding)				3033.1	73.347	95.8504	-4.66015	4.26549	1018.03	3.88563e-16	4.03924e-14	7.14667e-188	2.54037e-187	0.1	0.128411	0.000441941	-0.87831	-0.998403	0.0213116	3.82436e-06		38.3965	35.0248	36.8139	1.10098	1.8579	1.37622			1.80932	1.68358	1.75166		-1.89412	-1.57902	-1.77143
ENSG00000013441	CLK1	protein_coding	CDC like kinase 1	This gene encodes a member of the CDC2-like (or LAMMER) family of dual specificity protein kinases. In the nucleus, the encoded protein phosphorylates serine/arginine-rich proteins involved in pre-mRNA processing, releasing them into the nucleoplasm. The choice of splice sites during pre-mRNA processing may be regulated by the concentration of transacting factors, including serine/arginine rich p…	hsa05134 (Legionellosis), GO:0008283 (cell proliferation), GO:0018105 (peptidyl-serine phosphorylation), GO:0018107 (peptidyl-threonine phosphorylation), GO:0018108 (peptidyl-tyrosine phosphorylation), GO:0043484 (regulation of RNA splicing), GO:0046777 (protein autophosphorylation), GO:0005634 (nucleus), GO:0005737 (cytoplasm), GO:0004674 (protein serine/threonine kinase activity), GO:0004712 (p…				3008.7	97.6464	50.4297	-2.76761	7.60511	1004.66	4.32132e-16	4.38182e-14	8.06443e-153	1.03316e-156	0.1	0.128411	8.20568e-07	-0.87831	-0.999388	0.0213116	5.61186e-07		334.49	336.417	347.014	43.6262	51.2642	54.5671			1.34226	1.35049	1.39497		-1.54038	-1.31707	-1.23027
ENSG00000145247	OCIAD2	protein_coding	OCIA domain containing 2		GO:0005743 (mitochondrial inner membrane), GO:0005768 (endosome)				3008.38	94.0101	17.2011	2.43076	6.4311	1004.48	4.32736e-16	4.38182e-14	3.98895e-145	1.75399e-152	0.1	0.128411	0.000267499	0.87831	0.999423	0.0213116	5.00063e-07		26.8363	27.2492	26.7675	141.819	148.769	145.466			-1.17936	-1.15885	-1.18281		1.13894	1.20702	1.17507
ENSG00000077150	NFKB2	protein_coding	nuclear factor kappa B subunit 2	This gene encodes a subunit of the transcription factor complex nuclear factor-kappa-B (NFkB). The NFkB complex is expressed in numerous cell types and functions as a central activator of genes involved in inflammation and immune function. The protein encoded by this gene can function as both a transcriptional activator or repressor depending on its dimerization partner. The p100 full-length prot…	hsa04010 (MAPK signaling pathway), hsa04064 (NF-kappa B signaling pathway), hsa04380 (Osteoclast differentiation), hsa04625 (C-type lectin receptor signaling pathway), hsa05134 (Legionellosis), hsa05166 (Human T-cell leukemia virus 1 infection), hsa05169 (Epstein-Barr virus infection), hsa05200 (Pathways in cancer), hsa05203 (Viral carcinogenesis), hsa05224 (Breast cancer), GO:0000122 (negative r…				3008.36	93.7664	60.7555	-2.67889	6.38295	1004.48	4.32758e-16	4.38182e-14	3.45656e-155	2.3943e-164	0.1	0.128411	4.50481e-07	-0.87831	-0.999586	0.0213116	2.57515e-07		141.407	145.466	145.535	24.015	23.1205	20.3681			1.26254	1.30282	1.30349		-1.20015	-1.25063	-1.41806
ENSG00000117601	SERPINC1	protein_coding	serpin family C member 1	The protein encoded by this gene is a plasma protease inhibitor and a member of the serpin superfamily. This protein inhibits thrombin as well as other activated serine proteases of the coagulation system, and it regulates the blood coagulation cascade. The protein includes two functional domains: the heparin binding-domain at the N-terminus of the mature protein, and the reactive site domain at …	hsa04610 (Complement and coagulation cascades), GO:0002438 (acute inflammatory response to antigenic stimulus), GO:0007584 (response to nutrient), GO:0007595 (lactation), GO:0007596 (blood coagulation), GO:0010951 (negative regulation of endopeptidase activity), GO:2000266 (regulation of blood coagulation, intrinsic pathway), GO:0005576 (extracellular region), GO:0005615 (extracellular space), GO…				2996.82	91.7719	29.1239	4.37657	5.92832	986.411	5.0069e-16	4.91022e-14	1.03348e-175	2.31861e-175	0.0765225	0.128411	0.0110821	0.891133	0.977965	0.017133	0.000722968		6.53704	5.09201	5.09201	97.8492	138.035	111.955			-1.79789	-2.06543	-2.06543		1.75005	2.23801	1.9407
ENSG00000143416	SELENBP1	protein_coding	selenium binding protein 1	This gene encodes a member of the selenium-binding protein family. Selenium is an essential nutrient that exhibits potent anticarcinogenic properties, and deficiency of selenium may cause certain neurologic diseases. The effects of selenium in preventing cancer and neurologic diseases may be mediated by selenium-binding proteins, and decreased expression of this gene may be associated with severa…	GO:0015031 (protein transport), GO:0001650 (fibrillar center), GO:0005615 (extracellular space), GO:0005730 (nucleolus), GO:0005829 (cytosol), GO:0016020 (membrane), GO:0070062 (extracellular vesicular exosome), GO:0005515 (protein binding), GO:0008430 (selenium binding)				2996.6	97.9863	51.8856	3.96389	7.8217	998.053	4.55647e-16	4.5838e-14	5.28561e-165	4.0536e-170	0.1	0.128411	0.0158742	0.87831	0.968948	0.0213116	0.00143136		28.6254	26.1482	26.9051	395.044	523.927	355.959			-1.85674	-1.97843	-1.94015		1.83975	2.24532	1.69025
ENSG00000124635	HIST1H2BJ	protein_coding	histone cluster 1 H2B family member j	Histones are basic nuclear proteins that are responsible for the nucleosome structure of the chromosomal fiber in eukaryotes. Two molecules of each of the four core histones (H2A, H2B, H3, and H4) form an octamer, around which approximately 146 bp of DNA is wrapped in repeating units, called nucleosomes. The linker histone, H1, interacts with linker DNA between nucleosomes and functions in the co…	hsa05034 (Alcoholism), hsa05203 (Viral carcinogenesis), hsa05322 (Systemic lupus erythematosus), GO:0002227 (innate immune response in mucosa), GO:0006334 (nucleosome assembly), GO:0016567 (protein ubiquitination), GO:0019731 (antibacterial humoral response), GO:0050830 (defense response to Gram-positive bacterium), GO:0000786 (nucleosome), GO:0005615 (extracellular space), GO:0005634 (nucleus), …				2992.44	86.0001	12.4359	-3.19684	5.27278	995.792	4.64027e-16	4.63819e-14	2.13107e-176	4.14642e-176	0.1	0.128411	9.59118e-06	-0.87831	-0.999125	0.0213116	1.14724e-06		68.2605	68.4669	71.701	8.87662	6.74348	7.08753			1.42924	1.43348	1.49822		-1.26224	-1.57719	-1.52151
ENSG00000185813	PCYT2	protein_coding	phosphate cytidylyltransferase 2, ethanolamine	This gene encodes an enzyme that catalyzes the formation of CDP-ethanolamine from CTP and phosphoethanolamine in the Kennedy pathway of phospholipid synthesis. Alternative splicing results in multiple transcript variants. [provided by RefSeq, May 2010].	hsa00440 (Phosphonate and phosphinate metabolism), hsa00564 (Glycerophospholipid metabolism), hsa01100 (Metabolic pathways), GO:0006646 (phosphatidylethanolamine biosynthetic process), GO:0008654 (phospholipid biosynthetic process), GO:0005575 (cellular_component), GO:0005789 (endoplasmic reticulum membrane), GO:0004306 (ethanolamine-phosphate cytidylyltransferase activity), R-HSA-1430728 (Homo s…				2983.61	85.3973	45.9082	3.0823	5.2089	990.987	4.82413e-16	4.79125e-14	6.2804e-166	1.18694e-165	0.1	0.128411	0.000580412	0.87831	0.997615	0.0213116	8.52826e-06		8.53256	6.81229	7.98207	64.4759	69.7743	63.5125			-1.28813	-1.5454	-1.36558		1.36984	1.48048	1.34878
ENSG00000119048	UBE2B	protein_coding	ubiquitin conjugating enzyme E2 B	The modification of proteins with ubiquitin is an important cellular mechanism for targeting abnormal or short-lived proteins for degradation. Ubiquitination involves at least three classes of enzymes: ubiquitin-activating enzymes, or E1s, ubiquitin-conjugating enzymes, or E2s, and ubiquitin-protein ligases, or E3s. This gene encodes a member of the E2 ubiquitin-conjugating enzyme family. This en…	hsa04120 (Ubiquitin mediated proteolysis), GO:0000209 (protein polyubiquitination), GO:0001701 (in utero embryonic development), GO:0006281 (DNA repair), GO:0006301 (postreplication repair), GO:0006344 (maintenance of chromatin silencing), GO:0006511 (ubiquitin-dependent protein catabolic process), GO:0006513 (protein monoubiquitination), GO:0006974 (cellular response to DNA damage stimulus), GO:…				2977.91	95.7353	21.5239	-2.49219	6.88572	987.894	4.94683e-16	4.88202e-14	1.37005e-143	6.07459e-149	0.1	0.128411	0.000759146	-0.87831	-0.99791	0.0213116	6.54678e-06		190.056	205.882	205.814	34.6119	34.8872	37.4332			1.13792	1.25216	1.25168		-1.25322	-1.24242	-1.14613
ENSG00000243696	AC006254.1	protein_coding							2966.19	97.2039	92.8297	3.91481	7.42245	981.544	5.20984e-16	5.07732e-14	5.96158e-163	1.74427e-169	0.1	0.128411	0.014198	0.87831	0.972123	0.0213116	0.00115483		22.7076	20.1616	21.0562	313.159	387.956	263.408			-1.80364	-1.96053	-1.90344		1.86941	2.17665	1.62155
ENSG00000145779	TNFAIP8	protein_coding	TNF alpha induced protein 8		GO:0006915 (apoptotic process), GO:0043065 (positive regulation of apoptotic process), GO:0043066 (negative regulation of apoptotic process), GO:0043154 (negative regulation of cysteine-type endopeptidase activity involved in apoptotic process), GO:0005737 (cytoplasm), GO:0005515 (protein binding), GO:0043027 (cysteine-type endopeptidase inhibitor activity involved in apoptotic process), R-HSA-14…				2956.94	82.2677	82.4654	-3.23077	4.9332	976.543	5.42804e-16	5.25711e-14	1.24012e-161	2.5214e-161	0.1	0.128411	0.000910283	-0.87831	-0.997217	0.0213116	1.16062e-05		52.8468	53.5349	58.5581	5.16082	5.98656	6.39942			1.37719	1.39517	1.5201		-1.56002	-1.40258	-1.32986
ENSG00000259375	AC087286.3	antisense							2955.42	67.1134	28.3158	-4.83661	3.89144	964.236	6.01008e-16	5.61169e-14	1.05437e-152	4.00913e-152	0.0765225	0.128411	0.00290941	-0.891133	-0.994194	0.017133	5.04679e-05		30.7585	25.6665	28.8318	0.963354	0.963354	1.03216			1.78296	1.53923	1.69551		-1.68361	-1.68361	-1.65049
ENSG00000177606	JUN	protein_coding	Jun proto-oncogene, AP-1 transcription factor subunit	This gene is the putative transforming gene of avian sarcoma virus 17. It encodes a protein which is highly similar to the viral protein, and which interacts directly with specific target DNA sequences to regulate gene expression. This gene is intronless and is mapped to 1p32-p31, a chromosomal region involved in both translocations and deletions in human malignancies. [provided by RefSeq, Jul 20…	hsa01522 (Endocrine resistance), hsa04010 (MAPK signaling pathway), hsa04012 (ErbB signaling pathway), hsa04024 (cAMP signaling pathway), hsa04137 (Mitophagy - animal), hsa04210 (Apoptosis), hsa04310 (Wnt signaling pathway), hsa04380 (Osteoclast differentiation), hsa04510 (Focal adhesion), hsa04530 (Tight junction), hsa04620 (Toll-like receptor signaling pathway), hsa04621 (NOD-like receptor sign…				2953.15	87.4238	93.8687	-3.05553	5.41917	974.499	5.52018e-16	5.31334e-14	8.88459e-167	1.61449e-166	0.1	0.128411	0.000113589	-0.87831	-0.998557	0.0213116	3.12151e-06		79.0638	76.105	73.2837	7.91326	10.2528	9.28948			1.46034	1.40669	1.35361		-1.57129	-1.26561	-1.38374
ENSG00000102760	RGCC	protein_coding	regulator of cell cycle	This gene is thought to regulate cell cycle progression. It is induced by p53 in response to DNA damage, or by sublytic levels of complement system proteins that result in activation of the cell cycle. The encoded protein localizes to the cytoplasm during interphase and to centrosomes during mitosis. The protein forms a complex with polo-like kinase 1. The protein also translocates to the nucleus…	GO:0001100 (negative regulation of exit from mitosis), GO:0001937 (negative regulation of endothelial cell proliferation), GO:0003331 (positive regulation of extracellular matrix constituent secretion), GO:0006956 (complement activation), GO:0006977 (DNA damage response, signal transduction by p53 class mediator resulting in cell cycle arrest), GO:0008285 (negative regulation of cell proliferatio…				2951.25	78.3172	13.4171	-4.33741	4.63197	973.473	5.56709e-16	5.32562e-14	3.73011e-201	1.13444e-200	0.1	0.128411	0.000173853	-0.87831	-0.998655	0.0213116	2.71212e-06		48.787	45.0024	47.2043	2.82125	2.54601	1.58265			1.81025	1.69853	1.76458		-1.58673	-1.67153	-2.0151
ENSG00000171557	FGG	protein_coding	fibrinogen gamma chain	The protein encoded by this gene is the gamma component of fibrinogen, a blood-borne glycoprotein comprised of three pairs of nonidentical polypeptide chains. Following vascular injury, fibrinogen is cleaved by thrombin to form fibrin which is the most abundant component of blood clots. In addition, various cleavage products of fibrinogen and fibrin regulate cell adhesion and spreading, display v…	hsa04610 (Complement and coagulation cascades), hsa04611 (Platelet activation), hsa05150 (Staphylococcus aureus infection), GO:0002224 (toll-like receptor signaling pathway), GO:0002576 (platelet degranulation), GO:0007160 (cell-matrix adhesion), GO:0007596 (blood coagulation), GO:0009306 (protein secretion), GO:0030198 (extracellular matrix organization), GO:0031639 (plasminogen activation), GO:…				2947.53	99.8589	41.8099	2.73751	12.1473	971.471	5.65987e-16	5.38137e-14	2.8518e-119	2.89888e-119	0.1	0.128411	0.00491856	0.87831	0.989834	0.0213116	0.000154491		1242.24	1123.34	1183.27	7344.27	8847.51	7476.31			-1.29409	-1.439	-1.36414		1.26765	1.53624	1.29335
ENSG00000213886	UBD	protein_coding	ubiquitin D		GO:0006508 (proteolysis), GO:0006511 (ubiquitin-dependent protein catabolic process), GO:0016567 (protein ubiquitination), GO:0032446 (protein modification by small protein conjugation), GO:0034341 (response to interferon-gamma), GO:0034612 (response to tumor necrosis factor), GO:0043011 (myeloid dendritic cell differentiation), GO:0043065 (positive regulation of apoptotic process), GO:0043123 (p…				2945.3	85.8847	35.608	-3.03762	5.25945	970.266	5.71659e-16	5.40235e-14	7.57227e-155	1.3783e-154	0.1	0.128411	0.00235465	-0.87831	-0.994691	0.0213116	4.22038e-05		62.4804	73.0773	68.6046	7.56921	8.60137	8.67018			1.26698	1.48649	1.39788		-1.48541	-1.33763	-1.3283
ENSG00000258908	AL355075.3	lincRNA							2934.48	85.5191	8.21575	-2.72908	5.22315	964.453	5.99925e-16	5.61169e-14	6.94409e-151	1.19968e-150	0.1	0.128411	0.000297929	-0.87831	-0.998733	0.0213116	2.40601e-06		63.3061	63.3749	67.366	10.3216	9.15186	9.77116			1.22323	1.22475	1.31024		-1.18279	-1.3267	-1.24873
ENSG00000160752	FDPS	protein_coding	farnesyl diphosphate synthase	This gene encodes an enzyme that catalyzes the production of geranyl pyrophosphate and farnesyl pyrophosphate from isopentenyl pyrophosphate and dimethylallyl pyrophosphate. The resulting product, farnesyl pyrophosphate, is a key intermediate in cholesterol and sterol biosynthesis, a substrate for protein farnesylation and geranylgeranylation, and a ligand or agonist for certain hormone receptors…	hsa00900 (Terpenoid backbone biosynthesis), hsa01100 (Metabolic pathways), hsa05164 (Influenza A), hsa05166 (Human T-cell leukemia virus 1 infection), GO:0006695 (cholesterol biosynthetic process), GO:0016032 (viral process), GO:0033384 (geranyl diphosphate biosynthetic process), GO:0045337 (farnesyl diphosphate biosynthetic process), GO:0005654 (nucleoplasm), GO:0005737 (cytoplasm), GO:0005829 (…				2932.24	95.6519	29.0469	2.70446	6.86173	963.247	6.05983e-16	5.62446e-14	4.71085e-144	9.13993e-150	0.1	0.128411	0.00312367	0.87831	0.993335	0.0213116	6.64873e-05		32.0659	29.1759	31.4466	201.891	218.268	184.138			-1.26164	-1.38954	-1.28811		1.31976	1.43122	1.18833
ENSG00000034152	MAP2K3	protein_coding	mitogen-activated protein kinase kinase 3	The protein encoded by this gene is a dual specificity protein kinase that belongs to the MAP kinase kinase family. This kinase is activated by mitogenic and environmental stress, and participates in the MAP kinase-mediated signaling cascade. It phosphorylates and thus activates MAPK14/p38-MAPK. This kinase can be activated by insulin, and is necessary for the expression of glucose transporter. E…	hsa04010 (MAPK signaling pathway), hsa04015 (Rap1 signaling pathway), hsa04218 (Cellular senescence), hsa04620 (Toll-like receptor signaling pathway), hsa04664 (Fc epsilon RI signaling pathway), hsa04668 (TNF signaling pathway), hsa04714 (Thermogenesis), hsa04750 (Inflammatory mediator regulation of TRP channels), hsa04912 (GnRH signaling pathway), hsa05014 (Amyotrophic lateral sclerosis (ALS)), …				2928.26	93.6702	39.206	-2.65101	6.36037	961.112	6.16879e-16	5.69171e-14	2.67441e-146	1.65856e-154	0.1	0.128411	0.00113508	-0.87831	-0.99683	0.0213116	1.50543e-05		141.131	133.631	149.802	23.1205	23.6022	20.8497			1.27222	1.19456	1.35706		-1.23819	-1.21078	-1.37487
ENSG00000107372	ZFAND5	protein_coding	zinc finger AN1-type containing 5		GO:0001701 (in utero embryonic development), GO:0001944 (vasculature development), GO:0003016 (respiratory system process), GO:0008150 (biological_process), GO:0010761 (fibroblast migration), GO:0048008 (platelet-derived growth factor receptor signaling pathway), GO:0048705 (skeletal system morphogenesis), GO:0048745 (smooth muscle tissue development), GO:0060324 (face development), GO:0005575 (c…				2924.57	97.8131	77.0203	-2.48828	7.68495	959.135	6.27165e-16	5.7458e-14	4.83395e-139	6.50944e-142	0.1	0.128411	0.000711821	-0.87831	-0.997316	0.0213116	1.0794e-05		330.43	351.142	365.662	57.7324	62.4116	66.4714			1.14851	1.23571	1.29384		-1.32795	-1.21915	-1.13097
ENSG00000138030	KHK	protein_coding	ketohexokinase	This gene encodes ketohexokinase that catalyzes conversion of fructose to fructose-1-phosphate. The product of this gene is the first enzyme with a specialized pathway that catabolizes dietary fructose. Alternatively spliced transcript variants encoding different isoforms have been identified. [provided by RefSeq, Jul 2008].	hsa00051 (Fructose and mannose metabolism), hsa01100 (Metabolic pathways), GO:0009744 (response to sucrose), GO:0009749 (response to glucose), GO:0009750 (response to fructose), GO:0010043 (response to zinc ion), GO:0032868 (response to insulin), GO:0046835 (carbohydrate phosphorylation), GO:0061624 (fructose catabolic process to hydroxyacetone phosphate and glyceraldehyde-3-phosphate), GO:000573…				2923.53	91.2846	57.8117	3.52578	5.84096	958.575	6.30111e-16	5.7458e-14	8.80385e-158	1.61764e-157	0.1	0.128411	0.00793161	0.87831	0.984079	0.0213116	0.000378199		9.90878	8.94543	8.53256	93.4453	122.14	100.12			-1.53097	-1.65267	-1.70814		1.47168	1.8509	1.5692
ENSG00000079459	FDFT1	protein_coding	farnesyl-diphosphate farnesyltransferase 1	This gene encodes a membrane-associated enzyme located at a branch point in the mevalonate pathway. The encoded protein is the first specific enzyme in cholesterol biosynthesis, catalyzing the dimerization of two molecules of farnesyl diphosphate in a two-step reaction to form squalene. [provided by RefSeq, Jul 2008].	hsa00100 (Steroid biosynthesis), hsa01100 (Metabolic pathways), GO:0006694 (steroid biosynthetic process), GO:0006695 (cholesterol biosynthetic process), GO:0006696 (ergosterol biosynthetic process), GO:0008299 (isoprenoid biosynthetic process), GO:0045338 (farnesyl diphosphate metabolic process), GO:0055114 (oxidation-reduction process), GO:0005783 (endoplasmic reticulum), GO:0005789 (endoplasmi…				2921.17	95.1966	52.8027	2.31265	6.69641	946.05	7.00289e-16	6.20433e-14	1.21923e-135	7.02606e-141	0.0765225	0.128411	0.000304958	0.891133	0.999387	0.017133	5.6287e-07		34.7495	34.6119	34.7495	170.238	177.257	169.826			-1.12243	-1.12784	-1.12243		1.10618	1.1638	1.10272
ENSG00000150347	ARID5B	protein_coding	AT-rich interaction domain 5B	This gene encodes a member of the AT-rich interaction domain (ARID) family of DNA binding proteins. The encoded protein forms a histone H3K9Me2 demethylase complex with PHD finger protein 2 and regulates the transcription of target genes involved in adipogenesis and liver development. This gene also plays a role in cell growth and differentiation of B-lymphocyte progenitors, and single nucleotide…	GO:0000122 (negative regulation of transcription from RNA polymerase II promoter), GO:0001889 (liver development), GO:0006351 (transcription, DNA-templated), GO:0016577 (histone demethylation), GO:0045892 (negative regulation of transcription, DNA-templated), GO:0051091 (positive regulation of sequence-specific DNA binding transcription factor activity), GO:0060612 (adipose tissue development), G…				2919.87	90.034	98.5826	-3.45389	5.68181	956.619	6.40533e-16	5.80688e-14	1.72659e-173	3.29761e-173	0.1	0.128411	0.00152983	-0.87831	-0.995401	0.0213116	3.1674e-05		89.2478	90.4176	101.84	9.49592	6.8811	9.28948			1.5266	1.54497	1.7131		-1.46207	-1.83438	-1.48821
ENSG00000120158	RCL1	protein_coding	RNA terminal phosphate cyclase like 1		hsa03008 (Ribosome biogenesis in eukaryotes), GO:0000447 (endonucleolytic cleavage in ITS1 to separate SSU-rRNA from 5.8S rRNA and LSU-rRNA from tricistronic rRNA transcript (SSU-rRNA, 5.8S rRNA, LSU-rRNA)), GO:0000480 (endonucleolytic cleavage in 5'-ETS of tricistronic rRNA transcript (SSU-rRNA, 5.8S rRNA, LSU-rRNA)), GO:0006364 (rRNA processing), GO:0008150 (biological_process), GO:0005654 (nuc…				2912.02	88.5013	39.6165	-2.62909	5.51527	952.42	6.63562e-16	5.98088e-14	6.69164e-144	1.07333e-143	0.1	0.128411	0.00109876	-0.87831	-0.997607	0.0213116	8.58465e-06		76.3802	76.105	83.0549	12.386	13.0741	12.5924			1.18945	1.18437	1.30735		-1.25638	-1.18897	-1.23582
ENSG00000101665	SMAD7	protein_coding	SMAD family member 7	The protein encoded by this gene is a nuclear protein that binds the E3 ubiquitin ligase SMURF2. Upon binding, this complex translocates to the cytoplasm, where it interacts with TGF-beta receptor type-1 (TGFBR1), leading to the degradation of both the encoded protein and TGFBR1. Expression of this gene is induced by TGFBR1. Variations in this gene are a cause of susceptibility to colorectal canc…	hsa04350 (TGF-beta signaling pathway), hsa04390 (Hippo signaling pathway), GO:0000122 (negative regulation of transcription from RNA polymerase II promoter), GO:0001657 (ureteric bud development), GO:0002725 (negative regulation of T cell cytokine production), GO:0006351 (transcription, DNA-templated), GO:0007179 (transforming growth factor beta receptor signaling pathway), GO:0010717 (regulation…				2906.36	84.0634	43.3299	-2.95543	5.07934	949.399	6.80701e-16	6.1001e-14	5.36071e-158	1.00121e-157	0.1	0.128411	5.42547e-05	-0.87831	-0.999	0.0213116	1.50039e-06		60.6913	57.526	60.7601	6.81229	7.84445	8.39494			1.36118	1.28644	1.36277		-1.46949	-1.3097	-1.2312
ENSG00000262211	AC008914.1	antisense							2902.44	97.7618	21.1455	-4.35671	7.6621	947.308	6.9286e-16	6.17358e-14	1.23089e-169	2.39546e-169	0.1	0.128411	0.000874714	-0.87831	-0.997072	0.0213116	1.28468e-05		408.256	360.914	388.782	14.4503	24.772	17.2716			2.20618	2.02929	2.13602		-2.43415	-1.73155	-2.20579
ENSG00000183048	SLC25A10	protein_coding	solute carrier family 25 member 10	This gene encodes a member of a family of proteins that translocate small metabolites across the mitochondrial membrane. The encoded protein exchanges dicarboxylates, such as malate and succinate, for phosphate, sulfate, and other small molecules, thereby providing substrates for metabolic processes including the Krebs cycle and fatty acid synthesis. Alternatively spliced transcript variants enco…	hsa04964 (Proximal tubule bicarbonate reclamation), GO:0006094 (gluconeogenesis), GO:0006811 (ion transport), GO:0006835 (dicarboxylic acid transport), GO:0006839 (mitochondrial transport), GO:0008272 (sulfate transport), GO:0015709 (thiosulfate transport), GO:0015729 (oxaloacetate transport), GO:0035435 (phosphate ion transmembrane transport), GO:0070221 (sulfide oxidation, using sulfide:quinone…				2895.89	78.5224	43.0285	3.78063	4.64658	943.82	7.13688e-16	6.28731e-14	4.45863e-176	1.12066e-175	0.1	0.128411	0.000233214	0.87831	0.998401	0.0213116	3.83175e-06		2.61482	3.64698	3.85342	44.7271	45.9657	48.6494			-1.80133	-1.51012	-1.45833		1.53858	1.57633	1.65487
ENSG00000146278	PNRC1	protein_coding	proline rich nuclear receptor coactivator 1		GO:0000184 (nuclear-transcribed mRNA catabolic process, nonsense-mediated decay), GO:0006351 (transcription, DNA-templated), GO:0006355 (regulation of transcription, DNA-templated), GO:0031087 (deadenylation-independent decapping of nuclear-transcribed mRNA), GO:0000932 (cytoplasmic mRNA processing body), GO:0005634 (nucleus), GO:0005515 (protein binding)				2895.16	88.4307	52.6744	-3.24241	5.5051	932.338	7.8737e-16	6.74586e-14	3.28309e-148	5.88769e-148	0.0765225	0.128411	0.00673962	-0.891133	-0.986654	0.017133	0.000265993		73.0085	79.2703	93.4453	8.67018	8.67018	8.60137			1.33107	1.44675	1.6787		-1.48239	-1.48239	-1.49173
ENSG00000120063	GNA13	protein_coding	G protein subunit alpha 13		hsa04022 (cGMP-PKG signaling pathway), hsa04071 (Sphingolipid signaling pathway), hsa04072 (Phospholipase D signaling pathway), hsa04270 (Vascular smooth muscle contraction), hsa04371 (Apelin signaling pathway), hsa04611 (Platelet activation), hsa04730 (Long-term depression), hsa04810 (Regulation of actin cytoskeleton), hsa04928 (Parathyroid hormone synthesis, secretion and action), hsa05163 (Hum…				2890.47	82.505	92.0023	-3.15563	4.94775	929.872	8.04285e-16	6.85313e-14	3.95631e-150	7.729e-150	0.0765225	0.128411	0.002249	-0.891133	-0.994866	0.017133	3.94632e-05		52.778	52.778	60.2096	6.12418	6.74348	5.71131			1.34094	1.34094	1.52448		-1.41237	-1.30638	-1.48761
ENSG00000158373	HIST1H2BD	protein_coding	histone cluster 1 H2B family member d	Histones are basic nuclear proteins that are responsible for the nucleosome structure of the chromosomal fiber in eukaryotes. Nucleosomes consist of approximately 146 bp of DNA wrapped around a histone octamer composed of pairs of each of the four core histones (H2A, H2B, H3, and H4). The chromatin fiber is further compacted through the interaction of a linker histone, H1, with the DNA between th…	hsa05034 (Alcoholism), hsa05203 (Viral carcinogenesis), hsa05322 (Systemic lupus erythematosus), GO:0006334 (nucleosome assembly), GO:0016567 (protein ubiquitination), GO:0000786 (nucleosome), GO:0005634 (nucleus), GO:0005654 (nucleoplasm), GO:0005829 (cytosol), GO:0070062 (extracellular vesicular exosome), GO:0003674 (molecular_function), GO:0003677 (DNA binding), GO:0046982 (protein heterodimer…				2889.06	96.2868	14.7576	-2.42143	7.05042	940.19	7.36111e-16	6.43096e-14	5.26429e-138	2.36379e-142	0.1	0.128411	5.02995e-07	-0.87831	-0.999581	0.0213116	2.63684e-07		220.058	227.076	222.397	44.8648	40.5297	39.5663			1.16436	1.20926	1.17948		-1.07999	-1.22003	-1.25308
ENSG00000183747	ACSM2A	protein_coding	acyl-CoA synthetase medium chain family member 2A		hsa00650 (Butanoate metabolism), hsa01100 (Metabolic pathways), GO:0006633 (fatty acid biosynthetic process), GO:0036112 (medium-chain fatty-acyl-CoA metabolic process), GO:0042593 (glucose homeostasis), GO:0070328 (triglyceride homeostasis), GO:0005739 (mitochondrion), GO:0005759 (mitochondrial matrix), GO:0003996 (acyl-CoA ligase activity), GO:0004321 (fatty-acyl-CoA synthase activity), GO:0005…				2888.42	93.7857	60.9864	5.52439	6.39105	939.851	7.38242e-16	6.43096e-14	6.51243e-180	1.81026e-179	0.1	0.128411	0.0212854	0.87831	0.958681	0.0213116	0.00252562		2.89006	3.57817	4.19747	134.388	211.112	146.567			-2.61737	-2.42743	-2.27554		2.18435	2.82825	2.30775
ENSG00000198938	MT-CO3	protein_coding	mitochondrially encoded cytochrome c oxidase III		hsa00190 (Oxidative phosphorylation), hsa01100 (Metabolic pathways), hsa04260 (Cardiac muscle contraction), hsa04714 (Thermogenesis), hsa04932 (Non-alcoholic fatty liver disease (NAFLD)), hsa05010 (Alzheimer disease), hsa05012 (Parkinson disease), hsa05016 (Huntington disease), R-HSA-1428517 (Homo sapiens: The citric acid (TCA) cycle and respiratory electron transport), R-HSA-1430728 (Homo sapien…				2886.08	99.9487	20.549	2.50898	14.1344	938.605	7.46149e-16	6.46372e-14	7.3883e-90	8.892e-90	0.1	0.128411	0.00020105	0.87831	0.999445	0.0213116	4.61646e-07		5501.71	5312.9	5308.35	30813.1	29787.5	31174.1			-1.22025	-1.27061	-1.27185		1.26491	1.21608	1.28172
ENSG00000272888	LINC01578	processed_transcript	long intergenic non-protein coding RNA 1578						2874.67	96.3766	34.8063	-2.81576	7.07468	932.555	7.85899e-16	6.74586e-14	4.09917e-148	1.89296e-153	0.1	0.128411	3.72125e-06	-0.87831	-0.999103	0.0213116	1.20588e-06		234.99	230.242	242.283	29.4511	33.0293	37.9837			1.37077	1.34158	1.41451		-1.54287	-1.38742	-1.19657
ENSG00000235852	AC005540.1	antisense							2863.33	72.4235	26.6547	-4.29926	4.20846	926.56	8.27652e-16	7.0139e-14	1.32278e-172	4.19954e-172	0.1	0.128411	0.00011387	-0.87831	-0.99901	0.0213116	1.47096e-06		34.8184	36.1946	33.7862	1.30741	2.13314	1.8579			1.64573	1.69867	1.60471		-1.83092	-1.50938	-1.60881
ENSG00000104325	DECR1	protein_coding	2,4-dienoyl-CoA reductase 1	This gene encodes an accessory enzyme which participates in the beta-oxidation and metabolism of unsaturated fatty enoyl-CoA esters. [provided by RefSeq, Jul 2008]. Publication Note: This RefSeq record includes a subset of the publications that are available for this gene. Please see the Gene record to access additional publications.	GO:0006635 (fatty acid beta-oxidation), GO:0051289 (protein homotetramerization), GO:0005634 (nucleus), GO:0005654 (nucleoplasm), GO:0005739 (mitochondrion), GO:0005759 (mitochondrial matrix), GO:0005829 (cytosol), GO:0070062 (extracellular vesicular exosome), GO:0008670 (2,4-dienoyl-CoA reductase (NADPH) activity), GO:0016651 (oxidoreductase activity, acting on NAD(P)H), GO:0070402 (NADPH bindin…				2858.9	95.9661	18.9649	2.57455	6.95123	924.224	8.44591e-16	7.11876e-14	3.58561e-137	6.61921e-142	0.1	0.128411	0.00257008	0.87831	0.994298	0.0213116	4.86827e-05		34.0614	37.502	35.0248	196.731	229.003	209.323			-1.31035	-1.17888	-1.27231		1.15194	1.36903	1.24057
ENSG00000163631	ALB	protein_coding	albumin	Albumin is a soluble, monomeric protein which comprises about one-half of the blood serum protein. Albumin functions primarily as a carrier protein for steroids, fatty acids, and thyroid hormones and plays a role in stabilizing extracellular fluid volume. Albumin is a globular unglycosylated serum protein of molecular weight 65,000. Albumin is synthesized in the liver as preproalbumin which has a…	hsa04918 (Thyroid hormone synthesis), GO:0001895 (retina homeostasis), GO:0002576 (platelet degranulation), GO:0006810 (transport), GO:0006898 (receptor-mediated endocytosis), GO:0009267 (cellular response to starvation), GO:0015721 (bile acid and bile salt transport), GO:0019836 (hemolysis by symbiont of host erythrocytes), GO:0042157 (lipoprotein metabolic process), GO:0043066 (negative regulat…				2855.98	99.9743	35.204	3.23986	14.7031	922.682	8.55979e-16	7.17595e-14	2.62314e-103	3.55881e-103	0.1	0.128411	0.00699397	0.87831	0.986013	0.0213116	0.000292094		5377.17	4927.76	5013.57	41680.9	54266.5	48766.8			-1.54039	-1.66625	-1.64136		1.41361	1.79427	1.64012
ENSG00000160972	PPP1R16A	protein_coding	protein phosphatase 1 regulatory subunit 16A		GO:0050790 (regulation of catalytic activity), GO:0005886 (plasma membrane), GO:0005515 (protein binding), GO:0019888 (protein phosphatase regulator activity)				2854.45	93.9524	48.7558	2.43021	6.42573	921.876	8.62006e-16	7.18004e-14	1.38266e-136	4.07893e-143	0.1	0.128411	0.000665337	0.87831	0.998091	0.0213116	5.46312e-06		27.7308	27.2492	25.5977	142.714	151.797	139.893			-1.12966	-1.15323	-1.23707		1.15351	1.24134	1.12511
ENSG00000178038	ALS2CL	protein_coding	ALS2 C-terminal like		GO:0007032 (endosome organization), GO:0035023 (regulation of Rho protein signal transduction), GO:0043547 (positive regulation of GTPase activity), GO:0061024 (membrane organization), GO:0005829 (cytosol), GO:0005089 (Rho guanyl-nucleotide exchange factor activity), GO:0005096 (GTPase activator activity), GO:0017112 (Rab guanyl-nucleotide exchange factor activity), GO:0042802 (identical protein …				2853.52	80.1385	94.9141	4.01915	4.76814	921.388	8.65675e-16	7.18004e-14	5.27013e-160	1.30755e-159	0.1	0.128411	0.0054401	0.87831	0.988755	0.0213116	0.000188961		3.37174	3.44055	2.61482	57.3884	50.9889	44.8648			-1.61554	-1.59718	-1.83466		1.85118	1.68669	1.5095
ENSG00000169715	MT1E	protein_coding	metallothionein 1E		hsa04978 (Mineral absorption), GO:0045926 (negative regulation of growth), GO:0071276 (cellular response to cadmium ion), GO:0071294 (cellular response to zinc ion), GO:0005634 (nucleus), GO:0005737 (cytoplasm), GO:0048471 (perinuclear region of cytoplasm), GO:0008270 (zinc ion binding), R-HSA-1430728 (Homo sapiens: Metabolism), R-HSA-5660526 (Homo sapiens: Response to metal ions), R-HSA-5661231 …				2849.47	98.1466	12.9041	2.43153	7.95056	919.257	8.81909e-16	7.27598e-14	1.15006e-131	9.14311e-134	0.1	0.128411	0.00217143	0.87831	0.994811	0.0213116	4.03111e-05		77.7564	81.2658	72.9396	447.409	387.819	416.238			-1.19106	-1.12894	-1.28094		1.30329	1.09807	1.19959
ENSG00000262660	AC139530.2	protein_coding							2843.86	82.4537	72.6462	3.6031	4.94506	916.303	9.04984e-16	7.39195e-14	3.63988e-163	7.98936e-163	0.1	0.128411	0.00275478	0.87831	0.993368	0.0213116	6.58284e-05		5.36726	4.74796	3.85342	54.0854	62.618	53.3285			-1.41858	-1.54525	-1.75043		1.50985	1.71416	1.49025
ENSG00000166825	ANPEP	protein_coding	alanyl aminopeptidase, membrane	Aminopeptidase N is located in the small-intestinal and renal microvillar membrane, and also in other plasma membranes. In the small intestine aminopeptidase N plays a role in the final digestion of peptides generated from hydrolysis of proteins by gastric and pancreatic proteases. Its function in proximal tubular epithelial cells and other cell types is less clear. The large extracellular carbox…	hsa00480 (Glutathione metabolism), hsa01100 (Metabolic pathways), hsa04614 (Renin-angiotensin system), hsa04640 (Hematopoietic cell lineage), GO:0001525 (angiogenesis), GO:0006508 (proteolysis), GO:0007165 (signal transduction), GO:0007267 (cell-cell signaling), GO:0008217 (regulation of blood pressure), GO:0030154 (cell differentiation), GO:0043171 (peptide catabolic process), GO:0043312 (neutro…				2843.35	98.1723	30.413	2.37584	7.96036	916.036	9.07102e-16	7.39195e-14	3.2086e-130	3.07381e-132	0.1	0.128411	0.00176873	0.87831	0.995617	0.0213116	2.87751e-05		81.7475	75.8297	83.6742	446.377	413.279	392.635			-1.14901	-1.25473	-1.11619		1.27159	1.16095	1.08739
ENSG00000239799	ITIH4-AS1	antisense	ITIH4 antisense RNA 1						2842.61	94.5039	4.98974	3.1366	6.53146	915.649	9.10187e-16	7.39195e-14	6.77174e-147	1.06717e-146	0.1	0.128411	0.00654578	0.87831	0.986495	0.0213116	0.000272341		20.5745	18.5102	17.478	157.577	189.85	150.214			-1.38514	-1.52349	-1.59799		1.43635	1.70207	1.3682
ENSG00000107331	ABCA2	protein_coding	ATP binding cassette subfamily A member 2	The membrane-associated protein encoded by this gene is a member of the superfamily of ATP-binding cassette (ABC) transporters. ABC proteins transport various molecules across extra- and intracellular membranes. ABC genes are divided into seven distinct subfamilies (ABC1, MDR/TAP, MRP, ALD, OABP, GCN20, White). This protein is a member of the ABC1 subfamily. Members of the ABC1 subfamily comprise…	hsa02010 (ABC transporters), hsa04142 (Lysosome), GO:0006357 (regulation of transcription from RNA polymerase II promoter), GO:0006629 (lipid metabolic process), GO:0006810 (transport), GO:0032383 (regulation of intracellular cholesterol transport), GO:0042493 (response to drug), GO:0042632 (cholesterol homeostasis), GO:0048545 (response to steroid hormone), GO:0055085 (transmembrane transport), …				2840.08	68.1331	90.8222	4.04575	3.95149	914.319	9.20861e-16	7.43989e-14	1.3498e-144	4.01278e-144	0.1	0.128411	0.00100972	0.87831	0.997876	0.0213116	6.76181e-06		1.72027	1.65146	1.8579	30.6897	28.1437	27.9373			-1.53128	-1.55821	-1.47887		1.60408	1.4871	1.47718
ENSG00000132002	DNAJB1	protein_coding	DnaJ heat shock protein family (Hsp40) member B1		hsa04141 (Protein processing in endoplasmic reticulum), hsa05164 (Influenza A), GO:0006986 (response to unfolded protein), GO:0032781 (positive regulation of ATPase activity), GO:0051085 (chaperone mediated protein folding requiring cofactor), GO:0070389 (chaperone cofactor-dependent protein refolding), GO:0090084 (negative regulation of inclusion body assembly), GO:0097201 (negative regulation o…				2838.04	97.2295	23.3966	-2.45496	7.43913	913.248	9.29568e-16	7.46116e-14	2.43953e-134	1.6983e-137	0.1	0.128411	0.000388664	-0.87831	-0.997803	0.0213116	7.23603e-06		301.53	278.134	300.291	50.3696	51.9523	58.1453			1.24734	1.13162	1.24144		-1.28769	-1.24474	-1.08797
ENSG00000135111	TBX3	protein_coding	T-box 3	This gene is a member of a phylogenetically conserved family of genes that share a common DNA-binding domain, the T-box. T-box genes encode transcription factors involved in the regulation of developmental processes. This protein is a transcriptional repressor and is thought to play a role in the anterior/posterior axis of the tetrapod forelimb. Mutations in this gene cause ulnar-mammary syndrome…	hsa04550 (Signaling pathways regulating pluripotency of stem cells), GO:0000122 (negative regulation of transcription from RNA polymerase II promoter), GO:0001501 (skeletal system development), GO:0001568 (blood vessel development), GO:0001701 (in utero embryonic development), GO:0001947 (heart looping), GO:0003151 (outflow tract morphogenesis), GO:0003167 (atrioventricular bundle cell differenti…				2837.22	80.9466	88.462	-3.22556	4.82353	912.82	9.33064e-16	7.46116e-14	2.49716e-161	5.20484e-161	0.1	0.128411	2.50649e-06	-0.87831	-0.999381	0.0213116	5.74459e-07		49.6815	51.1266	51.9523	4.54153	5.84893	5.91774			1.38428	1.42407	1.44632		-1.59767	-1.3348	-1.3222
ENSG00000253215	AC087273.1	antisense							2834.66	93.0931	9.72935	2.91206	6.19022	911.477	9.44155e-16	7.51133e-14	7.75446e-141	1.19911e-140	0.1	0.128411	0.00617723	0.87831	0.987741	0.0213116	0.000224496		16.8587	17.2716	17.1339	119.181	146.292	120.557			-1.40188	-1.37064	-1.38098		1.28197	1.57326	1.29827
ENSG00000136527	TRA2B	protein_coding	transformer 2 beta homolog	This gene encodes a nuclear protein which functions as sequence-specific serine/arginine splicing factor which plays a role in mRNA processing, splicing patterns, and gene expression. Alternative splicing results in multiple transcript variants. [provided by RefSeq, Aug 2011].	hsa03040 (Spliceosome), GO:0000302 (response to reactive oxygen species), GO:0000375 (RNA splicing, via transesterification reactions), GO:0000381 (regulation of alternative mRNA splicing, via spliceosome), GO:0000398 (mRNA splicing, via spliceosome), GO:0021796 (cerebral cortex regionalization), GO:0048025 (negative regulation of mRNA splicing, via spliceosome), GO:0048026 (positive regulation o…				2830.8	95.094	60.685	-2.59815	6.66707	909.453	9.61146e-16	7.59578e-14	8.41595e-141	6.72192e-147	0.1	0.128411	0.00019166	-0.87831	-0.998254	0.0213116	4.57167e-06		166.454	176.156	180.01	25.8041	29.7952	30.6897			1.19624	1.27703	1.3079		-1.40274	-1.20923	-1.1692
ENSG00000134363	FST	protein_coding	follistatin	Follistatin is a single-chain gonadal protein that specifically inhibits follicle-stimulating hormone release. The single FST gene encodes two isoforms, FST317 and FST344 containing 317 and 344 amino acids respectively, resulting from alternative splicing of the precursor mRNA. In a study in which 37 candidate genes were tested for linkage and association with polycystic ovary syndrome (PCOS) or …	hsa04350 (TGF-beta signaling pathway), GO:0000122 (negative regulation of transcription from RNA polymerase II promoter), GO:0002244 (hematopoietic progenitor cell differentiation), GO:0007165 (signal transduction), GO:0032926 (negative regulation of activin receptor signaling pathway), GO:0051798 (positive regulation of hair follicle development), GO:0005576 (extracellular region), GO:0004871 (s…				2830.31	78.2402	53.3735	-3.84395	4.62528	898.52	1.05907e-15	8.13504e-14	2.60703e-160	6.43272e-160	0.0765225	0.128411	0.00264281	-0.891133	-0.993803	0.017133	5.74818e-05		45.0024	42.3188	50.3696	2.54601	3.50936	3.50936			1.58074	1.49592	1.73674		-1.78932	-1.51204	-1.51204
ENSG00000173812	EIF1	protein_coding	eukaryotic translation initiation factor 1		hsa03013 (RNA transport), GO:0006413 (translational initiation), GO:0006446 (regulation of translational initiation), GO:0006950 (response to stress), GO:0009048 (dosage compensation by inactivation of X chromosome), GO:0005634 (nucleus), GO:0005737 (cytoplasm), GO:0003723 (RNA binding), GO:0003743 (translation initiation factor activity), GO:0008135 (translation factor activity, nucleic acid bin…				2830.04	99.4036	48.2619	-2.19467	9.30985	909.057	9.64513e-16	7.59578e-14	2.78072e-121	6.64346e-122	0.1	0.128411	6.60545e-05	-0.87831	-0.998628	0.0213116	2.82287e-06		1004.92	1048.89	1070.84	221.503	245.105	215.929			1.0422	1.10386	1.13369		-1.12938	-0.98455	-1.16582
ENSG00000139318	DUSP6	protein_coding	dual specificity phosphatase 6	The protein encoded by this gene is a member of the dual specificity protein phosphatase subfamily. These phosphatases inactivate their target kinases by dephosphorylating both the phosphoserine/threonine and phosphotyrosine residues. They negatively regulate members of the mitogen-activated protein (MAP) kinase superfamily (MAPK/ERK, SAPK/JNK, p38), which are associated with cellular proliferati…	hsa04010 (MAPK signaling pathway), hsa05202 (Transcriptional misregulation in cancer), hsa05221 (Acute myeloid leukemia), GO:0000165 (MAPK cascade), GO:0000187 (activation of MAPK activity), GO:0000188 (inactivation of MAPK activity), GO:0009953 (dorsal/ventral pattern formation), GO:0014070 (response to organic cyclic compound), GO:0030154 (cell differentiation), GO:0035335 (peptidyl-tyrosine de…				2825.66	78.2018	66.175	-3.48261	4.62193	906.762	9.84271e-16	7.71243e-14	1.11815e-163	2.58292e-163	0.1	0.128411	2.95737e-06	-0.87831	-0.999367	0.0213116	6.01622e-07		44.3143	44.3831	46.1722	3.57817	4.81677	3.64698			1.46582	1.46796	1.52256		-1.58777	-1.29848	-1.57009
ENSG00000205403	CFI	protein_coding	complement factor I	This gene encodes a serine proteinase that is essential for regulating the complement cascade. The encoded preproprotein is cleaved to produce both heavy and light chains, which are linked by disulfide bonds to form a heterodimeric glycoprotein. This heterodimer can cleave and inactivate the complement components C4b and C3b, and it prevents the assembly of the C3 and C5 convertase enzymes. Defec…	hsa04610 (Complement and coagulation cascades), hsa05150 (Staphylococcus aureus infection), GO:0006508 (proteolysis), GO:0006898 (receptor-mediated endocytosis), GO:0006958 (complement activation, classical pathway), GO:0030449 (regulation of complement activation), GO:0045087 (innate immune response), GO:0005576 (extracellular region), GO:0005615 (extracellular space), GO:0016020 (membrane), GO:…				2824.45	97.1397	62.2755	2.53954	7.38641	906.128	9.89812e-16	7.71707e-14	1.2936e-133	6.64294e-137	0.1	0.128411	0.00299304	0.87831	0.99333	0.0213116	6.65826e-05		48.5806	46.6538	51.9523	266.987	311.92	276.964			-1.25752	-1.31355	-1.16442		1.15336	1.37622	1.20591
ENSG00000125995	ROMO1	protein_coding	reactive oxygen species modulator 1	The protein encoded by this gene is a mitochondrial membrane protein that is responsible for increasing the level of reactive oxygen species (ROS) in cells. The protein also has antimicrobial activity against a variety of bacteria by inducing bacterial membrane breakage. [provided by RefSeq, Nov 2014]. Publication Note: This RefSeq record includes a subset of the publications that are available f…	GO:0001302 (replicative cell aging), GO:0008284 (positive regulation of cell proliferation), GO:0034614 (cellular response to reactive oxygen species), GO:0042742 (defense response to bacterium), GO:2000379 (positive regulation of reactive oxygen species metabolic process), GO:0005739 (mitochondrion), GO:0005743 (mitochondrial inner membrane), GO:0016021 (integral component of membrane), GO:00036…				2817.39	90.3418	5.32324	2.82247	5.71621	902.438	1.02274e-15	7.93415e-14	7.91406e-151	1.29268e-150	0.1	0.128411	2.54353e-05	0.87831	0.998822	0.0213116	2.08111e-06		11.9043	14.7944	12.2484	95.2344	89.8671	90.5553			-1.42874	-1.1563	-1.39348		1.37719	1.29528	1.30604
ENSG00000198369	SPRED2	protein_coding	sprouty related EVH1 domain containing 2	SPRED2 is a member of the Sprouty (see SPRY1; MIM 602465)/SPRED family of proteins that regulate growth factor-induced activation of the MAP kinase cascade (see MAPK1; MIM 176948) (Nonami et al., 2004 [PubMed 15465815]).[supplied by OMIM, Mar 2008].	GO:0000188 (inactivation of MAPK activity), GO:0007275 (multicellular organismal development), GO:0008543 (fibroblast growth factor receptor signaling pathway), GO:0010801 (negative regulation of peptidyl-threonine phosphorylation), GO:0043517 (positive regulation of DNA damage response, signal transduction by p53 class mediator), GO:0090311 (regulation of protein deacetylation), GO:0005829 (cyto…				2816.79	76.4381	46.9087	-3.36556	4.48234	891.531	1.12752e-15	8.49347e-14	6.60848e-150	1.49084e-149	0.0765225	0.128411	0.000166789	-0.891133	-0.99881	0.017133	2.12219e-06		41.3554	38.8094	41.3554	3.57817	3.71579	4.47271			1.4521	1.36479	1.4521		-1.50625	-1.47108	-1.29167
ENSG00000065361	ERBB3	protein_coding	erb-b2 receptor tyrosine kinase 3	This gene encodes a member of the epidermal growth factor receptor (EGFR) family of receptor tyrosine kinases. This membrane-bound protein has a neuregulin binding domain but not an active kinase domain. It therefore can bind this ligand but not convey the signal into the cell through protein phosphorylation. However, it does form heterodimers with other EGF receptor family members which do have …	hsa01521 (EGFR tyrosine kinase inhibitor resistance), hsa04010 (MAPK signaling pathway), hsa04012 (ErbB signaling pathway), hsa04020 (Calcium signaling pathway), hsa04151 (PI3K-Akt signaling pathway), hsa05205 (Proteoglycans in cancer), hsa05206 (MicroRNAs in cancer), GO:0000165 (MAPK cascade), GO:0003197 (endocardial cushion development), GO:0007162 (negative regulation of cell adhesion), GO:000…				2811.75	92.4453	63.3017	2.66831	6.04191	899.494	1.04991e-15	8.10454e-14	2.37869e-136	3.56836e-136	0.1	0.128411	0.00362367	0.87831	0.992704	0.0213116	7.9659e-05		17.478	17.8909	18.2349	108.377	125.236	107.276			-1.29724	-1.26698	-1.24224		1.20529	1.41035	1.19082
ENSG00000146457	WTAP	protein_coding	WT1 associated protein	The Wilms tumor suppressor gene WT1 appears to play a role in both transcriptional and posttranscriptional regulation of certain cellular genes. This gene encodes a WT1-associating protein, which is a ubiquitously expressed nuclear protein. Like WT1 protein, this protein is localized throughout the nucleoplasm as well as in speckles and partially colocalizes with splicing factors. Alternative spl…	GO:0000381 (regulation of alternative mRNA splicing, via spliceosome), GO:0006397 (mRNA processing), GO:0007049 (cell cycle), GO:0008380 (RNA splicing), GO:0010467 (gene expression), GO:0080009 (mRNA methylation), GO:0005634 (nucleus), GO:0005654 (nucleoplasm), GO:0016607 (nuclear speck), GO:0031965 (nuclear membrane), GO:0036396 (MIS complex), GO:0005515 (protein binding), R-HSA-72203 (Homo sapi…				2808.58	89.6877	64.1803	-3.60701	5.64195	897.842	1.0655e-15	8.14432e-14	1.81739e-174	3.64667e-174	0.1	0.128411	0.00100962	-0.87831	-0.996148	0.0213116	2.2233e-05		85.0504	97.0235	94.0646	7.91326	5.78012	8.94543			1.54698	1.7329	1.68913		-1.58744	-1.93701	-1.44455
ENSG00000261701	HPR	protein_coding	haptoglobin-related protein	This gene encodes a haptoglobin-related protein that binds hemoglobin as efficiently as haptoglobin. Unlike haptoglobin, plasma concentration of this protein is unaffected in patients with sickle cell anemia and extensive intravascular hemolysis, suggesting a difference in binding between haptoglobin-hemoglobin and haptoglobin-related protein-hemoglobin complexes to CD163, the hemoglobin scavenge…	hsa05143 (African trypanosomiasis), GO:0006898 (receptor-mediated endocytosis), GO:0005576 (extracellular region), GO:0034366 (spherical high-density lipoprotein particle), GO:0070062 (extracellular vesicular exosome), GO:0072562 (blood microparticle), GO:0030492 (hemoglobin binding), R-HSA-2168880 (Homo sapiens: Scavenging of heme from plasma), R-HSA-2173782 (Homo sapiens: Binding and Uptake of …				2807.52	78.9713	25.3592	4.87181	4.67859	886.76	1.17711e-15	8.69893e-14	5.38854e-163	1.70442e-162	0.0765225	0.128411	0.00970362	0.891133	0.980637	0.017133	0.000558767		2.06433	1.58265	1.37622	44.5207	58.7646	44.5207			-1.74769	-1.92967	-2.01529		1.7691	2.15446	1.7691
ENSG00000136826	KLF4	protein_coding	Kruppel like factor 4		hsa04550 (Signaling pathways regulating pluripotency of stem cells), GO:0000122 (negative regulation of transcription from RNA polymerase II promoter), GO:0006366 (transcription from RNA polymerase II promoter), GO:0007500 (mesodermal cell fate determination), GO:0008285 (negative regulation of cell proliferation), GO:0009913 (epidermal cell differentiation), GO:0010628 (positive regulation of ge…				2802.83	79.3625	72.4346	-3.65086	4.70927	894.851	1.09441e-15	8.32447e-14	2.35974e-173	5.66116e-173	0.1	0.128411	1.95948e-05	-0.87831	-0.999026	0.0213116	1.42239e-06		46.8603	49.8192	47.9613	2.95887	4.54153	3.99104			1.51873	1.60355	1.55087		-1.78185	-1.38224	-1.50906
ENSG00000225138	SLC9A3-AS1	processed_transcript	SLC9A3 antisense RNA 1						2798.06	82.614	36.7432	3.42151	4.9579	892.372	1.11903e-15	8.47044e-14	1.92882e-148	3.94037e-148	0.1	0.128411	0.00470732	0.87831	0.990116	0.0213116	0.000146051		5.84893	4.81677	5.16082	63.6502	54.5671	51.6082			-1.39162	-1.59503	-1.52399		1.67261	1.45777	1.38026
ENSG00000198840	MT-ND3	protein_coding	mitochondrially encoded NADH:ubiquinone oxidoreductase core subunit 3		hsa00190 (Oxidative phosphorylation), hsa01100 (Metabolic pathways), hsa04714 (Thermogenesis), hsa04723 (Retrograde endocannabinoid signaling), hsa05012 (Parkinson disease), R-HSA-1428517 (Homo sapiens: The citric acid (TCA) cycle and respiratory electron transport), R-HSA-1430728 (Homo sapiens: Metabolism), R-HSA-163200 (Homo sapiens: Respiratory electron transport, ATP synthesis by chemiosmotic…				2794.39	99.891	4.02771	2.82944	12.8131	890.463	1.13842e-15	8.53429e-14	1.9837e-109	2.28737e-109	0.1	0.128411	0.00483796	0.87831	0.989675	0.0213116	0.000159373		1783.37	1641.28	1900.7	13450	11055.6	13347.1			-1.40315	-1.52279	-1.31133		1.51038	1.22759	1.4993
ENSG00000106804	C5	protein_coding	complement C5	The protein encoded by this gene is the fifth component of complement, which plays an important role in inflammatory and cell killing processes. This protein is comprised of alpha and beta polypeptide chains that are linked by a disulfide bridge. An activation peptide, C5a, which is an anaphylatoxin that possesses potent spasmogenic and chemotactic activity, is derived from the alpha polypeptide …	hsa04610 (Complement and coagulation cascades), hsa05020 (Prion diseases), hsa05133 (Pertussis), hsa05150 (Staphylococcus aureus infection), hsa05168 (Herpes simplex infection), hsa05322 (Systemic lupus erythematosus), GO:0000187 (activation of MAPK activity), GO:0001701 (in utero embryonic development), GO:0006935 (chemotaxis), GO:0006950 (response to stress), GO:0006954 (inflammatory response),…				2792.25	80.4271	57.2601	3.801	4.78684	889.355	1.14984e-15	8.57872e-14	7.60024e-171	1.83842e-170	0.1	0.128411	0.00123944	0.87831	0.996024	0.0213116	2.3682e-05		4.4039	2.82125	3.7846	47.1355	53.7414	52.9156			-1.43423	-1.84377	-1.58096		1.50551	1.68749	1.66596
ENSG00000112096	SOD2	protein_coding	superoxide dismutase 2	This gene is a member of the iron/manganese superoxide dismutase family. It encodes a mitochondrial protein that forms a homotetramer and binds one manganese ion per subunit. This protein binds to the superoxide byproducts of oxidative phosphorylation and converts them to hydrogen peroxide and diatomic oxygen. Mutations in this gene have been associated with idiopathic cardiomyopathy (IDC), prema…	hsa04068 (FoxO signaling pathway), hsa04146 (Peroxisome), hsa04211 (Longevity regulating pathway), hsa04213 (Longevity regulating pathway - multiple species), hsa05016 (Huntington disease), GO:0000302 (response to reactive oxygen species), GO:0000303 (response to superoxide), GO:0001315 (age-dependent response to reactive oxygen species), GO:0001836 (release of cytochrome c from mitochondria), GO…				2791.09	99.628	75.2181	-2.53826	9.89678	888.753	1.15611e-15	8.58437e-14	3.12341e-125	1.16602e-125	0.1	0.128411	0.000353536	-0.87831	-0.996942	0.0213116	1.40144e-05		1557.4	1599.99	1721.65	253.981	268.845	317.081			1.20633	1.24521	1.35081		-1.40055	-1.31912	-1.08267
ENSG00000157399	ARSE	protein_coding	arylsulfatase E (chondrodysplasia punctata 1)	Arylsulfatase E is a member of the sulfatase family. It is glycosylated postranslationally and localized to the golgi apparatus. Sulfatases are essential for the correct composition of bone and cartilage matrix. X-linked chondrodysplasia punctata, a disease characterized by abnormalities in cartilage and bone development, has been linked to mutations in this gene. Alternative splicing results in …	GO:0001501 (skeletal system development), GO:0006687 (glycosphingolipid metabolic process), GO:0043687 (post-translational protein modification), GO:0005788 (endoplasmic reticulum lumen), GO:0005794 (Golgi apparatus), GO:0005795 (Golgi stack), GO:0070062 (extracellular vesicular exosome), GO:0004065 (arylsulfatase activity), GO:0046872 (metal ion binding), R-HSA-1430728 (Homo sapiens: Metabolism)…				2786.24	84.1083	45.8504	2.68044	5.08325	886.234	1.18273e-15	8.69919e-14	1.94953e-141	3.37556e-141	0.1	0.128411	9.00194e-05	0.87831	0.999062	0.0213116	1.31813e-06		8.67018	9.83997	8.80781	59.2463	56.425	59.5903			-1.27862	-1.12854	-1.26013		1.24242	1.17438	1.2505
ENSG00000182054	IDH2	protein_coding	isocitrate dehydrogenase (NADP(+)) 2, mitochondrial	Isocitrate dehydrogenases catalyze the oxidative decarboxylation of isocitrate to 2-oxoglutarate. These enzymes belong to two distinct subclasses, one of which utilizes NAD(+) as the electron acceptor and the other NADP(+). Five isocitrate dehydrogenases have been reported: three NAD(+)-dependent isocitrate dehydrogenases, which localize to the mitochondrial matrix, and two NADP(+)-dependent isoc…	hsa00020 (Citrate cycle (TCA cycle)), hsa00480 (Glutathione metabolism), hsa01100 (Metabolic pathways), hsa01200 (Carbon metabolism), hsa01210 (2-Oxocarboxylic acid metabolism), hsa01230 (Biosynthesis of amino acids), hsa04146 (Peroxisome), GO:0005975 (carbohydrate metabolic process), GO:0006097 (glyoxylate cycle), GO:0006099 (tricarboxylic acid cycle), GO:0006102 (isocitrate metabolic process), …				2778.62	88.7001	66.1172	2.71764	5.53325	882.29	1.22579e-15	8.97357e-14	1.65789e-136	2.66383e-136	0.1	0.128411	0.00295238	0.87831	0.993832	0.0213116	5.69548e-05		12.5236	12.386	11.6291	75.5545	87.6652	77.2747			-1.231	-1.24473	-1.32271		1.18582	1.39515	1.21747
ENSG00000259279									2776.32	85.8783	3.00154	-2.57796	5.25902	870.766	1.36207e-15	9.73377e-14	2.83034e-136	4.64139e-136	0.0765225	0.128411	0.000679168	-0.891133	-0.997905	0.017133	6.57629e-06		68.6734	62.8244	64.6135	10.5969	10.5969	11.6291			1.26011	1.13548	1.17476		-1.22799	-1.22799	-1.11437
ENSG00000100024	UPB1	protein_coding	beta-ureidopropionase 1	This gene encodes a protein that belongs to the CN hydrolase family. Beta-ureidopropionase catalyzes the last step in the pyrimidine degradation pathway. The pyrimidine bases uracil and thymine are degraded via the consecutive action of dihydropyrimidine dehydrogenase (DHPDH), dihydropyrimidinase (DHP) and beta-ureidopropionase (UP) to beta-alanine and beta-aminoisobutyric acid, respectively. UP …	hsa00240 (Pyrimidine metabolism), hsa00410 (beta-Alanine metabolism), hsa00770 (Pantothenate and CoA biosynthesis), hsa00983 (Drug metabolism - other enzymes), hsa01100 (Metabolic pathways), GO:0019483 (beta-alanine biosynthetic process), GO:0046135 (pyrimidine nucleoside catabolic process), GO:0005829 (cytosol), GO:0070062 (extracellular vesicular exosome), GO:0003837 (beta-ureidopropionase acti…				2775.37	86.5324	78.7455	4.34624	5.33477	880.611	1.24466e-15	9.06915e-14	2.61755e-163	6.31526e-163	0.1	0.128411	0.0111543	0.87831	0.977733	0.0213116	0.000738228		4.4039	3.7846	3.09649	71.701	92.0003	66.3338			-1.72328	-1.87002	-2.05273		1.80138	2.15236	1.69229
ENSG00000227227	AC017101.1	antisense							2771.17	70.4098	11.9292	-3.69464	4.08618	878.442	1.26951e-15	9.20722e-14	1.57037e-141	4.11021e-141	0.1	0.128411	0.000521262	-0.87831	-0.998601	0.0213116	2.93393e-06		32.6164	30.0016	31.2402	2.20195	2.40838	2.61482			1.51573	1.40242	1.45721		-1.52659	-1.4574	-1.39138
ENSG00000110244	APOA4	protein_coding	apolipoprotein A4	Apoliprotein (apo) A-IV gene contains 3 exons separated by two introns. A sequence polymorphism has been identified in the 3_UTR of the third exon. The primary translation product is a 396-residue preprotein which after proteolytic processing is secreted its primary site of synthesis, the intestine, in association with chylomicron particles. Although its precise function is not known, apo A-IV is…	hsa04975 (Fat digestion and absorption), hsa04977 (Vitamin digestion and absorption), hsa04979 (Cholesterol metabolism), GO:0001523 (retinoid metabolic process), GO:0002227 (innate immune response in mucosa), GO:0006695 (cholesterol biosynthetic process), GO:0006869 (lipid transport), GO:0006982 (response to lipid hydroperoxide), GO:0007159 (leukocyte cell-cell adhesion), GO:0008203 (cholesterol …				2769.8	60.0718	55.8171	6.4959	3.4577	835.461	1.89783e-15	1.23819e-13	1.33553e-139	9.36736e-139	0.0636026	0.128411	0.00551241	0.933257	0.989048	0.00653338	0.000179276		0.275244	0.206433	0.206433	20.024	24.6343	19.7488			-1.6654	-1.70971	-1.70971		1.60958	1.88379	1.59144
ENSG00000172482	AGXT	protein_coding	alanine--glyoxylate and serine--pyruvate aminotransferase	This gene is expressed only in the liver and the encoded protein is localized mostly in the peroxisomes, where it is involved in glyoxylate detoxification. Mutations in this gene, some of which alter subcellular targetting, have been associated with type I primary hyperoxaluria. [provided by RefSeq, Jul 2008]. Publication Note: This RefSeq record includes a subset of the publications that are ava…	hsa00250 (Alanine, aspartate and glutamate metabolism), hsa00260 (Glycine, serine and threonine metabolism), hsa00630 (Glyoxylate and dicarboxylate metabolism), hsa01100 (Metabolic pathways), hsa01200 (Carbon metabolism), hsa04146 (Peroxisome), GO:0007219 (Notch signaling pathway), GO:0009436 (glyoxylate catabolic process), GO:0019265 (glycine biosynthetic process, by transamination of glyoxylate…				2764.8	91.8553	57.5616	5.68942	5.93752	875.158	1.30822e-15	9.44404e-14	3.85872e-176	1.20334e-175	0.1	0.128411	0.020519	0.87831	0.960095	0.0213116	0.00235689		2.95887	2.20195	1.78909	97.918	153.724	108.308			-2.19229	-2.43125	-2.58046		2.14037	2.78054	2.28309
ENSG00000228060	AL365277.1	antisense							2758.08	94.6066	10.7427	-2.37161	6.55012	871.695	1.35048e-15	9.70416e-14	3.52135e-131	1.20371e-136	0.1	0.128411	2.30271e-05	-0.87831	-0.999193	0.0213116	9.77511e-07		159.091	152.279	159.16	28.1437	31.9283	30.8273			1.17032	1.10798	1.17093		-1.24763	-1.077	-1.12459
ENSG00000111011	RSRC2	protein_coding	arginine and serine rich coiled-coil 2		GO:0003723 (RNA binding)				2755.5	93.7215	44.5998	-2.33987	6.3732	870.367	1.36709e-15	9.73377e-14	9.21021e-130	9.46085e-136	0.1	0.128411	0.000232155	-0.87831	-0.998814	0.0213116	2.10871e-06		140.856	133.012	140.787	27.7308	25.8729	28.2813			1.15707	1.07559	1.15637		-1.10747	-1.20056	-1.081
ENSG00000166401	SERPINB8	protein_coding	serpin family B member 8	The superfamily of high molecular weight serine proteinase inhibitors (serpins) regulate a diverse set of intracellular and extracellular processes such as complement activation, fibrinolysis, coagulation, cellular differentiation, tumor suppression, apoptosis, and cell migration. Serpins are characterized by well-conserved a tertiary structure that consists of 3 beta sheets and 8 or 9 alpha heli…	GO:0010951 (negative regulation of endopeptidase activity), GO:0090136 (epithelial cell-cell adhesion), GO:0005615 (extracellular space), GO:0005829 (cytosol), GO:0070062 (extracellular vesicular exosome), GO:0004867 (serine-type endopeptidase inhibitor activity), GO:0005515 (protein binding), R-HSA-109582 (Homo sapiens: Hemostasis), R-HSA-75205 (Homo sapiens: Dissolution of Fibrin Clot)				2745.47	78.8367	68.0605	-2.82291	4.66951	865.218	1.43368e-15	1.01615e-13	3.96743e-135	7.51472e-135	0.1	0.128411	0.000103261	-0.87831	-0.999584	0.0213116	2.59355e-07		45.2776	44.3831	43.4197	6.2618	6.46823	6.05537			1.2727	1.24514	1.21486		-1.24393	-1.20833	-1.28044
ENSG00000128272	ATF4	protein_coding	activating transcription factor 4	This gene encodes a transcription factor that was originally identified as a widely expressed mammalian DNA binding protein that could bind a tax-responsive enhancer element in the LTR of HTLV-1. The encoded protein was also isolated and characterized as the cAMP-response element binding protein 2 (CREB-2). The protein encoded by this gene belongs to a family of DNA-binding proteins that includes…	hsa04010 (MAPK signaling pathway), hsa04022 (cGMP-PKG signaling pathway), hsa04137 (Mitophagy - animal), hsa04141 (Protein processing in endoplasmic reticulum), hsa04151 (PI3K-Akt signaling pathway), hsa04210 (Apoptosis), hsa04211 (Longevity regulating pathway), hsa04261 (Adrenergic signaling in cardiomyocytes), hsa04668 (TNF signaling pathway), hsa04720 (Long-term potentiation), hsa04722 (Neurot…				2743.31	99.333	68.285	-2.12427	9.19706	864.11	1.44849e-15	1.02201e-13	1.19806e-115	2.97629e-116	0.1	0.128411	2.44418e-06	-0.87831	-0.999223	0.0213116	9.04503e-07		961.84	970.373	931.701	226.113	228.797	201.96			1.06914	1.08186	1.02331		-1.00991	-0.993032	-1.17137
ENSG00000136997	MYC	protein_coding	MYC proto-oncogene, bHLH transcription factor	The protein encoded by this gene is a multifunctional, nuclear phosphoprotein that plays a role in cell cycle progression, apoptosis and cellular transformation. It functions as a transcription factor that regulates transcription of specific target genes. Mutations, overexpression, rearrangement and translocation of this gene have been associated with a variety of hematopoietic tumors, leukemias …	hsa04010 (MAPK signaling pathway), hsa04012 (ErbB signaling pathway), hsa04110 (Cell cycle), hsa04151 (PI3K-Akt signaling pathway), hsa04218 (Cellular senescence), hsa04310 (Wnt signaling pathway), hsa04350 (TGF-beta signaling pathway), hsa04390 (Hippo signaling pathway), hsa04550 (Signaling pathways regulating pluripotency of stem cells), hsa04630 (JAK-STAT signaling pathway), hsa04919 (Thyroid …				2740.12	97.082	65.2514	-2.27071	7.34315	862.475	1.47064e-15	1.03296e-13	1.61591e-124	2.60223e-127	0.1	0.128411	0.000540115	-0.87831	-0.997913	0.0213116	6.52607e-06		280.405	268.707	257.215	52.6404	58.2829	56.1498			1.17704	1.11601	1.05343		-1.19269	-1.0509	-1.10288
ENSG00000152503	TRIM36	protein_coding	tripartite motif containing 36	The protein encoded by this gene is a member of the tripartite motif (TRIM) family. The TRIM motif includes three zinc-binding domains, a RING, a B-box type 1 and a B-box type 2, and a coiled-coil region. Multiple alternatively spliced transcript variants that encode different protein isoforms have been described for this gene. [provided by RefSeq, Jul 2008].	GO:0000209 (protein polyubiquitination), GO:0007340 (acrosome reaction), GO:0051726 (regulation of cell cycle), GO:0001669 (acrosomal vesicle), GO:0005829 (cytosol), GO:0005856 (cytoskeleton), GO:0070062 (extracellular vesicular exosome), GO:0004842 (ubiquitin-protein transferase activity), GO:0005515 (protein binding), GO:0008270 (zinc ion binding), R-HSA-1280218 (Homo sapiens: Adaptive Immune S…				2737.98	77.0987	58.6006	-3.92438	4.53681	861.377	1.48574e-15	1.03888e-13	6.42923e-167	1.68491e-166	0.1	0.128411	0.000715757	-0.87831	-0.997046	0.0213116	1.30739e-05		42.8692	40.9425	46.1034	2.40838	3.64698	2.4772			1.60426	1.54094	1.70467		-1.74315	-1.38592	-1.7208
ENSG00000158104	HPD	protein_coding	4-hydroxyphenylpyruvate dioxygenase	The protein encoded by this gene is an enzyme in the catabolic pathway of tyrosine. The encoded protein catalyzes the conversion of 4-hydroxyphenylpyruvate to homogentisate. Defects in this gene are a cause of tyrosinemia type 3 (TYRO3) and hawkinsinuria (HAWK). Two transcript variants encoding different isoforms have been found for this gene. [provided by RefSeq, Jan 2010].	hsa00130 (Ubiquinone and other terpenoid-quinone biosynthesis), hsa00350 (Tyrosine metabolism), hsa00360 (Phenylalanine metabolism), hsa01100 (Metabolic pathways), GO:0006559 (L-phenylalanine catabolic process), GO:0006572 (tyrosine catabolic process), GO:0055114 (oxidation-reduction process), GO:0000139 (Golgi membrane), GO:0005789 (endoplasmic reticulum membrane), GO:0005829 (cytosol), GO:00700…				2731.12	96.6844	37.6283	3.36628	7.17175	857.871	1.53511e-15	1.06611e-13	1.21664e-140	1.1163e-145	0.1	0.128411	0.0120126	0.87831	0.976149	0.0213116	0.000846522		26.1482	23.3269	26.9051	239.256	315.223	233.407			-1.59063	-1.743	-1.55235		1.50882	1.90375	1.47341
ENSG00000210140	MT-TC	Mt_tRNA	mitochondrially encoded tRNA cysteine						2730.68	97.0949	0.30785	2.86046	7.34752	857.645	1.53835e-15	1.06611e-13	8.11373e-135	1.77743e-138	0.1	0.128411	0.00417846	0.87831	0.990308	0.0213116	0.000140456		36.401	37.6396	44.1078	316.324	257.009	284.877			-1.50266	-1.45686	-1.23879		1.54862	1.25113	1.39856
ENSG00000157637	SLC38A10	protein_coding	solute carrier family 38 member 10		GO:0003333 (amino acid transmembrane transport), GO:0006814 (sodium ion transport), GO:0060348 (bone development), GO:0005794 (Golgi apparatus), GO:0016021 (integral component of membrane), GO:0015171 (amino acid transmembrane transporter activity)				2726.34	92.2914	60.871	2.39862	6.01862	855.427	1.57062e-15	1.07926e-13	6.74541e-130	9.68175e-130	0.1	0.128411	0.000367883	0.87831	0.998425	0.0213116	3.72036e-06		20.5057	19.6111	21.7443	110.098	104.111	112.093			-1.15237	-1.21089	-1.07508		1.16402	1.08484	1.18948
ENSG00000060138	YBX3	protein_coding	Y-box binding protein 3		hsa04530 (Tight junction), GO:0000122 (negative regulation of transcription from RNA polymerase II promoter), GO:0001701 (in utero embryonic development), GO:0006351 (transcription, DNA-templated), GO:0007283 (spermatogenesis), GO:0008584 (male gonad development), GO:0009409 (response to cold), GO:0009566 (fertilization), GO:0046622 (positive regulation of organ growth), GO:0048642 (negative regu…				2726.26	96.306	35.0885	-2.23158	7.05566	855.389	1.57117e-15	1.07926e-13	2.6815e-123	1.28518e-126	0.1	0.128411	0.000395835	-0.87831	-0.998543	0.0213116	3.18085e-06		228.04	213.108	216.273	45.8281	48.7182	45.4153			1.14972	1.05289	1.07397		-1.11624	-1.03159	-1.12874
ENSG00000265972	TXNIP	protein_coding	thioredoxin interacting protein		hsa04621 (NOD-like receptor signaling pathway), GO:0000122 (negative regulation of transcription from RNA polymerase II promoter), GO:0006351 (transcription, DNA-templated), GO:0006606 (protein import into nucleus), GO:0007049 (cell cycle), GO:0009612 (response to mechanical stimulus), GO:0009749 (response to glucose), GO:0030216 (keratinocyte differentiation), GO:0032355 (response to estradiol),…				2724.36	96.5305	59.0367	-2.16124	7.13184	854.417	1.58556e-15	1.08437e-13	1.32814e-121	1.2574e-124	0.1	0.128411	0.000163095	-0.87831	-0.999315	0.0213116	7.04051e-07		226.388	225.287	235.402	51.8147	49.6815	52.0899			1.04306	1.03609	1.09891		-1.04236	-1.10071	-1.035
ENSG00000198715	GLMP	protein_coding	glycosylated lysosomal membrane protein		GO:0030522 (intracellular receptor signaling pathway), GO:0045944 (positive regulation of transcription from RNA polymerase II promoter), GO:0005634 (nucleus), GO:0005764 (lysosome), GO:0005765 (lysosomal membrane), GO:0005829 (cytosol), GO:0016021 (integral component of membrane), GO:0003700 (sequence-specific DNA binding transcription factor activity), GO:0004879 (ligand-activated sequence-spec…				2723.42	81.8637	30.1437	2.96288	4.89367	853.94	1.59268e-15	1.08448e-13	9.46005e-142	1.77992e-141	0.1	0.128411	0.000809424	0.87831	0.997135	0.0213116	1.22995e-05		6.19299	6.46823	7.5004	55.3928	52.434	49.5439			-1.40918	-1.36151	-1.19558		1.39923	1.32287	1.24416
ENSG00000095787	WAC	protein_coding	WW domain containing adaptor with coiled-coil	The protein encoded by this gene contains a WW domain, which is a protein module found in a wide range of signaling proteins. This domain mediates protein-protein interactions and binds proteins containing short linear peptide motifs that are proline-rich or contain at least one proline. This gene product shares 94% sequence identity with the WAC protein in mouse, however, its exact function is n…	GO:0006351 (transcription, DNA-templated), GO:0006974 (cellular response to DNA damage stimulus), GO:0010390 (histone monoubiquitination), GO:0016239 (positive regulation of macroautophagy), GO:0016567 (protein ubiquitination), GO:0032435 (negative regulation of proteasomal ubiquitin-dependent protein catabolic process), GO:0044783 (G1 DNA damage checkpoint), GO:0045893 (positive regulation of tr…				2722.03	95.6327	67.06	-2.22621	6.85417	853.227	1.60337e-15	1.08701e-13	2.26146e-124	2.99806e-128	0.1	0.128411	1.12059e-07	-0.87831	-0.999754	0.0213116	9.04363e-08		188.611	192.808	189.85	38.603	41.149	42.3188			1.07301	1.10444	1.08236		-1.15796	-1.07022	-1.03163
ENSG00000124766	SOX4	protein_coding	SRY-box 4	This intronless gene encodes a member of the SOX (SRY-related HMG-box) family of transcription factors involved in the regulation of embryonic development and in the determination of the cell fate. The encoded protein may act as a transcriptional regulator after forming a protein complex with other proteins, such as syndecan binding protein (syntenin). The protein may function in the apoptosis pa…	hsa05206 (MicroRNAs in cancer), GO:0001501 (skeletal system development), GO:0001841 (neural tube formation), GO:0002328 (pro-B cell differentiation), GO:0003183 (mitral valve morphogenesis), GO:0003211 (cardiac ventricle formation), GO:0003215 (cardiac right ventricle morphogenesis), GO:0003289 (atrial septum primum morphogenesis), GO:0003357 (noradrenergic neuron differentiation), GO:0006355 (r…				2718.63	93.4843	98.8776	-3.39611	6.29844	851.495	1.6297e-15	1.10008e-13	1.12443e-158	1.9702e-158	0.1	0.128411	7.29025e-07	-0.87831	-0.999346	0.0213116	6.40818e-07		145.054	140.374	145.122	12.73	11.1474	16.9963			1.63359	1.58694	1.63426		-1.68592	-1.84991	-1.31896
ENSG00000135940	COX5B	protein_coding	cytochrome c oxidase subunit 5B	Cytochrome C oxidase (COX) is the terminal enzyme of the mitochondrial respiratory chain. It is a multi-subunit enzyme complex that couples the transfer of electrons from cytochrome c to molecular oxygen and contributes to a proton electrochemical gradient across the inner mitochondrial membrane. The complex consists of 13 mitochondrial- and nuclear-encoded subunits. The mitochondrially-encoded s…	hsa00190 (Oxidative phosphorylation), hsa01100 (Metabolic pathways), hsa04260 (Cardiac muscle contraction), hsa04714 (Thermogenesis), hsa04932 (Non-alcoholic fatty liver disease (NAFLD)), hsa05010 (Alzheimer disease), hsa05012 (Parkinson disease), hsa05016 (Huntington disease), GO:0006123 (mitochondrial electron transport, cytochrome c to oxygen), GO:0007585 (respiratory gaseous exchange), GO:004…				2716.52	96.9602	15.8799	2.25491	7.28853	850.421	1.64626e-15	1.10647e-13	1.89058e-122	3.03176e-125	0.1	0.128411	0.00120068	0.87831	0.996958	0.0213116	1.38659e-05		51.7459	55.6681	54.9112	274.074	250.334	250.472			-1.168	-1.06638	-1.08544		1.19283	1.06311	1.06389
ENSG00000115963	RND3	protein_coding	Rho family GTPase 3	This gene encodes a protein which is a member of the small GTPase protein superfamily. The encoded protein binds only GTP but has no GTPase activity, and appears to act as a negative regulator of cytoskeletal organization leading to loss of adhesion. Multiple alternatively spliced variants, encoding the same protein, have been identified. [provided by RefSeq, Dec 2011].	GO:0007155 (cell adhesion), GO:0007264 (small GTPase mediated signal transduction), GO:0030036 (actin cytoskeleton organization), GO:0000139 (Golgi membrane), GO:0005925 (focal adhesion), GO:0070062 (extracellular vesicular exosome), GO:0003924 (GTPase activity), GO:0005515 (protein binding), GO:0005525 (GTP binding)				2706.88	95.9854	43.0734	-3.33279	6.95296	845.518	1.72433e-15	1.15397e-13	3.20546e-148	1.03646e-154	0.1	0.128411	8.43516e-06	-0.87831	-0.998819	0.0213116	2.09058e-06		219.645	222.672	233.2	19.7488	19.4735	27.7996			1.58442	1.604	1.67006		-1.76482	-1.7832	-1.31046
ENSG00000144824	PHLDB2	protein_coding	pleckstrin homology like domain family B member 2		GO:0000226 (microtubule cytoskeleton organization), GO:0010470 (regulation of gastrulation), GO:0010717 (regulation of epithelial to mesenchymal transition), GO:0045184 (establishment of protein localization), GO:0051497 (negative regulation of stress fiber assembly), GO:0051895 (negative regulation of focal adhesion assembly), GO:0070507 (regulation of microtubule cytoskeleton organization), GO:…				2703.22	90.4508	91.688	-3.88501	5.73342	843.662	1.75495e-15	1.16944e-13	1.29826e-161	2.68008e-161	0.1	0.128411	0.00555954	-0.87831	-0.987771	0.0213116	0.000223414		90.5553	93.8582	113.813	7.08753	5.09201	7.98207			1.64888	1.69947	1.9723		-1.69947	-2.05716	-1.56402
ENSG00000184164	CRELD2	protein_coding	cysteine rich with EGF like domains 2		GO:0005615 (extracellular space), GO:0005783 (endoplasmic reticulum), GO:0005794 (Golgi apparatus), GO:0005509 (calcium ion binding), GO:0005515 (protein binding)				2696.16	85.1536	43.0349	2.42395	5.18181	840.081	1.81581e-15	1.20485e-13	2.73841e-130	4.4043e-130	0.1	0.128411	2.17833e-05	0.87831	0.999627	0.0213116	2.08648e-07		10.8721	11.4914	11.6979	59.7279	61.3794	61.7923			-1.17134	-1.10355	-1.08164		1.09033	1.12842	1.13779
ENSG00000109906	ZBTB16	protein_coding	zinc finger and BTB domain containing 16	This gene is a member of the Krueppel C2H2-type zinc-finger protein family and encodes a zinc finger transcription factor that contains nine Kruppel-type zinc finger domains at the carboxyl terminus. This protein is located in the nucleus, is involved in cell cycle progression, and interacts with a histone deacetylase. Specific instances of aberrant gene rearrangement at this locus have been asso…	hsa05200 (Pathways in cancer), hsa05202 (Transcriptional misregulation in cancer), hsa05221 (Acute myeloid leukemia), GO:0000122 (negative regulation of transcription from RNA polymerase II promoter), GO:0001823 (mesonephros development), GO:0006351 (transcription, DNA-templated), GO:0006915 (apoptotic process), GO:0007417 (central nervous system development), GO:0008285 (negative regulation of c…				2694.15	93.7408	56.0544	-2.30798	6.37778	839.061	1.83357e-15	1.21148e-13	5.19689e-126	1.33763e-131	0.1	0.128411	0.000108846	-0.87831	-0.998936	0.0213116	1.69707e-06		133.562	141.613	139.273	26.6987	29.5887	27.3868			1.06739	1.15062	1.12692		-1.17251	-1.03409	-1.13833
ENSG00000164405	UQCRQ	protein_coding	ubiquinol-cytochrome c reductase complex III subunit VII	This gene encodes a ubiquinone-binding protein of low molecular mass. This protein is a small core-associated protein and a subunit of ubiquinol-cytochrome c reductase complex III, which is part of the mitochondrial respiratory chain. [provided by RefSeq, Jul 2008].	hsa00190 (Oxidative phosphorylation), hsa01100 (Metabolic pathways), hsa04260 (Cardiac muscle contraction), hsa04714 (Thermogenesis), hsa04932 (Non-alcoholic fatty liver disease (NAFLD)), hsa05010 (Alzheimer disease), hsa05012 (Parkinson disease), hsa05016 (Huntington disease), GO:0006122 (mitochondrial electron transport, ubiquinol to cytochrome c), GO:0021539 (subthalamus development), GO:00215…				2689.71	98.0183	12.6219	2.16401	7.86578	836.818	1.87331e-15	1.22839e-13	2.4836e-118	4.87839e-120	0.1	0.128411	6.42055e-05	0.87831	0.998853	0.0213116	1.97391e-06		80.0272	89.8671	85.2568	375.708	394.149	373.712			-1.15384	-0.990392	-1.06467		1.04926	1.11803	1.04162
ENSG00000139112	GABARAPL1	protein_coding	GABA type A receptor associated protein like 1		hsa04068 (FoxO signaling pathway), hsa04136 (Autophagy - other), hsa04137 (Mitophagy - animal), hsa04140 (Autophagy - animal), hsa04371 (Apelin signaling pathway), hsa04621 (NOD-like receptor signaling pathway), hsa04727 (GABAergic synapse), hsa05167 (Kaposi sarcoma-associated herpesvirus infection), GO:0016236 (macroautophagy), GO:0097352 (autophagic vacuole maturation), GO:0000421 (autophagic v…				2689.54	93.6318	36.2045	-2.31247	6.33579	836.728	1.87492e-15	1.22839e-13	8.1865e-125	1.85576e-130	0.1	0.128411	0.000780474	-0.87831	-0.997813	0.0213116	7.17056e-06		128.952	132.943	140.856	27.0427	28.0749	25.9417			1.05915	1.10246	1.18468		-1.11364	-1.06326	-1.16939
ENSG00000109220	CHIC2	protein_coding	cysteine rich hydrophobic domain 2	This gene encodes a member of the CHIC family of proteins. The encoded protein contains a cysteine-rich hydrophobic (CHIC) motif, and is localized to vesicular structures and the plasma membrane. This gene is associated with some cases of acute myeloid leukemia. [provided by RefSeq, Jul 2008].	GO:0006893 (Golgi to plasma membrane transport), GO:0008150 (biological_process), GO:0005575 (cellular_component), GO:0005798 (Golgi-associated vesicle), GO:0005886 (plasma membrane), GO:0003674 (molecular_function), GO:0005515 (protein binding)				2682.69	89.0656	18.0413	-2.80765	5.57306	833.267	1.93824e-15	1.25929e-13	4.39811e-144	7.25908e-144	0.1	0.128411	3.0377e-05	-0.87831	-0.998553	0.0213116	3.14059e-06		84.0182	79.8207	85.3944	10.4593	11.4914	13.6246			1.32835	1.25618	1.35125		-1.45907	-1.34424	-1.13247
ENSG00000112667	DNPH1	protein_coding	2'-deoxynucleoside 5'-phosphate N-hydrolase 1	This gene was identified on the basis of its stimulation by c-Myc protein. The latter is a transcription factor that participates in the regulation of cell proliferation, differentiation, and apoptosis. The exact function of this gene is not known but studies in rat suggest a role in cellular proliferation and c-Myc-mediated transformation. Two alternative transcripts encoding different proteins …	GO:0008283 (cell proliferation), GO:0009117 (nucleotide metabolic process), GO:0009159 (deoxyribonucleoside monophosphate catabolic process), GO:0030307 (positive regulation of cell growth), GO:0030855 (epithelial cell differentiation), GO:0005634 (nucleus), GO:0005737 (cytoplasm), GO:0070062 (extracellular vesicular exosome), GO:0005515 (protein binding), GO:0042802 (identical protein binding), …				2680.36	90.9382	15.9697	2.48552	5.79222	832.092	1.96026e-15	1.26831e-13	2.04191e-130	3.04585e-130	0.1	0.128411	0.000321809	0.87831	0.998095	0.0213116	5.43993e-06		15.8953	16.1706	18.1661	90.0736	97.918	93.4453			-1.2423	-1.22028	-1.06996		1.1209	1.23886	1.17279
ENSG00000126522	ASL	protein_coding	argininosuccinate lyase	This gene encodes a member of the lyase 1 family. The encoded protein forms a cytosolic homotetramer and primarily catalyzes the reversible hydrolytic cleavage of argininosuccinate into arginine and fumarate, an essential step in the liver in detoxifying ammonia via the urea cycle. Mutations in this gene result in the autosomal recessive disorder argininosuccinic aciduria, or argininosuccinic aci…	hsa00220 (Arginine biosynthesis), hsa00250 (Alanine, aspartate and glutamate metabolism), hsa01100 (Metabolic pathways), hsa01230 (Biosynthesis of amino acids), GO:0000050 (urea cycle), GO:0042450 (arginine biosynthetic process via ornithine), GO:0005737 (cytoplasm), GO:0005829 (cytosol), GO:0070062 (extracellular vesicular exosome), GO:0004056 (argininosuccinate lyase activity), GO:0005515 (prot…				2679.41	90.9575	40.3476	2.45725	5.79372	831.612	1.96935e-15	1.26893e-13	1.04104e-125	1.53472e-125	0.1	0.128411	0.002234	0.87831	0.995464	0.0213116	3.08119e-05		16.9963	17.3404	16.7899	93.4453	100.051	87.39			-1.1665	-1.1406	-1.18226		1.16246	1.259	1.0679
ENSG00000141543	EIF4A3	protein_coding	eukaryotic translation initiation factor 4A3	This gene encodes a member of the DEAD box protein family. DEAD box proteins, characterized by the conserved motif Asp-Glu-Ala-Asp (DEAD), are putative RNA helicases. They are implicated in a number of cellular processes involving alteration of RNA secondary structure, such as translation initiation, nuclear and mitochondrial splicing, and ribosome and spliceosome assembly. Based on their distrib…	hsa03013 (RNA transport), hsa03015 (mRNA surveillance pathway), hsa03040 (Spliceosome), GO:0000184 (nuclear-transcribed mRNA catabolic process, nonsense-mediated decay), GO:0000289 (nuclear-transcribed mRNA poly(A) tail shortening), GO:0000398 (mRNA splicing, via spliceosome), GO:0006364 (rRNA processing), GO:0006369 (termination of RNA polymerase II transcription), GO:0006405 (RNA export from nu…				2668.56	95.2479	38.3338	-2.35318	6.71967	826.149	2.0761e-15	1.33221e-13	5.34067e-124	2.52647e-128	0.1	0.128411	0.000823315	-0.87831	-0.997096	0.0213116	1.26413e-05		171.683	169.963	186.547	36.8827	33.6486	32.8228			1.10968	1.09532	1.22814		-1.04958	-1.17487	-1.20868
ENSG00000250479	CHCHD10	protein_coding	coiled-coil-helix-coiled-coil-helix domain containing 10	This gene encodes a mitochondrial protein that is enriched at cristae junctions in the intermembrane space. It may play a role in cristae morphology maintenance or oxidative phosphorylation. Mutations in this gene cause frontotemporal dementia and/or amyotrophic lateral sclerosis-2. Alternative splicing of this gene results in multiple transcript variants. Related pseudogenes have been identified…	GO:0006119 (oxidative phosphorylation), GO:0006754 (ATP biosynthetic process), GO:0007005 (mitochondrion organization), GO:2000984 (negative regulation of ATP citrate synthase activity), GO:0005634 (nucleus), GO:0005739 (mitochondrion), GO:0005758 (mitochondrial intermembrane space), GO:0003674 (molecular_function), R-HSA-1268020 (Homo sapiens: Mitochondrial protein import), R-HSA-392499 (Homo sa…				2667.54	93.9652	14.9051	2.25443	6.4263	825.637	2.08645e-15	1.33336e-13	2.47733e-123	1.85924e-128	0.1	0.128411	2.47434e-05	0.87831	0.999319	0.0213116	6.94735e-07		28.4189	31.3778	29.4511	144.985	142.439	138.517			-1.15163	-1.01771	-1.10349		1.12099	1.09578	1.05606
ENSG00000168298	HIST1H1E	protein_coding	histone cluster 1 H1 family member e	Histones are basic nuclear proteins responsible for nucleosome structure of the chromosomal fiber in eukaryotes. Two molecules of each of the four core histones (H2A, H2B, H3, and H4) form an octamer, around which approximately 146 bp of DNA is wrapped in repeating units, called nucleosomes. The linker histone, H1, interacts with linker DNA between nucleosomes and functions in the compaction of c…	GO:0000122 (negative regulation of transcription from RNA polymerase II promoter), GO:0006334 (nucleosome assembly), GO:0016584 (nucleosome positioning), GO:0080182 (histone H3-K4 trimethylation), GO:0098532 (histone H3-K27 trimethylation), GO:0000788 (nuclear nucleosome), GO:0005634 (nucleus), GO:0005720 (nuclear heterochromatin), GO:0070062 (extracellular vesicular exosome), GO:0003690 (double-…				2656.98	66.9595	19.2022	-4.5423	3.88025	820.333	2.19698e-15	1.39826e-13	1.68373e-136	5.64647e-136	0.1	0.128411	0.00448479	-0.87831	-0.990938	0.0213116	0.000122794		25.8041	26.561	31.5842	1.30741	1.03216	1.2386			1.50984	1.54859	1.78232		-1.56169	-1.68704	-1.59202
ENSG00000116285	ERRFI1	protein_coding	ERBB receptor feedback inhibitor 1	ERRFI1 is a cytoplasmic protein whose expression is upregulated with cell growth (Wick et al., 1995 [PubMed 7641805]). It shares significant homology with the protein product of rat gene-33, which is induced during cell stress and mediates cell signaling (Makkinje et al., 2000 [PubMed 10749885]; Fiorentino et al., 2000 [PubMed 11003669]).[supplied by OMIM, Mar 2008]. Publication Note: This RefSeq…	GO:0006950 (response to stress), GO:0007175 (negative regulation of epidermal growth factor-activated receptor activity), GO:0031953 (negative regulation of protein autophosphorylation), GO:0032691 (negative regulation of interleukin-1 beta production), GO:0032869 (cellular response to insulin stimulus), GO:0032966 (negative regulation of collagen biosynthetic process), GO:0036120 (cellular respo…				2654.49	99.6409	56.6637	-2.11429	9.96705	819.084	2.22395e-15	1.40968e-13	2.51168e-108	1.33197e-108	0.1	0.128411	3.94697e-06	-0.87831	-0.998866	0.0213116	1.92896e-06		1627.38	1584.17	1666.33	341.165	383.208	402.2			1.05731	1.01853	1.09139		-1.19004	-1.0233	-0.953874
ENSG00000096746	HNRNPH3	protein_coding	heterogeneous nuclear ribonucleoprotein H3	This gene belongs to the subfamily of ubiquitously expressed heterogeneous nuclear ribonucleoproteins (hnRNPs). The hnRNPs are RNA binding proteins and they complex with heterogeneous nuclear RNA (hnRNA). These proteins are associated with pre-mRNAs in the nucleus and appear to influence pre-mRNA processing and other aspects of mRNA metabolism and transport. While all of the hnRNPs are present in…	GO:0000398 (mRNA splicing, via spliceosome), GO:0006396 (RNA processing), GO:0008380 (RNA splicing), GO:0030855 (epithelial cell differentiation), GO:0005634 (nucleus), GO:0005654 (nucleoplasm), GO:0005681 (spliceosomal complex), GO:0003723 (RNA binding), GO:0005515 (protein binding)				2653.25	97.0051	61.9035	-2.46636	7.30254	818.461	2.23753e-15	1.41254e-13	2.20035e-125	2.12747e-128	0.1	0.128411	5.30123e-05	-0.87831	-0.998357	0.0213116	4.04502e-06		255.977	273.18	272.216	52.0211	50.3008	42.6628			1.15115	1.24428	1.23922		-1.1045	-1.15119	-1.37895
ENSG00000127955	GNAI1	protein_coding	G protein subunit alpha i1	Guanine nucleotide binding proteins are heterotrimeric signal-transducing molecules consisting of alpha, beta, and gamma subunits. The alpha subunit binds guanine nucleotide, can hydrolyze GTP, and can interact with other proteins. The protein encoded by this gene represents the alpha subunit of an inhibitory complex. The encoded protein is part of a complex that responds to beta-adrenergic signa…	hsa04015 (Rap1 signaling pathway), hsa04022 (cGMP-PKG signaling pathway), hsa04024 (cAMP signaling pathway), hsa04062 (Chemokine signaling pathway), hsa04071 (Sphingolipid signaling pathway), hsa04261 (Adrenergic signaling in cardiomyocytes), hsa04360 (Axon guidance), hsa04371 (Apelin signaling pathway), hsa04540 (Gap junction), hsa04611 (Platelet activation), hsa04670 (Leukocyte transendothelial…				2650.2	94.6001	42.0664	-2.44751	6.54923	816.937	2.27119e-15	1.42801e-13	1.00618e-126	6.76057e-132	0.1	0.128411	0.000426858	-0.87831	-0.99747	0.0213116	9.59056e-06		154.756	152.692	166.729	26.2858	31.1026	29.5199			1.15683	1.13771	1.26302		-1.31354	-1.08667	-1.15735
ENSG00000113889	KNG1	protein_coding	kininogen 1	This gene uses alternative splicing to generate two different proteins- high molecular weight kininogen (HMWK) and low molecular weight kininogen (LMWK). HMWK is essential for blood coagulation and assembly of the kallikrein-kinin system. Also, bradykinin, a peptide causing numerous physiological effects, is released from HMWK. Bradykinin also functions as an antimicrobial peptide with antibacter…	hsa04610 (Complement and coagulation cascades), GO:0002576 (platelet degranulation), GO:0006954 (inflammatory response), GO:0007162 (negative regulation of cell adhesion), GO:0007204 (positive regulation of cytosolic calcium ion concentration), GO:0007597 (blood coagulation, intrinsic pathway), GO:0010951 (negative regulation of endopeptidase activity), GO:0030195 (negative regulation of blood co…				2648.98	94.7541	79.0277	5.604	6.58466	816.325	2.28485e-15	1.43083e-13	5.89859e-161	1.58355e-160	0.1	0.128411	0.0284284	0.87831	0.945403	0.0213116	0.00438985		4.26628	4.19747	3.09649	149.939	250.816	162.738			-2.38941	-2.40534	-2.68751		2.21033	2.94492	2.32701
ENSG00000138823	MTTP	protein_coding	microsomal triglyceride transfer protein	MTP encodes the large subunit of the heterodimeric microsomal triglyceride transfer protein. Protein disulfide isomerase (PDI) completes the heterodimeric microsomal triglyceride transfer protein, which has been shown to play a central role in lipoprotein assembly. Mutations in MTP can cause abetalipoproteinemia. [provided by RefSeq, Jul 2008].	hsa04975 (Fat digestion and absorption), GO:0006629 (lipid metabolic process), GO:0015914 (phospholipid transport), GO:0034197 (triglyceride transport), GO:0034377 (plasma lipoprotein particle assembly), GO:0042158 (lipoprotein biosynthetic process), GO:0005783 (endoplasmic reticulum), GO:0005788 (endoplasmic reticulum lumen), GO:0043235 (receptor complex), GO:0005319 (lipid transporter activity)…				2642.46	78.9457	56.3943	4.97565	4.67729	813.066	2.35923e-15	1.4715e-13	5.25554e-156	1.68526e-155	0.1	0.128411	0.0110803	0.87831	0.977929	0.0213116	0.000725347		1.2386	1.99552	1.44503	41.149	58.6958	48.1677			-2.05159	-1.74857	-1.96244		1.6843	2.17657	1.90173
ENSG00000105852	PON3	protein_coding	paraoxonase 3	This gene is a member of the paraoxonase family and lies in a cluster on chromosome 7 with the other two family members. The encoded protein is secreted into the bloodstream and associates with high-density lipoprotein (HDL). The protein also rapidly hydrolyzes lactones and can inhibit the oxidation of low-density lipoprotein (LDL), a function that is believed to slow the initiation and progressi…	GO:0009605 (response to external stimulus), GO:0009636 (response to toxic substance), GO:0010124 (phenylacetate catabolic process), GO:0016311 (dephosphorylation), GO:0019372 (lipoxygenase pathway), GO:0019439 (aromatic compound catabolic process), GO:0032929 (negative regulation of superoxide anion generation), GO:0046226 (coumarin catabolic process), GO:0046395 (carboxylic acid catabolic proces…				2640.12	92.6698	36.4033	2.65755	6.09588	802.399	2.62233e-15	1.59727e-13	3.63927e-130	5.41009e-130	0.0765225	0.128411	0.00142266	0.891133	0.995216	0.017133	3.4272e-05		17.5468	20.9185	17.5468	108.377	122.552	122.621			-1.34522	-1.11564	-1.34522		1.15222	1.32653	1.32733
ENSG00000119013	NDUFB3	protein_coding	NADH:ubiquinone oxidoreductase subunit B3	This gene encodes an accessory subunit of the mitochondrial membrane respiratory chain NADH dehydrogenase (Complex I) which is the first enzyme in the electron transport chain of mitochondria. This protein localizes to the inner membrane of the mitochondrion as a single-pass membrane protein. Mutations in this gene contribute to mitochondrial complex 1 deficiency. Alternative splicing results in …	hsa00190 (Oxidative phosphorylation), hsa01100 (Metabolic pathways), hsa04714 (Thermogenesis), hsa04723 (Retrograde endocannabinoid signaling), hsa04932 (Non-alcoholic fatty liver disease (NAFLD)), hsa05010 (Alzheimer disease), hsa05012 (Parkinson disease), hsa05016 (Huntington disease), GO:0006120 (mitochondrial electron transport, NADH to ubiquinone), GO:0032981 (mitochondrial respiratory chain…				2637.59	92.8365	11.7175	2.15485	6.13078	801.153	2.65516e-15	1.61097e-13	3.67916e-118	8.94913e-124	0.0765225	0.128411	3.72794e-05	0.891133	0.99988	0.017133	2.17411e-08		25.5289	25.5289	25.8729	114.57	112.919	115.19			-1.04192	-1.04192	-1.024		1.04026	1.01968	1.04791
ENSG00000280828	AC090114.3	unprocessed_pseudogene							2633.53	60.6747	22.3191	-5.27894	3.4934	808.608	2.46541e-15	1.5316e-13	6.3551e-149	3.13034e-148	0.1	0.128411	0.000405509	-0.87831	-0.998701	0.0213116	2.52811e-06		20.9185	21.469	22.7076	0.619299	0.68811	0.344055			1.56131	1.59555	1.66975		-1.56795	-1.53054	-1.72813
ENSG00000249967	AL355315.1	protein_coding							2631.79	81.9214	70.4015	-2.75144	4.90089	807.738	2.48674e-15	1.53872e-13	5.39232e-134	9.64167e-134	0.1	0.128411	0.0001192	-0.87831	-0.998636	0.0213116	2.79133e-06		53.6038	51.8835	49.888	7.01872	8.46375	7.56921			1.2863	1.24096	1.18652		-1.33789	-1.12348	-1.25241
ENSG00000266283	AC091588.3	antisense							2629.85	85.6153	19.9782	-3.23229	5.2333	806.773	2.51066e-15	1.54738e-13	2.45991e-157	4.75562e-157	0.1	0.128411	0.000101052	-0.87831	-0.997864	0.0213116	6.83623e-06		69.7743	64.2007	69.2927	8.87662	5.98656	6.74348			1.50893	1.39231	1.49922		-1.21331	-1.65889	-1.52826
ENSG00000277599	RF01957	misc_RNA							2628.94	98.5635	2.2255	3.13522	8.25475	806.319	2.52199e-15	1.54825e-13	5.04752e-130	7.0243e-132	0.1	0.128411	0.00783845	0.87831	0.983309	0.0213116	0.000415567		57.6636	57.8012	71.701	627.694	543.951	473.007			-1.64913	-1.6458	-1.34429		1.7506	1.54472	1.3439
ENSG00000168621	GDNF	protein_coding	glial cell derived neurotrophic factor	This gene encodes a highly conserved neurotrophic factor. The recombinant form of this protein was shown to promote the survival and differentiation of dopaminergic neurons in culture, and was able to prevent apoptosis of motor neurons induced by axotomy. The encoded protein is processed to a mature secreted form that exists as a homodimer. The mature form of the protein is a ligand for the produ…	GO:0000165 (MAPK cascade), GO:0001656 (metanephros development), GO:0001658 (branching involved in ureteric bud morphogenesis), GO:0001755 (neural crest cell migration), GO:0001759 (organ induction), GO:0001941 (postsynaptic membrane organization), GO:0003337 (mesenchymal to epithelial transition involved in metanephros morphogenesis), GO:0007165 (signal transduction), GO:0007399 (nervous system …				2626.54	71.6924	67.5988	-3.42636	4.15652	805.124	2.55213e-15	1.56061e-13	6.12824e-129	1.43404e-128	0.1	0.128411	0.00150236	-0.87831	-0.996774	0.0213116	1.55969e-05		33.1669	33.9238	30.0704	2.82125	3.16531	3.02768			1.42376	1.45448	1.29078		-1.44298	-1.34354	-1.3825
ENSG00000123838	C4BPA	protein_coding	complement component 4 binding protein alpha	This gene encodes a member of a superfamily of proteins composed predominantly of tandemly arrayed short consensus repeats of approximately 60 amino acids. Along with a single, unique beta-chain, seven identical alpha-chains encoded by this gene assemble into the predominant isoform of C4b-binding protein, a multimeric protein that controls activation of the complement cascade through the classic…	hsa04610 (Complement and coagulation cascades), hsa05133 (Pertussis), GO:0006958 (complement activation, classical pathway), GO:0030449 (regulation of complement activation), GO:0045087 (innate immune response), GO:0045732 (positive regulation of protein catabolic process), GO:0045959 (negative regulation of complement activation, classical pathway), GO:1903027 (regulation of opsonization), GO:00…				2615.33	67.8702	40.1231	4.95504	3.93752	799.555	2.69794e-15	1.63058e-13	4.94722e-148	1.89552e-147	0.1	0.128411	0.00415408	0.87831	0.991242	0.0213116	0.000114729		0.894543	1.2386	0.68811	26.4922	32.9605	28.8318			-1.72696	-1.56493	-1.83371		1.5722	1.86735	1.68605
ENSG00000179222	MAGED1	protein_coding	MAGE family member D1	This gene is a member of the melanoma antigen gene (MAGE) family. Most of the genes of this family encode tumor specific antigens that are not expressed in normal adult tissues except testis. Although the protein encoded by this gene shares strong homology with members of the MAGE family, it is expressed in almost all normal adult tissues. This gene has been demonstrated to be involved in the p75…	hsa04722 (Neurotrophin signaling pathway), GO:0006355 (regulation of transcription, DNA-templated), GO:0006357 (regulation of transcription from RNA polymerase II promoter), GO:0032922 (circadian regulation of gene expression), GO:0042752 (regulation of circadian rhythm), GO:0042981 (regulation of apoptotic process), GO:0043406 (positive regulation of MAP kinase activity), GO:0045892 (negative re…				2612.79	85.2626	79.7653	2.71482	5.19723	798.298	2.73215e-15	1.63769e-13	3.43799e-140	5.88796e-140	0.1	0.128411	1.31997e-06	0.87831	0.999402	0.0213116	5.35853e-07		8.94543	8.87662	11.1474	62.4804	63.4437	64.4071			-1.33247	-1.34157	-1.06802		1.22606	1.24746	1.26854
ENSG00000173486	FKBP2	protein_coding	FK506 binding protein 2	The protein encoded by this gene is a member of the immunophilin protein family, which play a role in immunoregulation and basic cellular processes involving protein folding and trafficking. This encoded protein is a cis-trans prolyl isomerase that binds the immunosuppressants FK506 and rapamycin. It is thought to function as an ER chaperone and may also act as a component of membrane cytoskeleta…	GO:0000413 (protein peptidyl-prolyl isomerization), GO:0061077 (chaperone-mediated protein folding), GO:0005783 (endoplasmic reticulum), GO:0005789 (endoplasmic reticulum membrane), GO:0070062 (extracellular vesicular exosome), GO:0003755 (peptidyl-prolyl cis-trans isomerase activity), GO:0005515 (protein binding), GO:0005528 (FK506 binding)				2612.79	93.3496	17.4641	2.49002	6.26613	798.296	2.7322e-15	1.63769e-13	3.94621e-124	3.41725e-130	0.1	0.128411	0.00210572	0.87831	0.994529	0.0213116	4.48081e-05		22.7076	25.0472	21.8819	141.544	124.961	124.823			-1.22352	-1.09299	-1.27255		1.31495	1.13784	1.13627
ENSG00000184371	CSF1	protein_coding	colony stimulating factor 1	The protein encoded by this gene is a cytokine that controls the production, differentiation, and function of macrophages. The active form of the protein is found extracellularly as a disulfide-linked homodimer, and is thought to be produced by proteolytic cleavage of membrane-bound precursors. The encoded protein may be involved in development of the placenta. Alternate splicing results in multi…	hsa04010 (MAPK signaling pathway), hsa04014 (Ras signaling pathway), hsa04015 (Rap1 signaling pathway), hsa04060 (Cytokine-cytokine receptor interaction), hsa04151 (PI3K-Akt signaling pathway), hsa04380 (Osteoclast differentiation), hsa04640 (Hematopoietic cell lineage), hsa04668 (TNF signaling pathway), hsa05323 (Rheumatoid arthritis), GO:0001954 (positive regulation of cell-matrix adhesion), GO…				2612.13	98.2236	51.443	-2.53578	8.00651	797.967	2.74122e-15	1.63769e-13	4.89847e-122	8.85286e-124	0.1	0.128411	1.93125e-06	-0.87831	-0.998945	0.0213116	1.66927e-06		450.23	436.055	429.037	82.7108	64.6823	79.4079			1.29452	1.24858	1.22527		-1.12192	-1.46716	-1.1793
ENSG00000126368	NR1D1	protein_coding	nuclear receptor subfamily 1 group D member 1	This gene encodes a transcription factor that is a member of the nuclear receptor subfamily 1. The encoded protein is a ligand-sensitive transcription factor that negatively regulates the expression of core clock proteins. In particular this protein represses the circadian clock transcription factor aryl hydrocarbon receptor nuclear translocator-like protein 1 (ARNTL). This protein may also be in…	hsa04710 (Circadian rhythm), GO:0000122 (negative regulation of transcription from RNA polymerase II promoter), GO:0005978 (glycogen biosynthetic process), GO:0006367 (transcription initiation from RNA polymerase II promoter), GO:0007623 (circadian rhythm), GO:0010498 (proteasomal protein catabolic process), GO:0010871 (negative regulation of receptor biosynthetic process), GO:0019216 (regulation…				2609.12	93.4971	88.0387	-2.52824	6.30285	796.475	2.78259e-15	1.65607e-13	2.84394e-128	1.21314e-134	0.1	0.128411	9.78038e-05	-0.87831	-0.998106	0.0213116	5.37572e-06		134.388	139.686	128.952	26.0106	22.7764	21.0562			1.21876	1.27374	1.16008		-1.06492	-1.24192	-1.34574
ENSG00000023445	BIRC3	protein_coding	baculoviral IAP repeat containing 3	This gene encodes a member of the IAP family of proteins that inhibit apoptosis by binding to tumor necrosis factor receptor-associated factors TRAF1 and TRAF2, probably by interfering with activation of ICE-like proteases. The encoded protein inhibits apoptosis induced by serum deprivation but does not affect apoptosis resulting from exposure to menadione, a potent inducer of free radicals. It c…	hsa01524 (Platinum drug resistance), hsa04064 (NF-kappa B signaling pathway), hsa04120 (Ubiquitin mediated proteolysis), hsa04210 (Apoptosis), hsa04215 (Apoptosis - multiple species), hsa04217 (Necroptosis), hsa04510 (Focal adhesion), hsa04621 (NOD-like receptor signaling pathway), hsa04668 (TNF signaling pathway), hsa05145 (Toxoplasmosis), hsa05200 (Pathways in cancer), hsa05202 (Transcriptional…				2607.23	80.3694	81.5418	-3.03244	4.78384	795.543	2.80878e-15	1.6653e-13	8.06744e-141	1.57188e-140	0.1	0.128411	0.000167579	-0.87831	-0.998167	0.0213116	5.03756e-06		47.8236	47.4796	51.2642	6.60585	5.0232	6.2618			1.31101	1.30101	1.40734		-1.22243	-1.51562	-1.2813
ENSG00000104760	FGL1	protein_coding	fibrinogen like 1	Fibrinogen-like 1 is a member of the fibrinogen family. This protein is homologous to the carboxy terminus of the fibrinogen beta- and gamma- subunits which contains the four conserved cysteines of fibrinogens and fibrinogen related proteins. However, this protein lacks the platelet-binding site, cross-linking region and a thrombin-sensitive site which are necessary for fibrin clot formation. Thi…	GO:0005577 (fibrinogen complex), GO:0070062 (extracellular vesicular exosome)				2606.1	97.2744	38.3787	2.61237	7.46015	794.983	2.82466e-15	1.66837e-13	1.48041e-120	4.17236e-123	0.1	0.128411	0.00796299	0.87831	0.984243	0.0213116	0.000370469		50.0256	49.2687	49.0622	270.84	346.532	289.969			-1.26253	-1.28367	-1.28949		1.12823	1.48147	1.226
ENSG00000073849	ST6GAL1	protein_coding	ST6 beta-galactoside alpha-2,6-sialyltransferase 1	This gene encodes a member of glycosyltransferase family 29. The encoded protein is a type II membrane protein that catalyzes the transfer of sialic acid from CMP-sialic acid to galactose-containing substrates. The protein, which is normally found in the Golgi but can be proteolytically processed to a soluble form, is involved in the generation of the cell-surface carbohydrate determinants and di…	hsa00510 (N-Glycan biosynthesis), hsa00514 (Other types of O-glycan biosynthesis), hsa01100 (Metabolic pathways), GO:0006054 (N-acetylneuraminate metabolic process), GO:0006959 (humoral immune response), GO:0009311 (oligosaccharide metabolic process), GO:0016266 (O-glycan processing), GO:0018279 (protein N-linked glycosylation via asparagine), GO:0097503 (sialylation), GO:0000139 (Golgi membrane)…				2603.56	65.0805	47.9926	5.82292	3.76449	784.449	3.14288e-15	1.82862e-13	5.24174e-163	2.88526e-162	0.0765225	0.128411	0.00232096	0.891133	0.994789	0.017133	4.06616e-05		0.756921	0.275244	0.344055	23.8774	27.1803	28.2813			-1.59677	-1.87381	-1.83082		1.63379	1.80709	1.86052
ENSG00000267699	AC091551.1	protein_coding							2600.53	81.0171	24.4805	-3.14224	4.83111	792.227	2.90429e-15	1.70893e-13	1.22282e-149	2.46017e-149	0.1	0.128411	6.91229e-07	-0.87831	-0.999326	0.0213116	6.81751e-07		50.9201	49.888	51.8835	4.74796	6.81229	5.71131			1.38978	1.36136	1.41581		-1.58151	-1.19645	-1.38899
ENSG00000242797	GLYCTK-AS1	processed_transcript	GLYCTK antisense RNA 1						2590.24	74.976	7.48461	4.80312	4.37957	787.148	3.05768e-15	1.79242e-13	6.7704e-150	2.20491e-149	0.1	0.128411	0.00785876	0.87831	0.984031	0.0213116	0.000380493		1.44503	1.78909	1.03216	39.9104	45.9657	33.9238			-1.78994	-1.65261	-1.97411		1.81478	2.00947	1.59241
ENSG00000164442	CITED2	protein_coding	Cbp/p300 interacting transactivator with Glu/Asp rich carboxy-terminal domain 2	The protein encoded by this gene inhibits transactivation of HIF1A-induced genes by competing with binding of hypoxia-inducible factor 1-alpha to p300-CH1. Mutations in this gene are a cause of cardiac septal defects. Alternatively spliced transcript variants encoding multiple isoforms have been observed for this gene. [provided by RefSeq, May 2012].	hsa04137 (Mitophagy - animal), GO:0000122 (negative regulation of transcription from RNA polymerase II promoter), GO:0001666 (response to hypoxia), GO:0001889 (liver development), GO:0003151 (outflow tract morphogenesis), GO:0003156 (regulation of organ formation), GO:0006351 (transcription, DNA-templated), GO:0007368 (determination of left/right symmetry), GO:0007507 (heart development), GO:0007…				2585.9	99.2817	65.6298	-2.58182	9.10898	785.011	3.12495e-15	1.82499e-13	3.3849e-117	6.78562e-118	0.1	0.128411	0.000225341	-0.87831	-0.996903	0.0213116	1.43703e-05		964.248	983.447	890.483	147.944	183.381	142.714			1.31587	1.34426	1.20131		-1.3721	-1.06602	-1.42332
ENSG00000049239	H6PD	protein_coding	hexose-6-phosphate dehydrogenase/glucose 1-dehydrogenase	There are 2 forms of glucose-6-phosphate dehydrogenase. G form is X-linked and H form, encoded by this gene, is autosomally linked. This H form shows activity with other hexose-6-phosphates, especially galactose-6-phosphate, whereas the G form is specific for glucose-6-phosphate. Both forms are present in most tissues, but H form is not found in red cells. [provided by RefSeq, Jul 2008].	hsa00030 (Pentose phosphate pathway), hsa01100 (Metabolic pathways), hsa01200 (Carbon metabolism), GO:0006006 (glucose metabolic process), GO:0006098 (pentose-phosphate shunt), GO:0055114 (oxidation-reduction process), GO:0005788 (endoplasmic reticulum lumen), GO:0004345 (glucose-6-phosphate dehydrogenase activity), GO:0017057 (6-phosphogluconolactonase activity), GO:0047936 (glucose 1-dehydrogen…				2577.31	94.1833	98.8456	2.25867	6.46165	780.788	3.26274e-15	1.88563e-13	5.28802e-117	1.67974e-121	0.1	0.128411	0.00127395	0.87831	0.996674	0.0213116	1.65758e-05		31.7907	30.2768	29.1759	154.343	143.884	138.517			-1.03231	-1.09844	-1.14851		1.17771	1.07781	1.02373
ENSG00000170852	KBTBD2	protein_coding	kelch repeat and BTB domain containing 2		GO:0016567 (protein ubiquitination), GO:0031463 (Cul3-RING ubiquitin ligase complex), GO:0004842 (ubiquitin-protein transferase activity)				2577.17	89.4376	34.6973	-2.42566	5.6162	780.719	3.26505e-15	1.88563e-13	1.38286e-124	2.07474e-124	0.1	0.128411	0.000174686	-0.87831	-0.998319	0.0213116	4.23622e-06		83.9494	78.8574	84.6375	14.0374	16.377	15.6201			1.16842	1.08031	1.17992		-1.25363	-1.05717	-1.11785
ENSG00000116044	NFE2L2	protein_coding	nuclear factor, erythroid 2 like 2	This gene encodes a transcription factor which is a member of a small family of basic leucine zipper (bZIP) proteins. The encoded transcription factor regulates genes which contain antioxidant response elements (ARE) in their promoters; many of these genes encode proteins involved in response to injury and inflammation which includes the production of free radicals. Multiple transcript variants e…	hsa04141 (Protein processing in endoplasmic reticulum), hsa05200 (Pathways in cancer), hsa05225 (Hepatocellular carcinoma), hsa05418 (Fluid shear stress and atherosclerosis), GO:0006366 (transcription from RNA polymerase II promoter), GO:0006954 (inflammatory response), GO:0007568 (aging), GO:0010499 (proteasomal ubiquitin-independent protein catabolic process), GO:0010628 (positive regulation of…				2574.47	93.3111	50.1283	-2.94695	6.2497	779.391	3.30985e-15	1.90445e-13	7.71354e-133	1.19624e-132	0.1	0.128411	0.00299116	-0.87831	-0.991976	0.0213116	9.63078e-05		125.786	128.608	149.045	18.2349	14.7256	19.3359			1.31701	1.34852	1.55825		-1.34181	-1.6166	-1.26537
ENSG00000128283	CDC42EP1	protein_coding	CDC42 effector protein 1	CDC42 is a member of the Rho GTPase family that regulates multiple cellular activities, including actin polymerization. The protein encoded by this gene is a CDC42 binding protein that mediates actin cytoskeleton reorganization at the plasma membrane. This protein is secreted and is primarily found in bone marrow. [provided by RefSeq, Jul 2008].	GO:0007266 (Rho protein signal transduction), GO:0008360 (regulation of cell shape), GO:0030838 (positive regulation of actin filament polymerization), GO:0031274 (positive regulation of pseudopodium assembly), GO:0043547 (positive regulation of GTPase activity), GO:0098609 (cell-cell adhesion), GO:0005737 (cytoplasm), GO:0005856 (cytoskeleton), GO:0005886 (plasma membrane), GO:0005913 (cell-cell…				2572.85	94.7605	31.4777	-2.73853	6.585	778.597	3.33694e-15	1.91297e-13	5.97588e-130	1.40352e-135	0.1	0.128411	0.000158027	-0.87831	-0.997495	0.0213116	9.40317e-06		173.541	158.059	168.656	28.9694	21.8819	24.0838			1.3842	1.251	1.34348		-1.11869	-1.49362	-1.36638
ENSG00000172893	DHCR7	protein_coding	7-dehydrocholesterol reductase	This gene encodes an enzyme that removes the C(7-8) double bond in the B ring of sterols and catalyzes the conversion of 7-dehydrocholesterol to cholesterol. This gene is ubiquitously expressed and its transmembrane protein localizes to the endoplasmic reticulum membrane and nuclear outer membrane. Mutations in this gene cause Smith-Lemli-Opitz syndrome (SLOS); a syndrome that is metabolically ch…	hsa00100 (Steroid biosynthesis), hsa01100 (Metabolic pathways), GO:0001568 (blood vessel development), GO:0006695 (cholesterol biosynthetic process), GO:0009791 (post-embryonic development), GO:0016132 (brassinosteroid biosynthetic process), GO:0030154 (cell differentiation), GO:0030324 (lung development), GO:0033489 (cholesterol biosynthetic process via desmosterol), GO:0033490 (cholesterol bios…				2570.1	95.4659	33.6583	2.29709	6.80486	777.247	3.38359e-15	1.9237e-13	5.32942e-118	1.20576e-121	0.1	0.128411	0.000208372	0.87831	0.99802	0.0213116	5.87413e-06		40.1168	34.5431	38.603	193.084	185.652	178.014			-1.03421	-1.239	-1.08702		1.17742	1.12138	1.06143
ENSG00000070081	NUCB2	protein_coding	nucleobindin 2	This gene encodes a protein with a suggested role in calcium level maintenance, eating regulation in the hypothalamus, and release of tumor necrosis factor from vascular endothelial cells. This protein binds calcium and has EF-folding domains. [provided by RefSeq, Oct 2011]. Publication Note: This RefSeq record includes a subset of the publications that are available for this gene. Please see the…	GO:0005615 (extracellular space), GO:0005635 (nuclear envelope), GO:0005783 (endoplasmic reticulum), GO:0005793 (endoplasmic reticulum-Golgi intermediate compartment), GO:0005794 (Golgi apparatus), GO:0005829 (cytosol), GO:0005886 (plasma membrane), GO:0070062 (extracellular vesicular exosome), GO:0003677 (DNA binding), GO:0005509 (calcium ion binding), GO:0005515 (protein binding)				2570.08	92.394	35.8645	2.55021	6.03537	777.236	3.38398e-15	1.9237e-13	1.3915e-127	2.04345e-127	0.1	0.128411	9.21578e-05	0.87831	0.998038	0.0213116	5.76925e-06		17.7532	17.8909	21.6066	107.62	116.635	111.199			-1.30742	-1.29741	-1.05032		1.16493	1.27894	1.21127
ENSG00000146678	IGFBP1	protein_coding	insulin like growth factor binding protein 1	This gene is a member of the insulin-like growth factor binding protein (IGFBP) family and encodes a protein with an IGFBP domain and a thyroglobulin type-I domain. The protein binds both insulin-like growth factors (IGFs) I and II and circulates in the plasma. Binding of this protein prolongs the half-life of the IGFs and alters their interaction with cell surface receptors. [provided by RefSeq,…	GO:0007165 (signal transduction), GO:0007568 (aging), GO:0008286 (insulin receptor signaling pathway), GO:0030307 (positive regulation of cell growth), GO:0036499 (NA), GO:0042246 (tissue regeneration), GO:0043567 (regulation of insulin-like growth factor receptor signaling pathway), GO:0044267 (cellular protein metabolic process), GO:0090090 (negative regulation of canonical Wnt signaling pathwa…				2569.57	96.7934	58.9405	-4.42311	7.22226	776.987	3.39266e-15	1.9237e-13	8.00888e-145	1.63832e-144	0.1	0.128411	8.00516e-07	-0.87831	-0.999742	0.0213116	9.99529e-08		286.047	281.85	287.355	8.67018	13.487	17.6844			2.14294	2.12176	2.14948		-2.61171	-2.07424	-1.72824
ENSG00000118271	TTR	protein_coding	transthyretin	This gene encodes transthyretin, one of the three prealbumins including alpha-1-antitrypsin, transthyretin and orosomucoid. Transthyretin is a carrier protein; it transports thyroid hormones in the plasma and cerebrospinal fluid, and also transports retinol (vitamin A) in the plasma. The protein consists of a tetramer of identical subunits. More than 80 different mutations in this gene have been …	hsa04918 (Thyroid hormone synthesis), GO:0001523 (retinoid metabolic process), GO:0006810 (transport), GO:0030198 (extracellular matrix organization), GO:0042572 (retinol metabolic process), GO:0043312 (neutrophil degranulation), GO:0044267 (cellular protein metabolic process), GO:0070327 (thyroid hormone transport), GO:0005576 (extracellular region), GO:0005615 (extracellular space), GO:0035578 …				2567.27	99.5703	23.2427	3.31778	9.72617	775.861	3.43227e-15	1.93911e-13	1.29605e-125	3.68409e-126	0.1	0.128411	0.01881	0.87831	0.963303	0.0213116	0.00199526		149.939	163.151	150.008	1317.18	1923.54	1377.18			-1.68083	-1.56054	-1.68017		1.43725	1.98287	1.50142
ENSG00000108679	LGALS3BP	protein_coding	galectin 3 binding protein	The galectins are a family of beta-galactoside-binding proteins implicated in modulating cell-cell and cell-matrix interactions. LGALS3BP has been found elevated in the serum of patients with cancer and in those infected by the human immunodeficiency virus (HIV). It appears to be implicated in immune response associated with natural killer (NK) and lymphokine-activated killer (LAK) cell cytotoxic…	GO:0002576 (platelet degranulation), GO:0006898 (receptor-mediated endocytosis), GO:0006968 (cellular defense response), GO:0007155 (cell adhesion), GO:0007165 (signal transduction), GO:0005576 (extracellular region), GO:0005578 (proteinaceous extracellular matrix), GO:0005615 (extracellular space), GO:0016020 (membrane), GO:0031012 (extracellular matrix), GO:0031089 (platelet dense granule lumen…				2564.29	98.1979	34.5177	2.08193	7.97733	774.403	3.48429e-15	1.95806e-13	1.31147e-108	6.61079e-110	0.1	0.128411	0.0021417	0.87831	0.995423	0.0213116	3.13821e-05		98.5373	94.1334	96.0601	435.986	400.755	385.754			-0.995354	-1.05998	-1.03135		1.1278	1.00682	0.952058
ENSG00000163545	NUAK2	protein_coding	NUAK family kinase 2		GO:0006468 (protein phosphorylation), GO:0006915 (apoptotic process), GO:0030036 (actin cytoskeleton organization), GO:0035556 (intracellular signal transduction), GO:0042149 (cellular response to glucose starvation), GO:0043066 (negative regulation of apoptotic process), GO:0005634 (nucleus), GO:0005737 (cytoplasm), GO:0000287 (magnesium ion binding), GO:0004674 (protein serine/threonine kinase …				2563.92	71.2884	93.3684	-4.00038	4.13408	774.219	3.49092e-15	1.95806e-13	3.28943e-154	9.48987e-154	0.1	0.128411	5.2431e-07	-0.87831	-0.999481	0.0213116	4.03941e-07		33.3045	32.0659	33.0293	2.68363	1.65146	1.78909			1.57837	1.52684	1.56708		-1.33579	-1.69494	-1.64156
ENSG00000203814	HIST2H2BF	protein_coding	histone cluster 2 H2B family member f	Histones are basic nuclear proteins that are responsible for the nucleosome structure of the chromosomal fiber in eukaryotes. This structure consists of approximately 146 bp of DNA wrapped around a nucleosome, an octamer composed of pairs of each of the four core histones (H2A, H2B, H3, and H4). The chromatin fiber is further compacted through the interaction of a linker histone, H1, with the DNA…	hsa05034 (Alcoholism), hsa05203 (Viral carcinogenesis), hsa05322 (Systemic lupus erythematosus), GO:0006334 (nucleosome assembly), GO:0000786 (nucleosome), GO:0005634 (nucleus), GO:0005654 (nucleoplasm), GO:0005829 (cytosol), GO:0070062 (extracellular vesicular exosome), GO:0003674 (molecular_function), GO:0003677 (DNA binding), GO:0046982 (protein heterodimerization activity), R-HSA-3214815 (Hom…				2561.09	64.6829	26.3917	-4.25222	3.73621	772.838	3.54114e-15	1.9791e-13	7.91659e-126	2.48615e-125	0.1	0.128411	0.00362694	-0.87831	-0.992738	0.0213116	7.89133e-05		24.4967	22.9141	27.7996	1.30741	1.37622	1.2386			1.48769	1.39883	1.65717		-1.51435	-1.48465	-1.54469
ENSG00000269403	AC008750.8	protein_coding							2558.74	90.6497	10.7427	2.44059	5.75625	762.681	3.9364e-15	2.16128e-13	1.22433e-117	1.79116e-117	0.0765225	0.128411	0.00310366	0.891133	0.993545	0.017133	6.23632e-05		17.0651	17.0651	16.1706	92.6884	97.4364	83.0549			-1.13054	-1.13054	-1.19987		1.18172	1.2523	1.02692
ENSG00000100033	PRODH	protein_coding	proline dehydrogenase 1	This gene encodes a mitochondrial protein that catalyzes the first step in proline degradation. Mutations in this gene are associated with hyperprolinemia type 1 and susceptibility to schizophrenia 4 (SCZD4). This gene is located on chromosome 22q11.21, a region which has also been associated with the contiguous gene deletion syndromes, DiGeorge and CATCH22. Alternatively spliced transcript varia…	hsa00330 (Arginine and proline metabolism), hsa01100 (Metabolic pathways), GO:0006560 (proline metabolic process), GO:0006562 (proline catabolic process), GO:0008631 (intrinsic apoptotic signaling pathway in response to oxidative stress), GO:0010133 (proline catabolic process to glutamate), GO:0010942 (positive regulation of cell death), GO:0019470 (4-hydroxyproline catabolic process), GO:0055114…				2557.92	83.8774	74.9423	3.48922	5.05665	771.287	3.5985e-15	2.00398e-13	4.52248e-144	9.21409e-144	0.1	0.128411	0.00435675	0.87831	0.989784	0.0213116	0.000156017		6.05537	5.91774	4.26628	67.71	60.8977	54.0166			-1.41483	-1.43969	-1.77717		1.69852	1.55016	1.38301
ENSG00000018625	ATP1A2	protein_coding	ATPase Na+/K+ transporting subunit alpha 2	The protein encoded by this gene belongs to the family of P-type cation transport ATPases, and to the subfamily of Na+/K+ -ATPases. Na+/K+ -ATPase is an integral membrane protein responsible for establishing and maintaining the electrochemical gradients of Na and K ions across the plasma membrane. These gradients are essential for osmoregulation, for sodium-coupled transport of a variety of organ…	hsa04022 (cGMP-PKG signaling pathway), hsa04024 (cAMP signaling pathway), hsa04260 (Cardiac muscle contraction), hsa04261 (Adrenergic signaling in cardiomyocytes), hsa04911 (Insulin secretion), hsa04918 (Thyroid hormone synthesis), hsa04919 (Thyroid hormone signaling pathway), hsa04925 (Aldosterone synthesis and secretion), hsa04960 (Aldosterone-regulated sodium reabsorption), hsa04961 (Endocrine…				2552.67	67.3315	81.4328	4.51169	3.90476	768.722	3.69568e-15	2.05078e-13	5.97327e-135	1.9658e-134	0.1	0.128411	0.00451906	0.87831	0.990591	0.0213116	0.000132381		1.03216	1.51384	1.16979	32.0659	25.8041	27.4556			-1.70727	-1.49457	-1.64324		1.78263	1.4896	1.57285
ENSG00000197409	HIST1H3D	protein_coding	histone cluster 1 H3 family member d	Histones are basic nuclear proteins that are responsible for the nucleosome structure of the chromosomal fiber in eukaryotes. Two molecules of each of the four core histones (H2A, H2B, H3, and H4) form an octamer, around which approximately 146 bp of DNA is wrapped in repeating units, called nucleosomes. The linker histone, H1, interacts with linker DNA between nucleosomes and functions in the co…	hsa05034 (Alcoholism), hsa05202 (Transcriptional misregulation in cancer), hsa05322 (Systemic lupus erythematosus), GO:0000183 (chromatin silencing at rDNA), GO:0006325 (chromatin organization), GO:0006334 (nucleosome assembly), GO:0006335 (DNA replication-dependent nucleosome assembly), GO:0007596 (blood coagulation), GO:0031047 (gene silencing by RNA), GO:0032200 (telomere organization), GO:004…				2551.74	74.6168	5.36172	-2.95692	4.35553	768.27	3.71311e-15	2.05314e-13	1.29258e-122	2.60249e-122	0.1	0.128411	0.00052066	-0.87831	-0.998611	0.0213116	2.89122e-06		34.5431	36.1946	37.3644	4.88558	4.54153	4.47271			1.20266	1.26643	1.30995		-1.20529	-1.27924	-1.2945
ENSG00000179163	FUCA1	protein_coding	alpha-L-fucosidase 1	The protein encoded by this gene is a lysosomal enzyme involved in the degradation of fucose-containing glycoproteins and glycolipids. Mutations in this gene are associated with fucosidosis (FUCA1D), which is an autosomal recessive lysosomal storage disease. A pseudogene of this locus is present on chr 2.[provided by RefSeq, Oct 2009]. Publication Note: This RefSeq record includes a subset of the…	hsa00511 (Other glycan degradation), hsa04142 (Lysosome), GO:0006004 (fucose metabolic process), GO:0006027 (glycosaminoglycan catabolic process), GO:0016139 (glycoside catabolic process), GO:0043312 (neutrophil degranulation), GO:0005576 (extracellular region), GO:0005737 (cytoplasm), GO:0035578 (azurophil granule lumen), GO:0043202 (lysosomal lumen), GO:0070062 (extracellular vesicular exosome)…				2544.26	88.187	75.9043	2.59153	5.48049	764.625	3.85707e-15	2.1252e-13	1.00406e-126	1.57773e-126	0.1	0.128411	0.000867097	0.87831	0.996361	0.0213116	1.98437e-05		13.487	13.2805	11.2162	71.4946	77.0683	80.5089			-1.12734	-1.1467	-1.35608		1.11925	1.22471	1.28616
ENSG00000175556	LONRF3	protein_coding	LON peptidase N-terminal domain and ring finger 3	The protein encoded by this gene contains a RING finger domain, a motif present in a variety of functionally distinct proteins and known to be involved in protein-protein and protein-DNA interactions. Multiple alternatively spliced transcript variants have been suggested, but their full length natures are not clear. [provided by RefSeq, Jul 2008].	GO:0000209 (protein polyubiquitination), GO:0032436 (positive regulation of proteasomal ubiquitin-dependent protein catabolic process), GO:0005622 (intracellular), GO:0005515 (protein binding), GO:0008270 (zinc ion binding), GO:0031624 (ubiquitin conjugating enzyme binding), GO:0061630 (ubiquitin protein ligase activity)				2536.57	57.6092	86.6534	-4.91412	3.30871	760.886	4.0113e-15	2.19273e-13	5.99027e-126	2.60163e-125	0.1	0.128411	0.00151255	-0.87831	-0.996886	0.0213116	1.45259e-05		19.6111	17.478	19.6799	0.550488	0.68811	0.619299			1.54665	1.39672	1.55124		-1.53628	-1.46046	-1.49787
ENSG00000171206	TRIM8	protein_coding	tripartite motif containing 8	The protein encoded by this gene is a member of the tripartite motif (TRIM) family. The TRIM motif includes three zinc-binding domains, a RING, a B-box type 1 and a B-box type 2, and a coiled-coil region. This protein localizes to nuclear bodies. Its structure is similar to some tumor suppressor proteins and its gene maps to a locus thought to contain tumor suppressor genes. [provided by RefSeq, …	GO:0010508 (positive regulation of autophagy), GO:0016567 (protein ubiquitination), GO:0019827 (stem cell maintenance), GO:0032897 (negative regulation of viral transcription), GO:0043123 (positive regulation of I-kappaB kinase/NF-kappaB signaling), GO:0045087 (innate immune response), GO:0046597 (negative regulation of viral entry into host cell), GO:0051091 (positive regulation of sequence-spec…				2536.06	86.0001	45.0038	-2.36749	5.27278	760.637	4.0218e-15	2.19273e-13	5.05299e-121	7.8386e-121	0.1	0.128411	0.000217238	-0.87831	-0.998515	0.0213116	3.30759e-06		66.1274	65.6457	61.8611	12.7988	13.0741	11.6291			1.134	1.12376	1.0407		-1.06875	-1.04216	-1.18755
ENSG00000006015	REX1BD	protein_coding	required for excision 1-B domain containing		GO:0005515 (protein binding)				2530.72	83.1912	44.9654	2.32224	4.9978	749.201	4.53968e-15	2.44094e-13	1.45612e-116	2.32438e-116	0.0765225	0.128411	1.24156e-09	0.891133	0.999973	0.017133	1.08378e-09		10.7345	10.6657	10.3905	52.9156	53.2597	52.9156			-1.04785	-1.05567	-1.08736		1.06062	1.06963	1.06062
ENSG00000273237	AC004520.1	antisense							2528.49	61.5212	52.8669	-4.62021	3.54676	756.959	4.18073e-15	2.27139e-13	6.0577e-128	2.24568e-127	0.1	0.128411	0.00263197	-0.87831	-0.994509	0.0213116	4.51386e-05		20.1616	22.4324	24.015	0.756921	0.894543	1.03216			1.40687	1.5476	1.63815		-1.60006	-1.52979	-1.46277
ENSG00000121864	ZNF639	protein_coding	zinc finger protein 639		GO:0006366 (transcription from RNA polymerase II promoter), GO:0030307 (positive regulation of cell growth), GO:0043922 (negative regulation by host of viral transcription), GO:0043923 (positive regulation by host of viral transcription), GO:0045892 (negative regulation of transcription, DNA-templated), GO:0045944 (positive regulation of transcription from RNA polymerase II promoter), GO:0046718 …				2527.81	85.7115	61.9613	-3.06295	5.24163	756.632	4.19522e-15	2.27139e-13	6.91189e-142	1.25513e-141	0.1	0.128411	0.000731406	-0.87831	-0.995847	0.0213116	2.58369e-05		65.2328	64.3383	72.458	6.81229	7.63802	9.70235			1.35473	1.3354	1.50199		-1.57685	-1.44763	-1.16764
ENSG00000116871	MAP7D1	protein_coding	MAP7 domain containing 1		GO:0000226 (microtubule cytoskeleton organization), GO:0005819 (spindle), GO:0005829 (cytosol), GO:0015630 (microtubule cytoskeleton), GO:0005198 (structural molecule activity)				2526.19	97.5694	55.6567	-2.18479	7.58069	755.846	4.23022e-15	2.28241e-13	2.67226e-111	3.85294e-113	0.1	0.128411	1.15875e-06	-0.87831	-0.999152	0.0213116	1.07817e-06		312.677	320.453	307.723	75.7609	64.8888	66.265			1.07385	1.10907	1.05096		-0.942901	-1.16018	-1.1308
ENSG00000124882	EREG	protein_coding	epiregulin	Epiregulin is a member of the epidermal growth factor family. Epiregulin can function as a ligand of EGFR (epidermal growth factor receptor), as well as a ligand of most members of the ERBB (v-erb-b2 oncogene homolog) family of tyrosine-kinase receptors. [provided by RefSeq, Jul 2008]. Publication Note: This RefSeq record includes a subset of the publications that are available for this gene. Ple…	hsa04010 (MAPK signaling pathway), hsa04012 (ErbB signaling pathway), hsa04151 (PI3K-Akt signaling pathway), hsa05210 (Colorectal cancer), GO:0000165 (MAPK cascade), GO:0001525 (angiogenesis), GO:0001550 (ovarian cumulus expansion), GO:0001556 (oocyte maturation), GO:0001819 (positive regulation of cytokine production), GO:0007143 (female meiotic division), GO:0007173 (epidermal growth factor rec…				2522.89	61.3352	78.7968	-5.66254	3.53681	718.121	6.36893e-15	3.2081e-13	1.69389e-123	8.31111e-123	0.0636026	0.128411	0.00888877	-0.933257	-0.982441	0.00653338	0.000459765		21.0562	19.8176	26.6299	0.412866	0.412866	0.481677			1.58262	1.50296	1.89499		-1.67371	-1.67371	-1.63314
ENSG00000078401	EDN1	protein_coding	endothelin 1	The protein encoded by this gene is proteolytically processed to release a secreted peptide termed endothelin 1. This peptide is a potent vasoconstrictor and is produced by vascular endothelial cells. Endothelin 1 also can affect the central nervous system. Two transcript variants encoding different isoforms have been found for this gene. [provided by RefSeq, Nov 2009].	hsa04066 (HIF-1 signaling pathway), hsa04668 (TNF signaling pathway), hsa04916 (Melanogenesis), hsa04926 (Relaxin signaling pathway), hsa04933 (AGE-RAGE signaling pathway in diabetic complications), hsa05418 (Fluid shear stress and atherosclerosis), GO:0000122 (negative regulation of transcription from RNA polymerase II promoter), GO:0001516 (prostaglandin biosynthetic process), GO:0001569 (patte…				2511	63.9133	75.5772	-3.7623	3.68825	748.5	4.57377e-15	2.45082e-13	5.93968e-123	1.67542e-122	0.1	0.128411	0.000412593	-0.87831	-0.998871	0.0213116	1.91032e-06		24.6343	22.8452	23.8086	1.8579	1.78909	1.58265			1.44012	1.3398	1.39468		-1.34728	-1.37325	-1.45407
ENSG00000085733	CTTN	protein_coding	cortactin	This gene is overexpressed in breast cancer and squamous cell carcinomas of the head and neck. The encoded protein is localized in the cytoplasm and in areas of the cell-substratum contacts. This gene has two roles: (1) regulating the interactions between components of adherens-type junctions and (2) organizing the cytoskeleton and cell adhesion structures of epithelia and carcinoma cells. During…	hsa04530 (Tight junction), hsa05100 (Bacterial invasion of epithelial cells), hsa05130 (Pathogenic Escherichia coli infection), hsa05131 (Shigellosis), hsa05205 (Proteoglycans in cancer), GO:0006886 (intracellular protein transport), GO:0006898 (receptor-mediated endocytosis), GO:0006930 (substrate-dependent cell migration, cell extension), GO:0030041 (actin filament polymerization), GO:0030516 (…				2508.82	89.2901	44.4779	2.41046	5.60128	747.448	4.62549e-15	2.47004e-13	5.45214e-116	8.06882e-116	0.1	0.128411	0.00276346	0.87831	0.994094	0.0213116	5.22143e-05		14.7944	15.276	15.8953	88.2845	76.0361	80.1648			-1.1776	-1.13681	-1.086		1.2489	1.03856	1.11294
ENSG00000228830	AL160408.2	antisense							2507.17	98.5186	16.8612	-2.18961	8.20879	746.655	4.66492e-15	2.4826e-13	3.86587e-108	3.06487e-109	0.1	0.128411	3.02124e-05	-0.87831	-0.998273	0.0213116	4.47211e-06		504.247	477.067	474.039	105.556	116.497	96.9547			1.14219	1.06257	1.05343		-1.09257	-0.952804	-1.21281
ENSG00000196866	HIST1H2AD	protein_coding	histone cluster 1 H2A family member d	Histones are basic nuclear proteins that are responsible for the nucleosome structure of the chromosomal fiber in eukaryotes. This structure consists of approximately 146 bp of DNA wrapped around a nucleosome, an octamer composed of pairs of each of the four core histones (H2A, H2B, H3, and H4). The chromatin fiber is further compacted through the interaction of a linker histone, H1, with the DNA…	hsa04217 (Necroptosis), hsa05034 (Alcoholism), hsa05322 (Systemic lupus erythematosus), GO:0006342 (chromatin silencing), GO:0008150 (biological_process), GO:0000786 (nucleosome), GO:0000790 (nuclear chromatin), GO:0005634 (nucleus), GO:0070062 (extracellular vesicular exosome), GO:0003674 (molecular_function), GO:0003677 (DNA binding), GO:0046982 (protein heterodimerization activity), R-HSA-1221…				2503.75	68.0434	4.96408	-3.4692	3.94614	745.009	4.74795e-15	2.51819e-13	4.75998e-121	1.1606e-120	0.1	0.128411	0.00114182	-0.87831	-0.997411	0.0213116	1.00464e-05		28.0749	26.4234	29.5887	2.68363	2.54601	2.33957			1.36872	1.28724	1.43957		-1.31414	-1.35717	-1.42422
ENSG00000146592	CREB5	protein_coding	cAMP responsive element binding protein 5	The product of this gene belongs to the CRE (cAMP response element)-binding protein family. Members of this family contain zinc-finger and bZIP DNA-binding domains. The encoded protein specifically binds to CRE as a homodimer or a heterodimer with c-Jun or CRE-BP1, and functions as a CRE-dependent trans-activator. Alternatively spliced transcript variants encoding different isoforms have been ide…	hsa04022 (cGMP-PKG signaling pathway), hsa04024 (cAMP signaling pathway), hsa04151 (PI3K-Akt signaling pathway), hsa04152 (AMPK signaling pathway), hsa04211 (Longevity regulating pathway), hsa04261 (Adrenergic signaling in cardiomyocytes), hsa04668 (TNF signaling pathway), hsa04714 (Thermogenesis), hsa04725 (Cholinergic synapse), hsa04728 (Dopaminergic synapse), hsa04911 (Insulin secretion), hsa0…				2502.96	78.1376	59.8704	-3.30018	4.61856	744.628	4.7674e-15	2.51994e-13	8.92809e-126	1.81783e-125	0.1	0.128411	0.00493249	-0.87831	-0.989546	0.0213116	0.000163358		43.0757	40.1168	49.888	3.99104	4.61034	4.88558			1.3811	1.28315	1.58416		-1.53037	-1.38845	-1.32959
ENSG00000170836	PPM1D	protein_coding	protein phosphatase, Mg2+/Mn2+ dependent 1D	The protein encoded by this gene is a member of the PP2C family of Ser/Thr protein phosphatases. PP2C family members are known to be negative regulators of cell stress response pathways. The expression of this gene is induced in a p53-dependent manner in response to various environmental stresses. While being induced by tumor suppressor protein TP53/p53, this phosphatase negatively regulates the …	hsa04115 (p53 signaling pathway), GO:0000086 (G2/M transition of mitotic cell cycle), GO:0006470 (protein dephosphorylation), GO:0008285 (negative regulation of cell proliferation), GO:0009267 (cellular response to starvation), GO:0009314 (response to radiation), GO:0009617 (response to bacterium), GO:0035970 (peptidyl-threonine dephosphorylation), GO:0005634 (nucleus), GO:0004722 (protein serine…				2497.22	61.9829	83.6775	-4.50427	3.5748	741.867	4.91109e-15	2.57417e-13	2.33356e-127	8.29449e-127	0.1	0.128411	0.00240384	-0.87831	-0.994827	0.0213116	4.00641e-05		20.5745	22.7764	24.3591	1.16979	0.963354	0.825732			1.40029	1.53457	1.6239		-1.43195	-1.5291	-1.59771
ENSG00000160862	AZGP1	protein_coding	alpha-2-glycoprotein 1, zinc-binding		GO:0001580 (detection of chemical stimulus involved in sensory perception of bitter taste), GO:0001895 (retina homeostasis), GO:0007155 (cell adhesion), GO:0008285 (negative regulation of cell proliferation), GO:0019882 (antigen processing and presentation), GO:0055085 (transmembrane transport), GO:0071806 (protein transmembrane transport), GO:0090501 (RNA phosphodiester bond hydrolysis), GO:0005…				2497.05	99.1342	31.2853	2.12711	8.83503	741.784	4.91548e-15	2.57417e-13	1.44848e-103	3.46867e-104	0.1	0.128411	0.00400165	0.87831	0.991348	0.0213116	0.000111955		169.757	176.844	163.633	708.684	818.369	701.941			-1.05763	-0.999295	-1.11001		0.99121	1.19827	0.977456
ENSG00000188486	H2AFX	protein_coding	H2A histone family member X	Histones are basic nuclear proteins that are responsible for the nucleosome structure of the chromosomal fiber in eukaryotes. Two molecules of each of the four core histones (H2A, H2B, H3, and H4) form an octamer, around which approximately 146 bp of DNA is wrapped in repeating units, called nucleosomes. The linker histone, H1, interacts with linker DNA between nucleosomes and functions in the co…	hsa04217 (Necroptosis), hsa05034 (Alcoholism), hsa05322 (Systemic lupus erythematosus), GO:0000077 (DNA damage checkpoint), GO:0000724 (double-strand break repair via homologous recombination), GO:0006302 (double-strand break repair), GO:0006303 (double-strand break repair via nonhomologous end joining), GO:0006334 (nucleosome assembly), GO:0006342 (chromatin silencing), GO:0006974 (cellular resp…				2496.89	93.2085	56.7214	-2.22229	6.22536	741.708	4.91952e-15	2.57417e-13	2.28707e-113	2.79978e-118	0.1	0.128411	0.000472479	-0.87831	-0.99778	0.0213116	7.38937e-06		124.754	127.3	116.979	27.9373	26.217	24.9096			1.09132	1.12001	0.999985		-0.990703	-1.07608	-1.14453
ENSG00000257727	CNPY2	protein_coding	canopy FGF signaling regulator 2		GO:0007167 (enzyme linked receptor protein signaling pathway), GO:0009888 (tissue development), GO:0010629 (negative regulation of gene expression), GO:0010988 (regulation of low-density lipoprotein particle clearance), GO:0045716 (positive regulation of low-density lipoprotein particle receptor biosynthetic process), GO:0005783 (endoplasmic reticulum), GO:0005887 (integral component of plasma me…				2490.04	89.3157	17.7014	2.47271	5.60333	738.417	5.0975e-15	2.65358e-13	5.60274e-123	8.47658e-123	0.1	0.128411	4.9452e-05	0.87831	0.998359	0.0213116	4.03704e-06		13.0053	15.7577	15.6201	85.5321	80.9905	79.9584			-1.32266	-1.07969	-1.09091		1.22168	1.14482	1.12676
ENSG00000146386	ABRACL	protein_coding	ABRA C-terminal like						2489.75	91.7719	15.0847	2.60415	5.92832	738.275	5.10533e-15	2.65358e-13	8.79588e-120	1.30141e-119	0.1	0.128411	0.00321837	0.87831	0.992043	0.0213116	9.47131e-05		16.9275	15.7577	18.7854	94.9592	113.882	104.249			-1.25049	-1.34253	-1.1154		1.1064	1.36361	1.2384
ENSG00000183696	UPP1	protein_coding	uridine phosphorylase 1	The 2 known types of pyrimidine nucleoside phosphorylases, uridine phosphorylase (UP; EC 2.4.2.3) and thymidine phosphorylase (TP; EC 2.4.2.4), in the presence of orthophosphate, catalyze the reversible phosphorolysis of uridine and thymidine or deoxyuridine, respectively, to free bases and ribose-1-phosphate or deoxyribose-1-phosphate. Pyrimidine nucleoside phosphorylases can add ribose or deoxy…	hsa00240 (Pyrimidine metabolism), hsa00983 (Drug metabolism - other enzymes), hsa01100 (Metabolic pathways), GO:0006139 (nucleobase-containing compound metabolic process), GO:0006218 (uridine catabolic process), GO:0009166 (nucleotide catabolic process), GO:0042149 (cellular response to glucose starvation), GO:0043097 (pyrimidine nucleoside salvage), GO:0044206 (UMP salvage), GO:0046135 (pyrimidi…				2481.19	93.542	40.0975	-2.21783	6.31392	734.176	5.33763e-15	2.76511e-13	4.98296e-111	1.84352e-115	0.1	0.128411	0.00164531	-0.87831	-0.995945	0.0213116	2.46333e-05		139.205	123.447	129.571	27.3868	27.4556	29.4511			1.16083	0.99012	1.05889		-1.10372	-1.10034	-1.00577
ENSG00000160888	IER2	protein_coding	immediate early response 2		GO:0030182 (neuron differentiation), GO:0048870 (cell motility), GO:0071774 (response to fibroblast growth factor), GO:0005634 (nucleus), GO:0005654 (nucleoplasm), GO:0005737 (cytoplasm), GO:0003677 (DNA binding)				2479.29	98.1915	77.2768	-2.69582	7.97726	733.264	5.39093e-15	2.78347e-13	6.67502e-117	1.44164e-118	0.1	0.128411	1.19667e-05	-0.87831	-0.998223	0.0213116	4.73346e-06		454.29	427.385	427.454	62.618	80.0272	59.3839			1.39414	1.30647	1.3067		-1.4258	-1.08163	-1.49987
ENSG00000164855	TMEM184A	protein_coding	transmembrane protein 184A		GO:0006810 (transport), GO:0005768 (endosome), GO:0005886 (plasma membrane), GO:0016021 (integral component of membrane), GO:0030658 (transport vesicle membrane), GO:0030659 (cytoplasmic vesicle membrane), GO:0030667 (secretory granule membrane), GO:0031901 (early endosome membrane), GO:0048471 (perinuclear region of cytoplasm), GO:0005215 (transporter activity), GO:0008201 (heparin binding)				2475.3	93.3945	70.9851	-2.46027	6.27192	731.357	5.50424e-15	2.8326e-13	1.77644e-114	1.44653e-119	0.1	0.128411	0.00406743	-0.87831	-0.990972	0.0213116	0.000121893		144.847	124.617	122.208	25.3224	22.5012	23.3269			1.33342	1.11957	1.09187		-1.09274	-1.24997	-1.20215
ENSG00000170345	FOS	protein_coding	Fos proto-oncogene, AP-1 transcription factor subunit	The Fos gene family consists of 4 members: FOS, FOSB, FOSL1, and FOSL2. These genes encode leucine zipper proteins that can dimerize with proteins of the JUN family, thereby forming the transcription factor complex AP-1. As such, the FOS proteins have been implicated as regulators of cell proliferation, differentiation, and transformation. In some cases, expression of the FOS gene has also been a…	hsa01522 (Endocrine resistance), hsa04010 (MAPK signaling pathway), hsa04024 (cAMP signaling pathway), hsa04210 (Apoptosis), hsa04380 (Osteoclast differentiation), hsa04620 (Toll-like receptor signaling pathway), hsa04657 (IL-17 signaling pathway), hsa04658 (Th1 and Th2 cell differentiation), hsa04659 (Th17 cell differentiation), hsa04660 (T cell receptor signaling pathway), hsa04662 (B cell rece…				2473.16	97.4604	30.753	-3.27149	7.54153	730.335	5.56609e-15	2.855e-13	1.87034e-125	1.98925e-128	0.1	0.128411	0.00200002	-0.87831	-0.993316	0.0213116	6.68643e-05		327.334	314.191	370.685	28.0749	42.5252	34.1991			1.56761	1.50885	1.74601		-1.88531	-1.31925	-1.61792
ENSG00000060566	CREB3L3	protein_coding	cAMP responsive element binding protein 3 like 3	This gene encodes a member of the basic-leucine zipper family and the AMP-dependent transcription factor family. The encoded protein is localized to the endoplasmic reticulum and acts as a transcription factor activated by cyclic AMP stimulation. The encoded protein binds the cyclic AMP response element (CRE) and the box-B element and has been linked to acute inflammatory response, hepatocellular…	hsa04022 (cGMP-PKG signaling pathway), hsa04024 (cAMP signaling pathway), hsa04151 (PI3K-Akt signaling pathway), hsa04152 (AMPK signaling pathway), hsa04211 (Longevity regulating pathway), hsa04261 (Adrenergic signaling in cardiomyocytes), hsa04668 (TNF signaling pathway), hsa04714 (Thermogenesis), hsa04725 (Cholinergic synapse), hsa04728 (Dopaminergic synapse), hsa04911 (Insulin secretion), hsa0…				2471.96	86.1989	57.2986	2.86917	5.2936	729.764	5.60102e-15	2.8635e-13	5.06952e-122	8.45655e-122	0.1	0.128411	0.00547967	0.87831	0.988259	0.0213116	0.000205962		10.3216	8.87662	9.01424	72.7332	73.903	59.6591			-1.20081	-1.38077	-1.36263		1.39975	1.42215	1.12231
ENSG00000278311	GGNBP2	protein_coding	gametogenetin binding protein 2		GO:0007283 (spermatogenesis), GO:0008285 (negative regulation of cell proliferation), GO:0010629 (negative regulation of gene expression), GO:0030154 (cell differentiation), GO:0042518 (negative regulation of tyrosine phosphorylation of Stat3 protein), GO:0060716 (labyrinthine layer blood vessel development), GO:0061099 (negative regulation of protein tyrosine kinase activity), GO:1903262 (negati…				2469.33	93.2598	68.6698	-2.11092	6.24185	720.02	6.23601e-15	3.16736e-13	6.92221e-109	2.88931e-113	0.0765225	0.128411	5.94198e-05	-0.891133	-0.999034	0.017133	1.39973e-06		125.649	123.309	119.112	27.5932	27.5932	30.0016			1.0527	1.02601	0.976855		-1.05615	-1.05615	-0.943269
ENSG00000163638	ADAMTS9	protein_coding	ADAM metallopeptidase with thrombospondin type 1 motif 9	This gene encodes a member of the ADAMTS (a disintegrin and metalloproteinase with thrombospondin motifs) protein family. Members of the family share several distinct protein modules, including a propeptide region, a metalloproteinase domain, a disintegrin-like domain, and a thrombospondin type 1 (TS) motif. Individual members of this family differ in the number of C-terminal TS motifs, and some …	GO:0006508 (proteolysis), GO:0006516 (glycoprotein catabolic process), GO:0007275 (multicellular organismal development), GO:0015031 (protein transport), GO:0016192 (vesicle-mediated transport), GO:0045636 (positive regulation of melanocyte differentiation), GO:0005578 (proteinaceous extracellular matrix), GO:0005615 (extracellular space), GO:0005783 (endoplasmic reticulum), GO:0009986 (cell surf…				2462.74	77.3616	92.6565	-3.36497	4.55523	716.917	6.45487e-15	3.22599e-13	2.25639e-131	4.79901e-131	0.0765225	0.128411	0.0023866	-0.891133	-0.993481	0.017133	6.36041e-05		40.048	40.8737	46.9291	4.54153	3.30293	4.54153			1.35152	1.37958	1.57018		-1.33281	-1.63565	-1.33281
ENSG00000262831	AC145207.3	antisense							2459.08	99.2753	9.72935	1.81559	9.03833	723.625	5.99207e-15	3.05341e-13	6.08021e-95	2.27515e-95	0.1	0.128411	0.000640005	0.87831	0.998305	0.0213116	4.3094e-06		237.88	229.898	229.966	828.278	841.971	785.89			-0.870772	-0.919595	-0.919167		0.920512	0.944111	0.844912
ENSG00000144785	AC073896.1	protein_coding							2448.3	86.0001	16.021	2.22098	5.27278	718.502	6.34203e-15	3.2081e-13	1.65879e-112	2.48919e-112	0.1	0.128411	0.000181935	0.87831	0.998926	0.0213116	1.72855e-06		14.2439	13.4181	13.1429	65.5769	61.8611	62.8932			-0.975554	-1.05082	-1.07681		1.08108	0.999487	1.02262
ENSG00000157514	TSC22D3	protein_coding	TSC22 domain family member 3	The protein encoded by this gene shares significant sequence identity with the murine TSC-22 and Drosophila shs, both of which are leucine zipper proteins, that function as transcriptional regulators. The expression of this gene is stimulated by glucocorticoids and interleukin 10, and it appears to play a key role in the anti-inflammatory and immunosuppressive effects of this steroid and chemokin…	GO:0000122 (negative regulation of transcription from RNA polymerase II promoter), GO:0006355 (regulation of transcription, DNA-templated), GO:0006970 (response to osmotic stress), GO:0034220 (ion transmembrane transport), GO:0048642 (negative regulation of skeletal muscle tissue development), GO:0070236 (negative regulation of activation-induced cell death of T cells), GO:0005634 (nucleus), GO:0…				2447.23	99.7691	35.0308	-1.68817	10.5634	717.994	6.37793e-15	3.2081e-13	3.29885e-86	2.68996e-86	0.1	0.128411	9.50191e-08	-0.87831	-0.999753	0.0213116	9.11794e-08		2321.27	2322.1	2285.21	727.814	691.069	731.186			0.850267	0.85078	0.827701		-0.820289	-0.894819	-0.813639
ENSG00000146416	AIG1	protein_coding	androgen induced 1		GO:0016021 (integral component of membrane), GO:0005515 (protein binding)				2446.23	66.6838	51.7637	3.90781	3.85988	717.524	6.41138e-15	3.21455e-13	5.84173e-125	1.62575e-124	0.1	0.128411	0.00221493	0.87831	0.994776	0.0213116	4.08669e-05		1.58265	1.65146	2.13314	25.4601	29.5199	25.9417			-1.5454	-1.51795	-1.33919		1.39284	1.59177	1.41793
ENSG00000124762	CDKN1A	protein_coding	cyclin dependent kinase inhibitor 1A	This gene encodes a potent cyclin-dependent kinase inhibitor. The encoded protein binds to and inhibits the activity of cyclin-CDK2 or -CDK4 complexes, and thus functions as a regulator of cell cycle progression at G1. The expression of this gene is tightly controlled by the tumor suppressor protein p53, through which this protein mediates the p53-dependent cell cycle G1 phase arrest in response …	hsa01522 (Endocrine resistance), hsa01524 (Platinum drug resistance), hsa04012 (ErbB signaling pathway), hsa04066 (HIF-1 signaling pathway), hsa04068 (FoxO signaling pathway), hsa04110 (Cell cycle), hsa04115 (p53 signaling pathway), hsa04151 (PI3K-Akt signaling pathway), hsa04218 (Cellular senescence), hsa04630 (JAK-STAT signaling pathway), hsa04921 (Oxytocin signaling pathway), hsa04928 (Parathy…				2443.45	99.4421	52.3858	-1.88302	9.41999	716.205	6.50632e-15	3.24131e-13	1.09169e-94	5.30813e-95	0.1	0.128411	8.92337e-07	-0.87831	-0.999231	0.0213116	8.86264e-07		1056.18	1083.77	1092.86	303.388	302.424	270.634			0.910093	0.94723	0.959249		-0.882779	-0.887337	-1.04646
ENSG00000125398	SOX9	protein_coding	SRY-box 9	The protein encoded by this gene recognizes the sequence CCTTGAG along with other members of the HMG-box class DNA-binding proteins. It acts during chondrocyte differentiation and, with steroidogenic factor 1, regulates transcription of the anti-Muellerian hormone (AMH) gene. Deficiencies lead to the skeletal malformation syndrome campomelic dysplasia, frequently with sex reversal. [provided by R…	hsa04024 (cAMP signaling pathway), GO:0001501 (skeletal system development), GO:0001502 (cartilage condensation), GO:0001503 (ossification), GO:0001658 (branching involved in ureteric bud morphogenesis), GO:0001708 (cell fate specification), GO:0001837 (epithelial to mesenchymal transition), GO:0001894 (tissue homeostasis), GO:0001934 (positive regulation of protein phosphorylation), GO:0001942 (…				2442.25	81.9855	95.549	-2.54228	4.90972	715.635	6.5478e-15	3.25159e-13	1.60697e-119	2.70309e-119	0.1	0.128411	5.63673e-05	-0.87831	-0.998648	0.0213116	2.7411e-06		50.9889	49.4063	52.8468	9.70235	8.18851	8.39494			1.15025	1.1065	1.19996		-1.02865	-1.2285	-1.19956
ENSG00000134339	SAA2	protein_coding	serum amyloid A2		GO:0006953 (acute-phase response), GO:0050918 (positive chemotaxis), GO:0060326 (cell chemotaxis), GO:0005615 (extracellular space), GO:0034364 (high-density lipoprotein particle), GO:0070062 (extracellular vesicular exosome), GO:0042056 (chemoattractant activity)				2433.81	99.5767	16.8163	2.08059	9.7623	711.646	6.84679e-15	3.38927e-13	3.236e-97	1.82561e-97	0.1	0.128411	0.00380993	0.87831	0.990923	0.0213116	0.000123223		325.338	353.138	317.7	1547.15	1350.14	1316.42			-1.06375	-0.946153	-1.09781		1.17887	0.98264	0.946208
ENSG00000135617	PRADC1	protein_coding	protease associated domain containing 1		GO:0005576 (extracellular region), GO:0070062 (extracellular vesicular exosome), GO:0005515 (protein binding)				2430.81	80.7093	18.7853	2.54051	4.80708	710.228	6.95667e-15	3.42985e-13	1.8622e-114	3.15026e-114	0.1	0.128411	0.000833413	0.87831	0.997441	0.0213116	9.81636e-06		7.70683	8.67018	8.1197	48.3053	44.8648	49.4751			-1.20808	-1.07157	-1.14799		1.16556	1.06335	1.19872
ENSG00000167470	MIDN	protein_coding	midnolin		GO:0033132 (negative regulation of glucokinase activity), GO:0046676 (negative regulation of insulin secretion), GO:0005730 (nucleolus), GO:0005829 (cytosol), GO:0019900 (kinase binding)				2430.38	94.7284	62.1537	-2.05768	6.58345	710.023	6.97275e-15	3.42985e-13	3.98457e-106	2.15516e-109	0.1	0.128411	2.00445e-06	-0.87831	-0.999433	0.0213116	4.82468e-07		154.205	151.728	157.371	38.947	35.0936	37.2267			0.998912	0.97585	1.02785		-0.932702	-1.07529	-0.994623
ENSG00000180745	CLRN3	protein_coding	clarin 3		GO:0016021 (integral component of membrane), GO:0070062 (extracellular vesicular exosome)				2429.06	74.6874	39.3279	4.49817	4.35956	709.403	7.02158e-15	3.43724e-13	6.11788e-130	1.74484e-129	0.1	0.128411	0.0110166	0.87831	0.978062	0.0213116	0.000716657		2.06433	1.58265	1.51384	32.2035	45.9657	39.0158			-1.59618	-1.77817	-1.80615		1.47687	1.96473	1.73891
ENSG00000141505	ASGR1	protein_coding	asialoglycoprotein receptor 1	This gene encodes a subunit of the asialoglycoprotein receptor. This receptor is a transmembrane protein that plays a critical role in serum glycoprotein homeostasis by mediating the endocytosis and lysosomal degradation of glycoproteins with exposed terminal galactose or N-acetylgalactosamine residues. The asialoglycoprotein receptor may facilitate hepatic infection by multiple viruses including…	hsa04918 (Thyroid hormone synthesis), GO:0006898 (receptor-mediated endocytosis), GO:0018279 (protein N-linked glycosylation via asparagine), GO:0031668 (cellular response to extracellular stimulus), GO:0005576 (extracellular region), GO:0005886 (plasma membrane), GO:0005887 (integral component of plasma membrane), GO:0004873 (asialoglycoprotein receptor activity), GO:0005515 (protein binding), G…				2428.79	68.2486	40.835	4.77421	3.9579	709.273	7.03187e-15	3.43724e-13	3.12133e-131	1.07154e-130	0.1	0.128411	0.00748945	0.87831	0.984758	0.0213116	0.000346696		1.03216	1.37622	0.825732	26.7675	34.7495	27.662			-1.69814	-1.54308	-1.79987		1.54788	1.90116	1.59205
ENSG00000053747	LAMA3	protein_coding	laminin subunit alpha 3	The protein encoded by this gene belongs to the laminin family of secreted molecules. Laminins are heterotrimeric molecules that consist of alpha, beta, and gamma subunits that assemble through a coiled-coil domain. Laminins are essential for formation and function of the basement membrane and have additional functions in regulating cell migration and mechanical signal transduction. This gene enc…	hsa01100 (Metabolic pathways), hsa04151 (PI3K-Akt signaling pathway), hsa04510 (Focal adhesion), hsa04512 (ECM-receptor interaction), hsa05145 (Toxoplasmosis), hsa05146 (Amoebiasis), hsa05165 (Human papillomavirus infection), hsa05200 (Pathways in cancer), hsa05222 (Small cell lung cancer), GO:0007155 (cell adhesion), GO:0008544 (epidermis development), GO:0022617 (extracellular matrix disassembl…				2427.08	84.2237	92.2717	3.40376	5.0954	708.47	7.09574e-15	3.45762e-13	2.85636e-129	5.51412e-129	0.1	0.128411	0.00726555	0.87831	0.98441	0.0213116	0.000362692		5.98656	6.74348	4.88558	62.2739	70.8753	53.5349			-1.48546	-1.35483	-1.69946		1.52313	1.70432	1.31229
ENSG00000232956	SNHG15	lincRNA	small nucleolar RNA host gene 15						2425.37	94.5809	31.606	-2.00152	6.5464	707.663	7.16062e-15	3.47836e-13	3.90658e-104	2.51962e-107	0.1	0.128411	0.000166004	-0.87831	-0.999243	0.0213116	8.60458e-07		145.398	150.077	152.623	38.0525	36.2634	37.5708			0.934751	0.979837	1.00379		-0.944999	-1.01093	-0.962454
ENSG00000147383	NSDHL	protein_coding	NAD(P) dependent steroid dehydrogenase-like	The protein encoded by this gene is localized in the endoplasmic reticulum and is involved in cholesterol biosynthesis. Mutations in this gene are associated with CHILD syndrome, which is a X-linked dominant disorder of lipid metabolism with disturbed cholesterol biosynthesis, and typically lethal in males. Alternatively spliced transcript variants with differing 5_ UTR have been found for this g…	hsa00100 (Steroid biosynthesis), hsa01100 (Metabolic pathways), GO:0001942 (hair follicle development), GO:0006695 (cholesterol biosynthetic process), GO:0007224 (smoothened signaling pathway), GO:0055114 (oxidation-reduction process), GO:0060716 (labyrinthine layer blood vessel development), GO:0005783 (endoplasmic reticulum), GO:0005789 (endoplasmic reticulum membrane), GO:0005811 (lipid partic…				2413.69	81.4532	57.8374	2.78066	4.865	702.168	7.62047e-15	3.68274e-13	7.50133e-120	1.31825e-119	0.1	0.128411	0.00165867	0.87831	0.994799	0.0213116	4.05094e-05		6.60585	8.25732	7.22515	50.0944	54.6359	47.2043			-1.36416	-1.1109	-1.26391		1.23357	1.35416	1.15123
ENSG00000139329	LUM	protein_coding	lumican	This gene encodes a member of the small leucine-rich proteoglycan (SLRP) family that includes decorin, biglycan, fibromodulin, keratocan, epiphycan, and osteoglycin. In these bifunctional molecules, the protein moiety binds collagen fibrils and the highly charged hydrophilic glycosaminoglycans regulate interfibrillar spacings. Lumican is the major keratan sulfate proteoglycan of the cornea but is…	hsa05205 (Proteoglycans in cancer), GO:0007601 (visual perception), GO:0014070 (response to organic cyclic compound), GO:0018146 (keratan sulfate biosynthetic process), GO:0030198 (extracellular matrix organization), GO:0030199 (collagen fibril organization), GO:0032914 (positive regulation of transforming growth factor beta1 production), GO:0042340 (keratan sulfate catabolic process), GO:0045944…				2413.49	85.2049	61.538	-2.49641	5.19271	702.074	7.62859e-15	3.68274e-13	1.32769e-116	2.10863e-116	0.1	0.128411	0.00123049	-0.87831	-0.995564	0.0213116	2.94773e-05		57.3196	64.9576	63.4437	10.184	10.5969	12.1107			1.0457	1.22044	1.18744		-1.23782	-1.18974	-1.02602
ENSG00000167700	MFSD3	protein_coding	major facilitator superfamily domain containing 3		GO:0006810 (transport), GO:0015992 (proton transport), GO:0055085 (transmembrane transport), GO:0005887 (integral component of plasma membrane), GO:0015295 (solute:proton symporter activity)				2412.71	86.2631	40.2514	2.72581	5.30243	701.708	7.66047e-15	3.68672e-13	2.22772e-130	3.71556e-130	0.1	0.128411	1.97886e-06	0.87831	0.998972	0.0213116	1.58315e-06		10.184	12.1107	8.67018	66.9531	69.912	68.1229			-1.26786	-1.05606	-1.45927		1.23277	1.29338	1.25703
ENSG00000254894	NAV2-AS1	antisense	NAV2 antisense RNA 1						2410.02	90.7394	15.4823	-3.76301	5.76875	700.442	7.77164e-15	3.72871e-13	4.56451e-149	9.33411e-149	0.1	0.128411	0.000329052	-0.87831	-0.997098	0.0213116	1.26218e-05		101.634	95.372	106.932	8.1197	4.95439	9.28948			1.74502	1.6551	1.81695		-1.61124	-2.15241	-1.45343
ENSG00000005812	FBXL3	protein_coding	F-box and leucine rich repeat protein 3	This gene encodes a member of the F-box protein family which is characterized by an approximately 40 amino acid motif, the F-box. The F-box proteins constitute one of the four subunits of ubiquitin protein ligase complex called SCFs (SKP1-cullin-F-box), which function in phosphorylation-dependent ubiquitination. The F-box proteins are divided into 3 classes: Fbws containing WD-40 domains, Fbls co…	hsa04710 (Circadian rhythm), GO:0000209 (protein polyubiquitination), GO:0016567 (protein ubiquitination), GO:0031146 (SCF-dependent proteasomal ubiquitin-dependent protein catabolic process), GO:0031648 (protein destabilization), GO:0042752 (regulation of circadian rhythm), GO:0043153 (entrainment of circadian clock by photoperiod), GO:0048511 (rhythmic process), GO:0000151 (ubiquitin ligase com…				2407.77	83.4413	58.4146	-3.39172	5.02143	699.388	7.8657e-15	3.75697e-13	1.61258e-138	3.23602e-138	0.1	0.128411	0.00214386	-0.87831	-0.992847	0.0213116	7.65744e-05		56.0121	55.8745	65.3016	4.74796	4.95439	7.15634			1.43614	1.43271	1.65043		-1.66769	-1.62422	-1.22737
ENSG00000175029	CTBP2	protein_coding	C-terminal binding protein 2	This gene produces alternative transcripts encoding two distinct proteins. One protein is a transcriptional repressor, while the other isoform is a major component of specialized synapses known as synaptic ribbons. Both proteins contain a NAD+ binding domain similar to NAD+-dependent 2-hydroxyacid dehydrogenases. A portion of the 3_ untranslated region was used to map this gene to chromosome 21q2…	hsa04310 (Wnt signaling pathway), hsa04330 (Notch signaling pathway), hsa05200 (Pathways in cancer), hsa05220 (Chronic myeloid leukemia), GO:0006351 (transcription, DNA-templated), GO:0008285 (negative regulation of cell proliferation), GO:0019079 (viral genome replication), GO:0035563 (positive regulation of chromatin binding), GO:0045892 (negative regulation of transcription, DNA-templated), GO…				2407.46	81.5879	62.4551	-3.19594	4.87349	699.243	7.87872e-15	3.75697e-13	1.05316e-130	2.04057e-130	0.1	0.128411	0.00214205	-0.87831	-0.993201	0.0213116	6.91723e-05		53.4661	47.6172	56.7691	5.36726	6.94991	4.88558			1.43856	1.27779	1.52201		-1.47385	-1.1931	-1.5714
ENSG00000256664	AC025423.2	processed_pseudogene							2406.08	98.8905	6.18266	-3.03421	8.58969	698.593	7.93742e-15	3.77342e-13	4.7939e-114	4.23989e-115	0.1	0.128411	0.0114705	-0.87831	-0.976339	0.0213116	0.000833118		659.622	587.095	812.658	81.541	74.9352	94.8904			1.45477	1.28727	1.75496		-1.53068	-1.64952	-1.31681
ENSG00000088298	EDEM2	protein_coding	ER degradation enhancing alpha-mannosidase like protein 2	In the endoplasmic reticulum (ER), misfolded proteins are retrotranslocated to the cytosol and degraded by the proteasome in a process known as ER-associated degradation (ERAD). EDEM2 belongs to a family of proteins involved in ERAD of glycoproteins (Mast et al., 2005 [PubMed 15537790]).[supplied by OMIM, Mar 2008].	hsa04141 (Protein processing in endoplasmic reticulum), GO:0006491 (N-glycan processing), GO:0030433 (ER-associated ubiquitin-dependent protein catabolic process), GO:0030968 (endoplasmic reticulum unfolded protein response), GO:0036509 (NA), GO:0036510 (NA), GO:0036511 (NA), GO:0036512 (NA), GO:0097466 (misfolded or incompletely synthesized glycoprotein catabolic process), GO:1904154 (NA), GO:19…				2403.73	85.6795	70.0295	2.52587	5.23857	697.493	8.03792e-15	3.80958e-13	3.56116e-121	5.7005e-121	0.1	0.128411	0.000108134	0.87831	0.997756	0.0213116	7.54936e-06		9.63354	12.2484	11.4914	65.164	66.1962	60.9665			-1.33723	-1.04472	-1.12347		1.19217	1.21418	1.09907
ENSG00000123843	C4BPB	protein_coding	complement component 4 binding protein beta	This gene encodes a member of a superfamily of proteins composed predominantly of tandemly arrayed short consensus repeats of approximately 60 amino acids. A single, unique beta-chain encoded by this gene assembles with seven identical alpha-chains into the predominant isoform of C4b-binding protein, a multimeric protein that controls activation of the complement cascade through the classical pat…	hsa04610 (Complement and coagulation cascades), hsa05133 (Pertussis), GO:0006958 (complement activation, classical pathway), GO:0007596 (blood coagulation), GO:0030449 (regulation of complement activation), GO:0045087 (innate immune response), GO:0045732 (positive regulation of protein catabolic process), GO:0045959 (negative regulation of complement activation, classical pathway), GO:1903027 (re…				2402.26	84.756	31.4905	2.90879	5.1416	696.806	8.1014e-15	3.82803e-13	7.64027e-119	1.30555e-118	0.1	0.128411	0.0060088	0.87831	0.986992	0.0213116	0.000252712		8.25732	9.08305	7.43159	56.5626	70.6689	58.971			-1.31668	-1.20498	-1.43776		1.19664	1.508	1.25479
ENSG00000167291	TBC1D16	protein_coding	TBC1 domain family member 16		GO:0001919 (regulation of receptor recycling), GO:0006886 (intracellular protein transport), GO:0031338 (regulation of vesicle fusion), GO:0090630 (NA), GO:0005769 (early endosome), GO:0005829 (cytosol), GO:0005096 (GTPase activator activity), GO:0005515 (protein binding), GO:0017137 (Rab GTPase binding), R-HSA-199991 (Homo sapiens: Membrane Trafficking), R-HSA-5653656 (Homo sapiens: Vesicle-medi…				2400.83	83.4734	89.5139	2.93313	5.02499	696.136	8.16377e-15	3.84239e-13	1.87633e-117	3.26601e-117	0.1	0.128411	0.00620515	0.87831	0.986889	0.0213116	0.000256702		8.1197	6.81229	7.56921	65.3704	54.3607	52.2963			-1.22598	-1.42556	-1.30668		1.50897	1.25154	1.19771
ENSG00000137575	SDCBP	protein_coding	syndecan binding protein	The protein encoded by this gene was initially identified as a molecule linking syndecan-mediated signaling to the cytoskeleton. The syntenin protein contains tandemly repeated PDZ domains that bind the cytoplasmic, C-terminal domains of a variety of transmembrane proteins. This protein may also affect cytoskeletal-membrane organization, cell adhesion, protein trafficking, and the activation of t…	GO:0002091 (negative regulation of receptor internalization), GO:0006612 (protein targeting to membrane), GO:0006930 (substrate-dependent cell migration, cell extension), GO:0007268 (synaptic transmission), GO:0007346 (regulation of mitotic cell cycle), GO:0008284 (positive regulation of cell proliferation), GO:0010718 (positive regulation of epithelial to mesenchymal transition), GO:0010862 (pos…				2400.44	98.2685	53.0336	-2.81988	8.02359	695.952	8.18107e-15	3.84239e-13	4.02867e-114	1.11142e-115	0.1	0.128411	2.62302e-06	-0.87831	-0.999059	0.0213116	1.32825e-06		450.024	465.988	450.918	51.1954	72.802	69.5679			1.38139	1.43147	1.38425		-1.70563	-1.21386	-1.27762
ENSG00000119185	ITGB1BP1	protein_coding	integrin subunit beta 1 binding protein 1	The cytoplasmic domains of integrins are essential for cell adhesion. The protein encoded by this gene binds to the beta1 integrin cytoplasmic domain. The interaction between this protein and beta1 integrin is highly specific. Two isoforms of this protein are derived from alternatively spliced transcripts. The shorter form of this protein does not interact with the beta1 integrin cytoplasmic doma…	GO:0002043 (blood vessel endothelial cell proliferation involved in sprouting angiogenesis), GO:0006351 (transcription, DNA-templated), GO:0006469 (negative regulation of protein kinase activity), GO:0006933 (negative regulation of cell adhesion involved in substrate-bound cell migration), GO:0007160 (cell-matrix adhesion), GO:0007219 (Notch signaling pathway), GO:0007229 (integrin-mediated signa…				2399.48	76.3419	37.8207	-3.70649	4.47715	695.506	8.22305e-15	3.85051e-13	3.21072e-135	7.56403e-135	0.1	0.128411	0.00285694	-0.87831	-0.992355	0.0213116	8.74452e-05		42.8004	36.5386	44.039	2.89006	2.54601	3.99104			1.59615	1.37895	1.6355		-1.59943	-1.70469	-1.30648
ENSG00000171954	CYP4F22	protein_coding	cytochrome P450 family 4 subfamily F member 22	This gene encodes a member of the cytochrome P450 superfamily of enzymes. The cytochrome P450 proteins are monooxygenases which catalyze many reactions involved in drug metabolism and synthesis of cholesterol, steroids and other lipids. This gene is part of a cluster of cytochrome P450 genes on chromosome 19 and encodes an enzyme thought to play a role in the 12(R)-lipoxygenase pathway. Mutations…	GO:0006690 (icosanoid metabolic process), GO:0055114 (oxidation-reduction process), GO:0005789 (endoplasmic reticulum membrane), GO:0031090 (organelle membrane), GO:0004497 (monooxygenase activity), GO:0005506 (iron ion binding), GO:0016705 (oxidoreductase activity, acting on paired donors, with incorporation or reduction of molecular oxygen), GO:0020037 (heme binding), R-HSA-1430728 (Homo sapien…				2398.75	81.0171	85.1077	2.53592	4.83111	695.163	8.25544e-15	3.85411e-13	6.42864e-110	1.07034e-109	0.1	0.128411	0.00252393	0.87831	0.994845	0.0213116	3.97866e-05		8.25732	8.53256	8.18851	52.2963	47.1355	45.5529			-1.15095	-1.11274	-1.16066		1.25325	1.10917	1.06193
ENSG00000147576	ADHFE1	protein_coding	alcohol dehydrogenase, iron containing 1	The ADHFE1 gene encodes hydroxyacid-oxoacid transhydrogenase (EC 1.1.99.24), which is responsible for the oxidation of 4-hydroxybutyrate in mammalian tissues (Kardon et al., 2006 [PubMed 16616524]).[supplied by OMIM, Mar 2008].	GO:0006103 (2-oxoglutarate metabolic process), GO:0015993 (molecular hydrogen transport), GO:0055114 (oxidation-reduction process), GO:0005739 (mitochondrion), GO:0005759 (mitochondrial matrix), GO:0005829 (cytosol), GO:0004022 (alcohol dehydrogenase (NAD) activity), GO:0046872 (metal ion binding), GO:0047988 (hydroxyacid-oxoacid transhydrogenase activity), R-HSA-1428517 (Homo sapiens: The citric…				2397.94	82.6012	39.7255	2.46216	4.95736	694.783	8.29159e-15	3.85943e-13	2.99264e-112	4.85998e-112	0.1	0.128411	0.00115338	0.87831	0.996582	0.0213116	1.75009e-05		9.08305	9.22067	10.184	48.9246	54.5671	53.6038			-1.17215	-1.15434	-1.03551		1.02786	1.17946	1.15468
ENSG00000141582	CBX4	protein_coding	chromobox 4		GO:0000122 (negative regulation of transcription from RNA polymerase II promoter), GO:0006351 (transcription, DNA-templated), GO:0016569 (covalent chromatin modification), GO:0016925 (protein sumoylation), GO:0043066 (negative regulation of apoptotic process), GO:0045892 (negative regulation of transcription, DNA-templated), GO:0005634 (nucleus), GO:0005654 (nucleoplasm), GO:0016604 (nuclear body…				2396.54	91.5026	34.9218	-2.66718	5.89116	694.13	8.35407e-15	3.87694e-13	3.80587e-123	5.77416e-123	0.1	0.128411	1.635e-05	-0.87831	-0.998223	0.0213116	4.73145e-06		104.249	98.0557	104.662	17.0651	13.2805	17.9597			1.29491	1.20827	1.3005		-1.18353	-1.50277	-1.11738
ENSG00000163660	CCNL1	protein_coding	cyclin L1		GO:0006351 (transcription, DNA-templated), GO:0006396 (RNA processing), GO:0045737 (positive regulation of cyclin-dependent protein serine/threonine kinase activity), GO:0045944 (positive regulation of transcription from RNA polymerase II promoter), GO:1901409 (positive regulation of phosphorylation of RNA polymerase II C-terminal domain), GO:0000307 (cyclin-dependent protein kinase holoenzyme co…				2395.37	96.1714	54.0983	-2.18474	7.01223	693.582	8.40686e-15	3.88494e-13	9.76417e-106	3.34149e-108	0.1	0.128411	1.90691e-05	-0.87831	-0.998446	0.0213116	3.61948e-06		203.612	215.722	214.897	43.2821	51.2642	44.9336			1.0172	1.09976	1.09428		-1.16571	-0.93149	-1.11404
ENSG00000254422	AP000942.2	antisense							2394.61	89.1233	14.2701	-2.53159	5.58242	693.227	8.44128e-15	3.88494e-13	1.74918e-121	2.67969e-121	0.1	0.128411	1.03321e-05	-0.87831	-0.999221	0.0213116	9.10546e-07		82.642	81.4034	80.3712	13.2117	12.6612	16.377			1.21159	1.19032	1.17236		-1.2646	-1.31778	-0.991883
ENSG00000170099	SERPINA6	protein_coding	serpin family A member 6	This gene encodes an alpha-globulin protein with corticosteroid-binding properties. This is the major transport protein for glucorticoids and progestins in the blood of most vertebrates. The gene localizes to a chromosomal region containing several closely related serine protease inhibitors which may have evolved by duplication events. [provided by RefSeq, Jul 2008]. Publication Note: This RefSeq…	GO:0006810 (transport), GO:0008211 (glucocorticoid metabolic process), GO:0010951 (negative regulation of endopeptidase activity), GO:0005615 (extracellular space), GO:0070062 (extracellular vesicular exosome), GO:0004867 (serine-type endopeptidase inhibitor activity), GO:0005496 (steroid binding)				2394.51	77.9965	46.5623	4.46953	4.60842	693.178	8.44606e-15	3.88494e-13	2.72963e-137	7.48654e-137	0.1	0.128411	0.0108887	0.87831	0.977948	0.0213116	0.000724058		2.13314	2.61482	1.51384	40.392	55.7369	43.1445			-1.75613	-1.59709	-1.99031		1.60236	2.04806	1.69311
ENSG00000114480	GBE1	protein_coding	1,4-alpha-glucan branching enzyme 1	The protein encoded by this gene is a glycogen branching enzyme that catalyzes the transfer of alpha-1,4-linked glucosyl units from the outer end of a glycogen chain to an alpha-1,6 position on the same or a neighboring glycogen chain. Branching of the chains is essential to increase the solubility of the glycogen molecule and, consequently, in reducing the osmotic pressure within cells. Highest …	hsa00500 (Starch and sucrose metabolism), hsa01100 (Metabolic pathways), GO:0005977 (glycogen metabolic process), GO:0005978 (glycogen biosynthetic process), GO:0006091 (generation of precursor metabolites and energy), GO:0005829 (cytosol), GO:0070062 (extracellular vesicular exosome), GO:0003844 (1,4-alpha-glucan branching enzyme activity), GO:0004553 (hydrolase activity, hydrolyzing O-glycosyl …				2392.59	96.0752	54.9192	-2.35102	6.98741	692.282	8.5337e-15	3.91071e-13	4.13405e-107	9.22678e-110	0.1	0.128411	0.00309306	-0.87831	-0.99199	0.0213116	9.59936e-05		205.676	197.419	232.788	37.846	42.594	44.1767			1.10864	1.05011	1.28566		-1.27318	-1.11077	-1.06046
ENSG00000167107	ACSF2	protein_coding	acyl-CoA synthetase family member 2		GO:0006631 (fatty acid metabolic process), GO:0035338 (long-chain fatty-acyl-CoA biosynthetic process), GO:0005759 (mitochondrial matrix), GO:0003996 (acyl-CoA ligase activity), GO:0005515 (protein binding), GO:0005524 (ATP binding), R-HSA-1430728 (Homo sapiens: Metabolism), R-HSA-535734 (Homo sapiens: Fatty acid, triacylglycerol, and ketone body metabolism), R-HSA-556833 (Homo sapiens: Metabolis…				2391.83	74.495	23.8007	2.91485	4.34661	691.93	8.56844e-15	3.91071e-13	2.37227e-118	4.70863e-118	0.1	0.128411	2.8528e-05	0.87831	0.999044	0.0213116	1.36919e-06		4.95439	4.12866	5.09201	35.9193	36.6074	34.5431			-1.19322	-1.37558	-1.16495		1.25371	1.27966	1.20038
ENSG00000132541	RIDA	protein_coding	reactive intermediate imine deaminase A homolog		GO:0001822 (kidney development), GO:0006449 (regulation of translational termination), GO:0007420 (brain development), GO:0017148 (negative regulation of translation), GO:0030324 (lung development), GO:0033993 (response to lipid), GO:0050680 (negative regulation of epithelial cell proliferation), GO:0070314 (G1 to G0 transition), GO:0090502 (RNA phosphodiester bond hydrolysis, endonucleolytic), G…				2391.31	89.8416	19.773	2.58769	5.66038	691.686	8.59256e-15	3.91071e-13	4.98588e-112	7.47964e-112	0.1	0.128411	0.00564377	0.87831	0.988064	0.0213116	0.000212835		13.487	14.3815	15.276	81.8163	80.0272	97.6428			-1.29428	-1.21326	-1.13656		1.1419	1.11077	1.39143
ENSG00000266076	AC004805.1	protein_coding							2391.1	68.5949	62.3268	-4.38403	3.98008	691.587	8.60242e-15	3.91071e-13	4.17626e-139	1.32411e-138	0.1	0.128411	0.00252521	-0.87831	-0.993652	0.0213116	6.03127e-05		27.1115	32.6164	29.864	1.44503	1.8579	0.963354			1.48513	1.735	1.61547		-1.59387	-1.43057	-1.81116
ENSG00000181649	PHLDA2	protein_coding	pleckstrin homology like domain family A member 2	This gene is located in a cluster of imprinted genes on chromosome 11p15.5, which is considered to be an important tumor suppressor gene region. Alterations in this region may be associated with the Beckwith-Wiedemann syndrome, Wilms tumor, rhabdomyosarcoma, adrenocortical carcinoma, and lung, ovarian, and breast cancer. This gene has been shown to be imprinted, with preferential expression from …	GO:0001890 (placenta development), GO:0006915 (apoptotic process), GO:0009887 (organ morphogenesis), GO:0010468 (regulation of gene expression), GO:0030334 (regulation of cell migration), GO:0060721 (regulation of spongiotrophoblast cell proliferation), GO:0070873 (regulation of glycogen metabolic process), GO:1903547 (regulation of growth hormone activity), GO:0005737 (cytoplasm), GO:0016020 (me…				2388.72	85.859	28.4954	-2.50894	5.25643	690.475	8.71355e-15	3.94972e-13	8.4596e-120	1.34406e-119	0.1	0.128411	0.000124728	-0.87831	-0.99765	0.0213116	8.27463e-06		62.2739	64.2007	67.9164	12.4548	9.83997	11.8355			1.10752	1.15013	1.22892		-1.04517	-1.33305	-1.10834
ENSG00000227220	AL133346.1	antisense							2386.15	96.8383	8.35044	-2.44915	7.24141	689.28	8.83491e-15	3.98612e-13	5.49399e-110	2.27713e-112	0.1	0.128411	4.18055e-05	-0.87831	-0.997718	0.0213116	7.80415e-06		266.299	245.38	255.014	41.3554	53.7414	45.2776			1.26338	1.14627	1.20139		-1.36617	-1.00364	-1.24123
ENSG00000138413	IDH1	protein_coding	isocitrate dehydrogenase (NADP(+)) 1, cytosolic	Isocitrate dehydrogenases catalyze the oxidative decarboxylation of isocitrate to 2-oxoglutarate. These enzymes belong to two distinct subclasses, one of which utilizes NAD(+) as the electron acceptor and the other NADP(+). Five isocitrate dehydrogenases have been reported: three NAD(+)-dependent isocitrate dehydrogenases, which localize to the mitochondrial matrix, and two NADP(+)-dependent isoc…	hsa00020 (Citrate cycle (TCA cycle)), hsa00480 (Glutathione metabolism), hsa01100 (Metabolic pathways), hsa01200 (Carbon metabolism), hsa01210 (2-Oxocarboxylic acid metabolism), hsa01230 (Biosynthesis of amino acids), hsa04146 (Peroxisome), hsa05230 (Central carbon metabolism in cancer), GO:0006097 (glyoxylate cycle), GO:0006099 (tricarboxylic acid cycle), GO:0006102 (isocitrate metabolic process…				2385.94	93.574	51.9305	2.41974	6.31765	689.182	8.84497e-15	3.98612e-13	6.25524e-108	2.87743e-112	0.1	0.128411	0.00533398	0.87831	0.98887	0.0213116	0.00018511		24.1527	24.7031	26.3546	118.837	146.774	136.934			-1.21203	-1.18198	-1.0954		0.996	1.29606	1.19734
ENSG00000091527	CDV3	protein_coding	CDV3 homolog		GO:0008283 (cell proliferation), GO:0005737 (cytoplasm), GO:0003674 (molecular_function)				2379.89	97.8516	48.3774	-2.15627	7.71093	686.364	9.13888e-15	4.1067e-13	7.5494e-102	3.12984e-103	0.1	0.128411	0.000871587	-0.87831	-0.995734	0.0213116	2.72641e-05		347.151	319.627	359.331	76.6554	70.4625	83.0549			1.08753	0.969063	1.137		-1.06271	-1.18102	-0.94986
ENSG00000172602	RND1	protein_coding	Rho family GTPase 1	This gene encodes a protein that belongs to the Rho GTPase family. Members of this family regulate the organization of the actin cytoskeleton in response to extracellular growth factors. A similar protein in rat interacts with a microtubule regulator to control axon extension. [provided by RefSeq, Apr 2014]. Publication Note: This RefSeq record includes a subset of the publications that are avail…	hsa04360 (Axon guidance), GO:0007015 (actin filament organization), GO:0007162 (negative regulation of cell adhesion), GO:0007264 (small GTPase mediated signal transduction), GO:0016322 (neuron remodeling), GO:0005829 (cytosol), GO:0005886 (plasma membrane), GO:0005912 (adherens junction), GO:0015629 (actin cytoskeleton), GO:0043231 (intracellular membrane-bounded organelle), GO:0003924 (GTPase a…				2378.85	70.9998	38.0387	-3.34813	4.11797	685.88	9.19052e-15	4.11804e-13	6.91887e-126	1.60449e-125	0.1	0.128411	2.92948e-06	-0.87831	-0.999216	0.0213116	9.22905e-07		31.309	30.6209	32.2035	2.68363	3.71579	2.82125			1.3589	1.32879	1.39714		-1.47131	-1.18398	-1.42953
ENSG00000116514	RNF19B	protein_coding	ring finger protein 19B	This gene encodes a multi-pass membrane protein containing two RING-type and one IBR-type zinc finger motifs. The encoded protin is an E3 ubiquitin-protein ligase that plays a role in the cytotoxic effects of natural killer (NK) cells. Alternative splicing results in multiple transcript variants. There are pseudogenes for this gene on chromosomes X and Y in a possible pseudoautosomal region. [pro…	GO:0000209 (protein polyubiquitination), GO:0002250 (adaptive immune response), GO:0032436 (positive regulation of proteasomal ubiquitin-dependent protein catabolic process), GO:0042787 (protein ubiquitination involved in ubiquitin-dependent protein catabolic process), GO:0000151 (ubiquitin ligase complex), GO:0005829 (cytosol), GO:0016021 (integral component of membrane), GO:0044194 (cytolytic g…				2377.7	79.4267	84.3638	-2.79561	4.71243	685.344	9.24795e-15	4.1319e-13	9.89427e-114	1.76349e-113	0.1	0.128411	0.00267923	-0.87831	-0.993568	0.0213116	6.19257e-05		47.4108	48.1677	41.2178	6.05537	7.15634	6.46823			1.29412	1.31606	1.10092		-1.32268	-1.13786	-1.25057
ENSG00000001461	NIPAL3	protein_coding	NIPA like domain containing 3		GO:0002377 (immunoglobulin production), GO:0015693 (magnesium ion transport), GO:1903830 (NA), GO:0016020 (membrane), GO:0016021 (integral component of membrane), GO:0005515 (protein binding), GO:0015095 (magnesium ion transmembrane transporter activity), R-HSA-382551 (Homo sapiens: Transmembrane transport of small molecules), R-HSA-5223345 (Homo sapiens: Miscellaneous transport and binding event…				2370.95	61.7457	78.0977	3.62053	3.55804	682.207	9.5928e-15	4.27373e-13	1.76108e-112	4.82879e-112	0.1	0.128411	0.000292724	0.87831	0.999201	0.0213116	9.58039e-07		1.65146	1.8579	1.72027	20.7809	22.0883	21.7443			-1.36173	-1.28239	-1.33479		1.27955	1.36006	1.3393
ENSG00000020577	SAMD4A	protein_coding	sterile alpha motif domain containing 4A	Sterile alpha motifs (SAMs) in proteins such as SAMD4A are part of an RNA-binding domain that functions as a posttranscriptional regulator by binding to an RNA sequence motif known as the Smaug recognition element, which was named after the Drosophila Smaug protein (Baez and Boccaccio, 2005 [PubMed 16221671]).[supplied by OMIM, Mar 2008].	GO:0000289 (nuclear-transcribed mRNA poly(A) tail shortening), GO:0006355 (regulation of transcription, DNA-templated), GO:0017148 (negative regulation of translation), GO:0043488 (regulation of mRNA stability), GO:0045727 (positive regulation of translation), GO:0000932 (cytoplasmic mRNA processing body), GO:0001650 (fibrillar center), GO:0005829 (cytosol), GO:0030054 (cell junction), GO:0030425…				2368.2	86.9813	86.5187	-3.19911	5.3716	680.932	9.7371e-15	4.31974e-13	3.38197e-135	6.17639e-135	0.1	0.128411	0.000831086	-0.87831	-0.995119	0.0213116	3.56852e-05		72.802	70.0496	80.44	7.91326	6.33061	10.0464			1.43842	1.38433	1.57869		-1.47722	-1.72816	-1.19605
ENSG00000068745	IP6K2	protein_coding	inositol hexakisphosphate kinase 2	This gene encodes a protein that belongs to the inositol phosphokinase (IPK) family. This protein is likely responsible for the conversion of inositol hexakisphosphate (InsP6) to diphosphoinositol pentakisphosphate (InsP7/PP-InsP5). It may also convert 1,3,4,5,6-pentakisphosphate (InsP5) to PP-InsP4 and affect the growth suppressive and apoptotic activities of interferon-beta in some ovarian canc…	hsa04070 (Phosphatidylinositol signaling system), GO:0006817 (phosphate ion transport), GO:0030308 (negative regulation of cell growth), GO:0043065 (positive regulation of apoptotic process), GO:0043647 (inositol phosphate metabolic process), GO:0046854 (phosphatidylinositol phosphorylation), GO:0060337 (type I interferon signaling pathway), GO:0005634 (nucleus), GO:0005654 (nucleoplasm), GO:0045…				2367.93	94.9657	28.6237	-2.19452	6.63647	680.806	9.75148e-15	4.31974e-13	1.70439e-106	9.56668e-110	0.1	0.128411	1.76521e-06	-0.87831	-0.998985	0.0213116	1.54627e-06		165.559	158.816	164.871	37.6396	31.7907	37.4332			1.09034	1.03107	1.0844		-0.98932	-1.21964	-0.996853
ENSG00000256811	AC079360.1	antisense							2360.42	91.0024	6.01591	3.54378	5.79848	677.329	1.0158e-14	4.48707e-13	3.11773e-122	5.54133e-122	0.1	0.128411	0.0153332	0.87831	0.969627	0.0213116	0.00136979		9.42711	7.63802	9.22067	88.0093	125.649	93.1701			-1.54089	-1.78654	-1.56719		1.43672	1.94076	1.51716
ENSG00000167113	COQ4	protein_coding	coenzyme Q4	Coenzyme Q (CoQ) is a small lipophilic molecule that transports electrons between mitochondrial respiratory chain complexes and functions as a cofactor for mitochondrial enzymes. COQ4 is an enzyme involved in CoQ biosynthesis (Casarin et al., 2008 [PubMed 18474229]).[supplied by OMIM, Aug 2009].	GO:0006744 (ubiquinone biosynthetic process), GO:0005739 (mitochondrion), GO:0005743 (mitochondrial inner membrane)				2349.88	79.7601	55.567	2.70508	4.73559	672.459	1.076e-14	4.73955e-13	1.8455e-110	3.20576e-110	0.1	0.128411	0.00285449	0.87831	0.993345	0.0213116	6.62851e-05		6.67467	6.81229	7.63802	50.4385	43.7638	43.695			-1.26114	-1.23844	-1.10922		1.3346	1.13818	1.13601
ENSG00000084674	APOB	protein_coding	apolipoprotein B	This gene product is the main apolipoprotein of chylomicrons and low density lipoproteins. It occurs in plasma as two main isoforms, apoB-48 and apoB-100: the former is synthesized exclusively in the gut and the latter in the liver. The intestinal and the hepatic forms of apoB are encoded by a single gene from a single, very long mRNA. The two isoforms share a common N-terminal sequence. The shor…	hsa04975 (Fat digestion and absorption), hsa04977 (Vitamin digestion and absorption), hsa04979 (Cholesterol metabolism), GO:0001523 (retinoid metabolic process), GO:0001701 (in utero embryonic development), GO:0002224 (toll-like receptor signaling pathway), GO:0006642 (triglyceride mobilization), GO:0006898 (receptor-mediated endocytosis), GO:0007283 (spermatogenesis), GO:0007399 (nervous system …				2348.33	99.5639	99.7691	2.20051	9.72202	671.743	1.08517e-14	4.76649e-13	1.87195e-95	1.06688e-95	0.1	0.128411	0.0078296	0.87831	0.983922	0.0213116	0.000385677		314.26	289.075	301.943	1249.06	1577.15	1334.93			-1.03444	-1.15416	-1.09175		0.949525	1.28552	1.0453
ENSG00000157303	SUSD3	protein_coding	sushi domain containing 3		GO:0005886 (plasma membrane), GO:0016021 (integral component of membrane)				2340.13	83.0565	26.6355	2.78229	4.99053	667.968	1.13507e-14	4.97166e-13	3.62061e-112	6.11734e-112	0.1	0.128411	0.00518475	0.87831	0.988671	0.0213116	0.000191783		8.1197	7.29396	8.67018	52.5716	62.3428	50.9201			-1.23998	-1.36278	-1.16356		1.19101	1.42863	1.14667
ENSG00000176624	MEX3C	protein_coding	mex-3 RNA binding family member C	This gene encodes a member of a family of proteins with two K homology (KH) RNA-binding domains and a C-terminal RING-finger domain. The protein interacts with mRNA via the KH domains, and the protein shuttles between the nucleus and cytoplasm. Polymorphisms in this gene may contribute to hypertension. [provided by RefSeq, Oct 2009]. Sequence Note: This RefSeq record was created from transcript a…	GO:0003415 (chondrocyte hypertrophy), GO:0045598 (regulation of fat cell differentiation), GO:0097009 (energy homeostasis), GO:0005634 (nucleus), GO:0005737 (cytoplasm), GO:0003723 (RNA binding), GO:0005515 (protein binding), GO:0008270 (zinc ion binding), GO:0016740 (transferase activity), R-HSA-1280218 (Homo sapiens: Adaptive Immune System), R-HSA-168256 (Homo sapiens: Immune System), R-HSA-983…				2337.34	73.8537	89.501	-3.60606	4.29865	666.685	1.1526e-14	5.01688e-13	2.96414e-141	7.2721e-141	0.1	0.128411	1.11293e-06	-0.87831	-0.999281	0.0213116	7.76294e-07		35.3688	36.2634	36.7451	2.40838	2.54601	3.92223			1.449	1.48313	1.50118		-1.63451	-1.59016	-1.20862
ENSG00000174306	ZHX3	protein_coding	zinc fingers and homeoboxes 3	This gene encodes a member of the zinc fingers and homeoboxes (ZHX) gene family. The encoded protein contains two C2H2-type zinc fingers and five homeodomains and forms a dimer with itself or with zinc fingers and homeoboxes family member 1. In the nucleus, the dimerized protein interacts with the A subunit of the ubiquitous transcription factor nuclear factor-Y and may function as a transcriptio…	GO:0000122 (negative regulation of transcription from RNA polymerase II promoter), GO:0006351 (transcription, DNA-templated), GO:0030154 (cell differentiation), GO:0045669 (positive regulation of osteoblast differentiation), GO:0045892 (negative regulation of transcription, DNA-templated), GO:0005634 (nucleus), GO:0005654 (nucleoplasm), GO:0003677 (DNA binding), GO:0003700 (sequence-specific DNA …				2337.25	69.1913	81.8433	3.22225	4.0153	666.644	1.15317e-14	5.01688e-13	4.60406e-113	1.02541e-112	0.1	0.128411	0.000723776	0.87831	0.997538	0.0213116	9.08346e-06		3.44055	2.75244	3.09649	30.208	29.4511	27.2492			-1.20569	-1.40077	-1.29993		1.35991	1.3256	1.22088
ENSG00000164237	CMBL	protein_coding	carboxymethylenebutenolidase homolog	CMBL (EC 3.1.1.45) is a cysteine hydrolase of the dienelactone hydrolase family that is highly expressed in liver cytosol. CMBL preferentially cleaves cyclic esters, and it activates medoxomil-ester prodrugs in which the medoxomil moiety is linked to an oxygen atom (Ishizuka et al., 2010 [PubMed 20177059]).[supplied by OMIM, Apr 2010].	hsa01100 (Metabolic pathways), GO:0006805 (xenobiotic metabolic process), GO:0005829 (cytosol), GO:0070062 (extracellular vesicular exosome), GO:0016787 (hydrolase activity), R-HSA-1430728 (Homo sapiens: Metabolism), R-HSA-211859 (Homo sapiens: Biological oxidations), R-HSA-211945 (Homo sapiens: Phase 1 - Functionalization of compounds)				2336.96	95.1581	23.4736	1.98453	6.68487	666.508	1.15504e-14	5.01688e-13	4.63378e-99	1.13403e-101	0.1	0.128411	0.000162589	0.87831	0.998603	0.0213116	2.92741e-06		40.2544	43.6262	40.4609	158.472	164.665	169			-1.00659	-0.895829	-0.999557		0.918556	0.973186	1.01023
ENSG00000128928	IVD	protein_coding	isovaleryl-CoA dehydrogenase	Isovaleryl-CoA dehydrogenase (IVD) is a mitochondrial matrix enzyme that catalyzes the third step in leucine catabolism. The genetic deficiency of IVD results in an accumulation of isovaleric acid, which is toxic to the central nervous system and leads to isovaleric acidemia. Alternatively spliced transcript variants encoding different isoforms have been found for this gene. [provided by RefSeq, …	hsa00280 (Valine, leucine and isoleucine degradation), hsa01100 (Metabolic pathways), GO:0006552 (leucine catabolic process), GO:0009083 (branched-chain amino acid catabolic process), GO:0055114 (oxidation-reduction process), GO:0005759 (mitochondrial matrix), GO:0008470 (isovaleryl-CoA dehydrogenase activity), GO:0050660 (flavin adenine dinucleotide binding), R-HSA-1430728 (Homo sapiens: Metabol…				2333.57	82.2997	37.5705	2.72465	4.93644	664.954	1.17674e-14	5.09693e-13	1.42705e-124	2.49481e-124	0.1	0.128411	2.28529e-06	0.87831	0.999149	0.0213116	1.0864e-06		8.60137	6.53704	8.87662	52.434	54.0854	52.3652			-1.1411	-1.45354	-1.10412		1.21916	1.26228	1.21733
ENSG00000142627	EPHA2	protein_coding	EPH receptor A2	This gene belongs to the ephrin receptor subfamily of the protein-tyrosine kinase family. EPH and EPH-related receptors have been implicated in mediating developmental events, particularly in the nervous system. Receptors in the EPH subfamily typically have a single kinase domain and an extracellular region containing a Cys-rich domain and 2 fibronectin type III repeats. The ephrin receptors are …	hsa04010 (MAPK signaling pathway), hsa04014 (Ras signaling pathway), hsa04015 (Rap1 signaling pathway), hsa04151 (PI3K-Akt signaling pathway), hsa04360 (Axon guidance), GO:0001501 (skeletal system development), GO:0001570 (vasculogenesis), GO:0001649 (osteoblast differentiation), GO:0002043 (blood vessel endothelial cell proliferation involved in sprouting angiogenesis), GO:0006954 (inflammatory …				2332.59	93.9909	57.863	-2.33014	6.42784	664.503	1.18312e-14	5.10444e-13	1.25299e-106	1.74799e-110	0.1	0.128411	0.000932918	-0.87831	-0.995352	0.0213116	3.23508e-05		147.6	132.874	149.733	31.6531	27.9373	25.9417			1.17051	1.02102	1.19094		-0.981785	-1.15058	-1.2501
ENSG00000100299	ARSA	protein_coding	arylsulfatase A	The protein encoded by this gene hydrolyzes cerebroside sulfate to cerebroside and sulfate. Defects in this gene lead to metachromatic leucodystrophy (MLD), a progressive demyelination disease which results in a variety of neurological symptoms and ultimately death. Alternatively spliced transcript variants have been described for this gene. [provided by RefSeq, Dec 2010].	hsa00600 (Sphingolipid metabolism), hsa04142 (Lysosome), GO:0006687 (glycosphingolipid metabolic process), GO:0043312 (neutrophil degranulation), GO:0043687 (post-translational protein modification), GO:0005576 (extracellular region), GO:0005764 (lysosome), GO:0005788 (endoplasmic reticulum lumen), GO:0035578 (azurophil granule lumen), GO:0043202 (lysosomal lumen), GO:0070062 (extracellular vesic…				2332.3	87.9497	56.5033	2.13507	5.46146	664.369	1.18502e-14	5.10444e-13	3.78506e-103	5.39889e-103	0.1	0.128411	0.00106304	0.87831	0.99732	0.0213116	1.07605e-05		16.7899	15.7577	16.3082	74.7287	72.1139	67.8476			-0.964147	-1.04566	-1.00161		1.06566	1.01564	0.930109
ENSG00000205544	TMEM256	protein_coding	transmembrane protein 256		GO:0008150 (biological_process), GO:0016021 (integral component of membrane), GO:0070062 (extracellular vesicular exosome), GO:0003674 (molecular_function)				2327.08	74.7323	7.18958	3.50261	4.36117	661.974	1.21965e-14	5.23913e-13	5.17335e-116	1.13117e-115	0.1	0.128411	0.00600452	0.87831	0.987349	0.0213116	0.000239067		3.44055	2.82125	3.64698	39.9104	32.0659	40.5985			-1.40672	-1.58107	-1.353		1.53876	1.23978	1.56225
ENSG00000143546	S100A8	protein_coding	S100 calcium binding protein A8	The protein encoded by this gene is a member of the S100 family of proteins containing 2 EF-hand calcium-binding motifs. S100 proteins are localized in the cytoplasm and/or nucleus of a wide range of cells, and involved in the regulation of a number of cellular processes such as cell cycle progression and differentiation. S100 genes include at least 13 members which are located as a cluster on ch…	hsa04657 (IL-17 signaling pathway), GO:0001816 (cytokine production), GO:0002224 (toll-like receptor signaling pathway), GO:0002523 (leukocyte migration involved in inflammatory response), GO:0002526 (acute inflammatory response), GO:0002544 (chronic inflammatory response), GO:0002793 (positive regulation of peptide secretion), GO:0006914 (autophagy), GO:0006915 (apoptotic process), GO:0006919 (a…				2324.78	86.5581	12.3461	2.50746	5.33682	660.92	1.23525e-14	5.28485e-13	8.18704e-114	1.27194e-113	0.1	0.128411	0.00092115	0.87831	0.995387	0.0213116	3.18658e-05		10.4593	13.2117	12.4548	73.6966	65.7145	66.1274			-1.33309	-1.04513	-1.11877		1.26992	1.10915	1.11792
ENSG00000028839	TBPL1	protein_coding	TATA-box binding protein like 1	This gene encodes a member of the TATA box-binding protein family. TATA box-binding proteins play a critical role in transcription by RNA polymerase II as components of the transcription factor IID (TFIID) complex. The encoded protein does not bind to the TATA box and initiates transcription from TATA-less promoters. This gene plays a critical role in spermatogenesis, and single nucleotide polymo…	hsa03022 (Basal transcription factors), hsa05016 (Huntington disease), hsa05165 (Human papillomavirus infection), hsa05166 (Human T-cell leukemia virus 1 infection), hsa05168 (Herpes simplex infection), hsa05169 (Epstein-Barr virus infection), hsa05203 (Viral carcinogenesis), GO:0001675 (acrosome assembly), GO:0006235 (dTTP biosynthetic process), GO:0006352 (DNA-templated transcription, initiatio…				2324.11	79.9654	44.9846	-2.47172	4.75288	660.614	1.23982e-14	5.28485e-13	1.7549e-107	2.92461e-107	0.1	0.128411	0.000766925	-0.87831	-0.997369	0.0213116	1.03712e-05		45.14	43.3509	47.8924	8.1197	8.739	7.70683			1.10128	1.04546	1.18315		-1.1185	-1.03281	-1.17859
ENSG00000171227	TMEM37	protein_coding	transmembrane protein 37		GO:0034765 (regulation of ion transmembrane transport), GO:0070588 (calcium ion transmembrane transport), GO:0016021 (integral component of membrane), GO:0005244 (voltage-gated ion channel activity), GO:0005262 (calcium channel activity)				2324.01	93.3303	28.521	2.03421	6.26247	660.571	1.24046e-14	5.28485e-13	5.18943e-100	1.36786e-103	0.1	0.128411	0.000635646	0.87831	0.997691	0.0213116	7.99321e-06		31.4466	28.9694	29.7952	123.585	128.332	117.667			-0.921002	-1.03202	-0.994055		0.987724	1.04126	0.918088
ENSG00000271730	AL390208.1	antisense							2318.29	80.7542	14.8345	-2.36319	4.81062	657.951	1.28039e-14	5.44011e-13	2.17928e-107	3.54649e-107	0.1	0.128411	1.15283e-05	-0.87831	-0.999267	0.0213116	8.06652e-07		48.0301	46.241	46.0346	8.67018	8.80781	9.77116			1.10646	1.05392	1.04773		-1.12276	-1.10427	-0.981084
ENSG00000196502	SULT1A1	protein_coding	sulfotransferase family 1A member 1	Sulfotransferase enzymes catalyze the sulfate conjugation of many hormones, neurotransmitters, drugs, and xenobiotic compounds. These cytosolic enzymes are different in their tissue distributions and substrate specificities. The gene structure (number and length of exons) is similar among family members. This gene encodes one of two phenol sulfotransferases with thermostable enzyme activity. Mult…	hsa05204 (Chemical carcinogenesis), GO:0006068 (ethanol catabolic process), GO:0006584 (catecholamine metabolic process), GO:0006805 (xenobiotic metabolic process), GO:0008210 (estrogen metabolic process), GO:0009308 (amine metabolic process), GO:0009812 (flavonoid metabolic process), GO:0050427 (3'-phosphoadenosine 5'-phosphosulfate metabolic process), GO:0051923 (sulfation), GO:0005829 (cytosol…				2314.72	73.6869	74.705	3.23648	4.28853	648.708	1.43324e-14	5.97555e-13	3.86726e-108	7.95695e-108	0.0765225	0.128411	0.00571987	0.891133	0.988372	0.017133	0.000202022		3.85342	3.85342	3.44055	34.7495	39.4287	31.1026			-1.31129	-1.31129	-1.41681		1.33909	1.51199	1.18831
ENSG00000237988	OR2I1P	protein_coding	olfactory receptor family 2 subfamily I member 1 pseudogene						2312.99	74.2064	28.0849	-2.8319	4.32861	655.532	1.31854e-14	5.58697e-13	8.3866e-108	1.59828e-107	0.1	0.128411	0.00144096	-0.87831	-0.996334	0.0213116	2.0139e-05		32.6852	37.0891	35.2312	4.54153	4.95439	5.22963			1.11877	1.29122	1.22096		-1.28785	-1.19955	-1.14355
ENSG00000152795	HNRNPDL	protein_coding	heterogeneous nuclear ribonucleoprotein D like	This gene belongs to the subfamily of ubiquitously expressed heterogeneous nuclear ribonucleoproteins (hnRNPs). The hnRNPs are RNA binding proteins and they complex with heterogeneous nuclear RNA (hnRNA). These proteins are associated with pre-mRNAs in the nucleus and appear to influence pre-mRNA processing and other aspects of mRNA metabolism and transport. While all of the hnRNPs are present in…	GO:0006351 (transcription, DNA-templated), GO:0006355 (regulation of transcription, DNA-templated), GO:0005654 (nucleoplasm), GO:0005737 (cytoplasm), GO:0070062 (extracellular vesicular exosome), GO:0003677 (DNA binding), GO:0003723 (RNA binding), GO:0005515 (protein binding)				2308.41	97.377	81.6573	-1.96689	7.52249	653.444	1.35251e-14	5.71536e-13	1.27904e-94	6.1587e-96	0.1	0.128411	0.00172036	-0.87831	-0.995435	0.0213116	3.12083e-05		291.483	310.957	275.382	73.5589	78.3757	72.5956			0.965148	1.05783	0.883742		-0.992456	-0.903299	-1.01097
ENSG00000185650	ZFP36L1	protein_coding	ZFP36 ring finger protein like 1	This gene is a member of the TIS11 family of early response genes, which are induced by various agonists such as the phorbol ester TPA and the polypeptide mitogen EGF. This gene is well conserved across species and has a promoter that contains motifs seen in other early-response genes. The encoded protein contains a distinguishing putative zinc finger domain with a repeating cys-his motif. This p…	hsa04218 (Cellular senescence), GO:0000165 (MAPK cascade), GO:0000288 (nuclear-transcribed mRNA catabolic process, deadenylation-dependent decay), GO:0001570 (vasculogenesis), GO:0003342 (proepicardium development), GO:0006355 (regulation of transcription, DNA-templated), GO:0006397 (mRNA processing), GO:0006915 (apoptotic process), GO:0007507 (heart development), GO:0008283 (cell proliferation),…				2307.42	95.9405	71.2224	-2.35512	6.94721	652.992	1.35999e-14	5.73145e-13	2.58584e-105	6.02527e-108	0.1	0.128411	8.5671e-06	-0.87831	-0.998973	0.0213116	1.58234e-06		202.373	207.121	209.185	37.2267	37.0203	46.6538			1.12672	1.15986	1.17403		-1.25457	-1.26218	-0.943855
ENSG00000109320	NFKB1	protein_coding	nuclear factor kappa B subunit 1	This gene encodes a 105 kD protein which can undergo cotranslational processing by the 26S proteasome to produce a 50 kD protein. The 105 kD protein is a Rel protein-specific transcription inhibitor and the 50 kD protein is a DNA binding subunit of the NF-kappa-B (NFKB) protein complex. NFKB is a transcription regulator that is activated by various intra- and extra-cellular stimuli such as cytoki…	hsa01523 (Antifolate resistance), hsa04010 (MAPK signaling pathway), hsa04014 (Ras signaling pathway), hsa04024 (cAMP signaling pathway), hsa04062 (Chemokine signaling pathway), hsa04064 (NF-kappa B signaling pathway), hsa04066 (HIF-1 signaling pathway), hsa04071 (Sphingolipid signaling pathway), hsa04151 (PI3K-Akt signaling pathway), hsa04210 (Apoptosis), hsa04211 (Longevity regulating pathway),…				2301.64	84.3327	66.1814	-2.44682	5.10505	650.359	1.4045e-14	5.90306e-13	1.31484e-107	2.06491e-107	0.1	0.128411	0.00205969	-0.87831	-0.9941	0.0213116	5.21115e-05		61.3106	52.9845	59.5215	11.6291	10.2528	9.97759			1.20533	1.00191	1.16397		-1.01043	-1.164	-1.19678
ENSG00000221914	PPP2R2A	protein_coding	protein phosphatase 2 regulatory subunit Balpha	The product of this gene belongs to the phosphatase 2 regulatory subunit B family. Protein phosphatase 2 is one of the four major Ser/Thr phosphatases, and it is implicated in the negative control of cell growth and division. It consists of a common heteromeric core enzyme, which is composed of a catalytic subunit and a constant regulatory subunit, that associates with a variety of regulatory sub…	hsa03015 (mRNA surveillance pathway), hsa04071 (Sphingolipid signaling pathway), hsa04151 (PI3K-Akt signaling pathway), hsa04152 (AMPK signaling pathway), hsa04261 (Adrenergic signaling in cardiomyocytes), hsa04390 (Hippo signaling pathway), hsa04530 (Tight junction), hsa04728 (Dopaminergic synapse), hsa05142 (Chagas disease (American trypanosomiasis)), hsa05160 (Hepatitis C), hsa05165 (Human pap…				2300.3	93.17	28.8096	-2.04407	6.21782	649.751	1.41501e-14	5.91976e-13	1.74558e-99	3.86132e-103	0.1	0.128411	0.000349208	-0.87831	-0.997903	0.0213116	6.59405e-06		114.226	120.901	123.653	27.3868	29.107	30.4833			0.921902	1.00246	1.03442		-1.06179	-0.97972	-0.917265
ENSG00000162729	IGSF8	protein_coding	immunoglobulin superfamily member 8	This gene encodes a member the EWI subfamily of the immunoglobulin protein superfamily. Members of this family contain a single transmembrane domain, an EWI (Glu-Trp-Ile)-motif and a variable number of immunoglobulin domains. This protein interacts with the tetraspanins CD81 and CD9 and may regulate their role in certain cellular functions including cell migration and viral infection. The encoded…	GO:0006928 (cellular component movement), GO:0007338 (single fertilization), GO:0007399 (nervous system development), GO:0007519 (skeletal muscle tissue development), GO:0008283 (cell proliferation), GO:0005886 (plasma membrane), GO:0016020 (membrane), GO:0016021 (integral component of membrane), GO:0070062 (extracellular vesicular exosome), GO:0005515 (protein binding)				2300.17	90.733	67.7335	2.01445	5.76784	649.69	1.41607e-14	5.91976e-13	8.10445e-99	1.1971e-103	0.1	0.128411	0.000459283	0.87831	0.998654	0.0213116	2.71719e-06		21.1938	22.1571	21.3314	90.4864	85.6009	85.3256			-0.982104	-0.923393	-0.973569		1.0134	0.935103	0.930563
ENSG00000186594	MIR22HG	lincRNA	MIR22 host gene						2296.07	94.4206	19.9141	-2.13998	6.51672	647.829	1.44882e-14	6.02439e-13	6.85531e-101	5.13104e-104	0.1	0.128411	0.000286824	-0.87831	-0.997165	0.0213116	1.2047e-05		153.517	140.994	152.623	32.6164	31.7907	37.0203			1.08236	0.961235	1.07404		-1.08519	-1.12002	-0.91242
ENSG00000104518	GSDMD	protein_coding	gasdermin D	Gasdermin D is a member of the gasdermin family. Members of this family appear to play a role in regulation of epithelial proliferation. Gasdermin D has been suggested to act as a tumor suppressor. Alternatively spliced transcript variants have been described. [provided by RefSeq, Oct 2009].	hsa04621 (NOD-like receptor signaling pathway), GO:0006954 (inflammatory response), GO:0019835 (cytolysis), GO:0031668 (cellular response to extracellular stimulus), GO:0035915 (pore formation in membrane of other organism), GO:0043312 (neutrophil degranulation), GO:0045087 (innate immune response), GO:0046931 (pore complex assembly), GO:0050718 (positive regulation of interleukin-1 beta secretio…				2291.48	89.072	49.4035	2.2466	5.5748	645.742	1.48655e-14	6.15654e-13	2.76444e-102	3.94096e-102	0.1	0.128411	0.00243069	0.87831	0.994076	0.0213116	5.25431e-05		16.377	17.478	15.7577	81.3346	82.3668	71.8387			-1.07012	-0.986182	-1.11958		1.11089	1.12865	0.93635
ENSG00000237949	LINC00844	lincRNA	long intergenic non-protein coding RNA 844						2290.6	64.5674	7.61929	3.71063	3.73124	637.865	1.63927e-14	6.58791e-13	2.43511e-106	6.29043e-106	0.0765225	0.128411	0.00464485	0.891133	0.990628	0.017133	0.000131349		1.72027	1.92671	1.92671	22.6388	27.5244	23.1205			-1.43785	-1.35994	-1.35994		1.2896	1.55058	1.31754
ENSG00000133794	ARNTL	protein_coding	aryl hydrocarbon receptor nuclear translocator like	The protein encoded by this gene is a basic helix-loop-helix protein that forms a heterodimer with CLOCK. This heterodimer binds E-box enhancer elements upstream of Period (PER1, PER2, PER3) and Cryptochrome (CRY1, CRY2) genes and activates transcription of these genes. PER and CRY proteins heterodimerize and repress their own transcription by interacting in a feedback loop with CLOCK/ARNTL compl…	hsa04710 (Circadian rhythm), hsa04728 (Dopaminergic synapse), hsa05168 (Herpes simplex infection), GO:0000060 (protein import into nucleus, translocation), GO:0006355 (regulation of transcription, DNA-templated), GO:0006366 (transcription from RNA polymerase II promoter), GO:0007283 (spermatogenesis), GO:0007623 (circadian rhythm), GO:0032007 (negative regulation of TOR signaling), GO:0032922 (ci…				2290.52	85.9232	46.9407	-2.23429	5.2642	645.31	1.49451e-14	6.15654e-13	2.52845e-107	3.78029e-107	0.1	0.128411	7.06753e-06	-0.87831	-0.998769	0.0213116	2.27209e-06		62.4804	65.164	61.8611	12.4548	13.0053	14.7944			1.02611	1.08494	1.01219		-1.1312	-1.07728	-0.91477
ENSG00000110245	APOC3	protein_coding	apolipoprotein C3	Apolipoprotein C-III is a very low density lipoprotein (VLDL) protein. APOC3 inhibits lipoprotein lipase and hepatic lipase; it is thought to delay catabolism of triglyceride-rich particles. The APOA1, APOC3 and APOA4 genes are closely linked in both rat and human genomes. The A-I and A-IV genes are transcribed from the same strand, while the A-1 and C-III genes are convergently transcribed. An i…	hsa03320 (PPAR signaling pathway), hsa04979 (Cholesterol metabolism), GO:0001523 (retinoid metabolic process), GO:0006641 (triglyceride metabolic process), GO:0007186 (G-protein coupled receptor signaling pathway), GO:0010897 (negative regulation of triglyceride catabolic process), GO:0010903 (negative regulation of very-low-density lipoprotein particle remodeling), GO:0010916 (negative regulatio…				2290.48	99.8076	7.11904	4.21316	11.2428	645.29	1.49487e-14	6.15654e-13	2.71918e-113	2.54809e-113	0.1	0.128411	0.0356377	0.87831	0.932227	0.0213116	0.00673409		241.527	271.253	230.998	3634.11	6281.27	3880.39			-2.11447	-1.94831	-2.17823		1.78578	2.5749	1.88033
ENSG00000175602	CCDC85B	protein_coding	coiled-coil domain containing 85B	Hepatitis delta virus (HDV) is a pathogenic human virus whose RNA genome and replication cycle resemble those of plant viroids. Delta-interacting protein A (DIPA), a cellular gene product, has been found to have homology to hepatitis delta virus antigen (HDAg). DIPA interacts with the viral antigen, HDAg, and can affect HDV replication in vitro. [provided by RefSeq, Jul 2008].	GO:0006351 (transcription, DNA-templated), GO:0030154 (cell differentiation), GO:0030308 (negative regulation of cell growth), GO:0045599 (negative regulation of fat cell differentiation), GO:0045892 (negative regulation of transcription, DNA-templated), GO:0005634 (nucleus), GO:0005737 (cytoplasm), GO:0005813 (centrosome), GO:0005515 (protein binding)				2290.3	94.6579	58.126	-2.15002	6.57011	645.208	1.4964e-14	6.15654e-13	2.67702e-98	3.68569e-101	0.1	0.128411	0.00380355	-0.87831	-0.991806	0.0213116	0.000100446		169.894	150.214	144.503	36.3322	33.7862	34.5431			1.17813	1.00272	0.947542		-0.98676	-1.08591	-1.05572
ENSG00000137880	GCHFR	protein_coding	GTP cyclohydrolase I feedback regulator	GTP cyclohydrolase I feedback regulatory protein binds to and mediates tetrahydrobiopterin inhibition of GTP cyclohydrolase I. The regulatory protein, GCHFR, consists of a homodimer. It is postulated that GCHFR may play a role in regulating phenylalanine metabolism in the liver and in the production of biogenic amine neurotransmitters and nitric oxide. [provided by RefSeq, Jul 2008]. Publication …	GO:0006809 (nitric oxide biosynthetic process), GO:0009890 (negative regulation of biosynthetic process), GO:0042133 (neurotransmitter metabolic process), GO:0043105 (negative regulation of GTP cyclohydrolase I activity), GO:0050999 (regulation of nitric-oxide synthase activity), GO:0051291 (protein heterooligomerization), GO:0005634 (nucleus), GO:0005654 (nucleoplasm), GO:0005737 (cytoplasm), GO…				2286.51	90.5919	14.8474	2.15743	5.75196	643.493	1.52846e-14	6.26737e-13	3.61768e-100	4.98999e-100	0.1	0.128411	0.00202552	0.87831	0.995056	0.0213116	3.66114e-05		19.9552	18.7166	20.3681	82.642	94.1334	86.7018			-1.0058	-1.08957	-0.978921		0.941013	1.12468	1.0086
ENSG00000197249	SERPINA1	protein_coding	serpin family A member 1	The protein encoded by this gene is secreted and is a serine protease inhibitor whose targets include elastase, plasmin, thrombin, trypsin, chymotrypsin, and plasminogen activator. Defects in this gene can cause emphysema or liver disease. Several transcript variants encoding the same protein have been found for this gene. [provided by RefSeq, Jul 2008].	hsa04610 (Complement and coagulation cascades), GO:0002576 (platelet degranulation), GO:0006888 (ER to Golgi vesicle-mediated transport), GO:0006953 (acute-phase response), GO:0007596 (blood coagulation), GO:0010951 (negative regulation of endopeptidase activity), GO:0043312 (neutrophil degranulation), GO:0048208 (COPII vesicle coating), GO:0000139 (Golgi membrane), GO:0005576 (extracellular regi…				2286.17	99.9359	57.0228	2.34274	13.3239	643.339	1.53137e-14	6.26737e-13	1.24498e-75	1.45753e-75	0.1	0.128411	0.00681538	0.87831	0.986146	0.0213116	0.000286555		3405.32	3480.87	3244.78	16853.6	19254.2	15283.3			-1.15543	-1.12379	-1.22506		1.15109	1.34318	1.01001
ENSG00000160867	FGFR4	protein_coding	fibroblast growth factor receptor 4	The protein encoded by this gene is a member of the fibroblast growth factor receptor family, where amino acid sequence is highly conserved between members and throughout evolution. FGFR family members differ from one another in their ligand affinities and tissue distribution. A full-length representative protein would consist of an extracellular region, composed of three immunoglobulin-like doma…	hsa04010 (MAPK signaling pathway), hsa04014 (Ras signaling pathway), hsa04015 (Rap1 signaling pathway), hsa04144 (Endocytosis), hsa04151 (PI3K-Akt signaling pathway), hsa04550 (Signaling pathways regulating pluripotency of stem cells), hsa04810 (Regulation of actin cytoskeleton), hsa05200 (Pathways in cancer), GO:0000165 (MAPK cascade), GO:0008284 (positive regulation of cell proliferation), GO:0…				2283.2	85.0831	42.7142	2.12836	5.1777	641.994	1.55712e-14	6.35609e-13	1.72509e-101	2.54707e-101	0.1	0.128411	0.000614994	0.87831	0.997977	0.0213116	6.13626e-06		13.3493	13.9686	12.9365	58.7646	61.1042	56.2186			-0.994274	-0.93721	-1.03361		0.990781	1.04528	0.929029
ENSG00000164062	APEH	protein_coding	acylaminoacyl-peptide hydrolase	This gene encodes the enzyme acylpeptide hydrolase, which catalyzes the hydrolysis of the terminal acetylated amino acid preferentially from small acetylated peptides. The acetyl amino acid formed by this hydrolase is further processed to acetate and a free amino acid by an aminoacylase. This gene is located within the same region of chromosome 3 (3p21) as the aminoacylase gene, and deletions at …	GO:0006415 (translational termination), GO:0006508 (proteolysis), GO:0043312 (neutrophil degranulation), GO:0050435 (beta-amyloid metabolic process), GO:0005576 (extracellular region), GO:0005829 (cytosol), GO:0031965 (nuclear membrane), GO:0070062 (extracellular vesicular exosome), GO:1904813 (NA), GO:0003723 (RNA binding), GO:0004252 (serine-type endopeptidase activity), GO:0005515 (protein bin…				2281.7	92.6634	35.9928	2.00118	6.09419	641.314	1.57033e-14	6.39323e-13	6.51136e-98	1.00344e-101	0.1	0.128411	0.000173962	0.87831	0.998569	0.0213116	3.06986e-06		28.6254	26.9739	26.1482	107.964	113.125	106.244			-0.895746	-0.975719	-1.01743		0.948492	1.01466	0.925744
ENSG00000135744	AGT	protein_coding	angiotensinogen	The protein encoded by this gene, pre-angiotensinogen or angiotensinogen precursor, is expressed in the liver and is cleaved by the enzyme renin in response to lowered blood pressure. The resulting product, angiotensin I, is then cleaved by angiotensin converting enzyme (ACE) to generate the physiologically active enzyme angiotensin II. The protein is involved in maintaining blood pressure and in…	hsa04614 (Renin-angiotensin system), hsa04924 (Renin secretion), GO:0001558 (regulation of cell growth), GO:0001819 (positive regulation of cytokine production), GO:0001822 (kidney development), GO:0001974 (blood vessel remodeling), GO:0002003 (angiotensin maturation), GO:0002016 (regulation of blood volume by renin-angiotensin), GO:0002018 (renin-angiotensin regulation of aldosterone production)…				2279.8	99.1022	81.0351	2.667	8.76909	640.453	1.58723e-14	6.44523e-13	3.29189e-101	7.29175e-102	0.1	0.128411	0.0140556	0.87831	0.971989	0.0213116	0.00116597		126.543	117.047	112.368	687.697	906.447	666.71			-1.22412	-1.33483	-1.39268		1.19959	1.59703	1.15501
ENSG00000114779	ABHD14B	protein_coding	abhydrolase domain containing 14B		GO:0045944 (positive regulation of transcription from RNA polymerase II promoter), GO:0050427 (3'-phosphoadenosine 5'-phosphosulfate metabolic process), GO:0005634 (nucleus), GO:0005730 (nucleolus), GO:0005829 (cytosol), GO:0070062 (extracellular vesicular exosome), GO:0005515 (protein binding), GO:0016787 (hydrolase activity), R-HSA-1430728 (Homo sapiens: Metabolism), R-HSA-156580 (Homo sapiens:…				2279.08	83.9992	60.6208	2.42093	5.07395	640.128	1.59366e-14	6.45454e-13	4.8892e-106	7.66424e-106	0.1	0.128411	0.00188594	0.87831	0.994459	0.0213116	4.59711e-05		9.56473	11.0786	11.0098	59.9344	57.7324	51.9523			-1.22651	-1.04904	-1.05665		1.1945	1.14227	0.99544
ENSG00000142178	SIK1	protein_coding	salt inducible kinase 1		hsa04922 (Glucagon signaling pathway), GO:0002028 (regulation of sodium ion transport), GO:0006468 (protein phosphorylation), GO:0007049 (cell cycle), GO:0007346 (regulation of mitotic cell cycle), GO:0010830 (regulation of myotube differentiation), GO:0010868 (negative regulation of triglyceride biosynthetic process), GO:0032792 (negative regulation of CREB transcription factor activity), GO:003…				2277.73	63.2335	86.166	-3.73894	3.6479	639.521	1.60577e-14	6.48671e-13	6.97697e-111	1.89362e-110	0.1	0.128411	0.00196239	-0.87831	-0.995303	0.0213116	3.30403e-05		21.0562	24.4279	23.7398	1.51384	1.65146	1.99552			1.2576	1.45451	1.41644		-1.45644	-1.40101	-1.2711
ENSG00000106853	PTGR1	protein_coding	prostaglandin reductase 1	This gene encodes an enzyme that is involved in the inactivation of the chemotactic factor, leukotriene B4. The encoded protein specifically catalyzes the NADP+ dependent conversion of leukotriene B4 to 12-oxo-leukotriene B4. A pseudogene of this gene is found on chromosome 1. Alternative splicing results in multiple transcript variants. [provided by RefSeq, Mar 2009].	GO:0006691 (leukotriene metabolic process), GO:0006693 (prostaglandin metabolic process), GO:0055114 (oxidation-reduction process), GO:0097327 (response to antineoplastic agent), GO:0005737 (cytoplasm), GO:0070062 (extracellular vesicular exosome), GO:0032440 (2-alkenal reductase [NAD(P)] activity), GO:0036132 (13-prostaglandin reductase activity), GO:0047522 (15-oxoprostaglandin 13-oxidase activ…				2274.61	99.4805	36.8715	2.00803	9.49592	638.11	1.63427e-14	6.5848e-13	1.04045e-88	5.87851e-89	0.1	0.128411	0.00675924	0.87831	0.986522	0.0213116	0.000271245		291.139	287.836	283.432	1042.35	1289.59	1137.03			-0.9793	-0.995647	-1.01774		0.853646	1.16019	0.978851
ENSG00000126524	SBDS	protein_coding	SBDS, ribosome maturation factor	This gene encodes a member of a highly conserved protein family that exists from archaea to vertebrates and plants. The encoded protein may function in RNA metabolism. Mutations within this gene are associated with Shwachman-Bodian-Diamond syndrome. An alternative transcript has been described, but its biological nature has not been determined. This gene has a closely linked pseudogene that is di…	hsa03008 (Ribosome biogenesis in eukaryotes), GO:0001833 (inner cell mass cell proliferation), GO:0006364 (rRNA processing), GO:0007052 (mitotic spindle organization), GO:0008283 (cell proliferation), GO:0030282 (bone mineralization), GO:0030595 (leukocyte chemotaxis), GO:0042256 (mature ribosome assembly), GO:0048539 (bone marrow development), GO:0000922 (spindle pole), GO:0005634 (nucleus), GO:…				2271.47	97.5181	35.9351	-2.41508	7.55452	636.695	1.66343e-14	6.66165e-13	4.01563e-102	9.72375e-104	0.1	0.128411	1.81883e-05	-0.87831	-0.998954	0.0213116	1.6409e-06		321.416	311.507	316.255	50.0256	60.1408	67.7788			1.21608	1.17119	1.19288		-1.42001	-1.16369	-0.996446
ENSG00000249319	AC068533.4	protein_coding							2271.18	76.7331	26.7958	-2.85561	4.50146	636.564	1.66616e-14	6.66165e-13	1.55072e-109	2.87835e-109	0.1	0.128411	0.00176252	-0.87831	-0.994677	0.0213116	4.24211e-05		41.0113	41.5618	36.1258	5.16082	6.19299	5.0232			1.29148	1.30983	1.11753		-1.29504	-1.10077	-1.32303
ENSG00000198886	MT-ND4	protein_coding	mitochondrially encoded NADH:ubiquinone oxidoreductase core subunit 4		hsa00190 (Oxidative phosphorylation), hsa01100 (Metabolic pathways), hsa04714 (Thermogenesis), hsa04723 (Retrograde endocannabinoid signaling), hsa05012 (Parkinson disease), R-HSA-1428517 (Homo sapiens: The citric acid (TCA) cycle and respiratory electron transport), R-HSA-1430728 (Homo sapiens: Metabolism), R-HSA-163200 (Homo sapiens: Respiratory electron transport, ATP synthesis by chemiosmotic…				2269.16	99.9808	51.2314	2.85184	14.7465	635.651	1.68531e-14	6.72097e-13	4.43695e-76	5.74951e-76	0.1	0.128411	0.00170118	0.87831	0.993818	0.0213116	5.72011e-05		6032.73	6167.74	7865.65	52585.1	47277.9	44998.9			-1.56773	-1.53581	-1.18509		1.55562	1.40214	1.33086
ENSG00000123268	ATF1	protein_coding	activating transcription factor 1	This gene encodes an activating transcription factor, which belongs to the ATF subfamily and bZIP (basic-region leucine zipper) family. It influences cellular physiologic processes by regulating the expression of downstream target genes, which are related to growth, survival, and other cellular activities. This protein is phosphorylated at serine 63 in its kinase-inducible domain by serine/threon…	hsa04925 (Aldosterone synthesis and secretion), hsa05166 (Human T-cell leukemia virus 1 infection), hsa05202 (Transcriptional misregulation in cancer), GO:0006366 (transcription from RNA polymerase II promoter), GO:0010976 (positive regulation of neuron projection development), GO:0014070 (response to organic cyclic compound), GO:0032025 (response to cobalt ion), GO:0043623 (cellular protein comp…				2268.58	80.7734	30.8427	-2.45266	4.81121	635.392	1.6908e-14	6.72566e-13	6.2218e-107	1.0239e-106	0.1	0.128411	0.000251774	-0.87831	-0.99773	0.0213116	7.72498e-06		49.4751	46.9979	45.2776	8.46375	9.49592	7.91326			1.17192	1.10077	1.04921		-1.12655	-0.99083	-1.20452
ENSG00000148154	UGCG	protein_coding	UDP-glucose ceramide glucosyltransferase	This gene encodes an enzyme that catalyzes the first glycosylation step in the biosynthesis of glycosphingolipids, which are membrane components containing lipid and sugar moieties. The product of this reaction is glucosylceramide, which is the core structure of many glycosphingolipids. [provided by RefSeq, Dec 2014]. Sequence Note: This RefSeq record was created from transcript and genomic seque…	hsa00600 (Sphingolipid metabolism), hsa01100 (Metabolic pathways), GO:0006679 (glucosylceramide biosynthetic process), GO:0006687 (glycosphingolipid metabolic process), GO:0006688 (glycosphingolipid biosynthetic process), GO:0008544 (epidermis development), GO:1903955 (NA), GO:0000139 (Golgi membrane), GO:0016020 (membrane), GO:0016021 (integral component of membrane), GO:0008120 (ceramide glucos…				2267.29	93.0738	45.7286	-2.97166	6.18772	634.81	1.70319e-14	6.75333e-13	1.03595e-115	1.61015e-115	0.1	0.128411	0.00111399	-0.87831	-0.994042	0.0213116	5.31423e-05		125.098	121.52	140.581	15.5513	13.5558	20.2304			1.37957	1.33837	1.54541		-1.47673	-1.65085	-1.13577
ENSG00000123131	PRDX4	protein_coding	peroxiredoxin 4	The protein encoded by this gene is an antioxidant enzyme and belongs to the peroxiredoxin family. The protein is localized to the cytoplasm. Peroxidases of the peroxiredoxin family reduce hydrogen peroxide and alkyl hydroperoxides to water and alcohol with the use of reducing equivalents derived from thiol-containing donor molecules. This protein has been found to play a regulatory role in the a…	GO:0007252 (I-kappaB phosphorylation), GO:0007283 (spermatogenesis), GO:0008584 (male gonad development), GO:0019471 (4-hydroxyproline metabolic process), GO:0022417 (protein maturation by protein folding), GO:0030198 (extracellular matrix organization), GO:0043312 (neutrophil degranulation), GO:0045454 (cell redox homeostasis), GO:0055114 (oxidation-reduction process), GO:0072593 (reactive oxyge…				2266.95	95.7994	20.0231	2.28952	6.90241	634.659	1.70642e-14	6.75333e-13	8.56502e-98	4.28267e-100	0.1	0.128411	0.00704403	0.87831	0.985937	0.0213116	0.000295265		41.2866	39.7039	40.7361	202.511	173.472	219.232			-1.09013	-1.14387	-1.1086		1.15005	0.929119	1.26343
ENSG00000167703	SLC43A2	protein_coding	solute carrier family 43 member 2	System L amino acid transporters, such as SLC43A2, mediate sodium-independent transport of bulky neutral amino acids across cell membranes (Bodoy et al., 2005 [PubMed 15659399]).[supplied by OMIM, Mar 2008].	GO:0006865 (amino acid transport), GO:0015804 (neutral amino acid transport), GO:1902475 (L-alpha-amino acid transmembrane transport), GO:0005886 (plasma membrane), GO:0005887 (integral component of plasma membrane), GO:0015171 (amino acid transmembrane transporter activity), GO:0015175 (neutral amino acid transmembrane transporter activity), GO:0015179 (L-amino acid transmembrane transporter act…				2263.25	75.3543	68.3748	-2.96369	4.41025	632.994	1.74249e-14	6.86965e-13	1.74455e-107	3.33199e-107	0.1	0.128411	0.00319158	-0.87831	-0.9925	0.0213116	8.41733e-05		39.9104	38.947	33.511	5.29845	4.33509	4.74796			1.35915	1.3256	1.12011		-1.1625	-1.36672	-1.27564
ENSG00000214274	ANG	protein_coding	angiogenin	The protein encoded by this gene is an exceedingly potent mediator of new blood vessel formation. It hydrolyzes cellular tRNAs resulting in decreased protein synthesis and is similar to pancreatic ribonuclease. In addition, the mature peptide has antimicrobial activity against some bacteria and fungi, including S. pneumoniae and C. albicans. Alternative splicing results in two transcript variants…	GO:0001525 (angiogenesis), GO:0001541 (ovarian follicle development), GO:0001556 (oocyte maturation), GO:0001666 (response to hypoxia), GO:0001890 (placenta development), GO:0001938 (positive regulation of endothelial cell proliferation), GO:0006651 (diacylglycerol biosynthetic process), GO:0007154 (cell communication), GO:0007202 (activation of phospholipase C activity), GO:0009303 (rRNA transcr…				2263.04	82.4986	18.4774	3.01239	4.94721	632.897	1.74462e-14	6.86965e-13	3.49895e-107	6.11233e-107	0.1	0.128411	0.0102813	0.87831	0.979659	0.0213116	0.000616418		6.60585	7.01872	6.67467	47.5484	64.063	52.3652			-1.36738	-1.29978	-1.35589		1.15807	1.57307	1.29191
ENSG00000128228	SDF2L1	protein_coding	stromal cell derived factor 2 like 1		GO:0035269 (protein O-linked mannosylation), GO:0042981 (regulation of apoptotic process), GO:0071712 (ER-associated misfolded protein catabolic process), GO:0005788 (endoplasmic reticulum lumen), GO:0005789 (endoplasmic reticulum membrane), GO:0034663 (endoplasmic reticulum chaperone complex), GO:0004169 (dolichyl-phosphate-mannose-protein mannosyltransferase activity), GO:0051087 (chaperone bin…				2262.31	77.2654	18.3107	3.04402	4.54817	632.568	1.75186e-14	6.8808e-13	1.11338e-116	2.15779e-116	0.1	0.128411	0.00142738	0.87831	0.994544	0.0213116	4.45769e-05		4.19747	4.95439	5.91774	40.7361	45.0024	38.7406			-1.49084	-1.3246	-1.13743		1.29486	1.43214	1.22587
ENSG00000227617	CERS6-AS1	processed_transcript	CERS6 antisense RNA 1						2260.53	90.6432	21.6136	-3.21138	5.7538	631.771	1.76954e-14	6.93278e-13	2.48726e-125	4.31026e-125	0.1	0.128411	0.000456854	-0.87831	-0.995968	0.0213116	2.4354e-05		101.221	89.936	100.326	7.56921	11.9043	11.9731			1.56465	1.39762	1.5521		-1.86654	-1.32748	-1.32036
ENSG00000185189	NRBP2	protein_coding	nuclear receptor binding protein 2		GO:0006468 (protein phosphorylation), GO:0006888 (ER to Golgi vesicle-mediated transport), GO:0016242 (negative regulation of macroautophagy), GO:0030182 (neuron differentiation), GO:0035556 (intracellular signal transduction), GO:0043524 (negative regulation of neuron apoptotic process), GO:0005737 (cytoplasm), GO:0005829 (cytosol), GO:0012505 (endomembrane system), GO:0004674 (protein serine/th…				2255.58	76.9512	81.2917	2.98325	4.52033	629.547	1.81994e-14	7.11237e-13	1.22594e-106	2.29328e-106	0.1	0.128411	0.00491844	0.87831	0.989369	0.0213116	0.000168924		4.95439	5.6425	4.74796	41.2178	44.5895	35.7129			-1.31856	-1.18244	-1.36203		1.31707	1.42545	1.1205
ENSG00000182902	SLC25A18	protein_coding	solute carrier family 25 member 18		GO:0006811 (ion transport), GO:0006839 (mitochondrial transport), GO:0015992 (proton transport), GO:0089711 (L-glutamate transmembrane transport), GO:0005743 (mitochondrial inner membrane), GO:0016021 (integral component of membrane), GO:0005280 (hydrogen:amino acid symporter activity), GO:0005314 (high-affinity glutamate transmembrane transporter activity), GO:0005515 (protein binding), R-HSA-38…				2254.57	81.0364	54.9962	2.57893	4.83169	629.093	1.83043e-14	7.13546e-13	2.78243e-108	4.6578e-108	0.1	0.128411	0.00100486	0.87831	0.995661	0.0213116	2.81969e-05		8.94543	7.15634	8.25732	45.14	51.333	49.1999			-1.04433	-1.30181	-1.138		1.06229	1.24037	1.18148
ENSG00000010818	HIVEP2	protein_coding	human immunodeficiency virus type I enhancer binding protein 2	This gene encodes a member of a family of closely related, large, zinc finger-containing transcription factors. The encoded protein regulates transcription by binding to regulatory regions of various cellular and viral genes that maybe involved in growth, development and metastasis. The protein contains the ZAS domain comprised of two widely separated regions of zinc finger motifs, a stretch of h…	GO:0006355 (regulation of transcription, DNA-templated), GO:0006366 (transcription from RNA polymerase II promoter), GO:0007165 (signal transduction), GO:0007275 (multicellular organismal development), GO:0005634 (nucleus), GO:0005654 (nucleoplasm), GO:0003677 (DNA binding), GO:0003700 (sequence-specific DNA binding transcription factor activity), GO:0043565 (sequence-specific DNA binding), GO:00…				2253.25	85.5961	99.0059	-2.7529	5.23022	628.501	1.8442e-14	7.17123e-13	2.31531e-122	3.88318e-122	0.1	0.128411	3.63275e-06	-0.87831	-0.998443	0.0213116	3.63274e-06		63.719	67.2971	64.4071	11.6291	9.49592	7.84445			1.2387	1.31519	1.25373		-1.03092	-1.27648	-1.50022
ENSG00000183648	NDUFB1	protein_coding	NADH:ubiquinone oxidoreductase subunit B1		hsa00190 (Oxidative phosphorylation), hsa01100 (Metabolic pathways), hsa04714 (Thermogenesis), hsa04723 (Retrograde endocannabinoid signaling), hsa04932 (Non-alcoholic fatty liver disease (NAFLD)), hsa05010 (Alzheimer disease), hsa05012 (Parkinson disease), hsa05016 (Huntington disease), GO:0006120 (mitochondrial electron transport, NADH to ubiquinone), GO:0032981 (mitochondrial respiratory chain…				2252.76	90.7651	12.7245	2.26251	5.77299	628.28	1.84939e-14	7.17352e-13	1.32622e-103	1.8633e-103	0.1	0.128411	0.000208372	0.87831	0.99706	0.0213116	1.29507e-05		17.478	21.0562	17.8909	88.4221	87.1835	95.2344			-1.16716	-0.923851	-1.1369		1.04767	1.02777	1.15246
ENSG00000132823	OSER1	protein_coding	oxidative stress responsive serine rich 1						2249.28	87.6804	61.3776	-2.23123	5.43723	626.721	1.88634e-14	7.29867e-13	5.33986e-105	7.77506e-105	0.1	0.128411	6.04294e-06	-0.87831	-0.998602	0.0213116	2.92885e-06		71.7699	68.9486	72.9396	13.831	14.7944	16.8587			1.05945	1.00319	1.08215		-1.16083	-1.07561	-0.908353
ENSG00000168564	CDKN2AIP	protein_coding	CDKN2A interacting protein		GO:0006974 (cellular response to DNA damage stimulus), GO:0009967 (positive regulation of signal transduction), GO:0030307 (positive regulation of cell growth), GO:0030308 (negative regulation of cell growth), GO:0031647 (regulation of protein stability), GO:0001652 (granular component), GO:0005654 (nucleoplasm), GO:0005730 (nucleolus), GO:0002039 (p53 binding), GO:0003723 (RNA binding), GO:00055…				2246.66	76.56	56.6637	-4.63772	4.49266	625.547	1.9147e-14	7.39007e-13	1.15826e-133	3.39469e-133	0.1	0.128411	0.0105361	-0.87831	-0.97835	0.0213116	0.000698007		36.9515	40.6673	51.4706	1.72027	1.10098	2.33957			1.60277	1.73422	2.05984		-1.78543	-2.04812	-1.56328
ENSG00000275832	ARHGAP23	protein_coding	Rho GTPase activating protein 23	The RHO (see ARHA; MIM 165390) family of small GTPases are involved in signal transduction through transmembrane receptors, and they are inactive in the GDP-bound form and active in the GTP-bound form. GTPase-activating proteins, such as ARHGAP23, inactivate RHO family proteins by stimulating their hydrolysis of GTP (Katoh and Katoh, 2004 [PubMed 15254754]).[supplied by OMIM, Mar 2008]. Sequence …	GO:0007165 (signal transduction), GO:0043547 (positive regulation of GTPase activity), GO:0051056 (regulation of small GTPase mediated signal transduction), GO:0005829 (cytosol), GO:0070062 (extracellular vesicular exosome), GO:0005096 (GTPase activator activity), R-HSA-162582 (Homo sapiens: Signal Transduction), R-HSA-194315 (Homo sapiens: Signaling by Rho GTPases), R-HSA-194840 (Homo sapiens: R…				2245.99	71.1794	45.735	-3.25671	4.12841	625.251	1.92193e-14	7.39968e-13	1.98955e-120	4.45634e-120	0.1	0.128411	1.1657e-06	-0.87831	-0.999189	0.0213116	9.85556e-07		31.0338	30.9649	32.2724	3.7846	2.54601	3.50936			1.31813	1.31513	1.37124		-1.19552	-1.54313	-1.26585
ENSG00000223638	RFPL4A	protein_coding	ret finger protein like 4A		GO:0008270 (zinc ion binding)				2244.53	84.2173	32.6642	-2.42007	5.09492	624.594	1.93809e-14	7.44223e-13	8.94154e-110	1.41211e-109	0.1	0.128411	3.6517e-05	-0.87831	-0.997923	0.0213116	6.46683e-06		59.9344	55.8745	56.2874	9.42711	12.1107	10.5969			1.17588	1.07807	1.08832		-1.2624	-0.958069	-1.12179
ENSG00000138670	RASGEF1B	protein_coding	RasGEF domain family member 1B		GO:0007264 (small GTPase mediated signal transduction), GO:0043547 (positive regulation of GTPase activity), GO:0005769 (early endosome), GO:0005770 (late endosome), GO:0030496 (midbody), GO:0005088 (Ras guanyl-nucleotide exchange factor activity)				2243.07	69.0181	66.0531	-3.59046	4.004	623.943	1.95425e-14	7.44223e-13	1.39043e-120	3.43322e-120	0.1	0.128411	0.000662759	-0.87831	-0.99657	0.0213116	1.7627e-05		30.3456	27.2492	30.5521	2.06433	2.13314	3.09649			1.46046	1.31528	1.46963		-1.53203	-1.50781	-1.20554
ENSG00000132437	DDC	protein_coding	dopa decarboxylase	The encoded protein catalyzes the decarboxylation of L-3,4-dihydroxyphenylalanine (DOPA) to dopamine, L-5-hydroxytryptophan to serotonin and L-tryptophan to tryptamine. Defects in this gene are the cause of aromatic L-amino-acid decarboxylase deficiency (AADCD). AADCD deficiency is an inborn error in neurotransmitter metabolism that leads to combined serotonin and catecholamine deficiency. Multip…	hsa00350 (Tyrosine metabolism), hsa00360 (Phenylalanine metabolism), hsa00380 (Tryptophan metabolism), hsa01100 (Metabolic pathways), hsa04726 (Serotonergic synapse), hsa04728 (Dopaminergic synapse), hsa05030 (Cocaine addiction), hsa05031 (Amphetamine addiction), hsa05034 (Alcoholism), GO:0006520 (cellular amino acid metabolic process), GO:0007623 (circadian rhythm), GO:0010259 (multicellular org…				2243.03	83.1912	52.4692	2.83353	4.9978	623.925	1.9547e-14	7.44223e-13	7.84186e-105	1.31369e-104	0.1	0.128411	0.00838185	0.87831	0.983203	0.0213116	0.000420818		8.1197	7.91326	7.43159	47.4796	62.6868	57.2507			-1.23072	-1.26045	-1.33231		1.05895	1.44559	1.31895
ENSG00000124145	SDC4	protein_coding	syndecan 4	The protein encoded by this gene is a transmembrane (type I) heparan sulfate proteoglycan that functions as a receptor in intracellular signaling. The encoded protein is found as a homodimer and is a member of the syndecan proteoglycan family. This gene is found on chromosome 20, while a pseudogene has been found on chromosome 22. [provided by RefSeq, Jul 2008]. Publication Note: This RefSeq reco…	hsa04512 (ECM-receptor interaction), hsa04514 (Cell adhesion molecules (CAMs)), hsa05205 (Proteoglycans in cancer), hsa05418 (Fluid shear stress and atherosclerosis), GO:0001523 (retinoid metabolic process), GO:0001657 (ureteric bud development), GO:0001843 (neural tube closure), GO:0006024 (glycosaminoglycan biosynthetic process), GO:0006027 (glycosaminoglycan catabolic process), GO:0007165 (sig…				2242.91	97.8067	86.1532	-1.79239	7.68326	623.873	1.95601e-14	7.44223e-13	4.41486e-88	4.56112e-89	0.1	0.128411	0.00057489	-0.87831	-0.998171	0.0213116	5.01228e-06		330.843	317.907	307.585	93.0325	89.3167	93.7206			0.938981	0.881789	0.834474		-0.86937	-0.926912	-0.858961
ENSG00000179094	PER1	protein_coding	period circadian regulator 1	This gene is a member of the Period family of genes and is expressed in a circadian pattern in the suprachiasmatic nucleus, the primary circadian pacemaker in the mammalian brain. Genes in this family encode components of the circadian rhythms of locomotor activity, metabolism, and behavior. This gene is upregulated by CLOCK/ARNTL heterodimers but then represses this upregulation in a feedback lo…	hsa04710 (Circadian rhythm), hsa04713 (Circadian entrainment), hsa05168 (Herpes simplex infection), GO:0000122 (negative regulation of transcription from RNA polymerase II promoter), GO:0002028 (regulation of sodium ion transport), GO:0006351 (transcription, DNA-templated), GO:0007623 (circadian rhythm), GO:0009649 (entrainment of circadian clock), GO:0010608 (posttranscriptional regulation of ge…				2242.79	98.3775	55.8812	-2.20056	8.0948	623.817	1.95741e-14	7.44223e-13	5.08294e-95	6.37895e-96	0.1	0.128411	2.05278e-05	-0.87831	-0.998824	0.0213116	2.07466e-06		441.147	449.886	455.529	112.3	92.4132	88.2157			1.06796	1.09614	1.11404		-0.887003	-1.16276	-1.22837
ENSG00000185624	P4HB	protein_coding	prolyl 4-hydroxylase subunit beta	This gene encodes the beta subunit of prolyl 4-hydroxylase, a highly abundant multifunctional enzyme that belongs to the protein disulfide isomerase family. When present as a tetramer consisting of two alpha and two beta subunits, this enzyme is involved in hydroxylation of prolyl residues in preprocollagen. This enzyme is also a disulfide isomerase containing two thioredoxin domains that catalyz…	hsa04141 (Protein processing in endoplasmic reticulum), GO:0000302 (response to reactive oxygen species), GO:0006457 (protein folding), GO:0018401 (peptidyl-proline hydroxylation to 4-hydroxy-L-proline), GO:0034976 (response to endoplasmic reticulum stress), GO:0042158 (lipoprotein biosynthetic process), GO:0045454 (cell redox homeostasis), GO:0046598 (positive regulation of viral entry into host…				2242.41	98.7943	27.001	1.70989	8.53097	623.648	1.96162e-14	7.44223e-13	2.26668e-84	7.54222e-85	0.1	0.128411	7.95106e-07	0.87831	0.999511	0.0213116	3.58426e-07		180.285	171.408	167.692	571.131	571.406	556.612			-0.791066	-0.863088	-0.894338		0.861606	0.862298	0.824587
ENSG00000144476	ACKR3	protein_coding	atypical chemokine receptor 3	This gene encodes a member of the G-protein coupled receptor family. Although this protein was earlier thought to be a receptor for vasoactive intestinal peptide (VIP), it is now considered to be an orphan receptor, in that its endogenous ligand has not been identified. The protein is also a coreceptor for human immunodeficiency viruses (HIV). Translocations involving this gene and HMGA2 on chrom…	hsa04060 (Cytokine-cytokine receptor interaction), GO:0001525 (angiogenesis), GO:0001570 (vasculogenesis), GO:0006935 (chemotaxis), GO:0007155 (cell adhesion), GO:0007186 (G-protein coupled receptor signaling pathway), GO:0016032 (viral process), GO:0031623 (receptor internalization), GO:0070098 (chemokine-mediated signaling pathway), GO:0070374 (positive regulation of ERK1 and ERK2 cascade), GO:…				2241.87	83.9864	55.0475	-3.30014	5.07247	623.406	1.96771e-14	7.4472e-13	1.17435e-133	2.30416e-133	0.1	0.128411	0.000428359	-0.87831	-0.995962	0.0213116	2.44304e-05		58.0765	59.1086	65.3704	7.43159	4.33509	6.74348			1.41787	1.44245	1.58319		-1.25336	-1.82749	-1.36265
ENSG00000228170	AL031963.1	antisense							2237.46	64.1634	16.9831	3.42116	3.70864	621.438	2.01787e-14	7.61856e-13	9.26294e-105	2.25683e-104	0.1	0.128411	0.00186305	0.87831	0.995727	0.0213116	2.73533e-05		2.20195	1.99552	2.40838	22.1571	25.5289	23.3269			-1.30386	-1.37654	-1.23467		1.21945	1.40795	1.28768
ENSG00000149289	ZC3H12C	protein_coding	zinc finger CCCH-type containing 12C		GO:0008150 (biological_process), GO:0090305 (nucleic acid phosphodiester bond hydrolysis), GO:0005575 (cellular_component), GO:0003674 (molecular_function), GO:0004519 (endonuclease activity), GO:0046872 (metal ion binding)				2234.04	64.2853	99.5639	-3.11424	3.71495	612.737	2.25757e-14	8.364e-13	3.34819e-102	7.64008e-102	0.0765225	0.128411	2.17813e-08	-0.891133	-0.999886	0.017133	1.94296e-08		23.1893	23.1893	23.5334	2.61482	2.54601	2.89006			1.21065	1.21065	1.23023		-1.23781	-1.25949	-1.15423
ENSG00000184117	NIPSNAP1	protein_coding	nipsnap homolog 1	This gene encodes a member of the NipSnap family of proteins that may be involved in vesicular transport. A similar protein in mice inhibits the calcium channel TRPV6, and is also localized to the inner mitochondrial membrane where it may play a role in mitochondrial DNA maintenance. A pseudogene of this gene is located on the short arm of chromosome 17. Alternatively spliced transcript variants …	GO:0019233 (sensory perception of pain), GO:0005739 (mitochondrion), GO:0005743 (mitochondrial inner membrane), GO:0097060 (synaptic membrane), GO:0005515 (protein binding), GO:0042165 (neurotransmitter binding)				2231.32	87.8279	23.9995	2.22237	5.4494	618.698	2.09011e-14	7.87223e-13	2.67678e-97	3.82647e-97	0.1	0.128411	0.00422093	0.87831	0.99156	0.0213116	0.000106552		15.5513	15.3449	15.2072	66.1962	78.7198	70.3248			-1.02612	-1.04319	-1.05469		0.93199	1.17522	1.01679
ENSG00000166012	TAF1D	protein_coding	TATA-box binding protein associated factor, RNA polymerase I subunit D	TAF1D is a member of the SL1 complex, which includes TBP (MIM 600075) and TAF1A (MIM 604903), TAF1B (MIM 604904), and TAF1C (MIM 604905), and plays a role in RNA polymerase I transcription (Wang et al., 2004 [PubMed 15520167]; Gorski et al., 2007 [PubMed 17318177]).[supplied by OMIM, Jun 2009]. Sequence Note: This RefSeq record was created from transcript and genomic sequence data to make the seq…	GO:0006355 (regulation of transcription, DNA-templated), GO:0006361 (transcription initiation from RNA polymerase I promoter), GO:0006362 (transcription elongation from RNA polymerase I promoter), GO:0006363 (termination of RNA polymerase I transcription), GO:0045815 (positive regulation of gene expression, epigenetic), GO:0005654 (nucleoplasm), GO:0005668 (RNA polymerase transcription factor SL1…				2227.58	96.6652	41.5534	-1.99624	7.1683	617.034	2.1354e-14	8.02345e-13	4.13566e-93	9.42103e-95	0.1	0.128411	1.60924e-06	-0.87831	-0.998985	0.0213116	1.54606e-06		234.921	225.975	228.521	52.5028	58.0077	62.2739			1.01305	0.957526	0.973549		-1.10695	-0.968133	-0.869045
ENSG00000104870	FCGRT	protein_coding	Fc fragment of IgG receptor and transporter	This gene encodes a receptor that binds the Fc region of monomeric immunoglobulin G. The encoded protein transfers immunoglobulin G antibodies from mother to fetus across the placenta. This protein also binds immunoglobulin G to protect the antibody from degradation. Alternative splicing results in multiple transcript variants. [provided by RefSeq, Apr 2009].	GO:0002416 (IgG immunoglobulin transcytosis in epithelial cells mediated by FcRn immunoglobulin receptor), GO:0019882 (antigen processing and presentation), GO:0038094 (Fc-gamma receptor signaling pathway), GO:0005886 (plasma membrane), GO:0016021 (integral component of membrane), GO:0003823 (antigen binding), GO:0019770 (IgG receptor activity), GO:0019864 (IgG binding), GO:0030881 (beta-2-microg…				2224.34	89.9121	33.6262	2.1732	5.66593	615.59	2.1756e-14	8.15483e-13	9.87836e-100	1.37859e-99	0.1	0.128411	0.000533588	0.87831	0.996642	0.0213116	1.68976e-05		19.2671	19.1983	16.6523	79.3391	87.734	81.6098			-0.965577	-0.970253	-1.15485		0.969749	1.11146	1.00947
ENSG00000109072	VTN	protein_coding	vitronectin	The protein encoded by this gene is a member of the pexin family. It is found in serum and tissues and promotes cell adhesion and spreading, inhibits the membrane-damaging effect of the terminal cytolytic complement pathway, and binds to several serpin serine protease inhibitors. It is a secreted protein and exists in either a single chain form or a clipped, two chain form held together by a disu…	hsa04151 (PI3K-Akt signaling pathway), hsa04510 (Focal adhesion), hsa04512 (ECM-receptor interaction), hsa04610 (Complement and coagulation cascades), hsa05165 (Human papillomavirus infection), hsa05205 (Proteoglycans in cancer), GO:0006898 (receptor-mediated endocytosis), GO:0006955 (immune response), GO:0007155 (cell adhesion), GO:0007160 (cell-matrix adhesion), GO:0010811 (positive regulation …				2223.1	99.3202	35.5695	2.08822	9.19044	615.042	2.19108e-14	8.19317e-13	1.94883e-88	9.34418e-89	0.1	0.128411	0.00682231	0.87831	0.985371	0.0213116	0.000319451		235.402	214.002	217.856	865.642	1068.29	903.488			-0.954443	-1.09073	-1.06522		0.915323	1.21815	0.976919
ENSG00000198734	F5	protein_coding	coagulation factor V	This gene encodes an essential cofactor of the blood coagulation cascade. This factor circulates in plasma, and is converted to the active form by the release of the activation peptide by thrombin during coagulation. This generates a heavy chain and a light chain which are held together by calcium ions. The activated protein is a cofactor that participates with activated coagulation factor X to a…	hsa04610 (Complement and coagulation cascades), GO:0002576 (platelet degranulation), GO:0006508 (proteolysis), GO:0006888 (ER to Golgi vesicle-mediated transport), GO:0007596 (blood coagulation), GO:0008015 (blood circulation), GO:0030168 (platelet activation), GO:0032571 (response to vitamin K), GO:0048208 (COPII vesicle coating), GO:0000139 (Golgi membrane), GO:0005576 (extracellular region), G…				2218.89	83.3323	97.8579	3.48385	5.01479	613.172	2.24485e-14	8.364e-13	1.4237e-111	2.71506e-111	0.1	0.128411	0.014797	0.87831	0.97071	0.0213116	0.00127428		4.74796	5.78012	5.29845	50.7137	72.2515	54.3607			-1.63437	-1.42902	-1.52123		1.33129	1.82553	1.4278
ENSG00000029364	SLC39A9	protein_coding	solute carrier family 39 member 9		GO:0006829 (zinc ion transport), GO:0055085 (transmembrane transport), GO:0016021 (integral component of membrane), GO:0046873 (metal ion transmembrane transporter activity)				2218.39	90.329	78.6044	1.97991	5.71558	612.951	2.25129e-14	8.364e-13	6.69884e-95	1.7889e-99	0.1	0.128411	9.1009e-05	0.87831	0.998898	0.0213116	1.82158e-06		20.1616	21.9507	21.469	82.1603	86.3578	82.3668			-1.00728	-0.895275	-0.924585		0.917797	0.988014	0.921331
ENSG00000261716	AC239868.1	sense_overlapping							2217.86	83.095	97.1716	-2.64812	4.99261	612.714	2.25822e-14	8.364e-13	5.22077e-112	8.70006e-112	0.1	0.128411	0.000361423	-0.87831	-0.996099	0.0213116	2.2801e-05		54.9112	51.333	57.8012	7.98207	7.84445	10.3216			1.21206	1.11838	1.28352		-1.29924	-1.31927	-0.995456
ENSG00000120725	SIL1	protein_coding	SIL1 nucleotide exchange factor	This gene encodes a resident endoplasmic reticulum (ER), N-linked glycoprotein with an N-terminal ER targeting sequence, 2 putative N-glycosylation sites, and a C-terminal ER retention signal. This protein functions as a nucleotide exchange factor for another unfolded protein response protein. Mutations in this gene have been associated with Marinesco-Sjogren syndrome. Alternate transcriptional s…	hsa04141 (Protein processing in endoplasmic reticulum), GO:0006457 (protein folding), GO:0006886 (intracellular protein transport), GO:0005615 (extracellular space), GO:0005783 (endoplasmic reticulum), GO:0005788 (endoplasmic reticulum lumen), GO:0005515 (protein binding), GO:0051082 (unfolded protein binding)				2214.74	84.2558	21.6842	2.44134	5.09734	611.33	2.29924e-14	8.49576e-13	1.05224e-98	1.61979e-98	0.1	0.128411	0.00572565	0.87831	0.988635	0.0213116	0.000193005		10.5969	10.6657	10.5281	61.9299	50.5073	60.3472			-1.11835	-1.11049	-1.12625		1.22507	0.941101	1.18891
ENSG00000245112	SMARCA5-AS1	antisense	SMARCA5 antisense RNA 1						2211.28	65.741	27.8989	-3.45452	3.79699	609.796	2.34568e-14	8.64685e-13	9.64746e-110	2.35548e-109	0.1	0.128411	0.000967146	-0.87831	-0.996611	0.0213116	1.72054e-05		26.6987	25.4601	23.5334	1.8579	2.54601	2.4772			1.411	1.34735	1.2424		-1.4841	-1.24732	-1.26932
ENSG00000198805	PNP	protein_coding	purine nucleoside phosphorylase	This gene encodes an enzyme which reversibly catalyzes the phosphorolysis of purine nucleosides. The enzyme is trimeric, containing three identical subunits. Mutations which result in nucleoside phosphorylase deficiency result in defective T-cell (cell-mediated) immunity but can also affect B-cell immunity and antibody responses. Neurologic disorders may also be apparent in patients with immune d…	hsa00230 (Purine metabolism), hsa00240 (Pyrimidine metabolism), hsa00760 (Nicotinate and nicotinamide metabolism), hsa01100 (Metabolic pathways), GO:0006139 (nucleobase-containing compound metabolic process), GO:0006148 (inosine catabolic process), GO:0006195 (purine nucleotide catabolic process), GO:0006738 (nicotinamide riboside catabolic process), GO:0006955 (immune response), GO:0034356 (NAD …				2210.83	90.438	41.874	-2.63483	5.7303	609.599	2.35173e-14	8.64871e-13	1.36983e-109	2.06771e-109	0.1	0.128411	0.000697412	-0.87831	-0.99482	0.0213116	4.01852e-05		84.6375	91.7939	97.2299	12.5236	17.3404	14.1751			1.14182	1.25632	1.3376		-1.43478	-1.02156	-1.2794
ENSG00000163171	CDC42EP3	protein_coding	CDC42 effector protein 3	This gene encodes a member of a small family of guanosine triphosphate (GTP) metabolizing proteins that contain a CRIB (Cdc42, Rac interactive binding) domain. Members of this family of proteins act as effectors of CDC42 function. The encoded protein is involved in actin cytoskeleton re-organization during cell shape changes, including pseudopodia formation. A pseudogene of this gene is found on …	GO:0007165 (signal transduction), GO:0007266 (Rho protein signal transduction), GO:0008360 (regulation of cell shape), GO:0030838 (positive regulation of actin filament polymerization), GO:0031274 (positive regulation of pseudopodium assembly), GO:0043547 (positive regulation of GTPase activity), GO:0005737 (cytoplasm), GO:0005829 (cytosol), GO:0005886 (plasma membrane), GO:0012505 (endomembrane …				2209.23	92.8237	88.7763	-2.76951	6.1296	601.847	2.60382e-14	9.24861e-13	4.5539e-110	6.83022e-110	0.0765225	0.128411	5.01267e-06	-0.891133	-0.998183	0.017133	4.94846e-06		117.46	123.309	124.892	15.6889	15.6889	22.2259			1.27618	1.34515	1.36325		-1.47943	-1.47943	-1.02572
ENSG00000150782	IL18	protein_coding	interleukin 18	The protein encoded by this gene is a proinflammatory cytokine that augments natural killer cell activity in spleen cells, and stimulates interferon gamma production in T-helper type I cells. Alternatively spliced transcript variants encoding different isoforms have been found for this gene.[provided by RefSeq, Aug 2011].	hsa04060 (Cytokine-cytokine receptor interaction), hsa04621 (NOD-like receptor signaling pathway), hsa04623 (Cytosolic DNA-sensing pathway), hsa05132 (Salmonella infection), hsa05134 (Legionellosis), hsa05143 (African trypanosomiasis), hsa05144 (Malaria), hsa05152 (Tuberculosis), hsa05164 (Influenza A), hsa05321 (Inflammatory bowel disease (IBD)), hsa05323 (Rheumatoid arthritis), GO:0000165 (MAPK…				2208.42	90.3162	34.088	-2.37431	5.71432	608.53	2.38478e-14	8.74961e-13	1.11695e-104	1.60779e-104	0.1	0.128411	0.000130686	-0.87831	-0.996856	0.0213116	1.48122e-05		83.743	87.3211	92.3443	15.6889	15.5513	19.5423			1.06026	1.11924	1.19818		-1.21691	-1.22818	-0.932585
ENSG00000102554	KLF5	protein_coding	Kruppel like factor 5	This gene encodes a member of the Kruppel-like factor subfamily of zinc finger proteins. The encoded protein is a transcriptional activator that binds directly to a specific recognition motif in the promoters of target genes. This protein acts downstream of multiple different signaling pathways and is regulated by post-translational modification. It may participate in both promoting and suppressi…	GO:0000122 (negative regulation of transcription from RNA polymerase II promoter), GO:0001525 (angiogenesis), GO:0006366 (transcription from RNA polymerase II promoter), GO:0008284 (positive regulation of cell proliferation), GO:0030033 (microvillus assembly), GO:0032534 (regulation of microvillus assembly), GO:0035914 (skeletal muscle cell differentiation), GO:0045600 (positive regulation of fat…				2207.41	85.269	64.7255	-3.79486	5.19813	608.086	2.39868e-14	8.77997e-13	2.87388e-147	6.55932e-147	0.1	0.128411	0.000101769	-0.87831	-0.997504	0.0213116	9.33454e-06		67.366	65.3016	72.0451	5.6425	2.89006	6.19299			1.67327	1.62968	1.76744		-1.50885	-2.15304	-1.4085
ENSG00000130702	LAMA5	protein_coding	laminin subunit alpha 5	This gene encodes one of the vertebrate laminin alpha chains. Laminins, a family of extracellular matrix glycoproteins, are the major noncollagenous constituent of basement membranes. They have been implicated in a wide variety of biological processes including cell adhesion, differentiation, migration, signaling, neurite outgrowth and metastasis. Laminins are composed of 3 non identical chains: …	hsa01100 (Metabolic pathways), hsa04151 (PI3K-Akt signaling pathway), hsa04510 (Focal adhesion), hsa04512 (ECM-receptor interaction), hsa05145 (Toxoplasmosis), hsa05146 (Amoebiasis), hsa05165 (Human papillomavirus infection), hsa05200 (Pathways in cancer), hsa05222 (Small cell lung cancer), GO:0001525 (angiogenesis), GO:0001658 (branching involved in ureteric bud morphogenesis), GO:0001738 (morph…				2206.58	89.5658	63.244	2.57993	5.6283	607.717	2.41028e-14	8.78648e-13	6.5668e-106	9.84409e-106	0.1	0.128411	0.00278202	0.87831	0.991067	0.0213116	0.00011935		13.0741	12.9365	16.377	93.7206	79.6831	80.1648			-1.30396	-1.31719	-1.01813		1.3628	1.134	1.14249
ENSG00000153487	ING1	protein_coding	inhibitor of growth family member 1	This gene encodes a tumor suppressor protein that can induce cell growth arrest and apoptosis. The encoded protein is a nuclear protein that physically interacts with the tumor suppressor protein TP53 and is a component of the p53 signaling pathway. Reduced expression and rearrangement of this gene have been detected in various cancers. Multiple alternatively spliced transcript variants encoding …	GO:0007049 (cell cycle), GO:0008285 (negative regulation of cell proliferation), GO:0010941 (regulation of cell death), GO:0030308 (negative regulation of cell growth), GO:0005634 (nucleus), GO:0005515 (protein binding), GO:0008270 (zinc ion binding), GO:0035064 (methylated histone binding)				2206.48	81.5366	77.6616	-2.36355	4.87123	607.672	2.41173e-14	8.78648e-13	6.70944e-105	1.07713e-104	0.1	0.128411	1.23348e-06	-0.87831	-0.999098	0.0213116	1.22052e-06		47.686	48.9246	49.7503	8.39494	10.3905	9.63354			1.04348	1.079	1.10221		-1.21348	-0.960132	-1.05107
ENSG00000113916	BCL6	protein_coding	B cell CLL/lymphoma 6	The protein encoded by this gene is a zinc finger transcription factor and contains an N-terminal POZ domain. This protein acts as a sequence-specific repressor of transcription, and has been shown to modulate the transcription of START-dependent IL-4 responses of B cells. This protein can interact with a variety of POZ-containing proteins that function as transcription corepressors. This gene is…	hsa04068 (FoxO signaling pathway), hsa05202 (Transcriptional misregulation in cancer), GO:0000060 (protein import into nucleus, translocation), GO:0000122 (negative regulation of transcription from RNA polymerase II promoter), GO:0000902 (cell morphogenesis), GO:0001953 (negative regulation of cell-matrix adhesion), GO:0002467 (germinal center formation), GO:0002634 (regulation of germinal center…				2205.26	94.4911	68.3812	-2.11314	6.52967	607.133	2.42881e-14	8.82807e-13	1.09247e-96	1.64132e-99	0.1	0.128411	3.39271e-06	-0.87831	-0.99861	0.0213116	2.8985e-06		145.466	153.104	151.04	36.8827	30.6209	36.401			0.98575	1.0586	1.03927		-0.937437	-1.19077	-0.955421
ENSG00000283824	MIR22	miRNA	microRNA 22						2203.58	73.4047	1.12878	-3.25349	4.26807	606.392	2.45252e-14	8.89351e-13	6.85336e-123	1.49802e-122	0.1	0.128411	3.58485e-06	-0.87831	-0.998782	0.0213116	2.22346e-06		33.4421	35.1624	35.3	4.4039	3.71579	2.75244			1.30959	1.37796	1.3833		-1.15886	-1.32285	-1.58914
ENSG00000196352	CD55	protein_coding	CD55 molecule (Cromer blood group)	This gene encodes a glycoprotein involved in the regulation of the complement cascade. Binding of the encoded protein to complement proteins accelerates their decay, thereby disrupting the cascade and preventing damage to host cells. Antigens present on this protein constitute the Cromer blood group system (CROM). Alternative splicing results in multiple transcript variants. The predominant trans…	hsa04610 (Complement and coagulation cascades), hsa04640 (Hematopoietic cell lineage), hsa05416 (Viral myocarditis), GO:0006888 (ER to Golgi vesicle-mediated transport), GO:0006958 (complement activation, classical pathway), GO:0007204 (positive regulation of cytosolic calcium ion concentration), GO:0030449 (regulation of complement activation), GO:0031664 (regulation of lipopolysaccharide-mediat…				2202.84	78.516	66.5598	-2.80792	4.64592	606.063	2.46313e-14	8.91126e-13	1.60215e-112	2.90623e-112	0.1	0.128411	0.000261359	-0.87831	-0.996814	0.0213116	1.52059e-05		41.0113	44.039	45.6905	6.12418	5.22963	7.29396			1.15673	1.25487	1.30571		-1.24769	-1.41599	-1.05362
ENSG00000183798	EMILIN3	protein_coding	elastin microfibril interfacer 3		GO:0005578 (proteinaceous extracellular matrix), GO:0005737 (cytoplasm), GO:0031012 (extracellular matrix), R-HSA-1474244 (Homo sapiens: Extracellular matrix organization), R-HSA-1566948 (Homo sapiens: Elastic fibre formation), R-HSA-2129379 (Homo sapiens: Molecules associated with elastic fibres)				2201.35	59.0521	95.0616	3.94418	3.39774	605.406	2.4845e-14	8.96181e-13	6.21985e-107	1.88367e-106	0.1	0.128411	0.00153248	0.87831	0.996156	0.0213116	2.2138e-05		1.44503	1.30741	1.03216	20.9185	19.5423	18.1661			-1.28081	-1.33963	-1.46498		1.45311	1.36377	1.26853
ENSG00000198732	SMOC1	protein_coding	SPARC related modular calcium binding 1	This gene encodes a multi-domain secreted protein that may have a critical role in ocular and limb development. Mutations in this gene are associated with microphthalmia and limb anomalies. Alternatively spliced transcript variants encoding different isoforms have been found for this gene. [provided by RefSeq, Mar 2011].	GO:0001654 (eye development), GO:0007165 (signal transduction), GO:0030154 (cell differentiation), GO:0045667 (regulation of osteoblast differentiation), GO:0060173 (limb development), GO:0005604 (basement membrane), GO:0005509 (calcium ion binding), GO:0005515 (protein binding)				2200.81	74.0012	55.6247	2.8517	4.31204	605.167	2.49229e-14	8.96181e-13	2.21459e-99	4.13509e-99	0.1	0.128411	0.00400893	0.87831	0.991734	0.0213116	0.000102204		4.95439	4.88558	4.54153	34.5431	38.0525	31.3778			-1.17996	-1.1943	-1.26826		1.21365	1.34594	1.08294
ENSG00000006327	TNFRSF12A	protein_coding	TNF receptor superfamily member 12A		hsa04060 (Cytokine-cytokine receptor interaction), GO:0001525 (angiogenesis), GO:0006931 (substrate-dependent cell migration, cell attachment to substrate), GO:0033209 (tumor necrosis factor-mediated signaling pathway), GO:0043065 (positive regulation of apoptotic process), GO:0045765 (regulation of angiogenesis), GO:0045773 (positive regulation of axon extension), GO:0061041 (regulation of wound…				2200.67	98.4095	24.3394	-2.04166	8.12397	605.105	2.49434e-14	8.96181e-13	1.2475e-89	2.16169e-90	0.1	0.128411	0.000411464	-0.87831	-0.995893	0.0213116	2.52605e-05		471.218	422.362	452.501	117.873	97.574	111.474			1.08421	0.926996	1.02599		-0.896789	-1.16446	-0.975939
ENSG00000136536	MARCH7	protein_coding	membrane associated ring-CH-type finger 7	MARCH7 is a member of the MARCH family of membrane-bound E3 ubiquitin ligases (EC 6.3.2.19). MARCH proteins add ubiquitin (see MIM 191339) to target lysines in substrate proteins, thereby signaling their vesicular transport between membrane compartments (Bartee et al., 2004 [PubMed 14722266]).[supplied by OMIM, Mar 2010].	GO:0002643 (regulation of tolerance induction), GO:0016567 (protein ubiquitination), GO:0042130 (negative regulation of T cell proliferation), GO:0008270 (zinc ion binding), GO:0016740 (transferase activity)				2199	91.7335	72.3897	-2.25433	5.92396	604.369	2.51862e-14	9.02824e-13	9.05269e-101	1.5701e-105	0.1	0.128411	0.000154111	-0.87831	-0.997035	0.0213116	1.31756e-05		103.629	102.116	94.7527	18.3037	22.57	22.0883			1.12722	1.10639	1.00058		-1.25198	-0.976824	-1.00539
ENSG00000172216	CEBPB	protein_coding	CCAAT enhancer binding protein beta	This intronless gene encodes a transcription factor that contains a basic leucine zipper (bZIP) domain. The encoded protein functions as a homodimer but can also form heterodimers with CCAAT/enhancer-binding proteins alpha, delta, and gamma. Activity of this protein is important in the regulation of genes involved in immune and inflammatory responses, among other processes. The use of alternative…	hsa04657 (IL-17 signaling pathway), hsa04668 (TNF signaling pathway), hsa05152 (Tuberculosis), hsa05202 (Transcriptional misregulation in cancer), GO:0001541 (ovarian follicle development), GO:0001892 (embryonic placenta development), GO:0006355 (regulation of transcription, DNA-templated), GO:0006366 (transcription from RNA polymerase II promoter), GO:0006953 (acute-phase response), GO:0006954 (…				2198.49	98.3711	73.5441	-1.70335	8.08982	604.142	2.52614e-14	9.03442e-13	2.39853e-83	5.4274e-84	0.1	0.128411	6.23414e-05	-0.87831	-0.999219	0.0213116	9.15549e-07		425.114	418.096	406.811	125.098	126.819	131.911			0.873067	0.849163	0.809877		-0.875609	-0.856214	-0.800284
ENSG00000112406	HECA	protein_coding	hdc homolog, cell cycle regulator	This gene encodes the homolog of the Drosophila headcase protein, a highly basic, cytoplasmic protein that regulates the re-entry of imaginal cells into the mitotic cycle during adult morphogenesis. In Drosophila, the encoded protein also inhibits terminal branching of neighboring cells during tracheal development. [provided by RefSeq, Jul 2008].	GO:0030323 (respiratory tube development), GO:0045930 (negative regulation of mitotic cell cycle), GO:0005634 (nucleus), GO:0005737 (cytoplasm), GO:0016020 (membrane), GO:0003674 (molecular_function)				2195.34	86.6158	98.6916	-2.26828	5.3405	602.755	2.57276e-14	9.1801e-13	1.19038e-101	1.75274e-101	0.1	0.128411	0.000437559	-0.87831	-0.996335	0.0213116	2.0124e-05		69.4991	62.6868	68.4669	12.73	13.4181	15.4825			1.11498	0.970531	1.09401		-1.16418	-1.09831	-0.917031
ENSG00000267598	AC011446.2	antisense							2193.74	99.0316	13.6416	-2.50242	8.70515	602.048	2.59688e-14	9.24502e-13	1.75565e-95	4.53876e-96	0.1	0.128411	9.79548e-06	-0.87831	-0.998556	0.0213116	3.1262e-06		724.236	693.34	710.267	105.625	149.595	120.282			1.27927	1.21655	1.25125		-1.47516	-0.980946	-1.29096
ENSG00000075826	SEC31B	protein_coding	SEC31 homolog B, COPII coat complex component	This gene encodes a protein of unknown function. The protein has moderate similarity to rat VAP1 protein which is an endosomal membrane-associated protein, containing a putative Ca2+/calmodulin-dependent kinase II phosphorylation site. [provided by RefSeq, Jul 2008].	hsa04141 (Protein processing in endoplasmic reticulum), GO:0015031 (protein transport), GO:0016192 (vesicle-mediated transport), GO:0005789 (endoplasmic reticulum membrane), GO:0012507 (ER to Golgi transport vesicle membrane), GO:0030120 (vesicle coat)				2192.15	76.8678	86.5508	3.1426	4.5131	594.397	2.87498e-14	1.00066e-12	1.18504e-100	2.24337e-100	0.0765225	0.128411	0.00986338	0.891133	0.980513	0.017133	0.000565891		4.67915	4.67915	4.47271	47.8236	38.7406	35.7817			-1.32708	-1.32708	-1.37237		1.57201	1.28165	1.17287
ENSG00000273802	HIST1H2BG	protein_coding	histone cluster 1 H2B family member g	Histones are basic nuclear proteins that are responsible for the nucleosome structure of the chromosomal fiber in eukaryotes. Nucleosomes consist of approximately 146 bp of DNA wrapped around a histone octamer composed of pairs of each of the four core histones (H2A, H2B, H3, and H4). The chromatin fiber is further compacted through the interaction of a linker histone, H1, with the DNA between th…	hsa05034 (Alcoholism), hsa05203 (Viral carcinogenesis), hsa05322 (Systemic lupus erythematosus), GO:0002227 (innate immune response in mucosa), GO:0006334 (nucleosome assembly), GO:0016567 (protein ubiquitination), GO:0019731 (antibacterial humoral response), GO:0050830 (defense response to Gram-positive bacterium), GO:0000786 (nucleosome), GO:0005615 (extracellular space), GO:0005634 (nucleus), …				2188.83	58.1928	58.5685	-4.9071	3.3531	599.889	2.67219e-14	9.46525e-13	3.19044e-124	1.35519e-123	0.1	0.128411	0.00138454	-0.87831	-0.995962	0.0213116	2.44304e-05		18.0973	20.9874	19.4735	0.412866	0.963354	0.550488			1.41811	1.61195	1.51366		-1.64007	-1.34359	-1.56005
ENSG00000243989	ACY1	protein_coding	aminoacylase 1	This gene encodes a cytosolic, homodimeric, zinc-binding enzyme that catalyzes the hydrolysis of acylated L-amino acids to L-amino acids and an acyl group, and has been postulated to function in the catabolism and salvage of acylated amino acids. This gene is located on chromosome 3p21.1, a region reduced to homozygosity in small-cell lung cancer (SCLC), and its expression has been reported to be…	hsa00220 (Arginine biosynthesis), hsa01100 (Metabolic pathways), hsa01210 (2-Oxocarboxylic acid metabolism), hsa01230 (Biosynthesis of amino acids), GO:0006508 (proteolysis), GO:0006520 (cellular amino acid metabolic process), GO:0006805 (xenobiotic metabolic process), GO:0005829 (cytosol), GO:0070062 (extracellular vesicular exosome), GO:0004046 (aminoacylase activity), GO:0005515 (protein bindi…				2188.52	88.8925	35.8902	2.42819	5.55909	599.755	2.67695e-14	9.46525e-13	3.68228e-97	5.33743e-97	0.1	0.128411	0.00806564	0.87831	0.984015	0.0213116	0.000381261		14.932	14.5191	14.7256	73.0773	90.9681	73.8342			-1.11923	-1.15485	-1.13693		1.02939	1.33775	1.04386
ENSG00000166598	HSP90B1	protein_coding	heat shock protein 90 beta family member 1	This gene encodes a member of a family of adenosine triphosphate(ATP)-metabolizing molecular chaperones with roles in stabilizing and folding other proteins. The encoded protein is localized to melanosomes and the endoplasmic reticulum. Expression of this protein is associated with a variety of pathogenic states, including tumor formation. There is a microRNA gene located within the 5_ exon of th…	hsa04141 (Protein processing in endoplasmic reticulum), hsa04151 (PI3K-Akt signaling pathway), hsa04657 (IL-17 signaling pathway), hsa04915 (Estrogen signaling pathway), hsa04918 (Thyroid hormone synthesis), hsa05200 (Pathways in cancer), hsa05215 (Prostate cancer), hsa05418 (Fluid shear stress and atherosclerosis), GO:0001666 (response to hypoxia), GO:0002224 (toll-like receptor signaling pathwa…				2183.3	99.1919	41.1685	1.8674	8.90071	597.459	2.75986e-14	9.73633e-13	1.41511e-83	6.293e-84	0.1	0.128411	0.00091518	0.87831	0.995123	0.0213116	3.5615e-05		201.547	193.359	221.778	710.749	798.207	741.232			-0.954825	-1.01406	-0.818123		0.853204	1.02018	0.913623
ENSG00000270087	AC010997.3	lincRNA							2179.05	63.6632	6.29169	-3.7894	3.67535	595.596	2.82928e-14	9.95867e-13	1.7862e-114	4.94301e-114	0.1	0.128411	0.000790868	-0.87831	-0.996637	0.0213116	1.69431e-05		24.9096	21.9507	23.8774	1.65146	1.30741	2.13314			1.4722	1.30415	1.41577		-1.40937	-1.55215	-1.23061
ENSG00000174851	YIF1A	protein_coding	Yip1 interacting factor homolog A, membrane trafficking protein		GO:0006888 (ER to Golgi vesicle-mediated transport), GO:0015031 (protein transport), GO:0036498 (NA), GO:0005789 (endoplasmic reticulum membrane), GO:0005793 (endoplasmic reticulum-Golgi intermediate compartment), GO:0030134 (ER to Golgi transport vesicle), GO:0030173 (integral component of Golgi membrane), GO:0005515 (protein binding), R-HSA-381038 (Homo sapiens: XBP1(S) activates chaperone gene…				2178.05	92.8814	18.0926	1.98303	6.14371	595.154	2.84603e-14	9.99507e-13	3.91413e-91	2.62027e-94	0.1	0.128411	0.00186291	0.87831	0.995444	0.0213116	3.10879e-05		29.3823	28.6942	27.3868	113.332	105.418	119.181			-0.912559	-0.944544	-1.00734		0.965208	0.86266	1.03658
ENSG00000265794	AC005899.4	processed_transcript							2177.29	94.6514	7.35634	-2.29189	6.56941	594.821	2.85873e-14	1.00049e-12	1.5956e-97	2.0768e-100	0.1	0.128411	0.000427297	-0.87831	-0.995565	0.0213116	2.94641e-05		163.288	162.6	146.636	29.0382	36.7451	30.6897			1.16718	1.16116	1.01398		-1.24569	-0.925724	-1.1709
ENSG00000163435	ELF3	protein_coding	E74 like ETS transcription factor 3		GO:0001824 (blastocyst development), GO:0006357 (regulation of transcription from RNA polymerase II promoter), GO:0006366 (transcription from RNA polymerase II promoter), GO:0006954 (inflammatory response), GO:0007275 (multicellular organismal development), GO:0008544 (epidermis development), GO:0030198 (extracellular matrix organization), GO:0030855 (epithelial cell differentiation), GO:0045892 …				2176.86	94.0679	57.9336	-1.84348	6.44351	594.633	2.86592e-14	1.00049e-12	3.04975e-89	1.15566e-91	0.1	0.128411	2.2113e-07	-0.87831	-0.999639	0.0213116	1.95987e-07		137.691	135.764	134.319	39.0158	38.4653	36.1258			0.914025	0.893988	0.878775		-0.85396	-0.873454	-0.959374
ENSG00000166483	WEE1	protein_coding	WEE1 G2 checkpoint kinase	This gene encodes a nuclear protein, which is a tyrosine kinase belonging to the Ser/Thr family of protein kinases. This protein catalyzes the inhibitory tyrosine phosphorylation of CDC2/cyclin B kinase, and appears to coordinate the transition between DNA replication and mitosis by protecting the nucleus from cytoplasmically activated CDC2 kinase. [provided by RefSeq, Jul 2008].	hsa04110 (Cell cycle), hsa05170 (Human immunodeficiency virus 1 infection), GO:0000082 (G1/S transition of mitotic cell cycle), GO:0000086 (G2/M transition of mitotic cell cycle), GO:0000226 (microtubule cytoskeleton organization), GO:0007067 (mitotic nuclear division), GO:0018108 (peptidyl-tyrosine phosphorylation), GO:0030010 (establishment of cell polarity), GO:0048812 (neuron projection morph…				2176.73	68.6334	70.7158	-2.97451	3.98323	594.577	2.86807e-14	1.00049e-12	4.54348e-103	9.46563e-103	0.1	0.128411	7.72096e-05	-0.87831	-0.998752	0.0213116	2.33451e-06		26.9051	28.8318	27.7308	3.09649	3.57817	3.92223			1.17176	1.26486	1.2124		-1.33198	-1.2017	-1.11535
[truncated: 15,145 more rows]
