# Supplementary material for: Activation of Polyamine Catabolism by N1,N11-Diethylnorspermine in Hepatic HepaRG Cells Induces Dedifferentiation and Mesenchymal-Like Phenotype
Source: Cells. 2018 Dec 18;7(12):275. doi: 10.3390/cells7120275 (PMC6316793; doi:10.3390/cells7120275)
Supplement: Supplementary file 1 [file cells-07-00275-s001.zip › Table S9. DENSpm+MeSpd vs control HepaRG.xlsx]

## Sheet: HepaRG(d) DENSpm+MeSpd vs...1
Gene ID	Symbol	Biotype	Name	RefSeq_Summary	Annotation		control	HepaRG_ DENSpm+MeSpd	Score	LogCPM rank (%)	Tr.Length rank (%)	LogFC	LogCPM	F	p (QLF test)	FDR (QLF test)	p (LR test)	p (ex. test)	p (Mann-Wh.)	FDR (Mann-Wh.)	p (t-test)	Spearman r	Pearson r	p (Spearman)	p (Pearson)	CPMs:	HepaRG_diff_contr_rep1	HepaRG_diff_contr_rep2	HepaRG_diff_contr_rep3	HepaRG_DENSpm+3-MeSpd_rep1	HepaRG_DENSpm+3-MeSpd_rep2	HepaRG_DENSpm+3-MeSpd_rep3			(log-R) k-1-RGII	(log-R) k-2-RGII	(log-R) k-3-RGII		(log-R) 50gamma-1	(log-R) 50gamma-2	(log-R) 50gamma-3
HepaRG: DENSpm+MeSpd vs control																											0	0	0	1	1	1			0	0	0		1	1	1
HepaRG vs Huh7.5																											1	1	1						1	1	1		-0.25	-0.25	-0.25
ENSG00000198840	MT-ND3	protein_coding	mitochondrially encoded NADH:ubiquinone oxidoreductase core subunit 3		hsa00190 (Oxidative phosphorylation), hsa01100 (Metabolic pathways), hsa04714 (Thermogenesis), hsa04723 (Retrograde endocannabinoid signaling), hsa05012 (Parkinson disease), R-HSA-1428517 (Homo sapiens: The citric acid (TCA) cycle and respiratory electron transport), R-HSA-1430728 (Homo sapiens: Metabolism), R-HSA-163200 (Homo sapiens: Respiratory electron transport, ATP synthesis by chemiosmotic…				1178.02	99.8578	2.70877	1.43115	12.9193	221.986	3.33427e-11	3.17505e-07	1.99584e-36	2.13776e-36	0.1	0.371353	0.00394361	0.87831	0.983042	0.0213116	0.000428906		3943.49	4620.9	4008.07	11631.9	10088	12183.4			-0.798934	-0.570339	-0.775508		0.761121	0.555721	0.827939
ENSG00000245532	NEAT1	lincRNA	nuclear paraspeckle assembly transcript 1 (non-protein coding)						1129.85	94.7325	98.3388	1.46153	6.76516	208.272	5.52703e-11	3.17505e-07	1.21953e-38	5.2846e-39	0.1	0.371353	0.013177	0.87831	0.964309	0.0213116	0.00188806		57.4108	63.9196	52.2371	186.251	143.527	148.283			-0.718963	-0.568981	-0.850407		0.9449	0.573526	0.619925
ENSG00000198888	MT-ND1	protein_coding	mitochondrially encoded NADH:ubiquinone oxidoreductase core subunit 1		hsa00190 (Oxidative phosphorylation), hsa01100 (Metabolic pathways), hsa04714 (Thermogenesis), hsa04723 (Retrograde endocannabinoid signaling), hsa05012 (Parkinson disease), R-HSA-1428517 (Homo sapiens: The citric acid (TCA) cycle and respiratory electron transport), R-HSA-1430728 (Homo sapiens: Metabolism), R-HSA-163200 (Homo sapiens: Respiratory electron transport, ATP synthesis by chemiosmotic…				1103.94	99.8204	25.4041	1.19535	12.3483	201.037	7.30767e-11	3.17505e-07	3.00292e-32	3.13912e-32	0.1	0.371353	4.67318e-05	0.87831	0.994418	0.0213116	4.66552e-05		2945.89	3466.18	3097.01	7562.87	7116.69	7096.24			-0.700993	-0.466499	-0.628868		0.658639	0.570935	0.566785
ENSG00000169715	MT1E	protein_coding	metallothionein 1E		hsa04978 (Mineral absorption), GO:0045926 (negative regulation of growth), GO:0071276 (cellular response to cadmium ion), GO:0071294 (cellular response to zinc ion), GO:0005634 (nucleus), GO:0005737 (cytoplasm), GO:0048471 (perinuclear region of cytoplasm), GO:0008270 (zinc ion binding), R-HSA-1430728 (Homo sapiens: Metabolism), R-HSA-5660526 (Homo sapiens: Response to metal ions), R-HSA-5661231 …				1078.59	98.9824	9.90721	-0.959292	9.1037	194.057	9.65288e-11	3.17505e-07	2.66748e-32	2.46554e-32	0.1	0.371353	0.000656188	-0.87831	-0.991872	0.0213116	9.88226e-05		754.435	687.01	737.745	386.939	353.894	379.929			0.533371	0.398681	0.501184		-0.426301	-0.554396	-0.452539
ENSG00000164266	SPINK1	protein_coding	serine peptidase inhibitor, Kazal type 1	The protein encoded by this gene is a trypsin inhibitor, which is secreted from pancreatic acinar cells into pancreatic juice. It is thought to function in the prevention of trypsin-catalyzed premature activation of zymogens within the pancreas and the pancreatic duct. Mutations in this gene are associated with hereditary pancreatitis and tropical calcific pancreatitis. [provided by RefSeq, Oct 2…	GO:0010751 (negative regulation of nitric oxide mediated signal transduction), GO:0050732 (negative regulation of peptidyl-tyrosine phosphorylation), GO:0060046 (regulation of acrosome reaction), GO:0090281 (negative regulation of calcium ion import), GO:1900004 (negative regulation of serine-type endopeptidase activity), GO:2001256 (regulation of store-operated calcium entry), GO:0001669 (acroso…				1060	87.9611	12.1895	1.41796	5.75498	189.002	1.18782e-10	3.17505e-07	1.008e-36	2.20456e-37	0.1	0.371353	0.000203217	0.87831	0.988366	0.0213116	0.000202222		33.2115	30.6247	24.1159	83.6128	75.602	75.8523			-0.50422	-0.614303	-0.935339		0.777561	0.635828	0.640474
ENSG00000117594	HSD11B1	protein_coding	hydroxysteroid 11-beta dehydrogenase 1	The protein encoded by this gene is a microsomal enzyme that catalyzes the conversion of the stress hormone cortisol to the inactive metabolite cortisone. In addition, the encoded protein can catalyze the reverse reaction, the conversion of cortisone to cortisol. Too much cortisol can lead to central obesity, and a particular variation in this gene has been associated with obesity and insulin res…	hsa00140 (Steroid hormone biosynthesis), hsa00980 (Metabolism of xenobiotics by cytochrome P450), hsa01100 (Metabolic pathways), hsa05204 (Chemical carcinogenesis), GO:0006704 (glucocorticoid biosynthetic process), GO:0030324 (lung development), GO:0055114 (oxidation-reduction process), GO:0005789 (endoplasmic reticulum membrane), GO:0016020 (membrane), GO:0016021 (integral component of membrane)…				885.698	68.2305	34.6154	-1.85089	4.17964	144.163	9.71806e-10	2.05452e-06	1.35458e-31	1.85848e-31	0.1	0.371353	0.000372416	-0.87831	-0.985894	0.0213116	0.000297047		30.2909	27.2034	26.8696	6.84257	10.4307	6.09155			0.924835	0.779843	0.763259		-0.943755	-0.452379	-1.0718
ENSG00000283791	MIR612	miRNA	microRNA 612						877.86	80.3442	0.980245	1.4714	5.01999	142.258	1.07607e-09	2.05452e-06	1.75224e-28	2.12687e-28	0.1	0.371353	0.00872848	0.87831	0.963699	0.0213116	0.00195269		17.774	19.3595	14.1858	55.1578	44.8105	42.3905			-0.62727	-0.515998	-0.916144		0.904076	0.615958	0.539379
ENSG00000198763	MT-ND2	protein_coding	mitochondrially encoded NADH:ubiquinone oxidoreductase core subunit 2		hsa00190 (Oxidative phosphorylation), hsa01100 (Metabolic pathways), hsa04714 (Thermogenesis), hsa04723 (Retrograde endocannabinoid signaling), hsa05012 (Parkinson disease), R-HSA-1428517 (Homo sapiens: The citric acid (TCA) cycle and respiratory electron transport), R-HSA-1430728 (Homo sapiens: Metabolism), R-HSA-163200 (Homo sapiens: Respiratory electron transport, ATP synthesis by chemiosmotic…				855.897	99.8878	30.1856	1.09323	13.2877	136.971	1.43716e-09	2.40095e-06	1.07858e-22	1.12837e-22	0.1	0.371353	0.00195667	0.87831	0.993104	0.0213116	7.11744e-05		5608.32	7020.89	6518.63	13825.6	13556.4	13470.1			-0.729859	-0.405877	-0.51293		0.571534	0.543171	0.533961
ENSG00000106336	FBXO24	protein_coding	F-box protein 24	This gene encodes a member of the F-box protein family which is characterized by an approximately 40 amino acid motif, the F-box. The F-box proteins constitute one of the four subunits of the ubiquitin protein ligase complex called SCFs (SKP1-cullin-F-box), which function in phosphorylation-dependent ubiquitination. The F-box proteins are divided into 3 classes: Fbws containing WD-40 domains, Fbl…	GO:0016567 (protein ubiquitination), GO:0000151 (ubiquitin ligase complex), GO:0004842 (ubiquitin-protein transferase activity), GO:0005515 (protein binding)				819.706	84.1152	46.8423	1.68248	5.34674	128.426	2.34469e-09	3.48186e-06	5.76978e-27	6.92658e-27	0.1	0.371353	0.0341606	0.87831	0.925009	0.0213116	0.00822456		20.3608	21.4456	15.9382	76.7702	47.0635	61.5831			-0.701406	-0.63306	-1.01934		1.11527	0.432272	0.806265
ENSG00000198899	MT-ATP6	protein_coding	mitochondrially encoded ATP synthase membrane subunit 6		hsa00190 (Oxidative phosphorylation), hsa01100 (Metabolic pathways), hsa04714 (Thermogenesis), hsa05010 (Alzheimer disease), hsa05012 (Parkinson disease), hsa05016 (Huntington disease), R-HSA-1428517 (Homo sapiens: The citric acid (TCA) cycle and respiratory electron transport), R-HSA-1430728 (Homo sapiens: Metabolism), R-HSA-163200 (Homo sapiens: Respiratory electron transport, ATP synthesis by …				811.986	99.9476	13.1098	1.10359	14.6854	126.631	2.6083e-09	3.48599e-06	1.02131e-20	1.07172e-20	0.1	0.371353	0.000677394	0.87831	0.987711	0.0213116	0.000225619		15598.3	18240.3	16365.7	36799.2	33404.9	37679.6			-0.650672	-0.42496	-0.58139		0.587508	0.4479	0.621614
ENSG00000125148	MT2A	protein_coding	metallothionein 2A		hsa04978 (Mineral absorption), GO:0006878 (cellular copper ion homeostasis), GO:0010038 (response to metal ion), GO:0035690 (cellular response to drug), GO:0036016 (cellular response to interleukin-3), GO:0036018 (cellular response to erythropoietin), GO:0045926 (negative regulation of growth), GO:0060333 (interferon-gamma-mediated signaling pathway), GO:0071294 (cellular response to zinc ion), G…				788.939	99.6857	12.8779	-0.849689	10.6372	121.327	3.60173e-09	3.96689e-06	8.54384e-21	8.67478e-21	0.1	0.371353	0.000607817	-0.87831	-0.987349	0.0213116	0.000239057		1999.61	2019.56	2125.78	1231.08	1020.21	1158.56			0.392037	0.40634	0.480225		-0.306864	-0.577436	-0.394302
ENSG00000248527	MTATP6P1	unprocessed_pseudogene	mitochondrially encoded ATP synthase 6 pseudogene 1						784.729	99.8354	13.1098	0.927334	12.4907	120.368	3.82336e-09	3.96689e-06	6.40366e-20	6.60766e-20	0.1	0.371353	0.00424918	0.87831	0.981531	0.0213116	0.000508481		3777.76	4176.89	3945.74	8134.23	6997.69	7499.79			-0.531925	-0.387103	-0.469194		0.574139	0.35707	0.457013
ENSG00000213886	UBD	protein_coding	ubiquitin D		GO:0006508 (proteolysis), GO:0006511 (ubiquitin-dependent protein catabolic process), GO:0016567 (protein ubiquitination), GO:0032446 (protein modification by small protein conjugation), GO:0034341 (response to interferon-gamma), GO:0034612 (response to tumor necrosis factor), GO:0043011 (myeloid dendritic cell differentiation), GO:0043065 (positive regulation of apoptotic process), GO:0043123 (p…				784.084	65.7164	32.9991	-1.36303	4.02432	120.221	3.85855e-09	3.96689e-06	3.5842e-23	4.62749e-23	0.1	0.371353	0.00675926	-0.87831	-0.979235	0.0213116	0.000642304		21.8628	21.6959	26.0351	8.26115	9.34594	9.42939			0.521639	0.511514	0.754109		-0.695934	-0.55095	-0.540378
ENSG00000212907	MT-ND4L	protein_coding	mitochondrially encoded NADH:ubiquinone oxidoreductase core subunit 4L		hsa00190 (Oxidative phosphorylation), hsa01100 (Metabolic pathways), hsa04714 (Thermogenesis), hsa04723 (Retrograde endocannabinoid signaling), hsa05012 (Parkinson disease)				748.521	99.8952	2.22239	0.944594	13.3239	112.233	6.45533e-09	6.16254e-06	1.48657e-18	1.53884e-18	0.1	0.371353	0.000207478	0.87831	0.990921	0.0213116	0.000123273		6709.14	7716.83	6609.67	13489.8	13045.3	13951.2			-0.533803	-0.331978	-0.555345		0.47365	0.425316	0.52216
ENSG00000198938	MT-CO3	protein_coding	mitochondrially encoded cytochrome c oxidase III		hsa00190 (Oxidative phosphorylation), hsa01100 (Metabolic pathways), hsa04260 (Cardiac muscle contraction), hsa04714 (Thermogenesis), hsa04932 (Non-alcoholic fatty liver disease (NAFLD)), hsa05010 (Alzheimer disease), hsa05012 (Parkinson disease), hsa05016 (Huntington disease), R-HSA-1428517 (Homo sapiens: The citric acid (TCA) cycle and respiratory electron transport), R-HSA-1430728 (Homo sapien…				735.792	99.9551	17.1057	0.984023	14.7781	109.425	7.79542e-09	6.94572e-06	8.50564e-18	8.84196e-18	0.1	0.371353	6.31921e-05	0.87831	0.993561	0.0213116	6.20617e-05		18499.3	20268.6	17840	37222.3	36055.6	38691			-0.519193	-0.38743	-0.571542		0.489426	0.443483	0.545255
ENSG00000168765	GSTM4	protein_coding	glutathione S-transferase mu 4	Cytosolic and membrane-bound forms of glutathione S-transferase are encoded by two distinct supergene families. At present, eight distinct classes of the soluble cytoplasmic mammalian glutathione S-transferases have been identified: alpha, kappa, mu, omega, pi, sigma, theta and zeta. This gene encodes a glutathione S-transferase that belongs to the mu class. The mu class of enzymes functions in t…	hsa00480 (Glutathione metabolism), hsa00980 (Metabolism of xenobiotics by cytochrome P450), hsa00982 (Drug metabolism - cytochrome P450), hsa00983 (Drug metabolism - other enzymes), hsa01524 (Platinum drug resistance), hsa05200 (Pathways in cancer), hsa05204 (Chemical carcinogenesis), hsa05225 (Hepatocellular carcinoma), hsa05418 (Fluid shear stress and atherosclerosis), GO:0006749 (glutathione m…				713.355	90.4527	35.9473	-0.782087	6.04816	104.538	1.09351e-08	9.13421e-06	4.84173e-19	3.85474e-19	0.1	0.371353	0.0009536	-0.87831	-0.996347	0.0213116	1.9989e-05		82.9452	84.1969	83.279	49.8172	50.151	45.6449			0.370732	0.391835	0.376389		-0.34237	-0.333107	-0.463479
ENSG00000116661	FBXO2	protein_coding	F-box protein 2	This gene encodes a member of the F-box protein family which is characterized by an approximately 40 amino acid motif, the F-box. The F-box proteins constitute one of the four subunits of the ubiquitin protein ligase complex called SCFs (SKP1-cullin-F-box), which function in phosphorylation-dependent ubiquitination. The F-box proteins are divided into 3 classes: Fbws containing WD-40 domains, Fbl…	hsa04120 (Ubiquitin mediated proteolysis), hsa04141 (Protein processing in endoplasmic reticulum), GO:0000209 (protein polyubiquitination), GO:0006464 (cellular protein modification process), GO:0006508 (proteolysis), GO:0006516 (glycoprotein catabolic process), GO:0008285 (negative regulation of cell proliferation), GO:0016567 (protein ubiquitination), GO:0030433 (ER-associated ubiquitin-depende…				701.266	90.0412	15.4295	1.19353	5.99158	101.94	1.31653e-08	1.03502e-05	1.00711e-20	7.32671e-21	0.1	0.371353	0.0165406	0.87831	0.940774	0.0213116	0.00515765		44.727	37.6341	33.4618	99.1338	71.9304	93.8767			-0.362877	-0.600392	-0.760868		0.751058	0.299033	0.674045
ENSG00000162511	LAPTM5	protein_coding	lysosomal protein transmembrane 5	This gene encodes a transmembrane receptor that is associated with lysosomes. The encoded protein, also known as E3 protein, may play a role in hematopoiesis. [provided by RefSeq, Feb 2009].	hsa04142 (Lysosome), GO:0006810 (transport), GO:0005764 (lysosome), GO:0005765 (lysosomal membrane), GO:0005887 (integral component of plasma membrane), GO:0005515 (protein binding)				693.907	83.6289	49.7905	-0.968283	5.29555	100.37	1.47572e-08	1.09572e-05	1.77907e-19	1.15358e-19	0.1	0.371353	0.000615002	-0.87831	-0.980834	0.0213116	0.000547509		49.6503	55.575	50.0676	28.3716	23.198	27.7875			0.404554	0.561219	0.416161		-0.3615	-0.630916	-0.389517
ENSG00000228253	MT-ATP8	protein_coding	mitochondrially encoded ATP synthase membrane subunit 8		hsa00190 (Oxidative phosphorylation), hsa01100 (Metabolic pathways), hsa04714 (Thermogenesis), hsa05010 (Alzheimer disease), hsa05012 (Parkinson disease), hsa05016 (Huntington disease), R-HSA-1428517 (Homo sapiens: The citric acid (TCA) cycle and respiratory electron transport), R-HSA-1430728 (Homo sapiens: Metabolism), R-HSA-163200 (Homo sapiens: Respiratory electron transport, ATP synthesis by …				651.522	99.8803	1.66118	0.929526	13.2452	91.5037	2.89847e-08	1.96364e-05	6.02223e-16	6.2302e-16	0.1	0.371353	0.00132253	0.87831	0.983549	0.0213116	0.000403733		5718.38	7200.97	7137.71	13022	12189.3	12990.4			-0.68573	-0.35325	-0.365975		0.501258	0.405937	0.49776
ENSG00000006210	CX3CL1	protein_coding	C-X3-C motif chemokine ligand 1		hsa04060 (Cytokine-cytokine receptor interaction), hsa04062 (Chemokine signaling pathway), hsa04668 (TNF signaling pathway), hsa05163 (Human cytomegalovirus infection), GO:0002523 (leukocyte migration involved in inflammatory response), GO:0002548 (monocyte chemotaxis), GO:0006935 (chemotaxis), GO:0006952 (defense response), GO:0006955 (immune response), GO:0007155 (cell adhesion), GO:0007186 (G-…				650.681	76.2813	92.2703	-1.07854	4.71772	91.3309	2.93848e-08	1.96364e-05	2.1451e-18	2.50735e-18	0.1	0.371353	0.00218534	-0.87831	-0.971058	0.0213116	0.00124436		35.1307	32.377	38.9692	16.1051	19.276	15.0203			0.489035	0.377865	0.630962		-0.547186	-0.314351	-0.636325
ENSG00000135094	SDS	protein_coding	serine dehydratase	This gene encodes one of three enzymes that are involved in metabolizing serine and glycine. L-serine dehydratase converts L-serine to pyruvate and ammonia and requires pyridoxal phosphate as a cofactor. The encoded protein can also metabolize threonine to NH4+ and 2-ketobutyrate. The encoded protein is found predominantly in the liver. [provided by RefSeq, Jul 2008]. Publication Note: This RefSe…	hsa00260 (Glycine, serine and threonine metabolism), hsa00270 (Cysteine and methionine metabolism), hsa00290 (Valine, leucine and isoleucine biosynthesis), hsa01100 (Metabolic pathways), hsa01200 (Carbon metabolism), hsa01230 (Biosynthesis of amino acids), GO:0006094 (gluconeogenesis), GO:0006565 (L-serine catabolic process), GO:0042866 (pyruvate biosynthetic process), GO:0005739 (mitochondrion),…				619.669	67.8638	20.7573	-1.0613	4.15169	85.0389	4.91612e-08	3.05579e-05	6.98928e-17	8.48506e-17	0.1	0.371353	0.000751712	-0.87831	-0.985925	0.0213116	0.000295768		22.2801	23.7821	25.3676	10.5142	12.4334	11.2652			0.386566	0.473163	0.559261		-0.569641	-0.36379	-0.485559
ENSG00000167107	ACSF2	protein_coding	acyl-CoA synthetase family member 2		GO:0006631 (fatty acid metabolic process), GO:0035338 (long-chain fatty-acyl-CoA biosynthetic process), GO:0005759 (mitochondrial matrix), GO:0003996 (acyl-CoA ligase activity), GO:0005515 (protein binding), GO:0005524 (ATP binding), R-HSA-1430728 (Homo sapiens: Metabolism), R-HSA-535734 (Homo sapiens: Fatty acid, triacylglycerol, and ketone body metabolism), R-HSA-556833 (Homo sapiens: Metabolis…				618.312	80.7033	20.4205	0.821455	5.04937	84.7674	5.03011e-08	3.05579e-05	4.96892e-16	5.62404e-16	0.1	0.371353	7.58089e-05	0.87831	0.995065	0.0213116	3.64692e-05		25.2841	23.198	22.9476	42.1402	42.9747	41.1388			-0.305349	-0.420103	-0.434508		0.388682	0.415701	0.355577
ENSG00000187837	HIST1H1C	protein_coding	histone cluster 1 H1 family member c	Histones are basic nuclear proteins responsible for nucleosome structure of the chromosomal fiber in eukaryotes. Two molecules of each of the four core histones (H2A, H2B, H3, and H4) form an octamer, around which approximately 146 bp of DNA is wrapped in repeating units, called nucleosomes. The linker histone, H1, interacts with linker DNA between nucleosomes and functions in the compaction of c…	GO:0000122 (negative regulation of transcription from RNA polymerase II promoter), GO:0006334 (nucleosome assembly), GO:0016584 (nucleosome positioning), GO:0080182 (histone H3-K4 trimethylation), GO:0098532 (histone H3-K27 trimethylation), GO:0000786 (nucleosome), GO:0005634 (nucleus), GO:0005719 (nuclear euchromatin), GO:0035327 (transcriptionally active chromatin), GO:0003723 (RNA binding), GO…				611.682	96.6779	11.5609	0.770319	7.44028	83.4448	5.62937e-08	3.27115e-05	1.08027e-15	1.03918e-15	0.1	0.371353	0.0212223	0.87831	0.948086	0.0213116	0.00397262		124.334	135.016	125.419	228.225	189.756	238.322			-0.420827	-0.303736	-0.408492		0.444967	0.181197	0.506891
ENSG00000130066	SAT1	protein_coding	spermidine/spermine N1-acetyltransferase 1	The protein encoded by this gene belongs to the acetyltransferase family, and is a rate-limiting enzyme in the catabolic pathway of polyamine metabolism. It catalyzes the acetylation of spermidine and spermine, and is involved in the regulation of the intracellular concentration of polyamines and their transport out of cells. Defects in this gene are associated with keratosis follicularis spinulo…	hsa00330 (Arginine and proline metabolism), hsa01100 (Metabolic pathways), hsa04216 (Ferroptosis), GO:0001525 (angiogenesis), GO:0006596 (polyamine biosynthetic process), GO:0009447 (putrescine catabolic process), GO:0032918 (spermidine acetylation), GO:0042127 (regulation of cell proliferation), GO:0046208 (spermine catabolic process), GO:0005622 (intracellular), GO:0005829 (cytosol), GO:0004145…				593.749	98.4287	20.6749	0.644143	8.44489	79.9054	7.66574e-08	4.26886e-05	1.80268e-14	1.79083e-14	0.1	0.371353	0.015013	0.87831	0.966043	0.0213116	0.00171003		271.7	266.109	277.625	403.044	406.215	465.128			-0.319093	-0.348868	-0.288197		0.24639	0.25764	0.452128
ENSG00000107262	BAG1	protein_coding	BCL2 associated athanogene 1	The oncogene BCL2 is a membrane protein that blocks a step in a pathway leading to apoptosis or programmed cell death. The protein encoded by this gene binds to BCL2 and is referred to as BCL2-associated athanogene. It enhances the anti-apoptotic effects of BCL2 and represents a link between growth factor receptors and anti-apoptotic mechanisms. Multiple protein isoforms are encoded by this mRNA …	hsa04141 (Protein processing in endoplasmic reticulum), GO:0006915 (apoptotic process), GO:0007166 (cell surface receptor signaling pathway), GO:0043066 (negative regulation of apoptotic process), GO:0050790 (regulation of catalytic activity), GO:0070389 (chaperone cofactor-dependent protein refolding), GO:1900034 (regulation of cellular response to heat), GO:0005634 (nucleus), GO:0005737 (cytopl…				586.038	90.4826	40.2873	-0.694447	6.05089	78.4004	8.77165e-08	4.68933e-05	1.05907e-14	9.53171e-15	0.1	0.371353	0.00150783	-0.87831	-0.984643	0.0213116	0.000351924		78.3557	80.3584	86.5334	48.0649	52.3206	51.1524			0.278072	0.313588	0.417894		-0.40453	-0.286829	-0.318195
ENSG00000156508	EEF1A1	protein_coding	eukaryotic translation elongation factor 1 alpha 1	This gene encodes an isoform of the alpha subunit of the elongation factor-1 complex, which is responsible for the enzymatic delivery of aminoacyl tRNAs to the ribosome. This isoform (alpha 1) is expressed in brain, placenta, lung, liver, kidney, and pancreas, and the other isoform (alpha 2) is expressed in brain, heart and skeletal muscle. This isoform is identified as an autoantigen in 66% of p…	hsa03013 (RNA transport), hsa05134 (Legionellosis), GO:0006351 (transcription, DNA-templated), GO:0006355 (regulation of transcription, DNA-templated), GO:0006414 (translational elongation), GO:0006479 (protein methylation), GO:0043312 (neutrophil degranulation), GO:0071364 (cellular response to epidermal growth factor stimulus), GO:1904714 (NA), GO:0005576 (extracellular region), GO:0005615 (ext…				572.861	99.2069	72.1715	-0.666328	9.44267	75.8522	1.1075e-07	5.69298e-05	7.07112e-14	7.12497e-14	0.1	0.371353	0.00152385	-0.87831	-0.96797	0.0213116	0.00152241		817.937	831.372	911.396	524.875	592.8	495.836			0.273638	0.297085	0.429366		-0.364414	-0.18947	-0.446205
ENSG00000164825	DEFB1	protein_coding	defensin beta 1	Defensins form a family of microbicidal and cytotoxic peptides made by neutrophils. Members of the defensin family are highly similar in protein sequence. This gene encodes defensin, beta 1, an antimicrobial peptide implicated in the resistance of epithelial surfaces to microbial colonization. This gene maps in close proximity to defensin family member, defensin, alpha 1 and has been implicated i…	GO:0002227 (innate immune response in mucosa), GO:0002526 (acute inflammatory response), GO:0006935 (chemotaxis), GO:0006955 (immune response), GO:0007186 (G-protein coupled receptor signaling pathway), GO:0009617 (response to bacterium), GO:0019730 (antimicrobial humoral response), GO:0019731 (antibacterial humoral response), GO:0019933 (cAMP-mediated signaling), GO:0033574 (response to testoste…				554.546	84.639	5.61957	-0.734734	5.39617	72.3603	1.54092e-07	7.62758e-05	7.3677e-14	6.37846e-14	0.1	0.371353	0.00414439	-0.87831	-0.981309	0.0213116	0.00052079		54.6571	53.9895	48.5655	30.875	32.8777	30.7081			0.409838	0.392738	0.245736		-0.375428	-0.290114	-0.38277
ENSG00000197989	SNHG12	antisense	small nucleolar RNA host gene 12						550.373	69.2106	29.1904	0.913917	4.24671	71.5729	1.66306e-07	7.93815e-05	4.51732e-14	5.32879e-14	0.1	0.371353	0.00661794	0.87831	0.985859	0.0213116	0.000298518		12.8507	13.101	13.1845	25.9517	22.6973	25.1172			-0.428516	-0.404399	-0.396449		0.483891	0.305309	0.440165
ENSG00000180198	RCC1	protein_coding	regulator of chromosome condensation 1		GO:0000082 (G1/S transition of mitotic cell cycle), GO:0007052 (mitotic spindle organization), GO:0007059 (chromosome segregation), GO:0007088 (regulation of mitosis), GO:0016032 (viral process), GO:0043547 (positive regulation of GTPase activity), GO:0051225 (spindle assembly), GO:0051290 (protein heterotetramerization), GO:0051301 (cell division), GO:0000790 (nuclear chromatin), GO:0000794 (con…				544.876	81.055	48.8477	0.790212	5.07579	70.5401	1.84e-07	8.47987e-05	5.72686e-14	6.39421e-14	0.1	0.371353	0.00117283	0.87831	0.986399	0.0213116	0.00027623		21.9463	25.8682	25.9517	41.3057	42.5574	43.7257			-0.520963	-0.302143	-0.297829		0.333794	0.374901	0.41224
ENSG00000162366	PDZK1IP1	protein_coding	PDZK1 interacting protein 1		GO:0016021 (integral component of membrane), GO:0070062 (extracellular vesicular exosome)				542.494	97.4186	16.6642	-0.563028	7.75897	70.0943	1.92279e-07	8.56604e-05	7.20759e-13	7.12401e-13	0.1	0.371353	9.22948e-05	-0.87831	-0.992188	0.0213116	9.131e-05		259.35	251.089	264.023	170.814	181.996	171.398			0.285957	0.239618	0.311525		-0.310807	-0.220355	-0.305939
ENSG00000146386	ABRACL	protein_coding	ABRA C-terminal like						540.02	91.9566	11.8677	0.738688	6.25277	69.6322	2.01304e-07	8.67878e-05	1.41787e-13	1.32104e-13	0.1	0.371353	0.0203406	0.87831	0.94688	0.0213116	0.00415767		59.9142	54.2398	56.9101	83.7797	105.392	96.2966			-0.286892	-0.425569	-0.358647		0.183474	0.507655	0.379979
ENSG00000157514	TSC22D3	protein_coding	TSC22 domain family member 3	The protein encoded by this gene shares significant sequence identity with the murine TSC-22 and Drosophila shs, both of which are leucine zipper proteins, that function as transcriptional regulators. The expression of this gene is stimulated by glucocorticoids and interleukin 10, and it appears to play a key role in the anti-inflammatory and immunosuppressive effects of this steroid and chemokin…	GO:0000122 (negative regulation of transcription from RNA polymerase II promoter), GO:0006355 (regulation of transcription, DNA-templated), GO:0006970 (response to osmotic stress), GO:0034220 (ion transmembrane transport), GO:0048642 (negative regulation of skeletal muscle tissue development), GO:0070236 (negative regulation of activation-induced cell death of T cells), GO:0005634 (nucleus), GO:0…				523.3	99.147	32.3556	0.600712	9.35647	66.5378	2.75477e-07	0.000110465	2.93514e-12	2.95719e-12	0.1	0.371353	0.00189211	0.87831	0.972399	0.0213116	0.00113223		500.509	573.607	488.409	799.829	754.435	815.267			-0.354441	-0.158504	-0.389604		0.319706	0.235626	0.347218
ENSG00000100664	EIF5	protein_coding	eukaryotic translation initiation factor 5	Eukaryotic translation initiation factor-5 (EIF5) interacts with the 40S initiation complex to promote hydrolysis of bound GTP with concomitant joining of the 60S ribosomal subunit to the 40S initiation complex. The resulting functional 80S ribosomal initiation complex is then active in peptidyl transfer and chain elongations (summary by Si et al., 1996 [PubMed 8663286]).[supplied by OMIM, May 20…	hsa03013 (RNA transport), GO:0001731 (formation of translation preinitiation complex), GO:0006413 (translational initiation), GO:0006446 (regulation of translational initiation), GO:0090630 (NA), GO:0005737 (cytoplasm), GO:0005829 (cytosol), GO:0005886 (plasma membrane), GO:0003723 (RNA binding), GO:0003743 (translation initiation factor activity), GO:0003924 (GTPase activity), GO:0005515 (protei…				522.953	94.5754	40.4819	0.661404	6.72911	66.4741	2.77296e-07	0.000110465	9.3489e-13	9.02214e-13	0.1	0.371353	0.0167408	0.87831	0.955728	0.0213116	0.00289663		85.1148	82.1942	78.8564	115.739	134.765	138.854			-0.270296	-0.319493	-0.377852		0.164312	0.380415	0.422914
ENSG00000206337	HCP5	sense_overlapping	HLA complex P5 (non-protein coding)		GO:0006952 (defense response)				522.25	81.8631	57.5052	-0.808666	5.14944	66.3452	2.81019e-07	0.000110465	2.12654e-13	1.80626e-13	0.1	0.371353	0.00266574	-0.87831	-0.966514	0.0213116	0.00166321		40.8051	46.4794	47.6476	26.953	22.7807	27.2868			0.251104	0.430694	0.465048		-0.312963	-0.537458	-0.296426
ENSG00000135778	NTPCR	protein_coding	nucleoside-triphosphatase, cancer-related		hsa00230 (Purine metabolism), hsa00730 (Thiamine metabolism), hsa01100 (Metabolic pathways), GO:0016311 (dephosphorylation), GO:0016020 (membrane), GO:0070062 (extracellular vesicular exosome), GO:0003723 (RNA binding), GO:0005524 (ATP binding), GO:0017111 (nucleoside-triphosphatase activity), GO:0098519 (nucleotide phosphatase activity, acting on free nucleotides)				520.483	78.9974	85.6106	-0.8229	4.90951	66.0213	2.9062e-07	0.000110975	2.99414e-13	3.35445e-13	0.1	0.371353	0.00534406	-0.87831	-0.966104	0.0213116	0.00170392		37.05	35.4645	42.0567	22.6138	22.5304	19.6098			0.346	0.286202	0.52004		-0.319853	-0.324752	-0.507637
ENSG00000251562	MALAT1	lincRNA	metastasis associated lung adenocarcinoma transcript 1 (non-protein coding)						500.49	84.0404	28.1503	0.769519	5.33833	61.7477	4.58593e-07	0.000165651	1.86055e-12	1.66537e-12	0.0765225	0.371353	0.0154152	0.891133	0.948626	0.017133	0.00389107		28.622	32.1267	28.622	50.9855	44.9774	56.4094			-0.416066	-0.259733	-0.416066		0.374964	0.201333	0.515569
ENSG00000196502	SULT1A1	protein_coding	sulfotransferase family 1A member 1	Sulfotransferase enzymes catalyze the sulfate conjugation of many hormones, neurotransmitters, drugs, and xenobiotic compounds. These cytosolic enzymes are different in their tissue distributions and substrate specificities. The gene structure (number and length of exons) is similar among family members. This gene encodes one of two phenol sulfotransferases with thermostable enzyme activity. Mult…	hsa05204 (Chemical carcinogenesis), GO:0006068 (ethanol catabolic process), GO:0006584 (catecholamine metabolic process), GO:0006805 (xenobiotic metabolic process), GO:0008210 (estrogen metabolic process), GO:0009308 (amine metabolic process), GO:0009812 (flavonoid metabolic process), GO:0050427 (3'-phosphoadenosine 5'-phosphosulfate metabolic process), GO:0051923 (sulfation), GO:0005829 (cytosol…				500.455	86.2177	74.2667	-0.717953	5.56122	62.3893	4.27561e-07	0.000158732	1.3849e-12	1.26153e-12	0.1	0.371353	0.0065923	-0.87831	-0.977644	0.0213116	0.000744104		59.8307	57.4108	58.3287	35.2976	39.8037	31.626			0.377626	0.320028	0.342147		-0.351614	-0.187067	-0.50112
ENSG00000162706	CADM3	protein_coding	cell adhesion molecule 3	IGSF4B is a brain-specific protein related to the calcium-independent cell-cell adhesion molecules known as nectins (see PVRL3; MIM 607147) (Kakunaga et al., 2005 [PubMed 15741237]).[supplied by OMIM, Mar 2008].	hsa04514 (Cell adhesion molecules (CAMs)), GO:0007156 (homophilic cell adhesion via plasma membrane adhesion molecules), GO:0007157 (heterophilic cell-cell adhesion via plasma membrane cell adhesion molecules), GO:0008037 (cell recognition), GO:0008104 (protein localization), GO:0034332 (adherens junction organization), GO:0005886 (plasma membrane), GO:0005887 (integral component of plasma membra…				491.861	31.4403	81.5849	-1.76742	2.09881	60.8525	5.06181e-07	0.000178029	9.77282e-14	1.5207e-13	0.1	0.371353	0.0079296	-0.87831	-0.966411	0.0213116	0.00167339		5.34054	6.50878	7.2598	1.50203	1.83581	2.25304			0.37388	0.586947	0.708975		-0.693816	-0.562474	-0.413511
ENSG00000110244	APOA4	protein_coding	apolipoprotein A4	Apoliprotein (apo) A-IV gene contains 3 exons separated by two introns. A sequence polymorphism has been identified in the 3_UTR of the third exon. The primary translation product is a 396-residue preprotein which after proteolytic processing is secreted its primary site of synthesis, the intestine, in association with chylomicron particles. Although its precise function is not known, apo A-IV is…	hsa04975 (Fat digestion and absorption), hsa04977 (Vitamin digestion and absorption), hsa04979 (Cholesterol metabolism), GO:0001523 (retinoid metabolic process), GO:0002227 (innate immune response in mucosa), GO:0006695 (cholesterol biosynthetic process), GO:0006869 (lipid transport), GO:0006982 (response to lipid hydroperoxide), GO:0007159 (leukocyte cell-cell adhesion), GO:0008203 (cholesterol …				484.817	64.0479	54.6468	1.03345	3.92346	59.6029	5.82117e-07	0.000199487	9.99081e-13	1.19016e-12	0.1	0.371353	0.00809553	0.87831	0.955117	0.0213116	0.0029765		10.4307	8.42804	10.6811	18.7753	23.0311	18.6919			-0.376874	-0.630318	-0.348108		0.364086	0.632934	0.358279
ENSG00000187193	MT1X	protein_coding	metallothionein 1X		hsa04978 (Mineral absorption), GO:0010038 (response to metal ion), GO:0036018 (cellular response to erythropoietin), GO:0045926 (negative regulation of growth), GO:0071276 (cellular response to cadmium ion), GO:0071294 (cellular response to zinc ion), GO:0005634 (nucleus), GO:0005737 (cytoplasm), GO:0048471 (perinuclear region of cytoplasm), GO:0005515 (protein binding), GO:0008270 (zinc ion bind…				481.996	98.309	18.3403	-0.566368	8.34692	59.1049	6.15863e-07	0.000205775	3.42858e-11	3.43758e-11	0.1	0.371353	0.00264813	-0.87831	-0.973277	0.0213116	0.00106163		383.434	378.844	403.211	271.783	236.903	278.376			0.264621	0.247339	0.336809		-0.228828	-0.425438	-0.194502
ENSG00000140297	GCNT3	protein_coding	glucosaminyl (N-acetyl) transferase 3, mucin type	This gene encodes a member of the N-acetylglucosaminyltransferase family. The encoded protein is a beta-6-N-acetylglucosamine-transferase that catalyzes the formation of core 2 and core 4 O-glycans on mucin-type glycoproteins.[provided by RefSeq, Apr 2009].	hsa00512 (Mucin type O-glycan biosynthesis), hsa01100 (Metabolic pathways), GO:0002426 (immunoglobulin production in mucosal tissue), GO:0005975 (carbohydrate metabolic process), GO:0006493 (protein O-linked glycosylation), GO:0016266 (O-glycan processing), GO:0048729 (tissue morphogenesis), GO:0050892 (intestinal absorption), GO:0060993 (kidney morphogenesis), GO:0000139 (Golgi membrane), GO:001…				475.767	67.8114	39.9581	-0.819861	4.14944	58.0103	6.97989e-07	0.000227527	1.0479e-11	1.22334e-11	0.1	0.371353	0.000928161	-0.87831	-0.994543	0.0213116	4.45877e-05		23.2814	22.447	21.6125	12.4334	12.6838	13.0176			0.415148	0.366726	0.316622		-0.393513	-0.368705	-0.336278
ENSG00000145592	RPL37	protein_coding	ribosomal protein L37	Ribosomes, the organelles that catalyze protein synthesis, consist of a small 40S subunit and a large 60S subunit. Together these subunits are composed of 4 RNA species and approximately 80 structurally distinct proteins. This gene encodes a ribosomal protein that is a component of the 60S subunit. The protein belongs to the L37E family of ribosomal proteins. It is located in the cytoplasm. The p…	hsa03010 (Ribosome), GO:0000184 (nuclear-transcribed mRNA catabolic process, nonsense-mediated decay), GO:0006364 (rRNA processing), GO:0006412 (translation), GO:0006413 (translational initiation), GO:0006614 (SRP-dependent cotranslational protein targeting to membrane), GO:0019083 (viral transcription), GO:0005829 (cytosol), GO:0022625 (cytosolic large ribosomal subunit), GO:0003723 (RNA binding…				471.465	99.1171	64.8833	-0.563053	9.29193	57.2585	7.6149e-07	0.000242317	8.80907e-11	8.88282e-11	0.1	0.371353	0.00229217	-0.87831	-0.960892	0.0213116	0.00226427		724.06	720.222	797.993	473.723	552.579	491.413			0.237285	0.229637	0.377183		-0.372684	-0.151412	-0.320009
ENSG00000198727	MT-CYB	protein_coding	mitochondrially encoded cytochrome b		hsa00190 (Oxidative phosphorylation), hsa01100 (Metabolic pathways), hsa04260 (Cardiac muscle contraction), hsa04714 (Thermogenesis), hsa04932 (Non-alcoholic fatty liver disease (NAFLD)), hsa05010 (Alzheimer disease), hsa05012 (Parkinson disease), hsa05016 (Huntington disease), R-HSA-1428517 (Homo sapiens: The citric acid (TCA) cycle and respiratory electron transport), R-HSA-1430728 (Homo sapien…				468.387	99.9401	36.3439	0.714843	14.61	56.7225	8.10698e-07	0.000251976	5.02468e-10	5.13204e-10	0.1	0.371353	0.000487923	0.87831	0.981966	0.0213116	0.000484899		17348.8	20212.2	19242	32700.9	30238.4	30291.9			-0.481613	-0.261249	-0.332205		0.4328	0.319859	0.322409
ENSG00000144908	ALDH1L1	protein_coding	aldehyde dehydrogenase 1 family member L1	The protein encoded by this gene catalyzes the conversion of 10-formyltetrahydrofolate, nicotinamide adenine dinucleotide phosphate (NADP+), and water to tetrahydrofolate, NADPH, and carbon dioxide. The encoded protein belongs to the aldehyde dehydrogenase family. Loss of function or expression of this gene is associated with decreased apoptosis, increased cell motility, and cancer progression. T…	hsa00670 (One carbon pool by folate), GO:0006730 (one-carbon metabolic process), GO:0009058 (biosynthetic process), GO:0009258 (10-formyltetrahydrofolate catabolic process), GO:0046655 (folic acid metabolic process), GO:0055114 (oxidation-reduction process), GO:0005739 (mitochondrion), GO:0005829 (cytosol), GO:0070062 (extracellular vesicular exosome), GO:0003824 (catalytic activity), GO:0004029 …				465.375	97.4635	76.3469	-0.65514	7.80096	56.1996	8.62153e-07	0.00025363	3.63326e-11	3.634e-11	0.1	0.371353	0.00479282	-0.87831	-0.942942	0.0213116	0.00479057		296.567	255.511	265.692	162.302	198.017	158.964			0.450307	0.236889	0.292826		-0.411394	-0.127623	-0.441005
ENSG00000237988	OR2I1P	protein_coding	olfactory receptor family 2 subfamily I member 1 pseudogene						465.175	52.8096	24.9401	-1.2289	3.27911	56.165	8.65691e-07	0.00025363	3.70518e-12	4.64861e-12	0.1	0.371353	0.0330679	-0.87831	-0.928541	0.0213116	0.00747722		12.6838	11.1818	16.272	5.17365	5.84121	6.09155			0.439755	0.284073	0.755162		-0.59369	-0.46532	-0.41998
ENSG00000166741	NNMT	protein_coding	nicotinamide N-methyltransferase	N-methylation is one method by which drug and other xenobiotic compounds are metabolized by the liver. This gene encodes the protein responsible for this enzymatic activity which uses S-adenosyl methionine as the methyl donor. [provided by RefSeq, Jul 2008]. Publication Note: This RefSeq record includes a subset of the publications that are available for this gene. Please see the Gene record to a…	hsa00760 (Nicotinate and nicotinamide metabolism), hsa01100 (Metabolic pathways), GO:0010243 (response to organonitrogen compound), GO:0031100 (organ regeneration), GO:0032259 (methylation), GO:0034356 (NAD biosynthesis via nicotinamide riboside salvage pathway), GO:0042493 (response to drug), GO:0005829 (cytosol), GO:0008112 (nicotinamide N-methyltransferase activity), GO:0030760 (pyridine N-met…				464.379	99.6334	18.8192	0.487862	10.409	56.0272	8.79921e-07	0.00025363	4.5393e-10	4.57801e-10	0.1	0.371353	6.3028e-05	0.87831	0.993595	0.0213116	6.14031e-05		1097.9	1139.54	1157.9	1593.4	1551.84	1616.26			-0.287055	-0.233447	-0.21043		0.249493	0.211417	0.270022
ENSG00000107438	PDLIM1	protein_coding	PDZ and LIM domain 1	This gene encodes a member of the enigma protein family. The protein contains two protein interacting domains, a PDZ domain at the amino terminal end and one to three LIM domains at the carboxyl terminal. It is a cytoplasmic protein associated with the cytoskeleton. The protein may function as an adapter to bring other LIM-interacting proteins to the cytoskeleton. Pseudogenes associated with this…	GO:0001666 (response to hypoxia), GO:0006355 (regulation of transcription, DNA-templated), GO:0006979 (response to oxidative stress), GO:0098609 (cell-cell adhesion), GO:0005667 (transcription factor complex), GO:0005737 (cytoplasm), GO:0005856 (cytoskeleton), GO:0005913 (cell-cell adherens junction), GO:0005925 (focal adhesion), GO:0003713 (transcription coactivator activity), GO:0008270 (zinc i…				463.718	96.2738	17.8839	-0.513936	7.26626	55.9128	8.91928e-07	0.00025363	1.26441e-10	1.25759e-10	0.1	0.371353	0.0012671	-0.87831	-0.98879	0.0213116	0.000187799		173.484	183.998	185.167	128.089	123.25	128.674			0.194468	0.278417	0.287451		-0.237367	-0.292065	-0.230904
ENSG00000114779	ABHD14B	protein_coding	abhydrolase domain containing 14B		GO:0045944 (positive regulation of transcription from RNA polymerase II promoter), GO:0050427 (3'-phosphoadenosine 5'-phosphosulfate metabolic process), GO:0005634 (nucleus), GO:0005730 (nucleolus), GO:0005829 (cytosol), GO:0070062 (extracellular vesicular exosome), GO:0005515 (protein binding), GO:0016787 (hydrolase activity), R-HSA-1430728 (Homo sapiens: Metabolism), R-HSA-156580 (Homo sapiens:…				461.74	91.0363	59.6827	-0.601457	6.12521	55.5709	9.28924e-07	0.000258647	5.93719e-11	5.75904e-11	0.1	0.371353	0.00238044	-0.87831	-0.970499	0.0213116	0.00129266		79.1067	83.3625	89.3706	58.4121	55.8253	51.7365			0.210223	0.284003	0.382131		-0.214761	-0.277898	-0.383698
ENSG00000116285	ERRFI1	protein_coding	ERBB receptor feedback inhibitor 1	ERRFI1 is a cytoplasmic protein whose expression is upregulated with cell growth (Wick et al., 1995 [PubMed 7641805]). It shares significant homology with the protein product of rat gene-33, which is induced during cell stress and mediates cell signaling (Makkinje et al., 2000 [PubMed 10749885]; Fiorentino et al., 2000 [PubMed 11003669]).[supplied by OMIM, Mar 2008]. Publication Note: This RefSeq…	GO:0006950 (response to stress), GO:0007175 (negative regulation of epidermal growth factor-activated receptor activity), GO:0031953 (negative regulation of protein autophosphorylation), GO:0032691 (negative regulation of interleukin-1 beta production), GO:0032869 (cellular response to insulin stimulus), GO:0032966 (negative regulation of collagen biosynthetic process), GO:0036120 (cellular respo…				458.306	98.2192	55.5447	0.579541	8.27432	54.9791	9.97093e-07	0.000271962	1.28373e-10	1.28928e-10	0.1	0.371353	0.0201669	0.87831	0.93914	0.0213116	0.00544312		247.918	260.518	235.902	332.198	374.505	405.631			-0.286025	-0.215062	-0.357114		0.133225	0.305191	0.419784
ENSG00000176890	TYMS	protein_coding	thymidylate synthetase	Thymidylate synthase catalyzes the methylation of deoxyuridylate to deoxythymidylate using 5,10-methylenetetrahydrofolate (methylene-THF) as a cofactor. This function maintains the dTMP (thymidine-5-prime monophosphate) pool critical for DNA replication and repair. The enzyme has been of interest as a target for cancer chemotherapeutic agents. It is considered to be the primary site of action for…	hsa00240 (Pyrimidine metabolism), hsa00670 (One carbon pool by folate), hsa01100 (Metabolic pathways), hsa01523 (Antifolate resistance), GO:0000082 (G1/S transition of mitotic cell cycle), GO:0000083 (regulation of transcription involved in G1/S transition of mitotic cell cycle), GO:0006231 (dTMP biosynthetic process), GO:0006235 (dTTP biosynthetic process), GO:0007568 (aging), GO:0007623 (circad…				456.369	70.3404	28.0305	0.950962	4.31584	54.6462	1.03789e-06	0.000277427	9.29838e-12	1.06567e-11	0.1	0.371353	0.0151329	0.87831	0.934835	0.0213116	0.00623144		11.8493	15.354	13.1845	23.2814	24.5331	30.2909			-0.580965	-0.255508	-0.448185		0.287297	0.357013	0.640346
ENSG00000117616	RSRP1	protein_coding	arginine and serine rich protein 1		GO:0005515 (protein binding)				454.454	94.8373	32.0638	0.736318	6.80393	54.3178	1.07997e-06	0.000283015	2.93964e-11	2.89257e-11	0.1	0.371353	0.0161577	0.87831	0.918548	0.0213116	0.00968151		80.0246	95.4621	75.602	120.913	140.606	156.795			-0.417213	-0.168428	-0.497176		0.166297	0.380697	0.535823
ENSG00000179862	CITED4	protein_coding	Cbp/p300 interacting transactivator with Glu/Asp rich carboxy-terminal domain 4	The protein encoded by this intronless gene belongs to the CITED family of transcriptional coactivators that bind to several proteins, including CREB-binding protein (CBP) and p300, via a conserved 32 aa C-terminal motif, and regulate gene transcription. This protein also interacts with transcription factor AP2 (TFAP2), and thus may function as a co-activator for TFAP2. Hypermethylation and trans…	GO:0006351 (transcription, DNA-templated), GO:0006357 (regulation of transcription from RNA polymerase II promoter), GO:0032502 (developmental process), GO:0043627 (response to estrogen), GO:0045944 (positive regulation of transcription from RNA polymerase II promoter), GO:0005634 (nucleus), GO:0005654 (nucleoplasm), GO:0005737 (cytoplasm), GO:0001105 (RNA polymerase II transcription coactivator …				450.188	84.7512	46.3858	-0.726636	5.40378	53.5886	1.18039e-06	0.000300654	4.69999e-11	4.39598e-11	0.1	0.371353	0.0247118	-0.87831	-0.933615	0.0213116	0.00646414		52.4875	45.9787	59.2466	31.3757	33.879	30.0405			0.348461	0.16493	0.517166		-0.358668	-0.254323	-0.417566
ENSG00000186468	RPS23	protein_coding	ribosomal protein S23	Ribosomes, the organelles that catalyze protein synthesis, consist of a small 40S subunit and a large 60S subunit. Together these subunits are composed of 4 RNA species and approximately 80 structurally distinct proteins. This gene encodes a ribosomal protein that is a component of the 40S subunit. The protein belongs to the S12P family of ribosomal proteins. It is located in the cytoplasm. The p…	hsa03010 (Ribosome), GO:0000184 (nuclear-transcribed mRNA catabolic process, nonsense-mediated decay), GO:0006364 (rRNA processing), GO:0006412 (translation), GO:0006413 (translational initiation), GO:0006614 (SRP-dependent cotranslational protein targeting to membrane), GO:0019083 (viral transcription), GO:0005654 (nucleoplasm), GO:0005829 (cytosol), GO:0005840 (ribosome), GO:0016020 (membrane),…				449.709	98.7355	31.3753	-0.525298	8.81444	53.5069	1.19227e-06	0.000300654	3.83539e-10	3.86051e-10	0.1	0.371353	0.00386576	-0.87831	-0.96223	0.0213116	0.00211292		495.836	534.805	562.592	352.893	393.114	360.987			0.164528	0.273257	0.346069		-0.323758	-0.168873	-0.291223
ENSG00000109046	WSB1	protein_coding	WD repeat and SOCS box containing 1	This gene encodes a member of the WD-protein subfamily. This protein shares a high sequence identity to mouse and chick proteins. It contains several WD-repeats spanning most of the protein and an SOCS box in the C-terminus. Alternatively spliced transcript variants encoding distinct isoforms have been found for this gene. [provided by RefSeq, Jul 2008].	GO:0000209 (protein polyubiquitination), GO:0008150 (biological_process), GO:0035556 (intracellular signal transduction), GO:0005622 (intracellular), GO:0005829 (cytosol), GO:0004842 (ubiquitin-protein transferase activity), GO:0005515 (protein binding), R-HSA-1280218 (Homo sapiens: Adaptive Immune System), R-HSA-168256 (Homo sapiens: Immune System), R-HSA-983168 (Homo sapiens: Antigen processing…				447.108	75.5705	51.2496	0.918078	4.66728	53.0642	1.25905e-06	0.000307803	2.26659e-11	2.53497e-11	0.1	0.371353	0.0459465	0.87831	0.9021	0.0213116	0.0139075		16.0216	18.4415	17.9409	29.5399	29.2061	40.3044			-0.5264	-0.344624	-0.3804		0.281048	0.265698	0.704678
ENSG00000108602	ALDH3A1	protein_coding	aldehyde dehydrogenase 3 family member A1	Aldehyde dehydrogenases oxidize various aldehydes to the corresponding acids. They are involved in the detoxification of alcohol-derived acetaldehyde and in the metabolism of corticosteroids, biogenic amines, neurotransmitters, and lipid peroxidation. The enzyme encoded by this gene forms a cytoplasmic homodimer that preferentially oxidizes aromatic and medium-chain (6 carbons or more) saturated …	hsa00010 (Glycolysis / Gluconeogenesis), hsa00340 (Histidine metabolism), hsa00350 (Tyrosine metabolism), hsa00360 (Phenylalanine metabolism), hsa00410 (beta-Alanine metabolism), hsa00980 (Metabolism of xenobiotics by cytochrome P450), hsa00982 (Drug metabolism - cytochrome P450), hsa01100 (Metabolic pathways), hsa05204 (Chemical carcinogenesis), GO:0001666 (response to hypoxia), GO:0006081 (cell…				446.821	93.8795	35.229	0.687112	6.58607	53.0154	1.26668e-06	0.000307803	7.39947e-11	7.26477e-11	0.1	0.371353	0.0331995	0.87831	0.913507	0.0213116	0.010898		67.6746	77.1875	75.602	136.351	103.89	114.738			-0.446359	-0.261721	-0.290899		0.543264	0.157504	0.298211
ENSG00000133055	MYBPH	protein_coding	myosin binding protein H		GO:0006942 (regulation of striated muscle contraction), GO:0007015 (actin filament organization), GO:0007155 (cell adhesion), GO:0045214 (sarcomere organization), GO:0071688 (striated muscle myosin thick filament assembly), GO:0005859 (muscle myosin complex), GO:0030018 (Z disc), GO:0031430 (M band), GO:0032982 (myosin filament), GO:0005515 (protein binding), GO:0008307 (structural constituent of…				445.493	66.0831	67.7791	-1.10752	4.04391	52.7898	1.30254e-06	0.000308136	8.4105e-12	9.81097e-12	0.1	0.371353	0.0247932	-0.87831	-0.914786	0.0213116	0.0105828		22.8642	26.202	17.8574	12.4334	9.42939	9.17905			0.533651	0.715381	0.209261		-0.251003	-0.58767	-0.61962
ENSG00000105854	PON2	protein_coding	paraoxonase 2	This gene encodes a member of the paraoxonase gene family, which includes three known members located adjacent to each other on the long arm of chromosome 7. The encoded protein is ubiquitously expressed in human tissues, membrane-bound, and may act as a cellular antioxidant, protecting cells from oxidative stress. Hydrolytic activity against acylhomoserine lactones, important bacterial quorum-se…	GO:0006979 (response to oxidative stress), GO:0009636 (response to toxic substance), GO:0019372 (lipoxygenase pathway), GO:0019439 (aromatic compound catabolic process), GO:0005576 (extracellular region), GO:0005634 (nucleus), GO:0005739 (mitochondrion), GO:0005764 (lysosome), GO:0005886 (plasma membrane), GO:0004064 (arylesterase activity), GO:0042802 (identical protein binding), GO:0046872 (met…				445.071	93.3707	23.8177	0.815308	6.49647	52.7183	1.31416e-06	0.000308136	3.05647e-11	2.98646e-11	0.1	0.371353	0.0715179	0.87831	0.866883	0.0213116	0.0254007		66.8402	66.6733	62.4176	98.4662	103.139	143.193			-0.355619	-0.359121	-0.451417		0.189768	0.255358	0.721032
ENSG00000142669	SH3BGRL3	protein_coding	SH3 domain binding glutamate rich protein like 3		GO:0030834 (regulation of actin filament depolymerization), GO:0032956 (regulation of actin cytoskeleton organization), GO:0043535 (regulation of blood vessel endothelial cell migration), GO:0043547 (positive regulation of GTPase activity), GO:0045454 (cell redox homeostasis), GO:0055114 (oxidation-reduction process), GO:0005737 (cytoplasm), GO:0016604 (nuclear body), GO:0030027 (lamellipodium), …				440.333	95.159	40.6315	-0.503074	6.9075	51.9167	1.45251e-06	0.000331747	5.00904e-10	4.98308e-10	0.1	0.371353	8.96244e-05	-0.87831	-0.99226	0.0213116	8.96243e-05		139.271	138.27	144.195	99.3006	102.305	95.9628			0.234415	0.224153	0.283837		-0.245409	-0.203249	-0.293747
ENSG00000081041	CXCL2	protein_coding	C-X-C motif chemokine ligand 2	This antimicrobial gene is part of a chemokine superfamily that encodes secreted proteins involved in immunoregulatory and inflammatory processes. The superfamily is divided into four subfamilies based on the arrangement of the N-terminal cysteine residues of the mature peptide. This chemokine, a member of the CXC subfamily, is expressed at sites of inflammation and may suppress hematopoietic pro…	hsa04060 (Cytokine-cytokine receptor interaction), hsa04062 (Chemokine signaling pathway), hsa04064 (NF-kappa B signaling pathway), hsa04621 (NOD-like receptor signaling pathway), hsa04657 (IL-17 signaling pathway), hsa04668 (TNF signaling pathway), hsa05132 (Salmonella infection), hsa05134 (Legionellosis), hsa05167 (Kaposi sarcoma-associated herpesvirus infection), GO:0002237 (response to molecu…				439.943	90.9914	17.2553	0.561308	6.1206	51.8509	1.46457e-06	0.000331747	3.35041e-10	3.28599e-10	0.1	0.371353	0.00860771	0.87831	0.973379	0.0213116	0.00105356		57.1605	56.6598	54.4067	77.104	83.6963	87.4513			-0.24486	-0.257121	-0.313626		0.174258	0.289739	0.35161
ENSG00000151136	BTBD11	protein_coding	BTB domain containing 11		GO:0030162 (regulation of proteolysis), GO:0042787 (protein ubiquitination involved in ubiquitin-dependent protein catabolic process), GO:0043161 (proteasome-mediated ubiquitin-dependent protein catabolic process), GO:0060395 (SMAD protein signal transduction), GO:0005737 (cytoplasm), GO:0016021 (integral component of membrane), GO:0019005 (SCF ubiquitin ligase complex), GO:0031625 (ubiquitin pro…				439.154	77.1867	89.0676	-0.682601	4.77307	51.7177	1.48932e-06	0.000331747	1.82737e-10	2.03267e-10	0.1	0.371353	0.000455172	-0.87831	-0.9865	0.0213116	0.000272155		34.2963	31.7929	34.3797	22.0297	19.9436	20.6111			0.3506	0.247499	0.353913		-0.244401	-0.375423	-0.332188
ENSG00000076043	REXO2	protein_coding	RNA exonuclease 2	This gene encodes a 3_-to-5_ exonuclease specific for small (primarily 5 nucleotides or less in length) single-stranded RNA and DNA oligomers. This protein may have a role in DNA repair, replication, and recombination, and in RNA processing and degradation. It may also be involved in resistance of human cells to UV-C-induced cell death through its role in the DNA repair process. [provided by RefS…	hsa03008 (Ribosome biogenesis in eukaryotes), GO:0006139 (nucleobase-containing compound metabolic process), GO:0009117 (nucleotide metabolic process), GO:0090305 (nucleic acid phosphodiester bond hydrolysis), GO:0005634 (nucleus), GO:0005730 (nucleolus), GO:0005739 (mitochondrion), GO:0005758 (mitochondrial intermembrane space), GO:0005759 (mitochondrial matrix), GO:0005925 (focal adhesion), GO:…				434.516	88.8964	15.018	0.562687	5.86165	50.938	1.64399e-06	0.000355683	4.50461e-10	4.40252e-10	0.1	0.371353	0.0017408	0.87831	0.982041	0.0213116	0.000480915		45.5615	48.8159	46.0621	67.174	67.3409	72.9317			-0.308454	-0.212969	-0.293346		0.231982	0.235458	0.347329
ENSG00000210191	MT-TL2	Mt_tRNA	mitochondrially encoded tRNA leucine 2 (CUN)						434.345	90.7594	0.366657	0.950455	6.08823	50.9094	1.65001e-06	0.000355683	2.29236e-11	2.20791e-11	0.1	0.371353	0.0227704	0.87831	0.898158	0.0213116	0.0150296		36.4659	54.9909	47.3973	98.3827	71.2628	98.7165			-0.77167	-0.204518	-0.410817		0.612191	0.157833	0.61698
ENSG00000277599	RF01957	misc_RNA							419.669	98.5185	1.42921	0.572418	8.53484	48.4685	2.2657e-06	0.000479688	1.2733e-09	1.28372e-09	0.1	0.371353	0.0095937	0.87831	0.930953	0.0213116	0.00698671		288.473	329.611	276.289	488.492	431.749	409.719			-0.327804	-0.136712	-0.38962		0.428025	0.250655	0.175456
ENSG00000159176	CSRP1	protein_coding	cysteine and glycine rich protein 1	This gene encodes a member of the cysteine-rich protein (CSRP) family. This gene family includes a group of LIM domain proteins, which may be involved in regulatory processes important for development and cellular differentiation. The LIM/double zinc-finger motif found in this gene product occurs in proteins with critical functions in gene regulation, cell growth, and somatic differentiation. Alt…	GO:0070527 (platelet aggregation), GO:0005634 (nucleus), GO:0005925 (focal adhesion), GO:0070062 (extracellular vesicular exosome), GO:0003723 (RNA binding), GO:0008270 (zinc ion binding)				419.04	92.1661	65.5043	-0.556951	6.29325	48.3647	2.29705e-06	0.000479688	9.93606e-10	9.82452e-10	0.1	0.371353	0.00146068	-0.87831	-0.96879	0.0213116	0.00144589		96.7138	88.0354	94.7946	61.9169	68.676	59.4135			0.325811	0.193052	0.297485		-0.301244	-0.15622	-0.358885
ENSG00000108107	RPL28	protein_coding	ribosomal protein L28	Ribosomes, the organelles that catalyze protein synthesis, consist of a small 40S subunit and a large 60S subunit. Together these subunits are composed of 4 RNA species and approximately 80 structurally distinct proteins. This gene encodes a ribosomal protein that is a component of the 60S subunit. The protein belongs to the L28E family of ribosomal proteins. It is located in the cytoplasm. Varia…	hsa03010 (Ribosome), GO:0000184 (nuclear-transcribed mRNA catabolic process, nonsense-mediated decay), GO:0006364 (rRNA processing), GO:0006412 (translation), GO:0006413 (translational initiation), GO:0006614 (SRP-dependent cotranslational protein targeting to membrane), GO:0019083 (viral transcription), GO:1903146 (regulation of mitochondrion degradation), GO:1903955 (NA), GO:0005829 (cytosol), …				412.489	98.8627	61.314	-0.490029	8.93498	47.2887	2.65252e-06	0.000543615	4.23307e-09	4.26531e-09	0.1	0.371353	0.00829257	-0.87831	-0.955625	0.0213116	0.00291006		550.743	546.821	617.166	424.74	409.553	386.605			0.192274	0.182001	0.355992		-0.180978	-0.233258	-0.316031
ENSG00000176153	GPX2	protein_coding	glutathione peroxidase 2	This gene is a member of the glutathione peroxidase family and encodes a selenium-dependent glutathione peroxidase that is one of two isoenzymes responsible for the majority of the glutathione-dependent hydrogen peroxide-reducing activity in the epithelium of the gastrointestinal tract. The protein encoded by this locus contains a selenocysteine (Sec) residue encoded by the UGA codon, which norma…	hsa00480 (Glutathione metabolism), hsa00590 (Arachidonic acid metabolism), hsa04918 (Thyroid hormone synthesis), GO:0000302 (response to reactive oxygen species), GO:0055114 (oxidation-reduction process), GO:0098869 (NA), GO:0005737 (cytoplasm), GO:0005829 (cytosol), GO:0070062 (extracellular vesicular exosome), GO:0004602 (glutathione peroxidase activity), GO:0009055 (electron carrier activity),…				411.946	73.9693	21.9246	-0.905792	4.54541	47.1999	2.68452e-06	0.000543615	2.28092e-10	2.5475e-10	0.1	0.371353	0.0492076	-0.87831	-0.893735	0.0213116	0.0163383		36.4659	24.5331	29.7067	15.0203	17.6071	15.7713			0.679522	0.143737	0.400733		-0.496803	-0.292681	-0.434509
ENSG00000265972	TXNIP	protein_coding	thioredoxin interacting protein		hsa04621 (NOD-like receptor signaling pathway), GO:0000122 (negative regulation of transcription from RNA polymerase II promoter), GO:0006351 (transcription, DNA-templated), GO:0006606 (protein import into nucleus), GO:0007049 (cell cycle), GO:0009612 (response to mechanical stimulus), GO:0009749 (response to glucose), GO:0030216 (keratinocyte differentiation), GO:0032355 (response to estradiol),…				407.291	89.3752	58.044	-0.534358	5.91982	46.4405	2.97629e-06	0.000580372	2.60884e-09	2.58037e-09	0.1	0.371353	0.00146271	-0.87831	-0.980623	0.0213116	0.000559553		67.6746	73.7662	72.8483	49.4	47.3138	51.2358			0.183581	0.304502	0.286917		-0.255284	-0.31506	-0.204656
ENSG00000163283	ALPP	protein_coding	alkaline phosphatase, placental	There are at least four distinct but related alkaline phosphatases: intestinal, placental, placental-like, and liver/bone/kidney (tissue non-specific). The first three are located together on chromosome 2 while the tissue non-specific form is located on chromosome 1. The product of this gene is a membrane bound glycosylated enzyme, also referred to as the heat stable form, that is expressed prima…	hsa00730 (Thiamine metabolism), hsa00790 (Folate biosynthesis), hsa01100 (Metabolic pathways), GO:0016311 (dephosphorylation), GO:0005886 (plasma membrane), GO:0009986 (cell surface), GO:0016021 (integral component of membrane), GO:0031225 (anchored component of membrane), GO:0000287 (magnesium ion binding), GO:0004035 (alkaline phosphatase activity), GO:0005515 (protein binding), GO:0008270 (zin…				407.226	60.1347	61.7779	1.21526	3.68689	46.4299	2.98061e-06	0.000580372	1.09207e-10	1.29411e-10	0.1	0.371353	0.0635368	0.87831	0.875567	0.0213116	0.0222621		6.84257	8.34459	7.76047	19.6098	12.35	21.3622			-0.626354	-0.400014	-0.483868		0.662794	0.0721595	0.775283
ENSG00000169241	SLC50A1	protein_coding	solute carrier family 50 member 1		GO:0008643 (carbohydrate transport), GO:0015758 (glucose transport), GO:0034219 (carbohydrate transmembrane transport), GO:0042946 (glucoside transport), GO:0045815 (positive regulation of gene expression, epigenetic), GO:0000139 (Golgi membrane), GO:0005634 (nucleus), GO:0005794 (Golgi apparatus), GO:0005886 (plasma membrane), GO:0012505 (endomembrane system), GO:0016021 (integral component of m…				406.99	88.3801	22.7776	0.537868	5.80357	46.3915	2.99631e-06	0.000580372	2.6187e-09	2.58589e-09	0.1	0.371353	0.000814823	0.87831	0.983846	0.0213116	0.000389315		46.1456	46.7297	43.3919	67.5912	62.8348	67.4243			-0.236888	-0.21949	-0.321858		0.294613	0.192476	0.291149
ENSG00000080824	HSP90AA1	protein_coding	heat shock protein 90 alpha family class A member 1	The protein encoded by this gene is an inducible molecular chaperone that functions as a homodimer. The encoded protein aids in the proper folding of specific target proteins by use of an ATPase activity that is modulated by co-chaperones. Two transcript variants encoding different isoforms have been found for this gene. [provided by RefSeq, Jan 2012].	hsa04141 (Protein processing in endoplasmic reticulum), hsa04151 (PI3K-Akt signaling pathway), hsa04217 (Necroptosis), hsa04612 (Antigen processing and presentation), hsa04621 (NOD-like receptor signaling pathway), hsa04657 (IL-17 signaling pathway), hsa04659 (Th17 cell differentiation), hsa04914 (Progesterone-mediated oocyte maturation), hsa04915 (Estrogen signaling pathway), hsa05200 (Pathways …				402.716	95.7202	42.7641	0.547483	7.07847	45.6982	3.2962e-06	0.000629339	3.07623e-09	3.07872e-09	0.1	0.371353	0.00529296	0.87831	0.945377	0.0213116	0.004394		103.64	120.329	105.058	149.118	158.881	172.9			-0.346932	-0.13532	-0.327688		0.169588	0.259908	0.380444
ENSG00000127022	CANX	protein_coding	calnexin	This gene encodes a member of the calnexin family of molecular chaperones. The encoded protein is a calcium-binding, endoplasmic reticulum (ER)-associated protein that interacts transiently with newly synthesized N-linked glycoproteins, facilitating protein folding and assembly. It may also play a central role in the quality control of protein folding by retaining incorrectly folded protein subun…	hsa04141 (Protein processing in endoplasmic reticulum), hsa04145 (Phagosome), hsa04612 (Antigen processing and presentation), hsa04918 (Thyroid hormone synthesis), hsa05166 (Human T-cell leukemia virus 1 infection), GO:0002474 (antigen processing and presentation of peptide antigen via MHC class I), GO:0006457 (protein folding), GO:0007568 (aging), GO:0009306 (protein secretion), GO:0019886 (anti…				399.858	96.6629	36.1269	0.686763	7.43889	45.2363	3.51455e-06	0.000655299	1.34222e-09	1.34902e-09	0.1	0.371353	0.0682777	0.87831	0.865286	0.0213116	0.0259992		136.434	137.519	124.585	184.249	197.934	259.35			-0.292884	-0.281623	-0.421979		0.135147	0.237439	0.6239
ENSG00000179761	PIPOX	protein_coding	pipecolic acid and sarcosine oxidase		hsa00260 (Glycine, serine and threonine metabolism), hsa00310 (Lysine degradation), hsa01100 (Metabolic pathways), hsa04146 (Peroxisome), GO:0006554 (lysine catabolic process), GO:0033514 (L-lysine catabolic process to acetyl-CoA via L-pipecolate), GO:0046653 (tetrahydrofolate metabolic process), GO:0055114 (oxidation-reduction process), GO:0005777 (peroxisome), GO:0005782 (peroxisomal matrix), G…				399.523	62.7235	34.0841	-0.951055	3.853	45.1823	3.54113e-06	0.000655299	6.85136e-10	7.95505e-10	0.1	0.371353	0.0458032	-0.87831	-0.908989	0.0213116	0.0120475		22.9476	16.4388	17.1064	10.2638	9.59628	9.34594			0.681243	0.245089	0.296397		-0.343248	-0.423998	-0.455483
ENSG00000272762	AC115284.1	processed_transcript							399.047	77.2914	7.87189	-0.656622	4.78185	45.1056	3.57926e-06	0.000655299	2.39961e-09	2.64421e-09	0.1	0.371353	0.0105227	-0.87831	-0.967185	0.0213116	0.00159759		33.4618	30.7915	36.1321	22.1132	20.6111	20.9449			0.306995	0.194053	0.411734		-0.24945	-0.342237	-0.321096
ENSG00000198744	MTCO3P12	unprocessed_pseudogene	mitochondrially encoded cytochrome c oxidase III pseudogene 12						398.237	41.6012	7.87189	1.20451	2.6522	44.5128	3.88991e-06	0.000684062	3.22467e-10	4.24492e-10	0.0765225	0.371353	0.00583307	0.891133	0.961575	0.017133	0.0021863		3.42128	4.33919	3.33784	9.76317	7.92736	7.92736			-0.511068	-0.285404	-0.533447		0.606503	0.361708	0.361708
ENSG00000115457	IGFBP2	protein_coding	insulin like growth factor binding protein 2		GO:0001558 (regulation of cell growth), GO:0007165 (signal transduction), GO:0007565 (female pregnancy), GO:0007568 (aging), GO:0007584 (response to nutrient), GO:0009612 (response to mechanical stimulus), GO:0010226 (response to lithium ion), GO:0032355 (response to estradiol), GO:0032526 (response to retinoic acid), GO:0032870 (cellular response to hormone stimulus), GO:0042104 (positive regula…				397.324	98.4362	60.1167	-0.457491	8.4551	44.8282	3.72106e-06	0.000672054	1.08787e-08	1.09515e-08	0.1	0.371353	0.00364861	-0.87831	-0.970757	0.0213116	0.00127021		429.913	392.53	395.367	300.739	303.326	282.798			0.31079	0.180182	0.190519		-0.201877	-0.189602	-0.290012
ENSG00000233929	MT1XP1	processed_pseudogene	metallothionein 1X pseudogene 1						395.688	41.4516	1.5639	-1.34944	2.64259	44.5654	3.8612e-06	0.000684062	1.59971e-10	2.11149e-10	0.1	0.371353	0.017022	-0.87831	-0.931796	0.0213116	0.00681904		8.59493	7.17635	10.4307	4.0054	2.58682	3.67162			0.484205	0.276824	0.714744		-0.334835	-0.723601	-0.417336
ENSG00000278050	RF01956	misc_RNA							393.366	97.1493	1.01018	0.635006	7.60619	44.193	4.06997e-06	0.00070643	2.65012e-09	2.66667e-09	0.1	0.371353	0.0269812	0.87831	0.940107	0.0213116	0.0052733		152.956	178.324	126.254	240.241	238.989	231.312			-0.302992	-0.0842631	-0.575854		0.341588	0.334114	0.287407
ENSG00000147403	RPL10	protein_coding	ribosomal protein L10	Ribosomes, the organelles that catalyze protein synthesis, consist of a small 40S subunit and a large 60S subunit. Together these subunits are composed of four RNA species and approximately 80 structurally distinct proteins. This gene encodes a ribosomal protein that is a component of the 60S subunit. The protein belongs to the L10E family of ribosomal proteins. It is located in the cytoplasm. In…	hsa03010 (Ribosome), GO:0000027 (ribosomal large subunit assembly), GO:0000122 (negative regulation of transcription from RNA polymerase II promoter), GO:0000184 (nuclear-transcribed mRNA catabolic process, nonsense-mediated decay), GO:0006364 (rRNA processing), GO:0006412 (translation), GO:0006413 (translational initiation), GO:0006614 (SRP-dependent cotranslational protein targeting to membrane…				389.078	99.379	36.7629	-0.421771	9.76012	43.5083	4.48761e-06	0.000766284	3.09436e-08	3.11671e-08	0.1	0.371353	0.000264355	-0.87831	-0.990932	0.0213116	0.00012297		985.329	981.157	1011.95	724.478	769.121	729.818			0.199827	0.193718	0.238208		-0.242786	-0.156747	-0.232219
ENSG00000162840	MT2P1	processed_pseudogene	metallothionein 2 pseudogene 1						388.659	42.2297	1.52649	-1.13449	2.68689	43.4414	4.5309e-06	0.000766284	7.95319e-10	1.03691e-09	0.1	0.371353	0.00798941	-0.87831	-0.96812	0.0213116	0.00150832		8.09425	8.01081	9.76317	4.33919	3.67162	3.75507			0.350788	0.338812	0.571531		-0.320376	-0.480913	-0.459842
ENSG00000240891	PLCXD2	protein_coding	phosphatidylinositol specific phospholipase C X domain containing 2		GO:0007165 (signal transduction), GO:0016042 (lipid catabolic process), GO:0005634 (nucleus), GO:0004871 (signal transducer activity), GO:0008081 (phosphoric diester hydrolase activity)				387.874	56.9847	83.9943	-0.993626	3.50621	43.3165	4.61303e-06	0.000766284	1.40003e-09	1.66363e-09	0.1	0.371353	0.043926	-0.87831	-0.915087	0.0213116	0.0105093		12.7672	13.852	18.1078	7.76047	7.42669	7.2598			0.228446	0.330714	0.6738		-0.36893	-0.41913	-0.4449
ENSG00000137700	SLC37A4	protein_coding	solute carrier family 37 member 4	This gene regulates glucose-6-phosphate transport from the cytoplasm to the lumen of the endoplasmic reticulum, in order to maintain glucose homeostasis. It also plays a role in ATP-mediated calcium sequestration in the lumen of the endoplasmic reticulum. Mutations in this gene have been associated with various forms of glycogen storage disease. Alternative splicing in this gene results in multip…	hsa04973 (Carbohydrate digestion and absorption), GO:0006006 (glucose metabolic process), GO:0006810 (transport), GO:0015758 (glucose transport), GO:0015760 (glucose-6-phosphate transport), GO:0035435 (phosphate ion transmembrane transport), GO:0005783 (endoplasmic reticulum), GO:0005789 (endoplasmic reticulum membrane), GO:0016020 (membrane), GO:0016021 (integral component of membrane), GO:00301…				387.298	95.795	73.2415	-0.553665	7.11858	43.225	4.67424e-06	0.000766284	6.87812e-09	6.89843e-09	0.1	0.371353	0.00746279	-0.87831	-0.934415	0.0213116	0.00631095		175.153	149.452	170.73	108.647	124.501	104.307			0.360708	0.134569	0.324234		-0.318329	-0.125136	-0.376046
ENSG00000197893	NRAP	protein_coding	nebulin related anchoring protein		GO:0008150 (biological_process), GO:0005916 (fascia adherens), GO:0005927 (muscle tendon junction), GO:0003779 (actin binding), GO:0005515 (protein binding), GO:0008270 (zinc ion binding), GO:0051371 (muscle alpha-actinin binding)				387.045	76.648	98.6531	-0.850943	4.7359	43.1847	4.70148e-06	0.000766284	8.81712e-10	9.71747e-10	0.1	0.371353	0.00998875	-0.87831	-0.918807	0.0213116	0.00962092		38.552	30.124	33.5453	16.8561	23.198	16.6057			0.573579	0.237456	0.383463		-0.531165	-0.112887	-0.550447
ENSG00000106261	ZKSCAN1	protein_coding	zinc finger with KRAB and SCAN domains 1	The ZKSCAN1 gene encodes a transcriptional regulator of the KRAB (Kruppel-associated box) subfamily of zinc finger proteins, which contain repeated Cys2-His2 (C2H2) zinc finger domains that are connected by conserved sequences, called H/C links (summarized by Tommerup and Vissing, 1995 [PubMed 7557990]). Transcriptional regulatory proteins containing tandemly repeated zinc finger domains are thou…	GO:0006351 (transcription, DNA-templated), GO:0006355 (regulation of transcription, DNA-templated), GO:0005634 (nucleus), GO:0003677 (DNA binding), GO:0003700 (sequence-specific DNA binding transcription factor activity), GO:0005515 (protein binding), GO:0046872 (metal ion binding), R-HSA-212436 (Homo sapiens: Generic Transcription Pathway), R-HSA-74160 (Homo sapiens: Gene Expression)				382.032	88.6345	98.3762	0.519436	5.83695	42.3904	5.27653e-06	0.000849648	1.25876e-08	1.25406e-08	0.1	0.371353	0.00989913	0.87831	0.9718	0.0213116	0.00118161		46.6463	47.9814	45.8953	63.5858	66.1726	71.68			-0.25558	-0.216517	-0.278026		0.175474	0.231283	0.343365
ENSG00000269335	IKBKG	protein_coding	inhibitor of nuclear factor kappa B kinase subunit gamma	This gene encodes the regulatory subunit of the inhibitor of kappaB kinase (IKK) complex, which activates NF-kappaB resulting in activation of genes involved in inflammation, immunity, cell survival, and other pathways. Mutations in this gene result in incontinentia pigmenti, hypohidrotic ectodermal dysplasia, and several other types of immunodeficiencies. Multiple transcript variants encoding di…	hsa01523 (Antifolate resistance), hsa04010 (MAPK signaling pathway), hsa04014 (Ras signaling pathway), hsa04062 (Chemokine signaling pathway), hsa04064 (NF-kappa B signaling pathway), hsa04151 (PI3K-Akt signaling pathway), hsa04210 (Apoptosis), hsa04380 (Osteoclast differentiation), hsa04620 (Toll-like receptor signaling pathway), hsa04621 (NOD-like receptor signaling pathway), hsa04622 (RIG-I-li…				381.463	86.0756	46.1763	-0.795173	5.54756	42.3005	5.34643e-06	0.000850655	1.68934e-09	1.63974e-09	0.1	0.371353	0.0664193	-0.87831	-0.858915	0.0213116	0.0284534		51.2358	52.5709	73.5993	31.0419	37.3838	33.7956			0.1923	0.228036	0.698276		-0.495801	-0.242496	-0.380315
ENSG00000079308	TNS1	protein_coding	tensin 1	The protein encoded by this gene localizes to focal adhesions, regions of the plasma membrane where the cell attaches to the extracellular matrix. This protein crosslinks actin filaments and contains a Src homology 2 (SH2) domain, which is often found in molecules involved in signal transduction. This protein is a substrate of calpain II. A second transcript from this gene has been described, but…	GO:0007044 (cell-substrate junction assembly), GO:0010761 (fibroblast migration), GO:0005737 (cytoplasm), GO:0005856 (cytoskeleton), GO:0005925 (focal adhesion), GO:0009986 (cell surface), GO:0003723 (RNA binding), GO:0003779 (actin binding), GO:0005515 (protein binding)				380.842	77.5458	86.2616	-0.702065	4.80213	42.2026	5.42374e-06	0.000852804	3.23534e-09	3.54897e-09	0.1	0.371353	0.00484975	-0.87831	-0.946309	0.0213116	0.0042467		35.6314	30.875	36.5493	21.1953	23.5318	18.6084			0.381105	0.186159	0.415873		-0.317002	-0.178539	-0.487596
ENSG00000106853	PTGR1	protein_coding	prostaglandin reductase 1	This gene encodes an enzyme that is involved in the inactivation of the chemotactic factor, leukotriene B4. The encoded protein specifically catalyzes the NADP+ dependent conversion of leukotriene B4 to 12-oxo-leukotriene B4. A pseudogene of this gene is found on chromosome 1. Alternative splicing results in multiple transcript variants. [provided by RefSeq, Mar 2009].	GO:0006691 (leukotriene metabolic process), GO:0006693 (prostaglandin metabolic process), GO:0055114 (oxidation-reduction process), GO:0097327 (response to antineoplastic agent), GO:0005737 (cytoplasm), GO:0070062 (extracellular vesicular exosome), GO:0032440 (2-alkenal reductase [NAD(P)] activity), GO:0036132 (13-prostaglandin reductase activity), GO:0047522 (15-oxoprostaglandin 13-oxidase activ…				379.703	99.5511	34.346	0.495767	10.0885	42.023	5.56884e-06	0.000865437	2.79424e-08	2.82155e-08	0.1	0.371353	0.0321461	0.87831	0.920692	0.0213116	0.00918522		893.706	873.679	942.689	1145.63	1407.98	1267.79			-0.259971	-0.292595	-0.183158		0.0975881	0.394609	0.243526
ENSG00000135437	RDH5	protein_coding	retinol dehydrogenase 5	This gene encodes an enzyme belonging to the short-chain dehydrogenases/reductases (SDR) family. This retinol dehydrogenase functions to catalyze the final step in the biosynthesis of 11-cis retinaldehyde, which is the universal chromophore of visual pigments. Mutations in this gene cause autosomal recessive fundus albipunctatus, a rare form of night blindness that is characterized by a delay in …	hsa00830 (Retinol metabolism), GO:0001523 (retinoid metabolic process), GO:0007601 (visual perception), GO:0042572 (retinol metabolic process), GO:0050896 (response to stimulus), GO:0055114 (oxidation-reduction process), GO:0005788 (endoplasmic reticulum lumen), GO:0005789 (endoplasmic reticulum membrane), GO:0044297 (cell body), GO:0004745 (retinol dehydrogenase activity), R-HSA-162582 (Homo sap…				378.13	91.6349	21.6776	-0.555804	6.21329	41.7754	5.77599e-06	0.000876174	1.11893e-08	1.11595e-08	0.1	0.371353	0.0278024	-0.87831	-0.930481	0.0213116	0.00708132		95.2118	91.5402	77.6047	62.6679	57.9115	59.2466			0.382784	0.327239	0.0945066		-0.205298	-0.315515	-0.283717
ENSG00000213741	RPS29	protein_coding	ribosomal protein S29	Ribosomes, the organelles that catalyze protein synthesis, consist of a small 40S subunit and a large 60S subunit. Together these subunits are composed of 4 RNA species and approximately 80 structurally distinct proteins. This gene encodes a ribosomal protein that is a component of the 40S subunit and a member of the S14P family of ribosomal proteins. The protein, which contains a C2-C2 zinc fing…	hsa03010 (Ribosome), GO:0000184 (nuclear-transcribed mRNA catabolic process, nonsense-mediated decay), GO:0006364 (rRNA processing), GO:0006412 (translation), GO:0006413 (translational initiation), GO:0006614 (SRP-dependent cotranslational protein targeting to membrane), GO:0019083 (viral transcription), GO:0005654 (nucleoplasm), GO:0005829 (cytosol), GO:0005925 (focal adhesion), GO:0015935 (smal…				377.901	97.486	54.8488	-0.49415	7.81011	41.7395	5.80679e-06	0.000876174	2.06179e-08	2.07582e-08	0.1	0.371353	0.00470232	-0.87831	-0.946392	0.0213116	0.00423375		266.86	243.161	276.874	177.239	202.774	178.658			0.27196	0.138836	0.324716		-0.31301	-0.120866	-0.301637
ENSG00000048392	RRM2B	protein_coding	ribonucleotide reductase regulatory TP53 inducible subunit M2B	This gene encodes the small subunit of a p53-inducible ribonucleotide reductase. This heterotetrameric enzyme catalyzes the conversion of ribonucleoside diphosphates to deoxyribonucleoside diphosphates. The product of this reaction is necessary for DNA synthesis. Mutations in this gene have been associated with autosomal recessive mitochondrial DNA depletion syndrome, autosomal dominant progressi…	hsa00230 (Purine metabolism), hsa00240 (Pyrimidine metabolism), hsa00480 (Glutathione metabolism), hsa00983 (Drug metabolism - other enzymes), hsa01100 (Metabolic pathways), hsa04115 (p53 signaling pathway), GO:0001822 (kidney development), GO:0003014 (renal system process), GO:0006264 (mitochondrial DNA replication), GO:0006281 (DNA repair), GO:0006979 (response to oxidative stress), GO:0009200 …				377.413	66.7864	45.7198	0.944321	4.08823	41.6627	5.87313e-06	0.000876174	1.79206e-09	2.03666e-09	0.1	0.371353	0.0438005	0.87831	0.889282	0.0213116	0.017709		12.8507	11.7659	9.93006	19.7767	19.3595	27.3703			-0.272512	-0.381944	-0.588438		0.279744	0.251835	0.711316
ENSG00000268621	IGFL2-AS1	lincRNA	IGFL2 antisense RNA 1						377.059	42.4093	5.75427	1.33054	2.69621	41.6072	5.92169e-06	0.000876174	7.39827e-10	9.56143e-10	0.1	0.371353	0.0326107	0.87831	0.908147	0.0213116	0.0122679		2.75372	4.08885	3.92196	11.1818	7.0929	8.84527			-0.711862	-0.354748	-0.394843		0.759553	0.223824	0.478076
ENSG00000225663	MCRIP1	protein_coding	MAPK regulated corepressor interacting protein 1		GO:0010717 (regulation of epithelial to mesenchymal transition), GO:0005634 (nucleus), GO:0005737 (cytoplasm), GO:0010494 (cytoplasmic stress granule), GO:0005515 (protein binding)				376.741	71.979	40.0105	-0.694353	4.41698	41.5572	5.96572e-06	0.000876174	5.40674e-09	6.04973e-09	0.1	0.371353	0.00113229	-0.87831	-0.972902	0.0213116	0.00109151		27.7875	25.6179	25.2007	16.9395	14.4361	17.1899			0.397612	0.288509	0.266547		-0.255695	-0.460223	-0.236751
ENSG00000198417	MT1F	protein_coding	metallothionein 1F		hsa04978 (Mineral absorption), GO:0045926 (negative regulation of growth), GO:0071276 (cellular response to cadmium ion), GO:0071294 (cellular response to zinc ion), GO:0005634 (nucleus), GO:0005737 (cytoplasm), GO:0048471 (perinuclear region of cytoplasm), GO:0005515 (protein binding), GO:0008270 (zinc ion binding), R-HSA-1430728 (Homo sapiens: Metabolism), R-HSA-5660526 (Homo sapiens: Response …				376.093	51.0587	15.5418	-1.0667	3.18296	41.4555	6.05653e-06	0.000879843	1.90183e-09	2.32025e-09	0.1	0.371353	0.030835	-0.87831	-0.92163	0.0213116	0.00897204		14.3527	9.93006	11.9328	5.17365	5.67432	6.42534			0.653811	0.198884	0.422764		-0.534939	-0.437607	-0.302912
ENSG00000144381	HSPD1	protein_coding	heat shock protein family D (Hsp60) member 1	This gene encodes a member of the chaperonin family. The encoded mitochondrial protein may function as a signaling molecule in the innate immune system. This protein is essential for the folding and assembly of newly imported proteins in the mitochondria. This gene is adjacent to a related family member and the region between the 2 genes functions as a bidirectional promoter. Several pseudogenes …	hsa03018 (RNA degradation), hsa04940 (Type I diabetes mellitus), hsa05134 (Legionellosis), hsa05152 (Tuberculosis), GO:0001666 (response to hypoxia), GO:0002236 (detection of misfolded protein), GO:0002368 (B cell cytokine production), GO:0002755 (MyD88-dependent toll-like receptor signaling pathway), GO:0002842 (positive regulation of T cell mediated immune response to tumor cell), GO:0002931 (r…				375.224	90.6248	23.0021	0.587113	6.07102	41.3193	6.18057e-06	0.00088163	1.02369e-08	1.01833e-08	0.1	0.371353	0.0394816	0.87831	0.912159	0.0213116	0.0112351		53.0716	56.0757	51.653	70.929	79.3571	91.2898			-0.294588	-0.217964	-0.332238		0.110596	0.268371	0.465823
ENSG00000167995	BEST1	protein_coding	bestrophin 1	This gene encodes a member of the bestrophin gene family. This small gene family is characterized by proteins with a highly conserved N-terminus with four to six transmembrane domains. Bestrophins may form chloride ion channels or may regulate voltage-gated L-type calcium-ion channels. Bestrophins are generally believed to form calcium-activated chloride-ion channels in epithelial cells but they …	GO:0006821 (chloride transport), GO:0007601 (visual perception), GO:0015701 (bicarbonate transport), GO:0030321 (transepithelial chloride transport), GO:0034220 (ion transmembrane transport), GO:0050908 (detection of light stimulus involved in visual perception), GO:0051924 (regulation of calcium ion transport), GO:1902476 (chloride transmembrane transport), GO:0005829 (cytosol), GO:0005886 (plas…				375.085	98.3764	85.7902	-0.560443	8.40123	41.2974	6.20076e-06	0.00088163	1.57696e-08	1.59224e-08	0.1	0.371353	0.0114588	-0.87831	-0.914883	0.0213116	0.0105591		379.846	381.515	446.853	267.861	306.914	244.497			0.199739	0.206031	0.432992		-0.301032	-0.106045	-0.431684
ENSG00000006652	IFRD1	protein_coding	interferon related developmental regulator 1	This gene is an immediate early gene that encodes a protein related to interferon-gamma. This protein may function as a transcriptional co-activator/repressor that controls the growth and differentiation of specific cell types during embryonic development and tissue regeneration. Mutations in this gene are associated with sensory/motor neuropathy with ataxia. This gene may also be involved in mod…	GO:0007518 (myoblast fate determination), GO:0014706 (striated muscle tissue development), GO:0030517 (negative regulation of axon extension), GO:0043403 (skeletal muscle tissue regeneration), GO:0048671 (negative regulation of collateral sprouting), GO:0005634 (nucleus), GO:0005737 (cytoplasm)				373.894	73.3184	42.1131	1.01694	4.50002	41.1111	6.37576e-06	0.000896969	1.25701e-09	1.39959e-09	0.1	0.371353	0.089239	0.87831	0.832565	0.0213116	0.0397049		16.0216	15.2706	13.2679	24.8669	25.2841	40.054			-0.349385	-0.410795	-0.588612		0.226715	0.248947	0.873131
ENSG00000135390	ATP5MC2	protein_coding	ATP synthase membrane subunit c locus 2	This gene encodes a subunit of mitochondrial ATP synthase. Mitochondrial ATP synthase catalyzes ATP synthesis, utilizing an electrochemical gradient of protons across the inner membrane during oxidative phosphorylation. ATP synthase is composed of two linked multi-subunit complexes: the soluble catalytic core, F1, and the membrane-spanning component, Fo, comprising the proton channel. The catalyt…	hsa00190 (Oxidative phosphorylation), hsa01100 (Metabolic pathways), hsa04714 (Thermogenesis), hsa05010 (Alzheimer disease), hsa05012 (Parkinson disease), hsa05016 (Huntington disease), GO:0006754 (ATP biosynthetic process), GO:0015986 (ATP synthesis coupled proton transport), GO:0015991 (ATP hydrolysis coupled proton transport), GO:0042776 (mitochondrial ATP synthesis coupled proton transport), …				367.303	97.9274	31.9814	-0.429713	8.03583	40.084	7.445e-06	0.00103648	5.91109e-08	5.95383e-08	0.1	0.371353	0.000682934	-0.87831	-0.978693	0.0213116	0.000676132		294.731	296.15	312.255	231.229	227.307	211.953			0.183582	0.190463	0.266361		-0.163828	-0.188295	-0.288282
ENSG00000047457	CP	protein_coding	ceruloplasmin	The protein encoded by this gene is a metalloprotein that binds most of the copper in plasma and is involved in the peroxidation of Fe(II)transferrin to Fe(III) transferrin. Mutations in this gene cause aceruloplasminemia, which results in iron accumulation and tissue damage, and is associated with diabetes and neurologic abnormalities. Two transcript variants, one protein-coding and the other no…	hsa00860 (Porphyrin and chlorophyll metabolism), hsa04216 (Ferroptosis), GO:0006825 (copper ion transport), GO:0006879 (cellular iron ion homeostasis), GO:0055114 (oxidation-reduction process), GO:0005576 (extracellular region), GO:0005615 (extracellular space), GO:0005765 (lysosomal membrane), GO:0070062 (extracellular vesicular exosome), GO:0072562 (blood microparticle), GO:0004322 (ferroxidase…				366.163	88.5896	60.663	-0.548207	5.83413	39.9072	7.64861e-06	0.00105385	2.20522e-08	2.19882e-08	0.1	0.371353	0.00926454	-0.87831	-0.944256	0.0213116	0.00457449		65.0044	63.6692	74.0165	43.4753	49.6503	45.478			0.213104	0.184066	0.395162		-0.346067	-0.162374	-0.283891
ENSG00000138382	METTL5	protein_coding	methyltransferase like 5		GO:0032259 (methylation), GO:0003676 (nucleic acid binding), GO:0008168 (methyltransferase activity)				365.443	76.3412	14.4044	0.820565	4.72077	39.3876	8.28383e-06	0.00110713	6.63738e-09	7.26762e-09	0.0765225	0.371353	0.0679769	0.891133	0.867603	0.017133	0.0251331		19.6098	19.6098	17.6071	26.953	32.377	41.0554			-0.324331	-0.324331	-0.464641		0.097698	0.345428	0.670178
ENSG00000151366	NDUFC2	protein_coding	NADH:ubiquinone oxidoreductase subunit C2		hsa00190 (Oxidative phosphorylation), hsa01100 (Metabolic pathways), hsa04714 (Thermogenesis), hsa04723 (Retrograde endocannabinoid signaling), hsa04932 (Non-alcoholic fatty liver disease (NAFLD)), hsa05010 (Alzheimer disease), hsa05012 (Parkinson disease), hsa05016 (Huntington disease), GO:0006120 (mitochondrial electron transport, NADH to ubiquinone), GO:0032981 (mitochondrial respiratory chain…				364.355	81.6461	38.4166	-0.655501	5.13295	39.2209	8.49992e-06	0.00111374	1.56569e-08	1.53443e-08	0.0765225	0.371353	0.0407764	-0.891133	-0.907656	0.017133	0.0123973		39.5534	38.8858	49.7338	26.2855	28.7888	26.2855			0.208265	0.1849	0.524406		-0.346639	-0.224293	-0.346639
ENSG00000109107	ALDOC	protein_coding	aldolase, fructose-bisphosphate C	This gene encodes a member of the class I fructose-biphosphate aldolase gene family. Expressed specifically in the hippocampus and Purkinje cells of the brain, the encoded protein is a glycolytic enzyme that catalyzes the reversible aldol cleavage of fructose-1,6-biphosphate and fructose 1-phosphate to dihydroxyacetone phosphate and either glyceraldehyde-3-phosphate or glyceraldehyde, respectivel…	hsa00010 (Glycolysis / Gluconeogenesis), hsa00030 (Pentose phosphate pathway), hsa00051 (Fructose and mannose metabolism), hsa01100 (Metabolic pathways), hsa01200 (Carbon metabolism), hsa01230 (Biosynthesis of amino acids), GO:0006000 (fructose metabolic process), GO:0006094 (gluconeogenesis), GO:0030388 (fructose 1,6-bisphosphate metabolic process), GO:0030855 (epithelial cell differentiation), …				363.607	72.9892	30.2978	-0.671268	4.47948	39.5115	8.1271e-06	0.00110713	1.60316e-08	1.77989e-08	0.1	0.371353	0.00970969	-0.87831	-0.956967	0.0213116	0.00273787		29.9571	25.2841	26.3689	18.1078	16.0216	17.1064			0.439462	0.211387	0.267636		-0.228922	-0.386946	-0.302617
ENSG00000226742	HSBP1L1	protein_coding	heat shock factor binding protein 1 like 1		GO:1903507 (negative regulation of nucleic acid-templated transcription), GO:0003714 (transcription corepressor activity)				363.141	82.1998	17.5097	0.548696	5.17798	39.4395	8.21776e-06	0.00110713	2.96771e-08	2.94929e-08	0.1	0.371353	0.00274792	0.87831	0.986483	0.0213116	0.000272828		31.3757	28.1213	28.2882	43.5588	42.3071	42.5574			-0.164414	-0.312428	-0.304457		0.284518	0.244326	0.252455
ENSG00000167766	ZNF83	protein_coding	zinc finger protein 83		GO:0006351 (transcription, DNA-templated), GO:0006355 (regulation of transcription, DNA-templated), GO:0005634 (nucleus), GO:0003677 (DNA binding), GO:0003700 (sequence-specific DNA binding transcription factor activity), GO:0005515 (protein binding), GO:0046872 (metal ion binding)				362.11	65.2376	52.8435	1.15259	3.99567	39.2804	8.42204e-06	0.00111374	2.00123e-09	2.28966e-09	0.1	0.371353	0.0902391	0.87831	0.825936	0.0213116	0.0428106		11.4321	8.76182	9.17905	16.4388	19.276	29.6233			-0.295211	-0.614972	-0.560097		0.161854	0.368333	0.940093
ENSG00000138835	RGS3	protein_coding	regulator of G protein signaling 3	This gene encodes a member of the regulator of G-protein signaling (RGS) family. This protein is a GTPase-activating protein that inhibits G-protein-mediated signal transduction. Alternative splicing and the use of alternative promoters results in multiple transcript variants encoding different isoforms. Long isoforms are largely cytosolic and plasma membrane-associated with a function in Wnt sig…	hsa04360 (Axon guidance), GO:0000188 (inactivation of MAPK activity), GO:0008277 (regulation of G-protein coupled receptor protein signaling pathway), GO:0043547 (positive regulation of GTPase activity), GO:0005654 (nucleoplasm), GO:0005829 (cytosol), GO:0005886 (plasma membrane), GO:0005096 (GTPase activator activity), GO:0005515 (protein binding), R-HSA-162582 (Homo sapiens: Signal Transduction…				361.478	80.0973	67.4648	-0.595781	5.00257	38.7814	9.10063e-06	0.00115838	2.41553e-08	2.38171e-08	0.0765225	0.371353	0.00513644	-0.891133	-0.970584	0.017133	0.00128526		39.7203	37.7176	37.7176	23.5318	28.2882	24.3662			0.329075	0.258104	0.258104		-0.379381	-0.132919	-0.332983
ENSG00000116586	LAMTOR2	protein_coding	late endosomal/lysosomal adaptor, MAPK and MTOR activator 2	The product of this gene is highly conserved with a mouse protein associated with the cytoplasmic face of late endosomes and lysosomes. The mouse protein interacts with MAPK scaffold protein 1, a component of the mitogen-activated protein kinase pathway. In humans, a mutation in this gene has been associated with a primary immunodeficiency syndrome, and suggests a role for this protein in endosom…	hsa04150 (mTOR signaling pathway), GO:0000165 (MAPK cascade), GO:0000186 (activation of MAPKK activity), GO:0007050 (cell cycle arrest), GO:0016049 (cell growth), GO:0016236 (macroautophagy), GO:0032008 (positive regulation of TOR signaling), GO:0034613 (cellular protein localization), GO:0043312 (neutrophil degranulation), GO:0043547 (positive regulation of GTPase activity), GO:0071230 (cellular…				359.507	86.532	10.7752	-0.516796	5.58816	38.8796	8.96239e-06	0.00115796	4.19103e-08	4.19249e-08	0.1	0.371353	0.00124106	-0.87831	-0.974392	0.0213116	0.000975225		59.4969	54.5736	55.2412	40.3044	37.05	40.9719			0.322644	0.202259	0.219183		-0.217063	-0.332548	-0.194475
ENSG00000240024	LINC00888	transcribed_unprocessed_pseudogene	long intergenic non-protein coding RNA 888						359.282	57.3812	27.0353	0.892216	3.53246	38.8451	9.01071e-06	0.00115796	1.05154e-08	1.23619e-08	0.1	0.371353	0.0306072	0.87831	0.930804	0.0213116	0.00701652		8.51148	7.84392	7.59358	13.2679	17.4402	13.7686			-0.297368	-0.39203	-0.429194		0.241167	0.589708	0.287718
ENSG00000196136	SERPINA3	protein_coding	serpin family A member 3	The protein encoded by this gene is a plasma protease inhibitor and member of the serine protease inhibitor class. Polymorphisms in this protein appear to be tissue specific and influence protease targeting. Variations in this protein_s sequence have been implicated in Alzheimer_s disease, and deficiency of this protein has been associated with liver disease. Mutations have been identified in pat…	GO:0002576 (platelet degranulation), GO:0006953 (acute-phase response), GO:0006954 (inflammatory response), GO:0010951 (negative regulation of endopeptidase activity), GO:0019216 (regulation of lipid metabolic process), GO:0030277 (maintenance of gastrointestinal epithelium), GO:0043312 (neutrophil degranulation), GO:0005576 (extracellular region), GO:0005615 (extracellular space), GO:0005622 (in…				357.86	99.6184	48.5409	0.442596	10.3613	38.6267	9.32335e-06	0.00116233	1.56144e-07	1.57442e-07	0.1	0.371353	0.00251323	0.87831	0.960333	0.0213116	0.00232897		1200.37	1053.76	1091.14	1493.77	1589.39	1463.22			-0.113274	-0.30088	-0.250678		0.201729	0.291137	0.171967
ENSG00000169242	EFNA1	protein_coding	ephrin A1	This gene encodes a member of the ephrin (EPH) family. The ephrins and EPH-related receptors comprise the largest subfamily of receptor protein-tyrosine kinases and have been implicated in mediating developmental events, especially in the nervous system and in erythropoiesis. Based on their structures and sequence relationships, ephrins are divided into the ephrin-A (EFNA) class, which are anchor…	hsa04010 (MAPK signaling pathway), hsa04014 (Ras signaling pathway), hsa04015 (Rap1 signaling pathway), hsa04151 (PI3K-Akt signaling pathway), hsa04360 (Axon guidance), GO:0000122 (negative regulation of transcription from RNA polymerase II promoter), GO:0000165 (MAPK cascade), GO:0000187 (activation of MAPK activity), GO:0001525 (angiogenesis), GO:0003180 (aortic valve morphogenesis), GO:0003183…				357.533	96.3262	45.0314	0.484687	7.28478	38.5766	9.39668e-06	0.00116233	6.46359e-08	6.5095e-08	0.1	0.371353	0.0375216	0.87831	0.925038	0.0213116	0.00821834		128.423	128.757	132.345	168.561	202.607	173.901			-0.252455	-0.248768	-0.209712		0.134629	0.397197	0.179109
ENSG00000175455	CCDC14	protein_coding	coiled-coil domain containing 14		GO:0021762 (substantia nigra development), GO:0071539 (protein localization to centrosome), GO:0005813 (centrosome), GO:0034451 (centriolar satellite), GO:0005515 (protein binding)				357.516	44.8111	75.4639	1.07765	2.81786	38.574	9.40053e-06	0.00116233	6.97196e-09	8.76704e-09	0.1	0.371353	0.0230649	0.87831	0.937611	0.0213116	0.00571716		4.92331	4.25574	4.08885	8.51148	8.42804	11.0983			-0.29694	-0.443221	-0.482232		0.305493	0.293994	0.622907
ENSG00000133048	CHI3L1	protein_coding	chitinase 3 like 1	Chitinases catalyze the hydrolysis of chitin, which is an abundant glycopolymer found in insect exoskeletons and fungal cell walls. The glycoside hydrolase 18 family of chitinases includes eight human family members. This gene encodes a glycoprotein member of the glycosyl hydrolase 18 family. The protein lacks chitinase activity and is secreted by activated macrophages, chondrocytes, neutrophils …	GO:0005975 (carbohydrate metabolic process), GO:0006915 (apoptotic process), GO:0006954 (inflammatory response), GO:0007250 (activation of NF-kappaB-inducing kinase activity), GO:0009612 (response to mechanical stimulus), GO:0010800 (positive regulation of peptidyl-threonine phosphorylation), GO:0030324 (lung development), GO:0034612 (response to tumor necrosis factor), GO:0043312 (neutrophil deg…				357.168	99.3565	43.8342	-0.544197	9.70871	38.5206	9.47954e-06	0.00116233	5.53813e-08	5.60251e-08	0.1	0.371353	0.0110893	-0.87831	-0.913447	0.0213116	0.010913		1009.03	1064.52	904.137	780.386	611.074	650.544			0.300695	0.377782	0.142672		-0.0691753	-0.420994	-0.33098
ENSG00000181038	METTL23	protein_coding	methyltransferase like 23	The protein encoded by this gene functions as a transcription factor regulator in the transcriptional pathway for human cognition. It is a partner of the alpha subunit of the GA-binding protein transcription factor. Mutations in this gene cause mild autosomal recessive intellectual disability. Alternative splicing results in multiple transcript variants. [provided by RefSeq, Nov 2014].	GO:0032259 (methylation), GO:0005737 (cytoplasm), GO:0016021 (integral component of membrane), GO:0008168 (methyltransferase activity)				356.551	81.8032	19.7321	0.541715	5.14491	38.4262	9.62104e-06	0.00116896	4.6245e-08	4.61028e-08	0.1	0.371353	0.00086062	0.87831	0.987273	0.0213116	0.000241936		28.622	30.2909	27.1199	42.3905	42.1402	40.7216			-0.257935	-0.181375	-0.330495		0.27775	0.269591	0.222464
ENSG00000280081	LINC01667	lincRNA	long intergenic non-protein coding RNA 1667						354.664	90.3928	32.1835	0.713814	6.04452	38.1373	1.00687e-05	0.00121232	1.26718e-08	1.26083e-08	0.1	0.371353	0.0591039	0.87831	0.855743	0.0213116	0.0297142		45.1442	56.0757	48.3986	99.9682	71.9304	73.5159			-0.473151	-0.172299	-0.376848		0.639815	0.175935	0.206547
ENSG00000255974	CYP2A6	protein_coding	cytochrome P450 family 2 subfamily A member 6	This gene, CYP2A6, encodes a member of the cytochrome P450 superfamily of enzymes. The cytochrome P450 proteins are monooxygenases which catalyze many reactions involved in drug metabolism and synthesis of cholesterol, steroids and other lipids. This protein localizes to the endoplasmic reticulum and its expression is induced by phenobarbital. The enzyme is known to hydroxylate coumarin, and also…	hsa00232 (Caffeine metabolism), hsa00830 (Retinol metabolism), hsa00980 (Metabolism of xenobiotics by cytochrome P450), hsa00982 (Drug metabolism - cytochrome P450), hsa00983 (Drug metabolism - other enzymes), hsa01100 (Metabolic pathways), hsa05204 (Chemical carcinogenesis), GO:0008202 (steroid metabolic process), GO:0009804 (coumarin metabolic process), GO:0017144 (drug metabolic process), GO:0…				350.726	29.5473	38.8881	-1.62196	1.99189	37.5371	1.10755e-05	0.00132164	1.12918e-09	1.61454e-09	0.1	0.371353	0.00875714	-0.87831	-0.931431	0.0213116	0.00689136		6.67567	4.58953	6.00811	1.33513	2.75372	1.50203			0.678042	0.281241	0.562527		-0.701189	-0.189878	-0.630744
ENSG00000115464	USP34	protein_coding	ubiquitin specific peptidase 34		GO:0006511 (ubiquitin-dependent protein catabolic process), GO:0016055 (Wnt signaling pathway), GO:0016579 (protein deubiquitination), GO:0071108 (protein K48-linked deubiquitination), GO:0090263 (positive regulation of canonical Wnt signaling pathway), GO:0005829 (cytosol), GO:0004197 (cysteine-type endopeptidase activity), GO:0004843 (ubiquitin-specific protease activity), GO:0005515 (protein b…				350.053	63.7112	65.9084	0.78869	3.90348	37.4349	1.12579e-05	0.00133152	2.35539e-08	2.69013e-08	0.1	0.371353	0.0310535	0.87831	0.933403	0.0213116	0.00650508		10.5142	10.6811	11.3486	15.8547	19.5263	20.8615			-0.379479	-0.360367	-0.286351		0.133262	0.40306	0.489875
ENSG00000104979	C19orf53	protein_coding	chromosome 19 open reading frame 53		GO:0005634 (nucleus), GO:0005730 (nucleolus)				346.554	92.0763	8.70248	-0.450376	6.27936	36.9044	1.22603e-05	0.00143736	1.28276e-07	1.29347e-07	0.1	0.371353	0.000388818	-0.87831	-0.984326	0.0213116	0.000366597		92.5415	87.1175	88.8699	68.3422	63.6692	64.5037			0.267031	0.181792	0.209885		-0.159527	-0.258699	-0.240483
ENSG00000148702	HABP2	protein_coding	hyaluronan binding protein 2	The protein encoded by this gene is an extracellular serine protease that binds hyaluronic acid and is involved in cell adhesion. The encoded protein is synthesized as a single chain, but then undergoes an autoproteolytic event to form the functional heterodimer. Further autoproteolysis leads to smaller, inactive peptides. This protease is known to cleave urinary plasminogen activator, coagulatio…	GO:0006508 (proteolysis), GO:0007155 (cell adhesion), GO:0005576 (extracellular region), GO:0005615 (extracellular space), GO:0004252 (serine-type endopeptidase activity), GO:0005509 (calcium ion binding), GO:0005539 (glycosaminoglycan binding)				346.197	80.5088	78.7264	-0.675049	5.03476	36.8503	1.23679e-05	0.00143737	2.97721e-08	2.92368e-08	0.1	0.371353	0.0273529	-0.87831	-0.903812	0.0213116	0.0134333		45.9787	34.8804	39.4699	23.1145	28.0378	24.1993			0.512037	0.132497	0.301708		-0.421836	-0.163577	-0.360828
ENSG00000066813	ACSM2B	protein_coding	acyl-CoA synthetase medium chain family member 2B		hsa00650 (Butanoate metabolism), hsa01100 (Metabolic pathways), GO:0006633 (fatty acid biosynthetic process), GO:0006637 (acyl-CoA metabolic process), GO:0006805 (xenobiotic metabolic process), GO:0005739 (mitochondrion), GO:0005759 (mitochondrial matrix), GO:0003674 (molecular_function), GO:0003996 (acyl-CoA ligase activity), GO:0004321 (fatty-acyl-CoA synthase activity), GO:0005524 (ATP binding…				345.592	88.0658	51.4442	-0.85402	5.77087	36.759	1.25523e-05	0.0014403	1.09887e-08	1.08931e-08	0.1	0.371353	0.0224598	-0.87831	-0.876377	0.0213116	0.0219792		79.8577	57.9949	72.4311	33.3784	50.2344	32.7108			0.613599	0.165321	0.476385		-0.596652	-0.0345181	-0.624135
ENSG00000151729	SLC25A4	protein_coding	solute carrier family 25 member 4	This gene is a member of the mitochondrial carrier subfamily of solute carrier protein genes. The product of this gene functions as a gated pore that translocates ADP from the cytoplasm into the mitochondrial matrix and ATP from the mitochondrial matrix into the cytoplasm. The protein forms a homodimer embedded in the inner mitochondria membrane. Mutations in this gene have been shown to result i…	hsa04020 (Calcium signaling pathway), hsa04022 (cGMP-PKG signaling pathway), hsa04217 (Necroptosis), hsa04218 (Cellular senescence), hsa05012 (Parkinson disease), hsa05016 (Huntington disease), hsa05166 (Human T-cell leukemia virus 1 infection), GO:0000002 (mitochondrial genome maintenance), GO:0006091 (generation of precursor metabolites and energy), GO:0006810 (transport), GO:0008637 (apoptotic…				345.409	92.7572	90.6839	-0.462947	6.38925	36.7313	1.26087e-05	0.0014403	1.25861e-07	1.26835e-07	0.1	0.371353	0.00597701	-0.87831	-0.964627	0.0213116	0.00185474		97.7152	90.9561	102.221	67.2574	71.2628	72.5145			0.238061	0.136797	0.301826		-0.287783	-0.206671	-0.18223
ENSG00000160691	SHC1	protein_coding	SHC adaptor protein 1	This gene encodes three main isoforms that differ in activities and subcellular location. While all three are adapter proteins in signal transduction pathways, the longest (p66Shc) may be involved in regulating life span and the effects of reactive oxygen species. The other two isoforms, p52Shc and p46Shc, link activated receptor tyrosine kinases to the Ras pathway by recruitment of the GRB2/SOS …	hsa01521 (EGFR tyrosine kinase inhibitor resistance), hsa01522 (Endocrine resistance), hsa04012 (ErbB signaling pathway), hsa04014 (Ras signaling pathway), hsa04062 (Chemokine signaling pathway), hsa04072 (Phospholipase D signaling pathway), hsa04510 (Focal adhesion), hsa04650 (Natural killer cell mediated cytotoxicity), hsa04722 (Neurotrophin signaling pathway), hsa04910 (Insulin signaling pathw…				344.746	82.7984	71.1688	-0.513381	5.22649	36.6312	1.28152e-05	0.00145148	1.11344e-07	1.11854e-07	0.1	0.371353	0.00120816	-0.87831	-0.98775	0.0213116	0.000224161		42.5574	45.6449	43.3084	31.5426	30.6247	29.9571			0.203023	0.299679	0.227136		-0.20665	-0.246681	-0.276507
ENSG00000163170	BOLA3	protein_coding	bolA family member 3	This gene encodes a protein that plays an essential role in the production of iron-sulfur (Fe-S) clusters for the normal maturation of lipoate-containing 2-oxoacid dehydrogenases, and for the assembly of the mitochondrial respiratory chain complexes. Mutation in this gene has been associated with multiple mitochondrial dysfunctions syndrome-2. Two alternatively spliced transcript variants encodin…	GO:0008150 (biological_process), GO:0005575 (cellular_component), GO:0005739 (mitochondrion), GO:0003674 (molecular_function)				341.708	70.2207	41.7614	-0.769327	4.30776	36.1736	1.38087e-05	0.00155087	3.62252e-08	4.0249e-08	0.1	0.371353	0.0499022	-0.87831	-0.893099	0.0213116	0.016531		23.4483	21.1953	29.6233	15.6044	13.852	14.1024			0.282526	0.148787	0.595944		-0.249109	-0.400377	-0.377771
ENSG00000272993	AC239868.3	lincRNA							340.528	49.1283	12.7357	0.998622	3.06084	35.9964	1.42165e-05	0.00158336	1.48243e-08	1.80878e-08	0.1	0.371353	0.00817188	0.87831	0.942482	0.0213116	0.00486734		5.59088	6.25844	4.50608	11.7659	9.2625	11.6824			-0.362843	-0.241239	-0.585321		0.495915	0.206345	0.487143
ENSG00000264044	AC005726.2	antisense							340.268	30.9914	24.147	-1.29038	2.07043	35.5893	1.52049e-05	0.00166569	5.80948e-09	8.09374e-09	0.0765225	0.371353	0.00714224	-0.891133	-0.982594	0.017133	0.000451832		5.84121	5.67432	5.67432	1.75236	2.83716	2.41993			0.441554	0.410516	0.410516		-0.621724	-0.255363	-0.385499
ENSG00000159840	ZYX	protein_coding	zyxin	Focal adhesions are actin-rich structures that enable cells to adhere to the extracellular matrix and at which protein complexes involved in signal transduction assemble. Zyxin is a zinc-binding phosphoprotein that concentrates at focal adhesions and along the actin cytoskeleton. Zyxin has an N-terminal proline-rich domain and three LIM domains in its C-terminal half. The proline-rich domain may …	hsa04510 (Focal adhesion), GO:0007155 (cell adhesion), GO:0007160 (cell-matrix adhesion), GO:0007165 (signal transduction), GO:0007179 (transforming growth factor beta receptor signaling pathway), GO:0007229 (integrin-mediated signaling pathway), GO:0007267 (cell-cell signaling), GO:0016032 (viral process), GO:0043149 (stress fiber assembly), GO:0050727 (regulation of inflammatory response), GO:0…				340.091	92.5402	37.8779	-0.436948	6.35362	35.9308	1.43707e-05	0.00158731	1.99778e-07	2.01721e-07	0.1	0.371353	0.00122774	-0.87831	-0.986614	0.0213116	0.00026757		90.2885	95.9628	95.3787	70.5118	70.0111	67.5078			0.158551	0.244634	0.236006		-0.189384	-0.19938	-0.250426
ENSG00000161671	EMC10	protein_coding	ER membrane protein complex subunit 10		GO:0005576 (extracellular region), GO:0016021 (integral component of membrane), GO:0072546 (ER membrane protein complex)				337.084	49.5398	81.5998	-0.919991	3.08705	35.4805	1.54818e-05	0.00168223	2.89362e-08	3.51979e-08	0.1	0.371353	0.004588	-0.87831	-0.960822	0.0213116	0.00227233		12.0997	9.93006	10.6811	5.50743	5.25709	6.50878			0.498357	0.257299	0.345374		-0.410912	-0.459839	-0.230279
ENSG00000217801	AL390719.1	transcribed_unprocessed_pseudogene							336.068	51.792	15.2275	0.949931	3.22434	35.3288	1.58775e-05	0.00170102	2.57792e-08	3.08664e-08	0.1	0.371353	0.0135735	0.87831	0.930992	0.0213116	0.00697893		7.34324	5.59088	5.84121	14.1024	10.9314	11.2652			-0.201219	-0.500875	-0.454065		0.584059	0.267667	0.304433
ENSG00000127415	IDUA	protein_coding	iduronidase, alpha-L-	This gene encodes an enzyme that hydrolyzes the terminal alpha-L-iduronic acid residues of two glycosaminoglycans, dermatan sulfate and heparan sulfate. This hydrolysis is required for the lysosomal degradation of these glycosaminoglycans. Mutations in this gene that result in enzymatic deficiency lead to the autosomal recessive disease mucopolysaccharidosis type I (MPS I). [provided by RefSeq, J…	hsa00531 (Glycosaminoglycan degradation), hsa01100 (Metabolic pathways), hsa04142 (Lysosome), GO:0005984 (disaccharide metabolic process), GO:0006027 (glycosaminoglycan catabolic process), GO:0030207 (chondroitin sulfate catabolic process), GO:0030209 (dermatan sulfate catabolic process), GO:0030135 (coated vesicle), GO:0043202 (lysosomal lumen), GO:0070062 (extracellular vesicular exosome), GO:0…				335.988	83.8234	26.3245	0.601635	5.31986	35.3168	1.59093e-05	0.00170102	7.77828e-08	7.74902e-08	0.1	0.371353	0.0209519	0.87831	0.914814	0.0213116	0.0105758		34.7135	30.7915	29.2895	52.9047	49.0662	41.8899			-0.153439	-0.316426	-0.384071		0.42718	0.322619	0.104137
ENSG00000241935	HOGA1	protein_coding	4-hydroxy-2-oxoglutarate aldolase 1	The authors of PMID:20797690 cloned this gene while searching for genes in a region of chromosome 10 linked to primary hyperoxalurea type III. They noted that even though the encoded protein has been described as a mitochondrial dihydrodipicolinate synthase-like enzyme, it shares little homology with E. coli dihydrodipicolinate synthase (Dhdps), particularly in the putative substrate-binding regi…	hsa00330 (Arginine and proline metabolism), hsa00630 (Glyoxylate and dicarboxylate metabolism), hsa01100 (Metabolic pathways), GO:0009436 (glyoxylate catabolic process), GO:0019470 (4-hydroxyproline catabolic process), GO:0033609 (oxalate metabolic process), GO:0042866 (pyruvate biosynthetic process), GO:0046487 (glyoxylate metabolic process), GO:0005739 (mitochondrion), GO:0070062 (extracellular…				332.78	63.0752	70.3233	-0.7305	3.87094	34.8392	1.72341e-05	0.00182804	5.67503e-08	6.48899e-08	0.1	0.371353	0.00230302	-0.87831	-0.971464	0.0213116	0.00120986		17.1064	18.4415	18.6084	9.76317	12.2666	10.5976			0.25258	0.350027	0.361758		-0.4472	-0.168841	-0.348325
ENSG00000171557	FGG	protein_coding	fibrinogen gamma chain	The protein encoded by this gene is the gamma component of fibrinogen, a blood-borne glycoprotein comprised of three pairs of nonidentical polypeptide chains. Following vascular injury, fibrinogen is cleaved by thrombin to form fibrin which is the most abundant component of blood clots. In addition, various cleavage products of fibrinogen and fibrin regulate cell adhesion and spreading, display v…	hsa04610 (Complement and coagulation cascades), hsa04611 (Platelet activation), hsa05150 (Staphylococcus aureus infection), GO:0002224 (toll-like receptor signaling pathway), GO:0002576 (platelet degranulation), GO:0007160 (cell-matrix adhesion), GO:0007596 (blood coagulation), GO:0009306 (protein secretion), GO:0030198 (extracellular matrix organization), GO:0031639 (plasminogen activation), GO:…				331.238	99.8429	39.7561	0.520066	12.8483	34.6102	1.79128e-05	0.00188247	8.76959e-07	8.87071e-07	0.1	0.371353	0.0258009	0.87831	0.932148	0.0213116	0.00674968		5929.75	5908.31	6340.14	8071.72	9659.45	8336.75			-0.288536	-0.293761	-0.192025		0.15624	0.415246	0.202837
ENSG00000101350	KIF3B	protein_coding	kinesin family member 3B	The protein encoded by this gene acts as a heterodimer with kinesin family member 3A to aid in chromosome movement during mitosis and meiosis. The encoded protein is a plus end-directed microtubule motor and can interact with the SMC3 subunit of the cohesin complex. In addition, the encoded protein may be involved in the intracellular movement of membranous organelles. This protein and kinesin fa…	GO:0006890 (retrograde vesicle-mediated transport, Golgi to ER), GO:0007018 (microtubule-based movement), GO:0007052 (mitotic spindle organization), GO:0007100 (mitotic centrosome separation), GO:0007368 (determination of left/right symmetry), GO:0008089 (anterograde axon cargo transport), GO:0019886 (antigen processing and presentation of exogenous peptide antigen via MHC class II), GO:0032467 (…				330.98	73.8721	99.117	-0.60569	4.54111	34.572	1.80289e-05	0.00188247	1.31927e-07	1.45104e-07	0.1	0.371353	0.00188553	-0.87831	-0.967959	0.0213116	0.00152353		28.7888	28.9557	25.9517	19.4429	18.6919	16.8561			0.322384	0.330183	0.182911		-0.199524	-0.250959	-0.384995
ENSG00000254901	BORCS8	protein_coding	BLOC-1 related complex subunit 8		GO:0007507 (heart development), GO:0005765 (lysosomal membrane), GO:0099078 (NA), GO:0005515 (protein binding)				330.201	57.9349	52.5142	-0.744566	3.55824	34.1039	1.95218e-05	0.00202255	9.25092e-08	1.0803e-07	0.0765225	0.371353	0.000218856	-0.891133	-0.989607	0.017133	0.000161446		14.1024	14.5196	15.0203	9.01216	9.01216	8.01081			0.277529	0.314435	0.357511		-0.270645	-0.270645	-0.408184
ENSG00000184009	ACTG1	protein_coding	actin gamma 1	Actins are highly conserved proteins that are involved in various types of cell motility, and maintenance of the cytoskeleton. In vertebrates, three main groups of actin isoforms, alpha, beta and gamma have been identified. The alpha actins are found in muscle tissues and are a major constituent of the contractile apparatus. The beta and gamma actins co-exist in most cell types as components of t…	hsa04015 (Rap1 signaling pathway), hsa04145 (Phagosome), hsa04210 (Apoptosis), hsa04390 (Hippo signaling pathway), hsa04510 (Focal adhesion), hsa04520 (Adherens junction), hsa04530 (Tight junction), hsa04611 (Platelet activation), hsa04670 (Leukocyte transendothelial migration), hsa04714 (Thermogenesis), hsa04810 (Regulation of actin cytoskeleton), hsa04919 (Thyroid hormone signaling pathway), hs…				326.68	98.9076	52.3047	-0.378232	8.99099	33.9362	2.00899e-05	0.00206477	8.12423e-07	8.18377e-07	0.1	0.371353	0.000380851	-0.87831	-0.98406	0.0213116	0.000379081		560.673	590.38	573.774	426.409	454.613	446.018			0.152657	0.226882	0.185863		-0.240653	-0.148667	-0.176082
ENSG00000162772	ATF3	protein_coding	activating transcription factor 3	This gene encodes a member of the mammalian activation transcription factor/cAMP responsive element-binding (CREB) protein family of transcription factors. This gene is induced by a variety of signals, including many of those encountered by cancer cells, and is involved in the complex process of cellular stress response. Multiple transcript variants encoding different isoforms have been found for…	hsa05166 (Human T-cell leukemia virus 1 infection), GO:0000122 (negative regulation of transcription from RNA polymerase II promoter), GO:0006094 (gluconeogenesis), GO:0006366 (transcription from RNA polymerase II promoter), GO:0008284 (positive regulation of cell proliferation), GO:0034198 (cellular response to amino acid starvation), GO:0035914 (skeletal muscle cell differentiation), GO:0036499…				326.388	80.2619	41.8812	0.530925	5.01504	33.8933	2.02383e-05	0.00206477	2.51429e-07	2.53189e-07	0.1	0.371353	0.000866444	0.87831	0.975895	0.0213116	0.000864576		26.3689	24.7	27.8709	37.6341	36.6328	39.8037			-0.245704	-0.333176	-0.171273		0.236727	0.19981	0.313616
ENSG00000106400	ZNHIT1	protein_coding	zinc finger HIT-type containing 1		GO:0031063 (regulation of histone deacetylation), GO:0043486 (histone exchange), GO:0000812 (Swr1 complex), GO:0005634 (nucleus), GO:0005654 (nucleoplasm), GO:0005515 (protein binding), GO:0031491 (nucleosome binding), GO:0042826 (histone deacetylase binding), GO:0046872 (metal ion binding)				325.832	96.4235	78.4196	-0.452345	7.31936	33.8113	2.05251e-05	0.00207816	3.9033e-07	3.93944e-07	0.1	0.371353	0.0063704	-0.87831	-0.945596	0.0213116	0.00435923		190.173	174.819	188.087	133.68	147.449	123.083			0.270059	0.149927	0.254312		-0.232136	-0.0926957	-0.349466
ENSG00000100612	DHRS7	protein_coding	dehydrogenase/reductase 7	Short-chain dehydrogenases/reductases (SDRs), such as DHRS7, catalyze the oxidation/reduction of a wide range of substrates, including retinoids and steroids (Haeseleer and Palczewski, 2000 [PubMed 10800688]).[supplied by OMIM, Jun 2009].	GO:0055114 (oxidation-reduction process), GO:0016020 (membrane), GO:0016491 (oxidoreductase activity)				325.054	97.8676	25.8231	0.43858	7.99331	33.6968	2.09331e-05	0.00208337	5.02701e-07	5.07195e-07	0.1	0.371353	0.00807114	0.87831	0.933486	0.0213116	0.00648908		202.273	232.48	213.955	289.39	274.621	315.175			-0.310642	-0.111673	-0.230407		0.201814	0.126768	0.32414
ENSG00000196569	LAMA2	protein_coding	laminin subunit alpha 2	Laminin, an extracellular protein, is a major component of the basement membrane. It is thought to mediate the attachment, migration, and organization of cells into tissues during embryonic development by interacting with other extracellular matrix components. It is composed of three subunits, alpha, beta, and gamma, which are bound to each other by disulfide bonds into a cross-shaped molecule. T…	hsa04151 (PI3K-Akt signaling pathway), hsa04510 (Focal adhesion), hsa04512 (ECM-receptor interaction), hsa05145 (Toxoplasmosis), hsa05146 (Amoebiasis), hsa05165 (Human papillomavirus infection), hsa05200 (Pathways in cancer), hsa05222 (Small cell lung cancer), hsa05410 (Hypertrophic cardiomyopathy (HCM)), hsa05412 (Arrhythmogenic right ventricular cardiomyopathy (ARVC)), hsa05414 (Dilated cardiom…				325.026	80.8006	98.0919	-0.559568	5.05602	33.6926	2.09483e-05	0.00208337	1.77118e-07	1.77529e-07	0.1	0.371353	0.0120906	-0.87831	-0.963915	0.0213116	0.00192971		39.1361	38.8024	40.3878	27.5372	29.2061	23.5318			0.255513	0.243759	0.298757		-0.222362	-0.143066	-0.432601
ENSG00000072840	EVC	protein_coding	EvC ciliary complex subunit 1	This gene encodes a protein containing a leucine zipper and a transmembrane domain. This gene has been implicated in both Ellis-van Creveld syndrome (EvC) and Weyers acrodental dysostosis. [provided by RefSeq, Jul 2008]. Publication Note: This RefSeq record includes a subset of the publications that are available for this gene. Please see the Gene record to access additional publications.	hsa04340 (Hedgehog signaling pathway), GO:0001501 (skeletal system development), GO:0003416 (endochondral bone growth), GO:0007224 (smoothened signaling pathway), GO:0007517 (muscle organ development), GO:0045880 (positive regulation of smoothened signaling pathway), GO:0051216 (cartilage development), GO:0005737 (cytoplasm), GO:0005929 (cilium), GO:0016021 (integral component of membrane), GO:00…				324.845	65.3049	74.6857	-0.684618	3.99819	33.6661	2.10441e-05	0.00208337	1.35615e-07	1.53287e-07	0.1	0.371353	0.00414753	-0.87831	-0.964964	0.0213116	0.00181975		17.774	20.5277	20.1939	13.101	11.4321	11.8493			0.184335	0.372431	0.350895		-0.204624	-0.373585	-0.329453
ENSG00000180432	CYP8B1	protein_coding	cytochrome P450 family 8 subfamily B member 1	This gene encodes a member of the cytochrome P450 superfamily of enzymes. The cytochrome P450 proteins are monooxygenases which catalyze many reactions involved in drug metabolism and synthesis of cholesterol, steroids and other lipids. This endoplasmic reticulum membrane protein catalyzes the conversion of 7 alpha-hydroxy-4-cholesten-3-one into 7-alpha,12-alpha-dihydroxy-4-cholesten-3-one. The b…	hsa00120 (Primary bile acid biosynthesis), hsa01100 (Metabolic pathways), hsa03320 (PPAR signaling pathway), GO:0006699 (bile acid biosynthetic process), GO:0016125 (sterol metabolic process), GO:0055114 (oxidation-reduction process), GO:0005789 (endoplasmic reticulum membrane), GO:0016021 (integral component of membrane), GO:0031090 (organelle membrane), GO:0005506 (iron ion binding), GO:0008397…				323.307	54.1115	89.5091	-0.871963	3.35166	33.0979	2.32218e-05	0.00221685	6.67239e-08	7.87286e-08	0.0765225	0.371353	0.00480842	-0.891133	-0.945487	0.017133	0.00437652		13.7686	11.4321	13.7686	6.00811	8.26115	7.00946			0.439381	0.208013	0.439381		-0.538138	-0.180479	-0.368159
ENSG00000165475	CRYL1	protein_coding	crystallin lambda 1	The uronate cycle functions as an alternative glucose metabolic pathway, accounting for about 5% of daily glucose catabolism. The product of this gene catalyzes the dehydrogenation of L-gulonate into dehydro-L-gulonate in the uronate cycle. The enzyme requires NAD(H) as a coenzyme, and is inhibited by inorganic phosphate. A similar gene in the rabbit is thought to serve a structural role in the l…	hsa00040 (Pentose and glucuronate interconversions), hsa01100 (Metabolic pathways), GO:0006631 (fatty acid metabolic process), GO:0019640 (glucuronate catabolic process to xylulose 5-phosphate), GO:0055114 (oxidation-reduction process), GO:0005829 (cytosol), GO:0070062 (extracellular vesicular exosome), GO:0003857 (3-hydroxyacyl-CoA dehydrogenase activity), GO:0042803 (protein homodimerization ac…				322.216	86.8837	49.0871	-0.600502	5.62359	33.28	2.24974e-05	0.00219054	1.37191e-07	1.37423e-07	0.1	0.371353	0.0123698	-0.87831	-0.907885	0.0213116	0.012337		63.252	52.5709	61.8334	34.2963	45.2277	37.6341			0.386912	0.129022	0.355201		-0.459289	-0.0794777	-0.332368
ENSG00000168273	SMIM4	protein_coding	small integral membrane protein 4		GO:0005739 (mitochondrion), GO:0016021 (integral component of membrane)				322.027	64.7288	12.5561	-0.694957	3.96131	33.2524	2.26059e-05	0.00219054	1.57239e-07	1.77856e-07	0.1	0.371353	0.00959828	-0.87831	-0.955263	0.0213116	0.00295729		21.1118	17.9409	18.1078	12.6003	11.0149	11.6824			0.443531	0.230629	0.242653		-0.219098	-0.38494	-0.312775
ENSG00000145901	TNIP1	protein_coding	TNFAIP3 interacting protein 1	This gene encodes an A20-binding protein which plays a role in autoimmunity and tissue homeostasis through the regulation of nuclear factor kappa-B activation. Mutations in this gene have been associated with psoriatic arthritis, rheumatoid arthritis, and systemic lupus erythematosus. Multiple transcript variants encoding different isoforms have been found for this gene. [provided by RefSeq, Nov …	GO:0002755 (MyD88-dependent toll-like receptor signaling pathway), GO:0006412 (translation), GO:0006952 (defense response), GO:0006954 (inflammatory response), GO:0007159 (leukocyte cell-cell adhesion), GO:0009101 (glycoprotein biosynthetic process), GO:0016579 (protein deubiquitination), GO:0043124 (negative regulation of I-kappaB kinase/NF-kappaB signaling), GO:0045071 (negative regulation of v…				322.005	92.1736	63.6785	-0.449213	6.29631	33.2492	2.26184e-05	0.00219054	4.38568e-07	4.43367e-07	0.1	0.371353	0.00361229	-0.87831	-0.966623	0.0213116	0.00165247		90.7057	87.6182	93.2925	62.8348	71.7635	64.3368			0.222942	0.174076	0.262647		-0.292948	-0.106809	-0.259907
ENSG00000279718	SNX18P12	processed_pseudogene	sorting nexin 18 pseudogene 12						321.235	77.5159	16.0356	0.553385	4.79853	33.1364	2.30665e-05	0.00221685	3.0004e-07	3.25659e-07	0.1	0.371353	0.00171238	0.87831	0.96978	0.0213116	0.00135608		21.7794	24.0324	21.4456	31.626	34.9638	32.1267			-0.29461	-0.164012	-0.315004		0.205256	0.341793	0.226578
ENSG00000205420	KRT6A	protein_coding	keratin 6A	The protein encoded by this gene is a member of the keratin gene family. The type II cytokeratins consist of basic or neutral proteins which are arranged in pairs of heterotypic keratin chains coexpressed during differentiation of simple and stratified epithelial tissues. As many as six of this type II cytokeratin (KRT6) have been identified; the multiplicity of the genes is attributed to success…	GO:0031424 (keratinization), GO:0045104 (intermediate filament cytoskeleton organization), GO:0070268 (cornification), GO:0005829 (cytosol), GO:0005882 (intermediate filament), GO:0045095 (keratin filament), GO:0070062 (extracellular vesicular exosome), GO:0005198 (structural molecule activity), GO:0005515 (protein binding), R-HSA-1266738 (Homo sapiens: Developmental Biology), R-HSA-6805567 (Homo…				319.769	6.1055	23.0769	1.88032	0.690003	32.5851	2.5405e-05	0.00237439	7.81586e-08	1.4014e-07	0.0765225	0.371353	0.0185584	0.891133	0.961262	0.017133	0.00222188		0.584121	0.667567	0.584121	2.08615	2.0027	2.75372			-0.3696	-0.323749	-0.3696		0.291468	0.2617	0.509782
ENSG00000167775	CD320	protein_coding	CD320 molecule	This gene encodes the transcobalamin receptor that is expressed at the cell surface. It mediates the cellular uptake of transcobalamin bound cobalamin (vitamin B12), and is involved in B-cell proliferation and immunoglobulin secretion. Mutations in this gene are associated with methylmalonic aciduria. Alternatively spliced transcript variants encoding different isoforms have been found for this g…	GO:0009235 (cobalamin metabolic process), GO:0015889 (cobalamin transport), GO:0030656 (regulation of vitamin metabolic process), GO:0030890 (positive regulation of B cell proliferation), GO:0031296 (B cell costimulation), GO:0005783 (endoplasmic reticulum), GO:0005886 (plasma membrane), GO:0005887 (integral component of plasma membrane), GO:0010008 (endosome membrane), GO:0016020 (membrane), GO:…				318.257	94.3509	28.0455	0.534259	6.69311	32.7013	2.4891e-05	0.00235935	3.14423e-07	3.17251e-07	0.1	0.371353	0.0322667	0.87831	0.888923	0.0213116	0.0178219		85.2817	91.2898	76.6034	132.679	104.808	129.174			-0.241621	-0.145581	-0.39271		0.384152	0.0496479	0.346112
ENSG00000131910	NR0B2	protein_coding	nuclear receptor subfamily 0 group B member 2	The protein encoded by this gene is an unusual orphan receptor that contains a putative ligand-binding domain but lacks a conventional DNA-binding domain. The gene product is a member of the nuclear hormone receptor family, a group of transcription factors regulated by small hydrophobic hormones, a subset of which do not have known ligands and are referred to as orphan nuclear receptors. The prot…	hsa04976 (Bile secretion), GO:0000122 (negative regulation of transcription from RNA polymerase II promoter), GO:0006367 (transcription initiation from RNA polymerase II promoter), GO:0007219 (Notch signaling pathway), GO:0008203 (cholesterol metabolic process), GO:0009749 (response to glucose), GO:0010628 (positive regulation of gene expression), GO:0010629 (negative regulation of gene expressio…				318.119	0.0149645	37.2418	-2.33577	0.0414758	31.3042	3.19352e-05	0.00266758	2.38847e-07	5.25779e-07	0.0636026	0.371353	0.00801306	-0.933257	-0.978068	0.00653338	0.000716276		1.41858	1.25169	1.66892	0.250338	0.250338	0.333784			0.287915	0.215707	0.389872		-0.315341	-0.315341	-0.262812
ENSG00000113141	IK	protein_coding	IK cytokine	The protein encoded by this gene was identified by its RED repeat, a stretch of repeated arginine, glutamic acid and aspartic acid residues. The protein localizes to discrete dots within the nucleus, excluding the nucleolus. Its function is unknown. This gene maps to chromosome 5; however, a pseudogene may exist on chromosome 2. [provided by RefSeq, Jul 2008]. Publication Note: This RefSeq record…	GO:0006955 (immune response), GO:0007267 (cell-cell signaling), GO:0005615 (extracellular space), GO:0016607 (nuclear speck), GO:0005515 (protein binding), GO:0042802 (identical protein binding)				317.584	93.7523	18.8866	0.413388	6.57075	32.6032	2.53243e-05	0.00237439	7.15995e-07	7.24569e-07	0.1	0.371353	0.00256622	0.87831	0.985109	0.0213116	0.000330971		77.0206	83.3625	83.7797	107.645	110.149	107.395			-0.279447	-0.168073	-0.161039		0.193096	0.225665	0.189798
ENSG00000184441	AP001062.1	antisense							316.785	30.9091	96.7899	-1.21174	2.06564	32.4869	2.58493e-05	0.00238122	5.1456e-08	6.98817e-08	0.1	0.371353	0.00339921	-0.87831	-0.96666	0.0213116	0.00164884		5.00676	6.25844	5.59088	2.50338	2.75372	2.0027			0.275426	0.51255	0.390946		-0.362313	-0.284265	-0.532346
ENSG00000157303	SUSD3	protein_coding	sushi domain containing 3		GO:0005886 (plasma membrane), GO:0016021 (integral component of membrane)				316.469	92.4579	23.3762	-0.509336	6.34328	32.441	2.60594e-05	0.00238122	3.87096e-07	3.90625e-07	0.1	0.371353	0.0121244	-0.87831	-0.914232	0.0213116	0.0107187		102.638	85.8659	97.0476	63.5858	74.6007	62.4176			0.359182	0.107143	0.279962		-0.314777	-0.0908033	-0.340706
ENSG00000144713	RPL32	protein_coding	ribosomal protein L32	Ribosomes, the organelles that catalyze protein synthesis, consist of a small 40S subunit and a large 60S subunit. Together these subunits are composed of 4 RNA species and approximately 80 structurally distinct proteins. This gene encodes a ribosomal protein that is a component of the 60S subunit. The protein belongs to the L32E family of ribosomal proteins. It is located in the cytoplasm. Altho…	hsa03010 (Ribosome), GO:0000184 (nuclear-transcribed mRNA catabolic process, nonsense-mediated decay), GO:0006364 (rRNA processing), GO:0006412 (translation), GO:0006413 (translational initiation), GO:0006614 (SRP-dependent cotranslational protein targeting to membrane), GO:0019083 (viral transcription), GO:0071549 (cellular response to dexamethasone stimulus), GO:0097421 (liver regeneration), GO…				316.421	98.9675	30.7318	-0.376077	9.09199	32.434	2.6092e-05	0.00238122	1.40213e-06	1.41241e-06	0.1	0.371353	0.0022207	-0.87831	-0.977983	0.0213116	0.00072181		602.646	618.585	627.513	464.377	501.093	459.036			0.155899	0.193435	0.214044		-0.218697	-0.109368	-0.235313
ENSG00000171564	FGB	protein_coding	fibrinogen beta chain	The protein encoded by this gene is the beta component of fibrinogen, a blood-borne glycoprotein comprised of three pairs of nonidentical polypeptide chains. Following vascular injury, fibrinogen is cleaved by thrombin to form fibrin which is the most abundant component of blood clots. In addition, various cleavage products of fibrinogen and fibrin regulate cell adhesion and spreading, display va…	hsa04610 (Complement and coagulation cascades), hsa04611 (Platelet activation), GO:0002224 (toll-like receptor signaling pathway), GO:0002250 (adaptive immune response), GO:0002576 (platelet degranulation), GO:0007160 (cell-matrix adhesion), GO:0007596 (blood coagulation), GO:0030198 (extracellular matrix organization), GO:0031639 (plasminogen activation), GO:0034116 (positive regulation of heter…				316.274	99.8504	29.7366	0.55069	12.8851	32.4126	2.61907e-05	0.00238122	1.28757e-06	1.3042e-06	0.1	0.371353	0.0433737	0.87831	0.89372	0.0213116	0.016343		5988	5877.35	6548.92	8374.97	10359.1	8238.87			-0.306152	-0.333051	-0.17701		0.177721	0.484404	0.154089
ENSG00000134294	SLC38A2	protein_coding	solute carrier family 38 member 2		hsa04724 (Glutamatergic synapse), hsa04727 (GABAergic synapse), hsa04974 (Protein digestion and absorption), GO:0003333 (amino acid transmembrane transport), GO:0006814 (sodium ion transport), GO:0006865 (amino acid transport), GO:0007565 (female pregnancy), GO:0014047 (glutamate secretion), GO:0021987 (cerebral cortex development), GO:0031460 (glycine betaine transport), GO:0032328 (alanine tran…				315.676	86.8313	51.5938	0.779197	5.61625	32.3257	2.65965e-05	0.00240177	8.76729e-08	8.75546e-08	0.1	0.371353	0.0632322	0.87831	0.834224	0.0213116	0.0389446		39.4699	39.3865	29.1226	59.7473	49.4	76.1861			-0.230309	-0.233215	-0.64441		0.344001	0.0793938	0.684539
ENSG00000261040	WFDC21P	transcribed_unitary_pseudogene	WAP four-disulfide core domain 21, pseudogene						314.222	82.3719	7.47531	0.959433	5.19451	32.1146	2.76122e-05	0.00247676	5.14424e-08	5.53041e-08	0.1	0.371353	0.0956847	0.87831	0.80761	0.0213116	0.0519602		22.447	29.2895	22.5304	54.6571	31.7929	57.9949			-0.555966	-0.199941	-0.55105		0.656636	-0.0889002	0.73922
ENSG00000186832	KRT16	protein_coding	keratin 16	The protein encoded by this gene is a member of the keratin gene family. The keratins are intermediate filament proteins responsible for the structural integrity of epithelial cells and are subdivided into cytokeratins and hair keratins. Most of the type I cytokeratins consist of acidic proteins which are arranged in pairs of heterotypic keratin chains and are clustered in a region of chromosome …	hsa04915 (Estrogen signaling pathway), GO:0002009 (morphogenesis of an epithelium), GO:0006954 (inflammatory response), GO:0007010 (cytoskeleton organization), GO:0007568 (aging), GO:0008283 (cell proliferation), GO:0008544 (epidermis development), GO:0030216 (keratinocyte differentiation), GO:0030336 (negative regulation of cell migration), GO:0031424 (keratinization), GO:0042633 (hair cycle), G…				313.824	19.596	28.5693	1.69435	1.43935	32.0569	2.78974e-05	0.00248566	2.47369e-08	3.75509e-08	0.1	0.371353	0.0235895	0.87831	0.91538	0.0213116	0.010438		1.25169	1.58547	0.751013	4.92331	3.0875	3.67162			-0.406393	-0.265419	-0.647619		0.683879	0.239374	0.396179
ENSG00000187676	B3GLCT	protein_coding	beta 3-glucosyltransferase	The protein encoded by this gene is a beta-1,3-glucosyltransferase that transfers glucose to O-linked fucosylglycans on thrombospondin type-1 repeats (TSRs) of several proteins. The encoded protein is a type II membrane protein. Defects in this gene are a cause of Peters-plus syndrome (PPS).[provided by RefSeq, Mar 2009]. Publication Note: This RefSeq record includes a subset of the publications …	hsa00514 (Other types of O-glycan biosynthesis), GO:0006004 (fucose metabolic process), GO:0036066 (protein O-linked fucosylation), GO:0005789 (endoplasmic reticulum membrane), GO:0016021 (integral component of membrane), GO:0016757 (transferase activity, transferring glycosyl groups), R-HSA-392499 (Homo sapiens: Metabolism of proteins), R-HSA-5173105 (Homo sapiens: O-linked glycosylation), R-HSA…				311.859	5.58174	84.7576	2.19907	0.664912	31.7725	2.93516e-05	0.0025979	1.69207e-08	3.19034e-08	0.1	0.371353	0.0286343	0.87831	0.9135	0.0213116	0.0108997		0.500676	0.751013	0.250338	2.08615	1.83581	3.0875			-0.389291	-0.251646	-0.541467		0.319133	0.227923	0.635348
ENSG00000221978	CCNL2	protein_coding	cyclin L2	The protein encoded by this gene belongs to the cyclin family. Through its interaction with several proteins, such as RNA polymerase II, splicing factors, and cyclin-dependent kinases, this protein functions as a regulator of the pre-mRNA splicing process, as well as in inducing apoptosis by modulating the expression of apoptotic and antiapoptotic proteins. Alternatively spliced transcript varian…	GO:0006351 (transcription, DNA-templated), GO:0045737 (positive regulation of cyclin-dependent protein serine/threonine kinase activity), GO:0045944 (positive regulation of transcription from RNA polymerase II promoter), GO:1901409 (positive regulation of phosphorylation of RNA polymerase II C-terminal domain), GO:0000307 (cyclin-dependent protein kinase holoenzyme complex), GO:0005634 (nucleus),…				311.257	97.1792	63.3493	0.454986	7.6437	31.6856	2.98129e-05	0.00262138	8.38735e-07	8.46926e-07	0.1	0.371353	0.0139645	0.87831	0.929737	0.0213116	0.00723193		161.802	189.839	154.041	235.902	237.988	219.296			-0.28023	-0.0522802	-0.350253		0.258185	0.270781	0.153797
ENSG00000239306	RBM14	protein_coding	RNA binding motif protein 14	This gene encodes a ribonucleoprotein that functions as a general nuclear coactivator, and an RNA splicing modulator. This protein contains two RNA recognition motifs (RRM) at the N-terminus, and multiple hexapeptide repeat domain at the C-terminus that interacts with thyroid hormone receptor-binding protein (TRBP), and is required for transcription activation. Alternatively spliced transcript va…	GO:0006260 (DNA replication), GO:0006281 (DNA repair), GO:0006310 (DNA recombination), GO:0006351 (transcription, DNA-templated), GO:0009725 (response to hormone), GO:0016575 (histone deacetylation), GO:0030520 (intracellular estrogen receptor signaling pathway), GO:0042921 (glucocorticoid receptor signaling pathway), GO:0045944 (positive regulation of transcription from RNA polymerase II promote…				310.48	82.1324	24.8354	0.478009	5.17299	31.5734	3.04205e-05	0.00264791	8.33654e-07	8.47559e-07	0.1	0.371353	0.000217071	0.87831	0.990676	0.0213116	0.000130005		29.7067	30.9584	29.373	42.8912	40.6382	41.8899			-0.239781	-0.183923	-0.255049		0.261862	0.187574	0.229317
ENSG00000198712	MT-CO2	protein_coding	mitochondrially encoded cytochrome c oxidase II		hsa00190 (Oxidative phosphorylation), hsa01100 (Metabolic pathways), hsa04260 (Cardiac muscle contraction), hsa04714 (Thermogenesis), hsa04932 (Non-alcoholic fatty liver disease (NAFLD)), hsa05010 (Alzheimer disease), hsa05012 (Parkinson disease), hsa05016 (Huntington disease), R-HSA-1428517 (Homo sapiens: The citric acid (TCA) cycle and respiratory electron transport), R-HSA-1430728 (Homo sapien…				310.213	99.9626	13.1996	0.572619	15.2714	31.5348	3.06325e-05	0.00264791	2.99039e-06	3.03246e-06	0.1	0.371353	0.0128321	0.87831	0.941041	0.0213116	0.00511182		30963.5	34177.3	30266.8	51423.4	42754.1	47714.8			-0.321791	-0.179332	-0.354621		0.410026	0.143676	0.302043
ENSG00000140400	MAN2C1	protein_coding	mannosidase alpha class 2C member 1		hsa00511 (Other glycan degradation), GO:0006013 (mannose metabolic process), GO:0006517 (protein deglycosylation), GO:0009313 (oligosaccharide catabolic process), GO:0005654 (nucleoplasm), GO:0005773 (vacuole), GO:0005829 (cytosol), GO:0004559 (alpha-mannosidase activity), GO:0008270 (zinc ion binding), GO:0030246 (carbohydrate binding), R-HSA-1430728 (Homo sapiens: Metabolism), R-HSA-71387 (Homo…				310.117	93.9918	34.9222	0.536098	6.61215	31.521	3.0709e-05	0.00264791	4.55808e-07	4.60193e-07	0.1	0.371353	0.0204849	0.87831	0.891079	0.0213116	0.0171494		84.7811	85.3652	69.0098	129.842	111.984	104.975			-0.169813	-0.160135	-0.459175		0.433543	0.223572	0.132008
ENSG00000159423	ALDH4A1	protein_coding	aldehyde dehydrogenase 4 family member A1	This protein belongs to the aldehyde dehydrogenase family of proteins. This enzyme is a mitochondrial matrix NAD-dependent dehydrogenase which catalyzes the second step of the proline degradation pathway, converting pyrroline-5-carboxylate to glutamate. Deficiency of this enzyme is associated with type II hyperprolinemia, an autosomal recessive disorder characterized by accumulation of delta-1-py…	hsa00250 (Alanine, aspartate and glutamate metabolism), hsa00330 (Arginine and proline metabolism), hsa01100 (Metabolic pathways), GO:0006537 (glutamate biosynthetic process), GO:0006560 (proline metabolic process), GO:0006561 (proline biosynthetic process), GO:0006562 (proline catabolic process), GO:0010133 (proline catabolic process to glutamate), GO:0019470 (4-hydroxyproline catabolic process)…				309.381	95.4733	72.9871	-0.533089	7.00492	31.415	3.13016e-05	0.0026628	5.0198e-07	5.07108e-07	0.1	0.371353	0.0166502	-0.87831	-0.892779	0.0213116	0.0166281		160.3	134.765	160.049	97.0476	121.33	96.1297			0.34728	0.100321	0.345053		-0.365185	-0.0488514	-0.378618
ENSG00000196961	AP2A1	protein_coding	adaptor related protein complex 2 subunit alpha 1	This gene encodes the alpha 1 adaptin subunit of the adaptor protein 2 (AP-2) complex found in clathrin coated vesicles. The AP-2 complex is a heterotetramer consisting of two large adaptins (alpha or beta), a medium adaptin (mu), and a small adaptin (sigma). The complex is part of the protein coat on the cytoplasmic face of coated vesicles which links clathrin to receptors in vesicles. Alternati…	hsa04144 (Endocytosis), hsa04721 (Synaptic vesicle cycle), hsa04961 (Endocrine and other factor-regulated calcium reabsorption), hsa05016 (Huntington disease), GO:0006886 (intracellular protein transport), GO:0006895 (Golgi to endosome transport), GO:0006897 (endocytosis), GO:0006898 (receptor-mediated endocytosis), GO:0007018 (microtubule-based movement), GO:0019886 (antigen processing and prese…				309.238	83.1351	79.2053	-0.492869	5.25934	31.3943	3.14188e-05	0.0026628	7.67642e-07	7.78562e-07	0.1	0.371353	0.00861124	-0.87831	-0.962589	0.0213116	0.00207316		46.229	41.2223	46.3125	32.9611	31.4591	30.6247			0.285204	0.127077	0.287698		-0.178946	-0.242299	-0.278735
ENSG00000148180	GSN	protein_coding	gelsolin	The protein encoded by this gene binds to the _plus_ ends of actin monomers and filaments to prevent monomer exchange. The encoded calcium-regulated protein functions in both assembly and disassembly of actin filaments. Defects in this gene are a cause of familial amyloidosis Finnish type (FAF). Multiple transcript variants encoding several different isoforms have been found for this gene. [provi…	hsa04666 (Fc gamma R-mediated phagocytosis), hsa04810 (Regulation of actin cytoskeleton), hsa05203 (Viral carcinogenesis), GO:0006911 (phagocytosis, engulfment), GO:0007568 (aging), GO:0010628 (positive regulation of gene expression), GO:0014003 (oligodendrocyte development), GO:0014891 (striated muscle atrophy), GO:0030041 (actin filament polymerization), GO:0031648 (protein destabilization), GO…				309.164	98.0397	75.8381	-0.558055	8.10742	31.3837	3.14794e-05	0.0026628	4.9191e-07	4.97781e-07	0.1	0.371353	0.0210653	-0.87831	-0.883509	0.0213116	0.0195649		328.693	297.568	358.567	194.346	265.441	209.115			0.287278	0.144668	0.412052		-0.464821	-0.018993	-0.360184
ENSG00000244242	IFITM10	protein_coding	interferon induced transmembrane protein 10		GO:0009607 (response to biotic stimulus), GO:0005886 (plasma membrane), GO:0016021 (integral component of membrane)				308.763	44.6914	82.0638	-1.16373	2.81216	31.326	3.18096e-05	0.00266758	1.20474e-07	1.46903e-07	0.1	0.371353	0.0852823	-0.87831	-0.840631	0.0213116	0.0360738		7.2598	12.7672	8.42804	4.58953	3.75507	4.33919			0.146479	0.819826	0.317894		-0.344327	-0.539669	-0.400203
ENSG00000111799	COL12A1	protein_coding	collagen type XII alpha 1 chain	This gene encodes the alpha chain of type XII collagen, a member of the FACIT (fibril-associated collagens with interrupted triple helices) collagen family. Type XII collagen is a homotrimer found in association with type I collagen, an association that is thought to modify the interactions between collagen I fibrils and the surrounding matrix. Alternatively spliced transcript variants encoding d…	hsa04974 (Protein digestion and absorption), GO:0001501 (skeletal system development), GO:0007155 (cell adhesion), GO:0030199 (collagen fibril organization), GO:0030574 (collagen catabolic process), GO:0035987 (endodermal cell differentiation), GO:0005576 (extracellular region), GO:0005595 (collagen type XII trimer), GO:0005615 (extracellular space), GO:0005788 (endoplasmic reticulum lumen), GO:0…				307.807	88.2828	98.1742	0.608107	5.79709	31.1884	3.26123e-05	0.00270723	3.33931e-07	3.35988e-07	0.1	0.371353	0.0705551	0.87831	0.851448	0.0213116	0.0314624		40.8051	44.0594	46.8966	65.6719	55.7419	79.4405			-0.386375	-0.280659	-0.194421		0.274402	0.0454621	0.541591
ENSG00000210196	MT-TP	Mt_tRNA	mitochondrially encoded tRNA proline						307.391	98.2117	0.261898	0.424916	8.27198	31.1286	3.29685e-05	0.0027199	1.4063e-06	1.41902e-06	0.1	0.371353	0.0305352	0.87831	0.912492	0.0213116	0.0111514		273.619	266.944	250.755	353.56	321.35	387.439			-0.156042	-0.191415	-0.280979		0.211376	0.0743793	0.342681
ENSG00000184414	IRS3P	processed_pseudogene	insulin receptor substrate 3, pseudogene						306.817	38.1145	28.1503	1.15922	2.45407	31.0462	3.34666e-05	0.00274406	1.12434e-07	1.43037e-07	0.1	0.371353	0.0289684	0.87831	0.90671	0.0213116	0.0126486		3.00405	4.0054	2.83716	8.92871	5.92466	7.17635			-0.479876	-0.216712	-0.528813		0.647078	0.183376	0.394947
ENSG00000196154	S100A4	protein_coding	S100 calcium binding protein A4	The protein encoded by this gene is a member of the S100 family of proteins containing 2 EF-hand calcium-binding motifs. S100 proteins are localized in the cytoplasm and/or nucleus of a wide range of cells, and involved in the regulation of a number of cellular processes such as cell cycle progression and differentiation. S100 genes include at least 13 members which are located as a cluster on ch…	GO:0001837 (epithelial to mesenchymal transition), GO:0043123 (positive regulation of I-kappaB kinase/NF-kappaB signaling), GO:0005615 (extracellular space), GO:0005634 (nucleus), GO:0043005 (neuron projection), GO:0048471 (perinuclear region of cytoplasm), GO:0070062 (extracellular vesicular exosome), GO:0003723 (RNA binding), GO:0003779 (actin binding), GO:0005509 (calcium ion binding), GO:0005…				306.142	45.9559	10.0868	1.07857	2.87915	30.9493	3.40623e-05	0.00277587	1.28972e-07	1.56571e-07	0.1	0.371353	0.046872	0.87831	0.884277	0.0213116	0.0193128		4.75642	5.25709	3.83851	11.0983	7.17635	11.0149			-0.372503	-0.26937	-0.583161		0.582547	0.069159	0.573327
ENSG00000166986	MARS	protein_coding	methionyl-tRNA synthetase	This gene encodes a member of the class I family of aminoacyl-tRNA synthetases. These enzymes play a critical role in protein biosynthesis by charging tRNAs with their cognate amino acids. The encoded protein is a component of the multi-tRNA synthetase complex and catalyzes the ligation of methionine to tRNA molecules. [provided by RefSeq, Jan 2011]. Publication Note: This RefSeq record includes …	hsa00450 (Selenocompound metabolism), hsa00970 (Aminoacyl-tRNA biosynthesis), GO:0006418 (tRNA aminoacylation for protein translation), GO:0006431 (methionyl-tRNA aminoacylation), GO:0009267 (cellular response to starvation), GO:0009303 (rRNA transcription), GO:0032869 (cellular response to insulin stimulus), GO:0036120 (cellular response to platelet-derived growth factor stimulus), GO:0071364 (c…				305.617	91.6423	21.0042	0.473321	6.21735	30.8741	3.45337e-05	0.00279507	8.42399e-07	8.52197e-07	0.1	0.371353	0.006404	0.87831	0.933964	0.0213116	0.00639711		65.2547	65.6719	55.575	92.5415	81.6936	84.6976			-0.159647	-0.150724	-0.38384		0.331666	0.155835	0.20671
ENSG00000072274	TFRC	protein_coding	transferrin receptor		hsa04066 (HIF-1 signaling pathway), hsa04144 (Endocytosis), hsa04145 (Phagosome), hsa04216 (Ferroptosis), hsa04640 (Hematopoietic cell lineage), GO:0006879 (cellular iron ion homeostasis), GO:0030316 (osteoclast differentiation), GO:0030890 (positive regulation of B cell proliferation), GO:0031623 (receptor internalization), GO:0033572 (transferrin transport), GO:0035690 (cellular response to dru…				305.416	96.3113	53.255	0.490476	7.28413	30.8452	3.47162e-05	0.00279507	8.65797e-07	8.74811e-07	0.1	0.371353	0.0213897	0.87831	0.89119	0.0213116	0.0171153		117.742	143.694	127.005	171.064	170.814	203.858			-0.372147	-0.0891386	-0.264655		0.159228	0.15714	0.409573
ENSG00000114353	GNAI2	protein_coding	G protein subunit alpha i2	The protein encoded by this gene is an alpha subunit of guanine nucleotide binding proteins (G proteins). The encoded protein contains the guanine nucleotide binding site and is involved in the hormonal regulation of adenylate cyclase. Several transcript variants encoding different isoforms have been found for this gene. [provided by RefSeq, Sep 2013].	hsa04015 (Rap1 signaling pathway), hsa04022 (cGMP-PKG signaling pathway), hsa04024 (cAMP signaling pathway), hsa04062 (Chemokine signaling pathway), hsa04071 (Sphingolipid signaling pathway), hsa04261 (Adrenergic signaling in cardiomyocytes), hsa04360 (Axon guidance), hsa04371 (Apelin signaling pathway), hsa04540 (Gap junction), hsa04611 (Platelet activation), hsa04670 (Leukocyte transendothelial…				305.287	89.8391	70.9069	-0.439021	5.96613	30.5114	3.69092e-05	0.00286797	1.33845e-06	1.35838e-06	0.0765225	0.371353	0.0130767	-0.891133	-0.957334	0.017133	0.0026918		75.6855	66.5898	73.0152	53.8226	51.1524	53.8226			0.288535	0.108886	0.238073		-0.188259	-0.258976	-0.188259
ENSG00000140264	SERF2	protein_coding	small EDRK-rich factor 2		GO:0008150 (biological_process), GO:0005634 (nucleus), GO:0005829 (cytosol), GO:0003674 (molecular_function)				305.096	98.7729	29.2727	-0.358296	8.84168	30.7995	3.50078e-05	0.00280167	2.56332e-06	2.58232e-06	0.1	0.371353	0.00159726	-0.87831	-0.983871	0.0213116	0.000388104		508.937	503.596	533.303	410.22	401.876	393.781			0.160892	0.145733	0.228103		-0.148837	-0.178342	-0.207549
ENSG00000278144	RF01955	misc_RNA							304.027	96.7303	1.085	0.450161	7.46183	30.6465	3.60036e-05	0.00286421	1.2045e-06	1.21675e-06	0.1	0.371353	0.0176225	0.87831	0.931878	0.0213116	0.00680282		149.118	165.557	131.928	211.953	199.019	199.185			-0.216814	-0.0678384	-0.39103		0.284804	0.194841	0.196038
ENSG00000189266	PNRC2	protein_coding	proline rich nuclear receptor coactivator 2		GO:0000184 (nuclear-transcribed mRNA catabolic process, nonsense-mediated decay), GO:0006351 (transcription, DNA-templated), GO:0006355 (regulation of transcription, DNA-templated), GO:0031087 (deadenylation-independent decapping of nuclear-transcribed mRNA), GO:0000932 (cytoplasmic mRNA processing body), GO:0005634 (nucleus), GO:0005654 (nucleoplasm), GO:0005794 (Golgi apparatus), GO:0005829 (cy…				303.503	75.3386	24.7606	0.594131	4.645	30.5716	3.65026e-05	0.00286797	4.79374e-07	5.21413e-07	0.1	0.371353	0.00481048	0.87831	0.947071	0.0213116	0.00412812		21.6125	20.6111	17.1899	27.9544	30.124	31.626			-0.155937	-0.218453	-0.455143		0.18728	0.288163	0.35409
ENSG00000135127	BICDL1	protein_coding	BICD family like cargo adaptor 1		GO:0031175 (neuron projection development), GO:0055107 (Golgi to secretory granule transport), GO:0005737 (cytoplasm), GO:0005813 (centrosome), GO:0017137 (Rab GTPase binding), GO:0034452 (dynactin binding)				303.37	52.4355	30.5148	0.820628	3.26247	30.5526	3.66308e-05	0.00286797	2.11298e-07	2.49939e-07	0.1	0.371353	0.00444283	0.87831	0.964826	0.0213116	0.00183406		8.01081	5.92466	6.50878	12.35	12.4334	11.3486			-0.148469	-0.485606	-0.383003		0.371023	0.379388	0.266666
ENSG00000100201	DDX17	protein_coding	DEAD-box helicase 17	DEAD box proteins, characterized by the conserved motif Asp-Glu-Ala-Asp (DEAD), are putative RNA helicases. They are implicated in a number of cellular processes involving alteration of RNA secondary structure, such as translation initiation, nuclear and mitochondrial splicing, and ribosome and splicesosome assembly. Based on their distribution patterns, some members of this family are believed t…	GO:0000380 (alternative mRNA splicing, via spliceosome), GO:0000381 (regulation of alternative mRNA splicing, via spliceosome), GO:0001837 (epithelial to mesenchymal transition), GO:0006351 (transcription, DNA-templated), GO:0006357 (regulation of transcription from RNA polymerase II promoter), GO:0006396 (RNA processing), GO:0010501 (RNA secondary structure unwinding), GO:0010586 (miRNA metaboli…				303.275	97.9424	74.783	0.45223	8.03888	30.539	3.67222e-05	0.00286797	1.34625e-06	1.35937e-06	0.1	0.371353	0.0121114	0.87831	0.914382	0.0213116	0.0106818		207.447	250.421	208.031	283.215	306.163	321.684			-0.317309	-0.0480582	-0.313291		0.128161	0.239803	0.310695
ENSG00000176834	VSIG10	protein_coding	V-set and immunoglobulin domain containing 10		GO:0016021 (integral component of membrane)				302.395	62.5589	29.1604	0.655547	3.84325	30.4133	3.7583e-05	0.00290345	5.19268e-07	5.89505e-07	0.1	0.371353	0.000685922	0.87831	0.983563	0.0213116	0.000403042		11.2652	11.6824	10.097	17.6071	16.6892	17.774			-0.257653	-0.212975	-0.390655		0.306076	0.236904	0.318304
ENSG00000130813	C19orf66	protein_coding	chromosome 19 open reading frame 66		GO:0034340 (response to type I interferon), GO:0034341 (response to interferon-gamma), GO:0034342 (response to type III interferon), GO:0045071 (negative regulation of viral genome replication), GO:0051607 (defense response to virus), GO:0005634 (nucleus), GO:0005737 (cytoplasm), GO:0003723 (RNA binding), GO:0005515 (protein binding)				302.119	59.3715	43.3254	0.682766	3.64259	30.374	3.78568e-05	0.00290779	5.3363e-07	6.13519e-07	0.1	0.371353	0.0012901	0.87831	0.985702	0.0213116	0.000305173		9.01216	9.76317	9.59628	14.4361	15.1872	15.9382			-0.348948	-0.253768	-0.274383		0.228826	0.293286	0.354987
ENSG00000153395	LPCAT1	protein_coding	lysophosphatidylcholine acyltransferase 1	Lysophosphatidylcholine (LPC) acyltransferase (LPCAT; EC 2.3.1.23) catalyzes the conversion of LPC to phosphatidylcholine (PC) in the remodeling pathway of PC biosynthesis (Nakanishi et al., 2006 [PubMed 16704971]).[supplied by OMIM, May 2008].	hsa00564 (Glycerophospholipid metabolism), hsa00565 (Ether lipid metabolism), hsa01100 (Metabolic pathways), GO:0006654 (phosphatidic acid biosynthetic process), GO:0006656 (phosphatidylcholine biosynthetic process), GO:0008654 (phospholipid biosynthetic process), GO:0019432 (triglyceride biosynthetic process), GO:0036148 (phosphatidylglycerol acyl-chain remodeling), GO:0036151 (phosphatidylcholi…				301.781	90.7146	81.5175	0.457692	6.08114	30.3258	3.81957e-05	0.00291706	1.20413e-06	1.22009e-06	0.1	0.371353	0.0105326	0.87831	0.936125	0.0213116	0.00598963		53.0716	57.6611	59.9976	83.7797	71.9304	78.773			-0.317189	-0.201707	-0.146285		0.322138	0.107669	0.235374
ENSG00000198886	MT-ND4	protein_coding	mitochondrially encoded NADH:ubiquinone oxidoreductase core subunit 4		hsa00190 (Oxidative phosphorylation), hsa01100 (Metabolic pathways), hsa04714 (Thermogenesis), hsa04723 (Retrograde endocannabinoid signaling), hsa05012 (Parkinson disease), R-HSA-1428517 (Homo sapiens: The citric acid (TCA) cycle and respiratory electron transport), R-HSA-1430728 (Homo sapiens: Metabolism), R-HSA-163200 (Homo sapiens: Respiratory electron transport, ATP synthesis by chemiosmotic…				301.171	99.9701	49.7456	0.55877	15.286	30.2388	3.88152e-05	0.0029367	4.86599e-06	4.9313e-06	0.1	0.371353	0.00351051	0.87831	0.951872	0.0213116	0.00341878		29346.9	35088.7	32499.5	51196.9	46205.7	45384.1			-0.415258	-0.157479	-0.268059		0.387547	0.239566	0.213683
ENSG00000135253	KCP	protein_coding	kielin/chordin-like protein		GO:0030513 (positive regulation of BMP signaling pathway), GO:0005615 (extracellular space)				301.096	78.8103	93.7893	-0.665111	4.9008	30.2281	3.88923e-05	0.0029367	4.07337e-07	4.37367e-07	0.1	0.371353	0.0419007	-0.87831	-0.869312	0.0213116	0.024503		32.377	33.6287	43.3084	20.778	26.202	21.9463			0.158527	0.210122	0.556862		-0.435275	-0.127119	-0.363116
ENSG00000162521	RBBP4	protein_coding	RB binding protein 4, chromatin remodeling factor	This gene encodes a ubiquitously expressed nuclear protein which belongs to a highly conserved subfamily of WD-repeat proteins. It is present in protein complexes involved in histone acetylation and chromatin assembly. It is part of the Mi-2 complex which has been implicated in chromatin remodeling and transcriptional repression associated with histone deacetylation. This encoded protein is also …	hsa04218 (Cellular senescence), GO:0006260 (DNA replication), GO:0006335 (DNA replication-dependent nucleosome assembly), GO:0006336 (DNA replication-independent nucleosome assembly), GO:0006338 (chromatin remodeling), GO:0006351 (transcription, DNA-templated), GO:0006355 (regulation of transcription, DNA-templated), GO:0007049 (cell cycle), GO:0008285 (negative regulation of cell proliferation),…				300.831	58.6008	41.305	0.738984	3.59523	30.1904	3.91654e-05	0.00294071	4.5731e-07	5.25513e-07	0.1	0.371353	0.0147959	0.87831	0.94567	0.0213116	0.00434751		8.1777	9.34594	9.2625	13.6017	16.7726	14.3527			-0.414418	-0.257653	-0.268303		0.201872	0.468801	0.269699
ENSG00000117834	SLC5A9	protein_coding	solute carrier family 5 member 9		GO:0006814 (sodium ion transport), GO:1904659 (NA), GO:0005886 (plasma membrane), GO:0005887 (integral component of plasma membrane), GO:0070062 (extracellular vesicular exosome), GO:0005362 (low-affinity glucose:sodium symporter activity), GO:0005412 (glucose:sodium symporter activity), R-HSA-1430728 (Homo sapiens: Metabolism), R-HSA-189200 (Homo sapiens: Hexose transport), R-HSA-382551 (Homo sa…				300.571	59.162	72.8001	-0.789908	3.6313	29.8449	4.17674e-05	0.00301828	2.98242e-07	3.4162e-07	0.0765225	0.371353	0.00658188	-0.891133	-0.936285	0.017133	0.00596013		16.1885	13.9355	16.3554	8.01081	10.848	8.01081			0.400339	0.209553	0.413516		-0.46113	-0.101148	-0.46113
ENSG00000180573	HIST1H2AC	protein_coding	histone cluster 1 H2A family member c	Histones are basic nuclear proteins that are responsible for the nucleosome structure of the chromosomal fiber in eukaryotes. Two molecules of each of the four core histones (H2A, H2B, H3, and H4) form an octamer, around which approximately 146 bp of DNA is wrapped in repeating units, called nucleosomes. The linker histone, H1, interacts with linker DNA between nucleosomes and functions in the co…	hsa04217 (Necroptosis), hsa05034 (Alcoholism), hsa05322 (Systemic lupus erythematosus), GO:0006342 (chromatin silencing), GO:0008285 (negative regulation of cell proliferation), GO:0000786 (nucleosome), GO:0000790 (nuclear chromatin), GO:0005634 (nucleus), GO:0070062 (extracellular vesicular exosome), GO:0003674 (molecular_function), GO:0003677 (DNA binding), GO:0046982 (protein heterodimerizatio…				300.186	92.9218	60.5058	0.761791	6.40827	30.0986	3.98383e-05	0.00297452	2.50937e-07	2.53963e-07	0.1	0.371353	0.107814	0.87831	0.790328	0.0213116	0.0613349		65.0044	69.1767	54.4902	81.5267	100.97	137.435			-0.306006	-0.218857	-0.552261		0.0119755	0.313885	0.751264
ENSG00000135473	PAN2	protein_coding	poly(A) specific ribonuclease subunit PAN2	This gene encodes a deadenylase that functions as the catalytic subunit of the polyadenylate binding protein dependent poly(A) nuclease complex. The encoded protein is a magnesium dependent 3_ to 5_ exoribonuclease that is involved in the degradation of cytoplasmic mRNAs. Alternate splicing results in multiple transcript variants. [provided by RefSeq, Oct 2009].	hsa03018 (RNA degradation), GO:0000289 (nuclear-transcribed mRNA poly(A) tail shortening), GO:0006397 (mRNA processing), GO:0090503 (RNA phosphodiester bond hydrolysis, exonucleolytic), GO:0000932 (cytoplasmic mRNA processing body), GO:0005634 (nucleus), GO:0005829 (cytosol), GO:0031251 (PAN complex), GO:0000175 (3'-5'-exoribonuclease activity), GO:0003676 (nucleic acid binding), GO:0004535 (poly…				299.974	84.8859	73.5558	0.548625	5.42681	30.0684	4.00627e-05	0.00297466	6.27535e-07	6.33296e-07	0.1	0.371353	0.0129702	0.87831	0.924278	0.0213116	0.00838372		30.5412	40.1375	33.7122	49.4	54.4067	48.8993			-0.434244	-0.0614071	-0.300096		0.225256	0.359356	0.211135
ENSG00000100445	SDR39U1	protein_coding	short chain dehydrogenase/reductase family 39U member 1	This gene encodes a member of the short-chain dehydrogenases/reductases (SDR) superfamily, which includes both classical and extended types. The encoded protein represents an extended type, with similarity to epimerases. Alternatively spliced transcript variants that encode different protein isoforms have been described. [provided by RefSeq, Mar 2014].	GO:0055114 (oxidation-reduction process), GO:0005634 (nucleus), GO:0016491 (oxidoreductase activity)				299.415	94.0965	27.5666	0.384533	6.63151	29.9891	4.0659e-05	0.00298779	2.1959e-06	2.22629e-06	0.1	0.371353	7.11953e-05	0.87831	0.993133	0.0213116	7.05727e-05		85.5321	87.8686	84.1969	112.902	113.486	109.898			-0.19375	-0.155745	-0.215925		0.198775	0.20609	0.160555
ENSG00000258830	AC137834.1	protein_coding							299.39	45.6566	77.1176	-0.95643	2.86545	29.9854	4.06866e-05	0.00298779	2.73145e-07	3.31663e-07	0.1	0.371353	0.0267737	-0.87831	-0.919204	0.0213116	0.00952828		9.51284	7.76047	10.9314	4.83986	5.42398	4.25574			0.389126	0.150905	0.556763		-0.362078	-0.243852	-0.490864
ENSG00000164587	RPS14	protein_coding	ribosomal protein S14	Ribosomes, the organelles that catalyze protein synthesis, consist of a small 40S subunit and a large 60S subunit. Together these subunits are composed of 4 RNA species and approximately 80 structurally distinct proteins. This gene encodes a ribosomal protein that is a component of the 40S subunit. The protein belongs to the S11P family of ribosomal proteins. It is located in the cytoplasm. Trans…	hsa03010 (Ribosome), GO:0000028 (ribosomal small subunit assembly), GO:0000122 (negative regulation of transcription from RNA polymerase II promoter), GO:0000184 (nuclear-transcribed mRNA catabolic process, nonsense-mediated decay), GO:0000462 (maturation of SSU-rRNA from tricistronic rRNA transcript (SSU-rRNA, 5.8S rRNA, LSU-rRNA)), GO:0006364 (rRNA processing), GO:0006412 (translation), GO:0006…				298.756	98.9525	35.2739	-0.362798	9.08391	29.8954	4.13752e-05	0.00301828	3.59428e-06	3.62039e-06	0.1	0.371353	0.00195577	-0.87831	-0.969029	0.0213116	0.001424		603.564	590.463	637.026	456.533	492.331	475.058			0.165356	0.133801	0.242951		-0.2359	-0.127447	-0.178761
ENSG00000096088	PGC	protein_coding	progastricsin	This gene encodes an aspartic proteinase that belongs to the peptidase family A1. The encoded protein is a digestive enzyme that is produced in the stomach and constitutes a major component of the gastric mucosa. This protein is also secreted into the serum. This protein is synthesized as an inactive zymogen that includes a highly basic prosegment. This enzyme is converted into its active mature …	GO:0002803 (positive regulation of antibacterial peptide production), GO:0006508 (proteolysis), GO:0006914 (autophagy), GO:0007586 (digestion), GO:0030163 (protein catabolic process), GO:0005615 (extracellular space), GO:0070062 (extracellular vesicular exosome), GO:0004190 (aspartic-type endopeptidase activity)				298.381	39.3266	19.8294	1.01962	2.51852	29.8421	4.17892e-05	0.00301828	2.11178e-07	2.66884e-07	0.1	0.371353	0.00551005	0.87831	0.951445	0.0213116	0.00347921		3.0875	4.25574	3.67162	7.59358	8.26115	6.50878			-0.520717	-0.222492	-0.363912		0.394396	0.491447	0.221279
dummy									298.186	100	0	-6.78619	16.2011	29.8146	4.20052e-05	0.00301828	3.15778e-06	7.48636e-06	0.1	0.371353	0.00134619	-0.87831	-0.996851	0.0213116	1.48607e-05		158453	138448	151069	2493.11	1565.7	0			4.86423	4.66953	4.79538		-1.1246	-1.79506	-11.4095
ENSG00000162482	AKR7A3	protein_coding	aldo-keto reductase family 7 member A3	Aldo-keto reductases, such as AKR7A3, are involved in the detoxification of aldehydes and ketones.[supplied by OMIM, Apr 2004].	hsa00980 (Metabolism of xenobiotics by cytochrome P450), GO:0006081 (cellular aldehyde metabolic process), GO:0006805 (xenobiotic metabolic process), GO:0055114 (oxidation-reduction process), GO:0005829 (cytosol), GO:0070062 (extracellular vesicular exosome), GO:0004033 (aldo-keto reductase (NADP) activity), GO:0005515 (protein binding), GO:0009055 (electron carrier activity), GO:0042802 (identic…				297.836	95.1665	65.0105	-0.801772	6.91017	29.7648	4.2398e-05	0.00303021	2.81198e-07	2.86192e-07	0.1	0.371353	0.0336317	-0.87831	-0.846373	0.0213116	0.033589		169.145	123.333	165.473	70.0946	115.823	76.7702			0.564348	0.114897	0.53306		-0.682908	0.0257501	-0.555148
ENSG00000196205	EEF1A1P5	processed_pseudogene	eukaryotic translation elongation factor 1 alpha 1 pseudogene 5						295.003	40.8156	50.202	-0.917538	2.60351	29.364	4.5718e-05	0.00325011	4.0468e-07	5.06708e-07	0.1	0.371353	0.00212219	-0.87831	-0.979879	0.0213116	0.000603193		8.1777	7.0929	7.92736	4.42263	4.0054	3.83851			0.404253	0.241655	0.368324		-0.259921	-0.356825	-0.397486
ENSG00000124702	KLHDC3	protein_coding	kelch domain containing 3	The protein encoded by this gene contains six repeated kelch motifs that are structurally similar to recombination activating gene 2, a protein involved in the activation of the V(D)J recombination. In mouse, this gene is found to be expressed specifically in testis. Its expression in pachytene spermatocytes is localized to cytoplasma and meiotic chromatin, suggesting that this gene may be involv…	GO:0007131 (reciprocal meiotic recombination), GO:0036498 (NA), GO:0000790 (nuclear chromatin), GO:0005737 (cytoplasm), GO:0005829 (cytosol), GO:0003682 (chromatin binding), GO:0005515 (protein binding), R-HSA-381038 (Homo sapiens: XBP1(S) activates chaperone genes), R-HSA-381070 (Homo sapiens: IRE1alpha activates chaperones), R-HSA-381119 (Homo sapiens: Unfolded Protein Response (UPR)), R-HSA-39…				294.561	86.0456	67.0982	-0.49331	5.54369	29.3016	4.62605e-05	0.00327128	1.37772e-06	1.39745e-06	0.1	0.371353	0.0108176	-0.87831	-0.927784	0.0213116	0.0076344		59.4135	53.0716	50.5682	39.8872	40.8051	35.1307			0.363396	0.206149	0.139031		-0.188652	-0.157379	-0.362546
ENSG00000063177	RPL18	protein_coding	ribosomal protein L18	Ribosomes, the organelles that catalyze protein synthesis, consist of a small 40S subunit and a large 60S subunit. Together these subunits are composed of 4 RNA species and approximately 80 structurally distinct proteins. This gene encodes a member of the L18E family of ribosomal proteins that is a component of the 60S subunit. As is typical for genes encoding ribosomal proteins, there are multip…	hsa03010 (Ribosome), GO:0000184 (nuclear-transcribed mRNA catabolic process, nonsense-mediated decay), GO:0006364 (rRNA processing), GO:0006412 (translation), GO:0006413 (translational initiation), GO:0006614 (SRP-dependent cotranslational protein targeting to membrane), GO:0019083 (viral transcription), GO:0005634 (nucleus), GO:0005730 (nucleolus), GO:0005783 (endoplasmic reticulum), GO:0005829 …				293.507	98.9226	32.0413	-0.347296	9.03571	29.153	4.75818e-05	0.003347	4.96642e-06	5.00162e-06	0.1	0.371353	0.00151277	-0.87831	-0.983715	0.0213116	0.000395666		602.813	568.35	591.381	472.554	457.451	455.448			0.210259	0.125617	0.182728		-0.139658	-0.186322	-0.192624
ENSG00000155366	RHOC	protein_coding	ras homolog family member C	This gene encodes a member of the Rho family of small GTPases, which cycle between inactive GDP-bound and active GTP-bound states and function as molecular switches in signal transduction cascades. Rho proteins promote reorganization of the actin cytoskeleton and regulate cell shape, attachment, and motility. The protein encoded by this gene is prenylated at its C-terminus, and localizes to the c…	GO:0000910 (cytokinesis), GO:0007264 (small GTPase mediated signal transduction), GO:0043123 (positive regulation of I-kappaB kinase/NF-kappaB signaling), GO:0043297 (apical junction assembly), GO:0044319 (wound healing, spreading of cells), GO:0051056 (regulation of small GTPase mediated signal transduction), GO:0060193 (positive regulation of lipase activity), GO:1902766 (skeletal muscle satell…				292.921	97.8077	22.8524	-0.358753	7.95461	29.0704	4.83344e-05	0.00338214	3.98722e-06	4.02394e-06	0.1	0.371353	0.000879109	-0.87831	-0.979596	0.0213116	0.000620263		283.466	268.529	283.716	224.052	216.709	210.951			0.203338	0.125804	0.204603		-0.133323	-0.180966	-0.219456
ENSG00000063244	U2AF2	protein_coding	U2 small nuclear RNA auxiliary factor 2	U2 auxiliary factor (U2AF), comprised of a large and a small subunit, is a non-snRNP protein required for the binding of U2 snRNP to the pre-mRNA branch site. This gene encodes the U2AF large subunit which contains a sequence-specific RNA-binding region with 3 RNA recognition motifs and an Arg/Ser-rich domain necessary for splicing. The large subunit binds to the polypyrimidine tract of introns e…	hsa03040 (Spliceosome), GO:0000398 (mRNA splicing, via spliceosome), GO:0006369 (termination of RNA polymerase II transcription), GO:0006397 (mRNA processing), GO:0006405 (RNA export from nucleus), GO:0006406 (mRNA export from nucleus), GO:0031124 (mRNA 3'-end processing), GO:0031397 (negative regulation of protein ubiquitination), GO:0033120 (positive regulation of RNA splicing), GO:0048025 (neg…				291.938	76.9697	36.0446	0.517269	4.75758	28.9321	4.96245e-05	0.00345433	1.73976e-06	1.88062e-06	0.1	0.371353	0.00342352	0.87831	0.967842	0.0213116	0.00153457		22.2801	23.1145	20.9449	32.4605	32.9611	29.5399			-0.229285	-0.180535	-0.310881		0.275886	0.296696	0.14812
ENSG00000177595	PIDD1	protein_coding	p53-induced death domain protein 1	The protein encoded by this gene contains a leucine-rich repeat and a death domain. This protein has been shown to interact with other death domain proteins, such as Fas (TNFRSF6)-associated via death domain (FADD) and MAP-kinase activating death domain-containing protein (MADD), and thus may function as an adaptor protein in cell death-related signaling processes. The expression of the mouse cou…	hsa04064 (NF-kappa B signaling pathway), hsa04115 (p53 signaling pathway), hsa04210 (Apoptosis), GO:0006915 (apoptotic process), GO:0006919 (activation of cysteine-type endopeptidase activity involved in apoptotic process), GO:0006974 (cellular response to DNA damage stimulus), GO:0006977 (DNA damage response, signal transduction by p53 class mediator resulting in cell cycle arrest), GO:0007165 (…				290.989	84.8485	81.9515	0.511254	5.42308	28.7987	5.0905e-05	0.0035251	1.45157e-06	1.47185e-06	0.1	0.371353	0.0116604	0.87831	0.919778	0.0213116	0.00939526		35.8817	38.1348	31.7095	55.3246	48.4821	46.8966			-0.215859	-0.132509	-0.384209		0.381794	0.19841	0.152373
ENSG00000204852	TCTN1	protein_coding	tectonic family member 1	This gene encodes a member of the tectonic family of secreted and transmembrane proteins. The orthologous gene in mouse is required for formation of most ventral cell types. It functions downstream of smoothened and rab23 to modulate hedgehog signal transduction. Multiple transcript variants encoding different isoforms have been found for this gene. [provided by RefSeq, Jul 2008].	GO:0001701 (in utero embryonic development), GO:0001841 (neural tube formation), GO:0008589 (regulation of smoothened signaling pathway), GO:0021523 (somatic motor neuron differentiation), GO:0021537 (telencephalon development), GO:0021904 (dorsal/ventral neural tube patterning), GO:0021956 (central nervous system interneuron axonogenesis), GO:0060271 (cilium morphogenesis), GO:0097711 (NA), GO:1…				290.166	72.3457	46.0865	-0.561452	4.4412	28.6832	5.20442e-05	0.00358541	1.62332e-06	1.77626e-06	0.1	0.371353	0.0161025	-0.87831	-0.955148	0.0213116	0.00297246		23.2814	27.3703	26.4524	17.5236	16.7726	17.9409			0.126317	0.342596	0.296788		-0.246538	-0.30313	-0.216032
ENSG00000138821	SLC39A8	protein_coding	solute carrier family 39 member 8	This gene encodes a member of the SLC39 family of solute-carrier genes, which show structural characteristics of zinc transporters. The encoded protein is glycosylated and found in the plasma membrane and mitochondria, and functions in the cellular import of zinc at the onset of inflammation. It is also thought to be the primary transporter of the toxic cation cadmium, which is found in cigarette…	hsa04216 (Ferroptosis), GO:0006829 (zinc ion transport), GO:0006882 (cellular zinc ion homeostasis), GO:0070574 (cadmium ion transmembrane transport), GO:0071578 (zinc ion transmembrane import), GO:0005886 (plasma membrane), GO:0005887 (integral component of plasma membrane), GO:0031090 (organelle membrane), GO:0005385 (zinc ion transmembrane transporter activity), R-HSA-382551 (Homo sapiens: Tra…				289.859	71.8818	61.2691	0.733547	4.41134	28.6402	5.24761e-05	0.00359663	7.05023e-07	7.68869e-07	0.1	0.371353	0.0758658	0.87831	0.843003	0.0213116	0.0350374		17.4402	15.4375	14.6865	21.9463	24.4497	32.7108			-0.200682	-0.357532	-0.421045		0.100076	0.243524	0.63566
ENSG00000167113	COQ4	protein_coding	coenzyme Q4	Coenzyme Q (CoQ) is a small lipophilic molecule that transports electrons between mitochondrial respiratory chain complexes and functions as a cofactor for mitochondrial enzymes. COQ4 is an enzyme involved in CoQ biosynthesis (Casarin et al., 2008 [PubMed 18474229]).[supplied by OMIM, Aug 2009].	GO:0006744 (ubiquinone biosynthetic process), GO:0005739 (mitochondrion), GO:0005743 (mitochondrial inner membrane)				288.842	87.8189	54.3849	-0.444095	5.73477	28.4976	5.3935e-05	0.00366778	2.42881e-06	2.47092e-06	0.1	0.371353	0.00825013	-0.87831	-0.962244	0.0213116	0.00211136		62.0003	62.1672	59.4135	49.1496	42.3071	43.4753			0.233776	0.237534	0.174253		-0.0895785	-0.296765	-0.259219
ENSG00000109332	UBE2D3	protein_coding	ubiquitin conjugating enzyme E2 D3	The modification of proteins with ubiquitin is an important cellular mechanism for targeting abnormal or short-lived proteins for degradation. Ubiquitination involves at least three classes of enzymes: ubiquitin-activating enzymes, or E1s, ubiquitin-conjugating enzymes, or E2s, and ubiquitin-protein ligases, or E3s. This gene encodes a member of the E2 ubiquitin-conjugating enzyme family. This en…	hsa04120 (Ubiquitin mediated proteolysis), hsa04141 (Protein processing in endoplasmic reticulum), GO:0000122 (negative regulation of transcription from RNA polymerase II promoter), GO:0000209 (protein polyubiquitination), GO:0006281 (DNA repair), GO:0006464 (cellular protein modification process), GO:0006511 (ubiquitin-dependent protein catabolic process), GO:0006513 (protein monoubiquitination)…				288.754	86.1354	42.9437	0.613462	5.55355	28.4853	5.4063e-05	0.00366778	9.44523e-07	9.53008e-07	0.1	0.371353	0.100759	0.87831	0.823544	0.0213116	0.0439581		36.7162	36.8831	37.3838	47.1469	52.9882	69.6773			-0.294966	-0.288761	-0.270302		0.0491981	0.211217	0.593614
ENSG00000128245	YWHAH	protein_coding	tyrosine 3-monooxygenase/tryptophan 5-monooxygenase activation protein eta	This gene product belongs to the 14-3-3 family of proteins which mediate signal transduction by binding to phosphoserine-containing proteins. This highly conserved protein family is found in both plants and mammals, and this protein is 99% identical to the mouse, rat and bovine orthologs. This gene contains a 7 bp repeat sequence in its 5_ UTR, and changes in the number of this repeat have been a…	hsa04110 (Cell cycle), hsa04114 (Oocyte meiosis), hsa04151 (PI3K-Akt signaling pathway), hsa04390 (Hippo signaling pathway), hsa05169 (Epstein-Barr virus infection), hsa05203 (Viral carcinogenesis), GO:0002028 (regulation of sodium ion transport), GO:0006713 (glucocorticoid catabolic process), GO:0006886 (intracellular protein transport), GO:0021762 (substantia nigra development), GO:0042921 (glu…				288.322	76.9622	42.0084	0.54379	4.75683	28.4249	5.46968e-05	0.00369203	1.82452e-06	1.96759e-06	0.1	0.371353	0.033697	0.87831	0.928291	0.0213116	0.0075288		22.5304	21.4456	21.6125	28.3716	32.0432	35.2142			-0.210326	-0.27558	-0.265347		0.0978265	0.262471	0.390955
ENSG00000157224	CLDN12	protein_coding	claudin 12	This gene encodes a member of the claudin family. Claudins are integral membrane proteins and components of tight junction strands. Tight junction strands serve as a physical barrier to prevent solutes and water from passing freely through the paracellular space between epithelial or endothelial cell sheets, and also play critical roles in maintaining cell polarity and signal transductions. This …	GO:0016338 (calcium-independent cell-cell adhesion via plasma membrane cell-adhesion molecules), GO:0005923 (tight junction), GO:0016021 (integral component of membrane), GO:0016328 (lateral plasma membrane), GO:0005198 (structural molecule activity), GO:0042802 (identical protein binding), R-HSA-1500931 (Homo sapiens: Cell-Cell communication), R-HSA-420029 (Homo sapiens: Tight junction interacti…				288.014	67.5945	28.4945	0.751309	4.13123	28.3819	5.51527e-05	0.0037041	7.54201e-07	8.33043e-07	0.1	0.371353	0.0545788	0.87831	0.862463	0.0213116	0.0270736		14.4361	13.0176	11.3486	19.8601	18.8588	26.6192			-0.187488	-0.317709	-0.487666		0.223942	0.156295	0.612626
ENSG00000174292	TNK1	protein_coding	tyrosine kinase non receptor 1	The protein encoded by this gene belongs to the tyrosine protein kinase family. Tyrosine protein kinases are important regulators of intracellular signal transduction pathways, mediating cellular proliferation, survival, and development. This gene is highly expressed in fetal tissues and at lower levels in few adult tissues, thus may function in signaling pathways utilized broadly during fetal de…	GO:0006468 (protein phosphorylation), GO:0007169 (transmembrane receptor protein tyrosine kinase signaling pathway), GO:0016477 (cell migration), GO:0030154 (cell differentiation), GO:0030308 (negative regulation of cell growth), GO:0038083 (peptidyl-tyrosine autophosphorylation), GO:0042127 (regulation of cell proliferation), GO:0045087 (innate immune response), GO:0046580 (negative regulation o…				287.564	55.7426	39.2547	0.76236	3.43565	28.319	5.58276e-05	0.00373068	5.93369e-07	6.88078e-07	0.1	0.371353	0.0162116	0.87831	0.961256	0.0213116	0.00222261		7.34324	6.92601	9.42939	13.6017	13.5182	13.101			-0.398195	-0.464103	-0.107442		0.341511	0.333774	0.294455
ENSG00000249884	RNF103-CHMP3	protein_coding	RNF103-CHMP3 readthrough	This locus represents naturally occurring read-through transcription between the neighboring RNF103 (ring finger protein 103) and CHMP3 (charged multivesicular body protein 3) genes. The read-through transcript encodes a fusion protein that shares sequence identity with each individual gene product. [provided by RefSeq, Oct 2011]. Sequence Note: This RefSeq record was created from transcript and …	hsa04144 (Endocytosis), hsa04217 (Necroptosis)				287.054	84.5193	26.1299	-0.461189	5.38373	28.2477	5.66031e-05	0.00376369	2.56167e-06	2.61122e-06	0.1	0.371353	0.00230592	-0.87831	-0.963948	0.0213116	0.00192615		46.3125	50.2344	47.9814	32.5439	37.4672	34.9638			0.166731	0.279336	0.215726		-0.317234	-0.12501	-0.21955
ENSG00000177697	CD151	protein_coding	CD151 molecule (Raph blood group)	The protein encoded by this gene is a member of the transmembrane 4 superfamily, also known as the tetraspanin family. Most of these members are cell-surface proteins that are characterized by the presence of four hydrophobic domains. The proteins mediate signal transduction events that play a role in the regulation of cell development, activation, growth and motility. This encoded protein is a c…	GO:0007155 (cell adhesion), GO:0007166 (cell surface receptor signaling pathway), GO:0016477 (cell migration), GO:0031581 (hemidesmosome assembly), GO:0042098 (T cell proliferation), GO:0005604 (basement membrane), GO:0005829 (cytosol), GO:0005886 (plasma membrane), GO:0005887 (integral component of plasma membrane), GO:0005925 (focal adhesion), GO:0016020 (membrane), GO:0005178 (integrin binding…				286.805	98.1594	22.3511	0.436391	8.23457	28.2129	5.69865e-05	0.00377042	3.51135e-06	3.54536e-06	0.1	0.371353	0.0417172	0.87831	0.883157	0.0213116	0.0196807		256.513	270.699	240.324	357.733	303.076	377.843			-0.209094	-0.132022	-0.302391		0.267596	0.0298372	0.346074
ENSG00000100577	GSTZ1	protein_coding	glutathione S-transferase zeta 1	This gene is a member of the glutathione S-transferase (GSTs) super-family which encodes multifunctional enzymes important in the detoxification of electrophilic molecules, including carcinogens, mutagens, and several therapeutic drugs, by conjugation with glutathione. This enzyme also plays a significant role in the catabolism of phenylalanine and tyrosine. Thus defects in this enzyme may lead t…	hsa00350 (Tyrosine metabolism), hsa01100 (Metabolic pathways), GO:0006559 (L-phenylalanine catabolic process), GO:0006572 (tyrosine catabolic process), GO:0006749 (glutathione metabolic process), GO:0098869 (NA), GO:1901687 (glutathione derivative biosynthetic process), GO:0005739 (mitochondrion), GO:0005829 (cytosol), GO:0004364 (glutathione transferase activity), GO:0004602 (glutathione peroxid…				285.411	84.4594	37.7282	-0.450853	5.37892	28.0185	5.91807e-05	0.00388292	3.01294e-06	3.07506e-06	0.1	0.371353	0.00277487	-0.87831	-0.973393	0.0213116	0.00105245		49.1496	47.898	46.5628	33.4618	33.9625	37.6341			0.252548	0.216804	0.177676		-0.27591	-0.255684	-0.115434
ENSG00000170381	SEMA3E	protein_coding	semaphorin 3E	Semaphorins are a large family of conserved secreted and membrane associated proteins which possess a semaphorin (Sema) domain and a PSI domain (found in plexins, semaphorins and integrins) in the N-terminal extracellular portion. Based on sequence and structural similarities, semaphorins are put into eight classes: invertebrates contain classes 1 and 2, viruses have class V, and vertebrates cont…	hsa04360 (Axon guidance), GO:0001569 (patterning of blood vessels), GO:0001953 (negative regulation of cell-matrix adhesion), GO:0002040 (sprouting angiogenesis), GO:0007399 (nervous system development), GO:0008360 (regulation of cell shape), GO:0016525 (negative regulation of angiogenesis), GO:0030154 (cell differentiation), GO:0050808 (synapse organization), GO:0071526 (semaphorin-plexin signal…				285.357	81.0325	84.5855	-0.486709	5.0746	28.011	5.92679e-05	0.00388292	2.56237e-06	2.61427e-06	0.1	0.371353	0.00228516	-0.87831	-0.962823	0.0213116	0.00204745		37.8844	38.3851	41.1388	27.4537	30.2074	26.1186			0.186492	0.20449	0.299653		-0.250885	-0.121941	-0.317811
ENSG00000006757	PNPLA4	protein_coding	patatin like phospholipase domain containing 4	This gene encodes a member of the patatin-like family of phospholipases. The encoded enzyme has both triacylglycerol lipase and transacylase activities and may be involved in adipocyte triglyceride homeostasis. Alternate splicing results in multiple transcript variants. A pseudogene of this gene is found on chromosome Y. [provided by RefSeq, Feb 2010].	hsa00830 (Retinol metabolism), GO:0008150 (biological_process), GO:0019433 (triglyceride catabolic process), GO:0042572 (retinol metabolic process), GO:0044255 (cellular lipid metabolic process), GO:0055088 (lipid homeostasis), GO:0005575 (cellular_component), GO:0005739 (mitochondrion), GO:0005811 (lipid particle), GO:0005829 (cytosol), GO:0016020 (membrane), GO:0003674 (molecular_function), GO:…				284.122	86.1504	81.5624	-0.511648	5.5544	27.839	6.12909e-05	0.00398079	1.90308e-06	1.93008e-06	0.1	0.371353	0.0125328	-0.87831	-0.90932	0.0213116	0.0119614		54.2398	50.5682	60.3314	34.0459	42.474	39.303			0.229128	0.131726	0.377494		-0.412628	-0.109503	-0.216217
ENSG00000115310	RTN4	protein_coding	reticulon 4	This gene belongs to the family of reticulon encoding genes. Reticulons are associated with the endoplasmic reticulum, and are involved in neuroendocrine secretion or in membrane trafficking in neuroendocrine cells. The product of this gene is a potent neurite outgrowth inhibitor which may also help block the regeneration of the central nervous system in higher vertebrates. Alternatively spliced …	hsa05010 (Alzheimer disease), GO:0006915 (apoptotic process), GO:0007413 (axonal fasciculation), GO:0010634 (positive regulation of epithelial cell migration), GO:0021801 (cerebral cortex radial glia guided migration), GO:0030308 (negative regulation of cell growth), GO:0030517 (negative regulation of axon extension), GO:0033601 (positive regulation of mammary gland epithelial cell proliferation)…				283.961	96.1092	79.8563	0.506984	7.22044	27.8167	6.1559e-05	0.00398079	2.31733e-06	2.34439e-06	0.1	0.371353	0.0636384	0.87831	0.843884	0.0213116	0.0346561		124.919	132.095	112.151	157.629	161.384	205.611			-0.221927	-0.142576	-0.374883		0.108896	0.14244	0.488051
ENSG00000197444	OGDHL	protein_coding	oxoglutarate dehydrogenase like		hsa00020 (Citrate cycle (TCA cycle)), hsa00310 (Lysine degradation), hsa00380 (Tryptophan metabolism), hsa01100 (Metabolic pathways), hsa01200 (Carbon metabolism), GO:0006096 (glycolytic process), GO:0006099 (tricarboxylic acid cycle), GO:0005739 (mitochondrion), GO:0005759 (mitochondrial matrix), GO:0045252 (oxoglutarate dehydrogenase complex), GO:0004591 (oxoglutarate dehydrogenase (succinyl-tr…				283.761	72.2858	82.9991	-0.576104	4.43379	27.7889	6.18955e-05	0.00398079	2.05521e-06	2.24371e-06	0.1	0.371353	0.0359369	-0.87831	-0.929651	0.0213116	0.00724948		22.3635	27.704	26.953	17.2733	16.9395	17.4402			0.0820314	0.367969	0.331024		-0.256086	-0.281291	-0.243648
ENSG00000183978	COA3	protein_coding	cytochrome c oxidase assembly factor 3	This gene encodes a member of the cytochrome c oxidase assembly factor family. Studies of a related gene in fly suggest that the encoded protein is localized to mitochondria and is essential for cytochrome c oxidase function. [provided by RefSeq, Nov 2012].	hsa04714 (Thermogenesis), GO:0033617 (mitochondrial respiratory chain complex IV assembly), GO:0070131 (positive regulation of mitochondrial translation), GO:0005739 (mitochondrion), GO:0031305 (integral component of mitochondrial inner membrane), GO:0005515 (protein binding)				283.727	92.2035	31.9665	-0.38455	6.30166	27.7841	6.19531e-05	0.00398079	4.75701e-06	4.83678e-06	0.1	0.371353	0.000306857	-0.87831	-0.987413	0.0213116	0.000236642		90.7892	87.201	89.454	67.4243	70.8456	66.5898			0.213566	0.15667	0.192657		-0.204949	-0.135548	-0.222395
ENSG00000100347	SAMM50	protein_coding	SAMM50 sorting and assembly machinery component	This gene encodes a component of the Sorting and Assembly Machinery (SAM) of the mitochondrial outer membrane. The Sam complex functions in the assembly of beta-barrel proteins into the outer mitochondrial membrane.[provided by RefSeq, Jun 2011]. Publication Note: This RefSeq record includes a subset of the publications that are available for this gene. Please see the Gene record to access additi…	GO:0033108 (mitochondrial respiratory chain complex assembly), GO:0042407 (cristae formation), GO:0045040 (protein import into mitochondrial outer membrane), GO:0001401 (mitochondrial sorting and assembly machinery complex), GO:0005739 (mitochondrion), GO:0005741 (mitochondrial outer membrane), GO:0005743 (mitochondrial inner membrane), GO:0016021 (integral component of membrane), GO:0070062 (ext…				282.71	86.6293	52.6489	-0.415918	5.59523	27.6429	6.36947e-05	0.00407311	4.51058e-06	4.6086e-06	0.1	0.371353	0.00296213	-0.87831	-0.98593	0.0213116	0.000295572		56.4929	52.9047	55.8253	40.8051	42.0567	40.9719			0.235356	0.144025	0.218796		-0.215124	-0.173542	-0.20951
ENSG00000269994	AL513318.2	lincRNA							282.534	52.5402	74.6034	-0.745166	3.26665	27.6184	6.4001e-05	0.0040732	1.10791e-06	1.2986e-06	0.1	0.371353	0.0012161	-0.87831	-0.971395	0.0213116	0.00121567		12.6003	11.1818	11.7659	6.42534	6.92601	7.84392			0.384028	0.236569	0.299123		-0.409167	-0.325885	-0.184669
ENSG00000068697	LAPTM4A	protein_coding	lysosomal protein transmembrane 4 alpha	This gene encodes a protein that has four predicted transmembrane domains. The function of this gene has not yet been determined; however, studies in the mouse homolog suggest a role in the transport of small molecules across endosomal and lysosomal membranes. [provided by RefSeq, Jul 2008].	hsa04142 (Lysosome), GO:0006810 (transport), GO:0005794 (Golgi apparatus), GO:0016021 (integral component of membrane)				281.349	94.306	35.3861	0.530312	6.68221	27.4542	6.61061e-05	0.00418045	2.23013e-06	2.25748e-06	0.1	0.371353	0.0859205	0.87831	0.834615	0.0213116	0.0387664		81.8605	88.5361	81.2763	99.8013	122.081	141.608			-0.286901	-0.176398	-0.296985		-0.00720747	0.278323	0.48917
ENSG00000256861	AC048338.1	protein_coding			GO:0006904 (vesicle docking involved in exocytosis), GO:0008333 (endosome to lysosome transport), GO:0015031 (protein transport), GO:0016192 (vesicle-mediated transport), GO:0030220 (platelet formation), GO:0032400 (melanosome localization), GO:0032418 (lysosome localization), GO:0035751 (regulation of lysosomal lumen pH), GO:0048070 (regulation of developmental pigmentation), GO:0097352 (autopha…				281.235	56.9024	87.616	-0.665745	3.50091	27.4385	6.63117e-05	0.00418045	1.83594e-06	2.11619e-06	0.1	0.371353	0.00315088	-0.87831	-0.990829	0.0213116	0.000125766		13.101	14.2693	13.6851	8.76182	8.59493	8.51148			0.226736	0.334239	0.281489		-0.261987	-0.284535	-0.295943
ENSG00000140479	PCSK6	protein_coding	proprotein convertase subtilisin/kexin type 6	This gene encodes a member of the subtilisin-like proprotein convertase family, which includes proteases that process protein and peptide precursors trafficking through regulated or constitutive branches of the secretory pathway. The encoded protein undergoes an initial autocatalytic processing event in the ER to generate a heterodimer which exits the ER and sorts to the trans-Golgi network where…	GO:0007354 (zygotic determination of anterior/posterior axis, embryo), GO:0007368 (determination of left/right symmetry), GO:0009100 (glycoprotein metabolic process), GO:0016485 (protein processing), GO:0016486 (peptide hormone processing), GO:0030510 (regulation of BMP signaling pathway), GO:0032455 (nerve growth factor processing), GO:0032902 (nerve growth factor production), GO:0032940 (secret…				280.767	95.81	74.2742	0.403554	7.11973	27.3736	6.71674e-05	0.00421452	5.19298e-06	5.25455e-06	0.1	0.371353	0.0197482	0.87831	0.923592	0.0213116	0.00853422		113.904	125.503	119.411	143.694	164.555	166.391			-0.266092	-0.128491	-0.199118		0.0639214	0.256983	0.272798
ENSG00000134419	RPS15A	protein_coding	ribosomal protein S15a	Ribosomes, the organelles that catalyze protein synthesis, consist of a small 40S subunit and a large 60S subunit. Together these subunits are composed of 4 RNA species and approximately 80 structurally distinct proteins. This gene encodes a ribosomal protein that is a component of the 40S subunit. The protein belongs to the S8P family of ribosomal proteins. It is located in the cytoplasm. As is …	hsa03010 (Ribosome), GO:0000184 (nuclear-transcribed mRNA catabolic process, nonsense-mediated decay), GO:0006364 (rRNA processing), GO:0006412 (translation), GO:0006413 (translational initiation), GO:0006614 (SRP-dependent cotranslational protein targeting to membrane), GO:0008284 (positive regulation of cell proliferation), GO:0009615 (response to virus), GO:0019083 (viral transcription), GO:00…				279.73	88.44	33.1712	-0.398074	5.81395	27.2302	6.91028e-05	0.00428713	5.59349e-06	5.70987e-06	0.1	0.371353	0.000180502	-0.87831	-0.991509	0.0213116	0.000107834		65.0044	62.2507	64.0865	49.2331	47.2304	48.7324			0.218946	0.158402	0.199046		-0.168233	-0.22576	-0.182401
ENSG00000271810	AL603832.3	protein_coding							279.663	96.5282	16.4247	-0.421629	7.37904	27.2209	6.92297e-05	0.00428713	4.85047e-06	4.90411e-06	0.1	0.371353	0.0109719	-0.87831	-0.918041	0.0213116	0.0098006		190.59	179.075	201.605	142.108	156.294	128.089			0.212675	0.123726	0.292914		-0.205707	-0.0702525	-0.353357
ENSG00000160959	LRRC14	protein_coding	leucine rich repeat containing 14	This gene encodes a leucine-rich repeat-containing protein. Alternate splicing results in multiple transcript variants. [provided by RefSeq, Dec 2012].					279.522	87.991	57.2733	0.490547	5.76165	27.2015	6.9498e-05	0.00428713	2.70865e-06	2.7493e-06	0.1	0.371353	0.0114481	0.87831	0.911619	0.0213116	0.0113716		48.8159	46.6463	39.4699	66.5064	65.8388	57.2439			-0.118836	-0.181786	-0.41205		0.312124	0.297996	0.102552
ENSG00000160211	G6PD	protein_coding	glucose-6-phosphate dehydrogenase	This gene encodes glucose-6-phosphate dehydrogenase. This protein is a cytosolic enzyme encoded by a housekeeping X-linked gene whose main function is to produce NADPH, a key electron donor in the defense against oxidizing agents and in reductive biosynthetic reactions. G6PD is remarkable for its genetic diversity. Many variants of G6PD, mostly produced from missense mutations, have been describe…	hsa00030 (Pentose phosphate pathway), hsa00480 (Glutathione metabolism), hsa01100 (Metabolic pathways), hsa01200 (Carbon metabolism), hsa05230 (Central carbon metabolism in cancer), GO:0006006 (glucose metabolic process), GO:0006098 (pentose-phosphate shunt), GO:0006629 (lipid metabolic process), GO:0006695 (cholesterol biosynthetic process), GO:0006739 (NADP metabolic process), GO:0006740 (NADPH…				279.464	98.0845	43.6247	-0.339418	8.17618	27.1935	6.96077e-05	0.00428713	8.72482e-06	8.80085e-06	0.1	0.371353	0.000342282	-0.87831	-0.987483	0.0213116	0.000234038		328.36	323.436	317.011	263.773	251.756	250.171			0.192695	0.171033	0.142264		-0.121151	-0.187899	-0.196941
ENSG00000240344	PPIL3	protein_coding	peptidylprolyl isomerase like 3	This gene encodes a member of the cyclophilin family. Cyclophilins catalyze the cis-trans isomerization of peptidylprolyl imide bonds in oligopeptides. They have been proposed to act either as catalysts or as molecular chaperones in protein-folding events. Alternative splicing results in multiple transcript variants. [provided by RefSeq, Sep 2008].	GO:0000398 (mRNA splicing, via spliceosome), GO:0000413 (protein peptidyl-prolyl isomerization), GO:0006457 (protein folding), GO:0071013 (catalytic step 2 spliceosome), GO:0003755 (peptidyl-prolyl cis-trans isomerase activity), GO:0005515 (protein binding)				279.227	66.2701	15.7213	0.664186	4.05602	27.1608	7.00614e-05	0.00429528	1.28977e-06	1.43306e-06	0.1	0.371353	0.00745602	0.87831	0.936903	0.0213116	0.00584632		13.6017	14.1024	10.5142	19.0257	19.7767	21.7794			-0.207829	-0.162259	-0.525967		0.222621	0.273253	0.40018
ENSG00000100906	NFKBIA	protein_coding	NFKB inhibitor alpha	This gene encodes a member of the NF-kappa-B inhibitor family, which contain multiple ankrin repeat domains. The encoded protein interacts with REL dimers to inhibit NF-kappa-B/REL complexes which are involved in inflammatory responses. The encoded protein moves between the cytoplasm and the nucleus via a nuclear localization signal and CRM1-mediated nuclear export. Mutations in this gene have be…	hsa04024 (cAMP signaling pathway), hsa04062 (Chemokine signaling pathway), hsa04064 (NF-kappa B signaling pathway), hsa04210 (Apoptosis), hsa04380 (Osteoclast differentiation), hsa04620 (Toll-like receptor signaling pathway), hsa04621 (NOD-like receptor signaling pathway), hsa04622 (RIG-I-like receptor signaling pathway), hsa04623 (Cytosolic DNA-sensing pathway), hsa04625 (C-type lectin receptor …				278.858	95.7501	24.364	0.448809	7.09969	27.1098	7.07755e-05	0.00431924	4.28435e-06	4.33468e-06	0.1	0.371353	0.0519829	0.87831	0.87707	0.0213116	0.0217389		111.984	122.582	112.986	162.886	137.018	174.485			-0.265111	-0.136851	-0.252492		0.267525	0.0213265	0.365602
ENSG00000227220	AL133346.1	antisense							278.639	87.0632	6.15085	-0.510938	5.64139	26.8024	7.52571e-05	0.00451001	2.49569e-06	2.53225e-06	0.0765225	0.371353	0.0400101	-0.891133	-0.920328	0.017133	0.00926861		58.9128	57.5777	58.9128	35.0473	47.7311	40.3044			0.261315	0.229341	0.261315		-0.456063	-0.0312837	-0.264624
ENSG00000107957	SH3PXD2A	protein_coding	SH3 and PX domains 2A		GO:0006801 (superoxide metabolic process), GO:0043085 (positive regulation of catalytic activity), GO:0055114 (oxidation-reduction process), GO:0071800 (podosome assembly), GO:0072675 (osteoclast fusion), GO:0002102 (podosome), GO:0005737 (cytoplasm), GO:0030054 (cell junction), GO:0042995 (cell projection), GO:0005515 (protein binding), GO:0016176 (superoxide-generating NADPH oxidase activator a…				278.395	64.3621	99.7157	-0.62541	3.93924	27.046	7.16815e-05	0.00435465	2.23315e-06	2.49719e-06	0.1	0.371353	0.0110102	-0.87831	-0.950894	0.0213116	0.00355794		18.3581	16.7726	20.1105	12.5169	12.1831	11.0983			0.273895	0.156923	0.393021		-0.213976	-0.247535	-0.362328
ENSG00000151655	ITIH2	protein_coding	inter-alpha-trypsin inhibitor heavy chain 2	The inter-alpha-trypsin inhibitors (ITI) are a family of structurally related plasma serine protease inhibitors involved in extracellular matrix stabilization and in prevention of tumor metastasis. The ITI family contains multiple proteins made up of a light chain (see MIM 176870) and a variable number of heavy chains (Salier et al., 1987 [PubMed 2446322]; Himmelfarb et al., 2004 [PubMed 14744536…	GO:0010951 (negative regulation of endopeptidase activity), GO:0030212 (hyaluronan metabolic process), GO:0005576 (extracellular region), GO:0070062 (extracellular vesicular exosome), GO:0072562 (blood microparticle), GO:0004866 (endopeptidase inhibitor activity), GO:0004867 (serine-type endopeptidase inhibitor activity)				278.145	83.5166	52.7462	-0.55048	5.28684	27.0114	7.21765e-05	0.00436488	2.06649e-06	2.09482e-06	0.1	0.371353	0.0150363	-0.87831	-0.898171	0.0213116	0.0150257		49.4	41.1388	48.0649	28.2047	36.4659	29.9571			0.360261	0.10748	0.322291		-0.406733	-0.0579282	-0.325371
ENSG00000140575	IQGAP1	protein_coding	IQ motif containing GTPase activating protein 1	This gene encodes a member of the IQGAP family. The protein contains four IQ domains, one calponin homology domain, one Ras-GAP domain and one WW domain. It interacts with components of the cytoskeleton, with cell adhesion molecules, and with several signaling molecules to regulate cell morphology and motility. Expression of the protein is upregulated by gene amplification in two gastric cancer c…	hsa04520 (Adherens junction), hsa04810 (Regulation of actin cytoskeleton), hsa05205 (Proteoglycans in cancer), GO:0001817 (regulation of cytokine production), GO:0007165 (signal transduction), GO:0007173 (epidermal growth factor receptor signaling pathway), GO:0008543 (fibroblast growth factor receptor signaling pathway), GO:0034260 (negative regulation of GTPase activity), GO:0035305 (negative r…				276.757	88.9936	62.6983	0.438407	5.87368	26.8203	7.49889e-05	0.00451001	5.0018e-06	5.09012e-06	0.1	0.371353	0.0339596	0.87831	0.920586	0.0213116	0.00920938		50.5682	50.4848	47.898	64.3368	63.0017	74.5172			-0.184332	-0.186624	-0.259543		0.151286	0.121953	0.357261
ENSG00000229425	AJ009632.2	lincRNA							276.468	15.2637	51.3319	-1.48957	1.19834	26.7805	7.55886e-05	0.00451001	4.63068e-07	7.03784e-07	0.1	0.371353	0.00661424	-0.87831	-0.951266	0.0213116	0.0035046		3.50473	3.33784	2.58682	0.834459	1.41858	1.0848			0.46466	0.420244	0.201484		-0.492938	-0.222614	-0.370836
ENSG00000178445	GLDC	protein_coding	glycine decarboxylase	Degradation of glycine is brought about by the glycine cleavage system, which is composed of four mitochondrial protein components: P protein (a pyridoxal phosphate-dependent glycine decarboxylase), H protein (a lipoic acid-containing protein), T protein (a tetrahydrofolate-requiring enzyme), and L protein (a lipoamide dehydrogenase). The protein encoded by this gene is the P protein, which binds…	hsa00260 (Glycine, serine and threonine metabolism), hsa00630 (Glyoxylate and dicarboxylate metabolism), hsa01100 (Metabolic pathways), hsa01200 (Carbon metabolism), GO:0006546 (glycine catabolic process), GO:0019464 (glycine decarboxylation via glycine cleavage system), GO:0046487 (glyoxylate metabolic process), GO:0055114 (oxidation-reduction process), GO:0005634 (nucleus), GO:0005739 (mitochon…				275.922	78.5036	61.3963	-0.557343	4.8771	26.7055	7.67358e-05	0.00455359	2.39105e-06	2.56085e-06	0.1	0.371353	0.0101609	-0.87831	-0.916747	0.0213116	0.0101081		36.7997	31.2922	36.299	20.4443	26.1186	24.3662			0.341861	0.121003	0.323123		-0.447836	-0.122659	-0.215492
ENSG00000255717	SNHG1	processed_transcript	small nucleolar RNA host gene 1						275.797	91.2832	19.3804	0.464804	6.15057	26.6884	7.70005e-05	0.00455359	3.76523e-06	3.82029e-06	0.1	0.371353	0.0330235	0.87831	0.92196	0.0213116	0.00889781		53.7392	68.676	56.2426	80.275	82.1108	84.1969			-0.365036	-0.0225075	-0.301654		0.196726	0.228563	0.263909
ENSG00000177030	DEAF1	protein_coding	DEAF1, transcription factor	This gene encodes a zinc finger domain-containing protein that functions as a regulator of transcription. The encoded proteins binds to its own promoter as well as to that of several target genes. Activity of this protein is important in the regulation of embryonic development. Mutations in this gene have been found in individuals with autosomal dominant mental retardation. Alternative splicing r…	GO:0001662 (behavioral fear response), GO:0001843 (neural tube closure), GO:0006357 (regulation of transcription from RNA polymerase II promoter), GO:0006366 (transcription from RNA polymerase II promoter), GO:0007281 (germ cell development), GO:0008542 (visual learning), GO:0009653 (anatomical structure morphogenesis), GO:0033599 (regulation of mammary gland epithelial cell proliferation), GO:00…				275.581	79.5735	18.7893	0.492584	4.96195	26.6586	7.74623e-05	0.00456072	4.30059e-06	4.39709e-06	0.1	0.371353	0.0111563	0.87831	0.943973	0.0213116	0.00462058		26.5358	26.6192	24.1159	39.4699	34.1294	35.1307			-0.189316	-0.185104	-0.317163		0.349976	0.151083	0.190524
ENSG00000164237	CMBL	protein_coding	carboxymethylenebutenolidase homolog	CMBL (EC 3.1.1.45) is a cysteine hydrolase of the dienelactone hydrolase family that is highly expressed in liver cytosol. CMBL preferentially cleaves cyclic esters, and it activates medoxomil-ester prodrugs in which the medoxomil moiety is linked to an oxygen atom (Ishizuka et al., 2010 [PubMed 20177059]).[supplied by OMIM, Apr 2010].	hsa01100 (Metabolic pathways), GO:0006805 (xenobiotic metabolic process), GO:0005829 (cytosol), GO:0070062 (extracellular vesicular exosome), GO:0016787 (hydrolase activity), R-HSA-1430728 (Homo sapiens: Metabolism), R-HSA-211859 (Homo sapiens: Biological oxidations), R-HSA-211945 (Homo sapiens: Phase 1 - Functionalization of compounds)				275.348	96.7901	20.0688	0.354296	7.48004	26.6266	7.7963e-05	0.00457007	9.16581e-06	9.26661e-06	0.1	0.371353	0.0089479	0.87831	0.968525	0.0213116	0.0014704		157.379	159.131	153.207	191.425	199.269	209.783			-0.167268	-0.151492	-0.205538		0.112045	0.169395	0.242858
ENSG00000138356	AOX1	protein_coding	aldehyde oxidase 1	Aldehyde oxidase produces hydrogen peroxide and, under certain conditions, can catalyze the formation of superoxide. Aldehyde oxidase is a candidate gene for amyotrophic lateral sclerosis. [provided by RefSeq, Jul 2008]. Publication Note: This RefSeq record includes a subset of the publications that are available for this gene. Please see the Gene record to access additional publications.	hsa00280 (Valine, leucine and isoleucine degradation), hsa00350 (Tyrosine metabolism), hsa00380 (Tryptophan metabolism), hsa00750 (Vitamin B6 metabolism), hsa00760 (Nicotinate and nicotinamide metabolism), hsa00830 (Retinol metabolism), hsa00982 (Drug metabolism - cytochrome P450), hsa01100 (Metabolic pathways), hsa04630 (JAK-STAT signaling pathway), GO:0006954 (inflammatory response), GO:0009115…				275.095	96.2589	68.056	0.479617	7.26443	26.5919	7.85098e-05	0.00458202	4.14801e-06	4.19672e-06	0.1	0.371353	0.0215464	0.87831	0.877975	0.0213116	0.0214267		147.699	122.916	114.237	173.651	165.724	197.266			-0.0301982	-0.291309	-0.39519		0.200446	0.13382	0.382431
ENSG00000160868	CYP3A4	protein_coding	cytochrome P450 family 3 subfamily A member 4	This gene encodes a member of the cytochrome P450 superfamily of enzymes. The cytochrome P450 proteins are monooxygenases that catalyze many reactions involved in drug metabolism and synthesis of cholesterol, steroids and other lipids. This protein localizes to the endoplasmic reticulum and its expression is induced by glucocorticoids and some pharmacological agents. This enzyme is involved in th…	hsa00140 (Steroid hormone biosynthesis), hsa00591 (Linoleic acid metabolism), hsa00830 (Retinol metabolism), hsa00980 (Metabolism of xenobiotics by cytochrome P450), hsa00982 (Drug metabolism - cytochrome P450), hsa00983 (Drug metabolism - other enzymes), hsa01100 (Metabolic pathways), hsa04976 (Bile secretion), hsa05204 (Chemical carcinogenesis), GO:0002933 (lipid hydroxylation), GO:0006629 (lip…				274.571	99.3266	52.2299	-0.789693	9.66377	26.52	7.96563e-05	0.00462872	1.21505e-06	1.24569e-06	0.1	0.371353	0.0529325	-0.87831	-0.809316	0.0213116	0.0510738		1268.8	896.376	917.404	470.969	793.654	518.533			0.726067	0.225727	0.259107		-0.699848	0.050549	-0.561603
ENSG00000110321	EIF4G2	protein_coding	eukaryotic translation initiation factor 4 gamma 2	Translation initiation is mediated by specific recognition of the cap structure by eukaryotic translation initiation factor 4F (eIF4F), which is a cap binding protein complex that consists of three subunits: eIF4A, eIF4E and eIF4G. The protein encoded by this gene shares similarity with the C-terminal region of eIF4G that contains the binding sites for eIF4A and eIF3; eIF4G, in addition, contains…	hsa03013 (RNA transport), hsa05416 (Viral myocarditis), GO:0006413 (translational initiation), GO:0006446 (regulation of translational initiation), GO:0007050 (cell cycle arrest), GO:0008219 (cell death), GO:0010507 (negative regulation of autophagy), GO:0030307 (positive regulation of cell growth), GO:0034645 (cellular macromolecule biosynthetic process), GO:0005829 (cytosol), GO:0005913 (cell-c…				274.335	96.1915	46.1613	0.681033	7.24671	26.4877	8.01778e-05	0.00463886	1.60507e-06	1.63169e-06	0.1	0.371353	0.112294	0.87831	0.774396	0.0213116	0.0706042		130.259	119.495	99.8848	151.371	168.644	240.575			-0.159573	-0.282049	-0.536002		0.0540845	0.208051	0.715488
ENSG00000137563	GGH	protein_coding	gamma-glutamyl hydrolase	This gene catalyzes the hydrolysis of folylpoly-gamma-glutamates and antifolylpoly-gamma-glutamates by the removal of gamma-linked polyglutamates and glutamate. [provided by RefSeq, Jul 2008]. Publication Note: This RefSeq record includes a subset of the publications that are available for this gene. Please see the Gene record to access additional publications.	hsa00790 (Folate biosynthesis), hsa01523 (Antifolate resistance), GO:0006508 (proteolysis), GO:0006541 (glutamine metabolic process), GO:0010043 (response to zinc ion), GO:0032868 (response to insulin), GO:0042493 (response to drug), GO:0043312 (neutrophil degranulation), GO:0045471 (response to ethanol), GO:0005576 (extracellular region), GO:0005615 (extracellular space), GO:0005634 (nucleus), G…				273.953	84.5492	16.1778	0.562773	5.38613	26.4353	8.10305e-05	0.00466799	2.71574e-06	2.75334e-06	0.1	0.371353	0.0796345	0.87831	0.84972	0.0213116	0.0321791		33.2115	35.0473	32.6274	51.4861	40.3878	57.1605			-0.278083	-0.204761	-0.302217		0.325036	-0.010479	0.470504
ENSG00000079215	SLC1A3	protein_coding	solute carrier family 1 member 3	This gene encodes a member of a member of a high affinity glutamate transporter family. This gene functions in the termination of excitatory neurotransmission in central nervous system. Mutations are associated with episodic ataxia, Type 6. Alternative splicing results in multiple transcript variants.[provided by RefSeq, Feb 2014].	hsa04724 (Glutamatergic synapse), GO:0001504 (neurotransmitter uptake), GO:0006537 (glutamate biosynthetic process), GO:0006811 (ion transport), GO:0007268 (synaptic transmission), GO:0007605 (sensory perception of sound), GO:0009416 (response to light stimulus), GO:0009449 (gamma-aminobutyric acid biosynthetic process), GO:0009611 (response to wounding), GO:0014047 (glutamate secretion), GO:0021…				273.275	55.1291	54.6169	0.82318	3.40188	26.3425	8.25682e-05	0.00473615	1.24305e-06	1.42889e-06	0.1	0.371353	0.0169259	0.87831	0.901151	0.0213116	0.0141738		6.175	9.01216	7.34324	12.4334	11.9328	15.5209			-0.551936	-0.122129	-0.359232		0.268189	0.217255	0.547854
ENSG00000116005	PCYOX1	protein_coding	prenylcysteine oxidase 1	Prenylcysteine is released during the degradation of prenylated proteins. PCYOX1 catalyzes the degradation of prenylcysteine to yield free cysteines and a hydrophobic isoprenoid product (Tschantz et al., 1999 [PubMed 10585463]).[supplied by OMIM, Mar 2008]. Sequence Note: This RefSeq record was created from transcript and genomic sequence data because no single transcript was available for the fu…	hsa00900 (Terpenoid backbone biosynthesis), GO:0030327 (prenylated protein catabolic process), GO:0030328 (prenylcysteine catabolic process), GO:0030329 (prenylcysteine metabolic process), GO:0055114 (oxidation-reduction process), GO:0099133 (NA), GO:1902476 (chloride transmembrane transport), GO:0005764 (lysosome), GO:0005774 (vacuolar membrane), GO:0005886 (plasma membrane), GO:0034361 (very-lo…				273.062	82.6562	69.8294	0.537089	5.21681	26.3132	8.30596e-05	0.00474398	3.34561e-06	3.39974e-06	0.1	0.371353	0.0482905	0.87831	0.875396	0.0213116	0.0223218		31.0419	31.8763	27.704	39.8872	40.7216	50.902			-0.212376	-0.176394	-0.366012		0.129836	0.158294	0.466651
ENSG00000053254	FOXN3	protein_coding	forkhead box N3	This gene is a member of the forkhead/winged helix transcription factor family. Checkpoints are eukaryotic DNA damage-inducible cell cycle arrests at G1 and G2. Checkpoint suppressor 1 suppresses multiple yeast checkpoint mutations including mec1, rad9, rad53 and dun1 by activating a MEC1-independent checkpoint pathway. Alternative splicing is observed at the locus, resulting in distinct isoforms…	GO:0006351 (transcription, DNA-templated), GO:0007095 (mitotic G2 DNA damage checkpoint), GO:0030154 (cell differentiation), GO:0045892 (negative regulation of transcription, DNA-templated), GO:0045893 (positive regulation of transcription, DNA-templated), GO:0097094 (craniofacial suture morphogenesis), GO:0005634 (nucleus), GO:0003700 (sequence-specific DNA binding transcription factor activity)…				272.602	66.3225	42.6968	0.617073	4.05843	26.2504	8.41265e-05	0.00478447	2.49149e-06	2.76525e-06	0.1	0.371353	0.00680175	0.87831	0.95259	0.0213116	0.00331827		11.599	14.8534	12.6003	19.0257	19.9436	20.9449			-0.414278	-0.10474	-0.311776		0.214375	0.276021	0.340398
ENSG00000147162	OGT	protein_coding	O-linked N-acetylglucosamine (GlcNAc) transferase	This gene encodes a glycosyltransferase that catalyzes the addition of a single N-acetylglucosamine in O-glycosidic linkage to serine or threonine residues. Since both phosphorylation and glycosylation compete for similar serine or threonine residues, the two processes may compete for sites, or they may alter the substrate specificity of nearby sites by steric or electrostatic effects. The protei…	hsa00514 (Other types of O-glycan biosynthesis), hsa04931 (Insulin resistance), GO:0006110 (regulation of glycolytic process), GO:0006493 (protein O-linked glycosylation), GO:0006915 (apoptotic process), GO:0007165 (signal transduction), GO:0007584 (response to nutrient), GO:0016579 (protein deubiquitination), GO:0031397 (negative regulation of protein ubiquitination), GO:0032868 (response to ins…				271.86	80.1048	70.1137	0.492597	5.0032	26.1489	8.58808e-05	0.00484523	5.36948e-06	5.4903e-06	0.1	0.371353	0.0361675	0.87831	0.924607	0.0213116	0.00831198		26.1186	27.2034	26.202	34.5466	35.7149	41.6395			-0.249137	-0.194526	-0.244862		0.129077	0.174472	0.384975
ENSG00000110958	PTGES3	protein_coding	prostaglandin E synthase 3		hsa00590 (Arachidonic acid metabolism), hsa01100 (Metabolic pathways), GO:0000723 (telomere maintenance), GO:0001516 (prostaglandin biosynthetic process), GO:0006805 (xenobiotic metabolic process), GO:0007004 (telomere maintenance via telomerase), GO:0007165 (signal transduction), GO:0019371 (cyclooxygenase pathway), GO:0042327 (positive regulation of phosphorylation), GO:0050821 (protein stabili…				271.79	83.2847	61.9425	0.825214	5.26925	26.1393	8.60481e-05	0.00484523	9.9579e-07	1.004e-06	0.1	0.371353	0.119203	0.87831	0.768239	0.0213116	0.0743452		31.8763	28.2047	23.0311	37.5507	43.976	65.7554			-0.177004	-0.342508	-0.613562		0.0464201	0.263599	0.823054
ENSG00000115073	ACTR1B	protein_coding	ARP1 actin related protein 1 homolog B	This gene encodes a 42.3 kD subunit of dynactin, a macromolecular complex consisting of 10 subunits ranging in size from 22 to 150 kD. Dynactin binds to both microtubules and cytoplasmic dynein and is involved in a diverse array of cellular functions, including ER-to-Golgi transport, the centripetal movement of lysosomes and endosomes, spindle formation, chromosome movement, nuclear positioning, …	GO:0019886 (antigen processing and presentation of exogenous peptide antigen via MHC class II), GO:0043312 (neutrophil degranulation), GO:0005576 (extracellular region), GO:0005737 (cytoplasm), GO:0005813 (centrosome), GO:0005829 (cytosol), GO:0005869 (dynactin complex), GO:0015630 (microtubule cytoskeleton), GO:0016020 (membrane), GO:0034774 (secretory granule lumen), GO:0070062 (extracellular v…				271.692	88.3951	49.5361	-0.416427	5.80608	26.126	8.62824e-05	0.00484523	6.79554e-06	6.93067e-06	0.1	0.371353	0.0066354	-0.87831	-0.962436	0.0213116	0.00209003		63.252	62.4176	65.6719	45.3111	51.8199	46.229			0.190646	0.172078	0.243182		-0.273196	-0.0872358	-0.245474
ENSG00000135424	ITGA7	protein_coding	integrin subunit alpha 7	The protein encoded by this gene belongs to the integrin alpha chain family. Integrins are heterodimeric integral membrane proteins composed of an alpha chain and a beta chain. They mediate a wide spectrum of cell-cell and cell-matrix interactions, and thus play a role in cell migration, morphologic development, differentiation, and metastasis. This protein functions as a receptor for the basemen…	hsa04151 (PI3K-Akt signaling pathway), hsa04510 (Focal adhesion), hsa04512 (ECM-receptor interaction), hsa04810 (Regulation of actin cytoskeleton), hsa05165 (Human papillomavirus infection), hsa05410 (Hypertrophic cardiomyopathy (HCM)), hsa05412 (Arrhythmogenic right ventricular cardiomyopathy (ARVC)), hsa05414 (Dilated cardiomyopathy (DCM)), GO:0007160 (cell-matrix adhesion), GO:0007229 (integri…				271.386	77.8526	57.5277	-0.569881	4.82071	26.0842	8.70214e-05	0.00485251	2.79475e-06	2.99585e-06	0.1	0.371353	0.0124225	-0.87831	-0.911227	0.0213116	0.0114712		34.7135	30.4578	35.548	19.8601	26.2855	21.6959			0.316876	0.139128	0.349299		-0.431133	-0.0593744	-0.314795
ENSG00000164406	LEAP2	protein_coding	liver enriched antimicrobial peptide 2	LEAP2 is a cysteine-rich cationic antimicrobial peptide (Krause et al., 2003 [PubMed 12493837]).[supplied by OMIM, Mar 2008].	GO:0019730 (antimicrobial humoral response), GO:0042742 (defense response to bacterium), GO:0005576 (extracellular region), R-HSA-168249 (Homo sapiens: Innate Immune System), R-HSA-168256 (Homo sapiens: Immune System), R-HSA-6803157 (Homo sapiens: Antimicrobial peptides)				271.337	77.4111	39.7186	-0.724232	4.78912	26.0776	8.71383e-05	0.00485251	1.4836e-06	1.59021e-06	0.1	0.371353	0.0269819	-0.87831	-0.862717	0.0213116	0.0269762		37.5507	28.7054	36.4659	16.4388	26.0351	19.6932			0.478202	0.112992	0.438078		-0.622752	-0.0182648	-0.388255
ENSG00000120694	HSPH1	protein_coding	heat shock protein family H (Hsp110) member 1		hsa04141 (Protein processing in endoplasmic reticulum), GO:0006898 (receptor-mediated endocytosis), GO:0006986 (response to unfolded protein), GO:0045345 (positive regulation of MHC class I biosynthetic process), GO:0045944 (positive regulation of transcription from RNA polymerase II promoter), GO:0051085 (chaperone mediated protein folding requiring cofactor), GO:0051135 (positive regulation of …				271.103	65.8361	90.5193	0.965905	4.02801	26.0456	8.77092e-05	0.00485273	9.39951e-07	1.04029e-06	0.1	0.371353	0.131606	0.87831	0.769618	0.0213116	0.0734998		11.5155	11.6824	9.59628	14.7699	19.9436	29.373			-0.337015	-0.319309	-0.557972		-0.0257572	0.362165	0.877888
ENSG00000250644	AC068580.4	protein_coding							271.038	91.6648	71.5953	-0.514696	6.22138	26.0367	8.78683e-05	0.00485273	3.6927e-06	3.74311e-06	0.1	0.371353	0.0303491	-0.87831	-0.866653	0.0213116	0.0254867		76.7702	98.2159	87.7851	68.0084	53.1551	62.7513			0.0718013	0.419189	0.260627		-0.098321	-0.442357	-0.21094
ENSG00000169228	RAB24	protein_coding	RAB24, member RAS oncogene family	RAB24 is a small GTPase of the Rab subfamily of Ras-related proteins that regulate intracellular protein trafficking (Olkkonen et al., 1993 [PubMed 8126105]).[supplied by OMIM, Aug 2009].	GO:0006914 (autophagy), GO:0015031 (protein transport), GO:0043312 (neutrophil degranulation), GO:0005739 (mitochondrion), GO:0005776 (autophagic vacuole), GO:0005829 (cytosol), GO:0005886 (plasma membrane), GO:0030667 (secretory granule membrane), GO:0003924 (GTPase activity), GO:0005515 (protein binding), GO:0005525 (GTP binding), R-HSA-168249 (Homo sapiens: Innate Immune System), R-HSA-168256 …				269.92	88.8964	40.8485	0.404674	5.86165	25.8844	9.06504e-05	0.00498577	8.64612e-06	8.82116e-06	0.1	0.371353	0.0224354	0.87831	0.954167	0.0213116	0.00310285		49.4834	49.8172	50.4013	71.0959	63.7527	63.3355			-0.2062	-0.196877	-0.180705		0.299483	0.146741	0.137558
ENSG00000134697	GNL2	protein_coding	G protein nucleolar 2		hsa03008 (Ribosome biogenesis in eukaryotes), GO:0008150 (biological_process), GO:0042254 (ribosome biogenesis), GO:0005634 (nucleus), GO:0005730 (nucleolus), GO:0016020 (membrane), GO:0003723 (RNA binding), GO:0003924 (GTPase activity), GO:0005525 (GTP binding)				269.259	84.2125	25.9129	0.414357	5.35803	25.5301	9.75082e-05	0.00523372	9.66393e-06	9.91583e-06	0.0765225	0.371353	0.00178273	0.891133	0.992042	0.017133	9.47466e-05		33.7122	36.1321	35.2142	46.229	46.8966	46.8966			-0.249026	-0.154435	-0.189588		0.184461	0.204294	0.204294
ENSG00000135549	PKIB	protein_coding	cAMP-dependent protein kinase inhibitor beta	This gene encodes a member of the cAMP-dependent protein kinase inhibitor family. The encoded protein may play a role in the protein kinase A (PKA) pathway by interacting with the catalytic subunit of PKA, and overexpression of this gene may play a role in prostate cancer. Alternatively spliced transcript variants encoding multiple isoforms have been observed for this gene. [provided by RefSeq, J…	GO:0032212 (positive regulation of telomere maintenance via telomerase), GO:0051973 (positive regulation of telomerase activity), GO:1904355 (NA), GO:2000480 (negative regulation of cAMP-dependent protein kinase activity), GO:0005634 (nucleus), GO:0005737 (cytoplasm), GO:0004862 (cAMP-dependent protein kinase inhibitor activity)				268.516	24.2424	34.7052	1.32136	1.69621	25.6933	9.42797e-05	0.00514665	3.93016e-07	5.47071e-07	0.1	0.371353	0.00492144	0.87831	0.952815	0.0213116	0.00328711		1.91926	2.25304	1.0848	3.92196	4.58953	4.67297			-0.314225	-0.19631	-0.659629		0.28127	0.43537	0.453525
ENSG00000167526	RPL13	protein_coding	ribosomal protein L13	Ribosomes, the organelles that catalyze protein synthesis, consist of a small 40S subunit and a large 60S subunit. Together these subunits are composed of 4 RNA species and approximately 80 structurally distinct proteins. This gene encodes a ribosomal protein that is a component of the 60S subunit. The protein belongs to the L13E family of ribosomal proteins. It is located in the cytoplasm. This …	hsa03010 (Ribosome), GO:0000184 (nuclear-transcribed mRNA catabolic process, nonsense-mediated decay), GO:0006364 (rRNA processing), GO:0006412 (translation), GO:0006413 (translational initiation), GO:0006614 (SRP-dependent cotranslational protein targeting to membrane), GO:0019083 (viral transcription), GO:0005634 (nucleus), GO:0005829 (cytosol), GO:0016020 (membrane), GO:0022625 (cytosolic larg…				268.378	99.5436	40.6016	-0.325466	10.0786	25.6746	9.46432e-05	0.00514665	2.22125e-05	2.23389e-05	0.1	0.371353	0.00427741	-0.87831	-0.975175	0.0213116	0.000916778		1248.94	1162.15	1196.78	939.518	977.986	961.714			0.217269	0.113541	0.155831		-0.192677	-0.134904	-0.15906
ENSG00000106211	HSPB1	protein_coding	heat shock protein family B (small) member 1	The protein encoded by this gene is induced by environmental stress and developmental changes. The encoded protein is involved in stress resistance and actin organization and translocates from the cytoplasm to the nucleus upon stress induction. Defects in this gene are a cause of Charcot-Marie-Tooth disease type 2F (CMT2F) and distal hereditary motor neuropathy (dHMN). [provided by RefSeq, Oct 20…	hsa04010 (MAPK signaling pathway), hsa04370 (VEGF signaling pathway), hsa05146 (Amoebiasis), hsa05169 (Epstein-Barr virus infection), GO:0001895 (retina homeostasis), GO:0001932 (regulation of protein phosphorylation), GO:0006446 (regulation of translational initiation), GO:0006469 (negative regulation of protein kinase activity), GO:0006928 (cellular component movement), GO:0006986 (response to …				268.286	97.2241	25.8081	-0.341268	7.66026	25.6621	9.48881e-05	0.00514665	1.3885e-05	1.40299e-05	0.1	0.371353	0.00207936	-0.87831	-0.976216	0.0213116	0.000841804		234.316	218.712	224.72	181.662	172.983	180.327			0.22162	0.123066	0.161813		-0.142047	-0.21188	-0.152573
ENSG00000117399	CDC20	protein_coding	cell division cycle 20	CDC20 appears to act as a regulatory protein interacting with several other proteins at multiple points in the cell cycle. It is required for two microtubule-dependent processes, nuclear movement prior to anaphase and chromosome separation. [provided by RefSeq, Jul 2008]. Publication Note: This RefSeq record includes a subset of the publications that are available for this gene. Please see the Ge…	hsa04110 (Cell cycle), hsa04114 (Oocyte meiosis), hsa04120 (Ubiquitin mediated proteolysis), hsa05166 (Human T-cell leukemia virus 1 infection), hsa05203 (Viral carcinogenesis), GO:0007049 (cell cycle), GO:0007062 (sister chromatid cohesion), GO:0007064 (mitotic sister chromatid cohesion), GO:0008284 (positive regulation of cell proliferation), GO:0016579 (protein deubiquitination), GO:0031145 (a…				268.201	49.7045	37.3167	0.737284	3.09646	25.6504	9.51158e-05	0.00514665	2.48975e-06	2.94339e-06	0.1	0.371353	0.00413403	0.87831	0.985414	0.0213116	0.000317583		6.59223	5.59088	6.67567	10.4307	10.3473	10.6811			-0.242108	-0.420874	-0.228165		0.2907	0.280982	0.319465
ENSG00000139644	TMBIM6	protein_coding	transmembrane BAX inhibitor motif containing 6		GO:0006914 (autophagy), GO:0006986 (response to unfolded protein), GO:0010523 (negative regulation of calcium ion transport into cytosol), GO:0032091 (negative regulation of protein binding), GO:0032469 (endoplasmic reticulum calcium ion homeostasis), GO:0043066 (negative regulation of apoptotic process), GO:0051025 (negative regulation of immunoglobulin secretion), GO:0060702 (negative regulatio…				267.46	98.4587	31.2631	0.379262	8.48867	25.5499	9.71104e-05	0.00523339	1.31705e-05	1.32837e-05	0.1	0.371353	0.0335129	0.87831	0.901222	0.0213116	0.0141536		320.85	319.681	295.816	376.925	394.115	446.853			-0.146636	-0.151866	-0.263078		0.0844148	0.148421	0.328744
ENSG00000146540	C7orf50	protein_coding	chromosome 7 open reading frame 50		GO:0003723 (RNA binding), GO:0005515 (protein binding)				267.139	93.7748	45.8096	-0.378731	6.57307	25.5063	9.79897e-05	0.00523853	1.12334e-05	1.14073e-05	0.1	0.371353	0.0266201	-0.87831	-0.947466	0.0213116	0.00406722		113.57	99.4675	109.314	82.1108	82.6115	83.1956			0.265006	0.0772584	0.210877		-0.193397	-0.184835	-0.174909
ENSG00000232434	AJM1	protein_coding	apical junction component 1 homolog						266.716	57.2914	96.8722	-0.664254	3.52725	25.449	9.91597e-05	0.00527996	3.49184e-06	3.99192e-06	0.1	0.371353	0.00141618	-0.87831	-0.969331	0.0213116	0.00139649		14.603	13.0176	14.1858	8.26115	9.67973	8.42804			0.342365	0.197569	0.305647		-0.35189	-0.165076	-0.328614
ENSG00000172663	TMEM134	protein_coding	transmembrane protein 134		GO:0016021 (integral component of membrane)				266.161	79.5137	21.2137	-0.469926	4.95808	25.3738	0.000100717	0.00529677	7.97647e-06	8.18655e-06	0.1	0.371353	0.0106824	-0.87831	-0.953315	0.0213116	0.00321836		38.552	33.5453	35.6314	25.8682	27.0365	24.8669			0.319159	0.129043	0.211323		-0.221993	-0.162748	-0.274785
ENSG00000259661	AC068831.4	antisense							266.118	68.6345	17.622	0.571869	4.20923	25.3679	0.00010084	0.00529677	4.41251e-06	4.8539e-06	0.1	0.371353	0.00611496	0.87831	0.957238	0.0213116	0.00270381		14.1024	16.6057	13.5182	22.9476	21.6125	21.1953			-0.310939	-0.102464	-0.364246		0.320691	0.241339	0.215619
ENSG00000243753	HLA-L	transcribed_unprocessed_pseudogene	major histocompatibility complex, class I, L (pseudogene)						265.969	85.9933	83.5154	-0.421516	5.53809	25.3478	0.000101262	0.00529677	8.85965e-06	9.06206e-06	0.1	0.371353	0.0110667	-0.87831	-0.968582	0.0213116	0.00146515		52.2371	53.7392	53.0716	42.3071	36.5493	39.8872			0.182609	0.22202	0.204637		-0.109135	-0.309967	-0.190164
ENSG00000234741	GAS5	processed_transcript	growth arrest specific 5 (non-protein coding)						265.953	97.9199	14.7112	0.353813	8.02893	25.3456	0.000101308	0.00529677	1.53255e-05	1.54678e-05	0.1	0.371353	0.0065417	0.87831	0.944742	0.0213116	0.00449586		228.391	240.324	218.795	302.575	274.621	301.407			-0.179195	-0.106343	-0.240573		0.223515	0.084626	0.217971
ENSG00000100632	ERH	protein_coding	ERH, mRNA splicing and mitosis factor		GO:0006139 (nucleobase-containing compound metabolic process), GO:0006213 (pyrimidine nucleoside metabolic process), GO:0006221 (pyrimidine nucleotide biosynthetic process), GO:0007049 (cell cycle), GO:0045747 (positive regulation of Notch signaling pathway), GO:0030496 (midbody), GO:0034709 (methylosome), GO:0003723 (RNA binding), GO:0005515 (protein binding), GO:0008327 (methyl-CpG binding)				265.901	87.2129	11.3514	0.416808	5.66016	25.3386	0.000101457	0.00529677	9.67814e-06	9.88905e-06	0.1	0.371353	0.0115549	0.87831	0.950375	0.0213116	0.0036329		43.3084	41.4726	44.727	53.5723	58.3287	60.999			-0.194667	-0.25434	-0.15019		0.0999185	0.218398	0.280881
ENSG00000256612	CYP2B7P	transcribed_unprocessed_pseudogene	cytochrome P450 family 2 subfamily B member 7, pseudogene						265.816	63.569	49.6333	-0.987002	3.89677	25.0675	0.000107354	0.00548081	1.42023e-06	1.58037e-06	0.0765225	0.371353	0.0590099	-0.891133	-0.884713	0.017133	0.0191704		20.027	18.8588	19.8601	7.34324	14.9368	7.34324			0.490544	0.411924	0.479571		-0.746736	0.111432	-0.746736
ENSG00000123178	SPRYD7	protein_coding	SPRY domain containing 7		GO:0005515 (protein binding)				265.65	46.5694	78.5618	-0.866177	2.91683	25.0454	0.000107853	0.00548081	2.58001e-06	3.06105e-06	0.0765225	0.371353	0.0339877	-0.891133	-0.902185	0.017133	0.0138837		9.42939	7.92736	11.2652	4.50608	5.59088	5.59088			0.330346	0.12708	0.545244		-0.482542	-0.260064	-0.260064
ENSG00000248583	AC119751.3	unprocessed_pseudogene							264.602	60.7033	12.7058	0.765138	3.72229	25.1628	0.000105238	0.00547261	2.20816e-06	2.47896e-06	0.1	0.371353	0.0166741	0.87831	0.893231	0.0213116	0.0164907		7.92736	11.8493	9.17905	14.7699	15.6044	18.8588			-0.550945	-0.0706117	-0.379629		0.20545	0.275508	0.520228
ENSG00000140688	C16orf58	protein_coding	chromosome 16 open reading frame 58	This gene encodes a putative transmembrane protein containing a conserved DUF647 domain that may be involved in protein-protein interaction. The encoded protein is related to a plant protein that participates in ultraviolet B light-sensing during root morphogenesis. [provided by RefSeq, Feb 2013].	GO:0016020 (membrane), GO:0016021 (integral component of membrane)				264.465	86.2776	55.2305	-0.444009	5.56504	25.1444	0.000105644	0.00547261	8.27394e-06	8.44654e-06	0.1	0.371353	0.00669734	-0.87831	-0.932699	0.0213116	0.00664168		58.4121	52.0703	52.6544	39.5534	43.4753	36.8831			0.314971	0.154968	0.17047		-0.224902	-0.0947833	-0.320724
ENSG00000197756	RPL37A	protein_coding	ribosomal protein L37a	Ribosomes, the organelles that catalyze protein synthesis, consist of a small 40S subunit and a large 60S subunit. Together these subunits are composed of 4 RNA species and approximately 80 structurally distinct proteins. This gene encodes a ribosomal protein that is a component of the 60S subunit. The protein belongs to the L37AE family of ribosomal proteins. It is located in the cytoplasm. The …	hsa03010 (Ribosome), GO:0000184 (nuclear-transcribed mRNA catabolic process, nonsense-mediated decay), GO:0006364 (rRNA processing), GO:0006412 (translation), GO:0006413 (translational initiation), GO:0006614 (SRP-dependent cotranslational protein targeting to membrane), GO:0019083 (viral transcription), GO:0005634 (nucleus), GO:0005829 (cytosol), GO:0005925 (focal adhesion), GO:0022625 (cytosoli…				264.191	99.3865	35.5358	-0.318026	9.7626	25.1073	0.000106466	0.00548081	2.63741e-05	2.65276e-05	0.1	0.371353	0.000354047	-0.87831	-0.986071	0.0213116	0.000289674		943.189	962.131	986.08	771.374	791.651	756.354			0.127769	0.156396	0.191794		-0.161668	-0.124329	-0.189963
ENSG00000174547	MRPL11	protein_coding	mitochondrial ribosomal protein L11	This nuclear gene encodes a 39S subunit component of the mitochondial ribosome. Alternative splicing results in multiple transcript variants. Pseudogenes for this gene are found on chromosomes 5 and 12. [provided by RefSeq, May 2014].	hsa03010 (Ribosome), GO:0000027 (ribosomal large subunit assembly), GO:0006412 (translation), GO:0070125 (mitochondrial translational elongation), GO:0070126 (mitochondrial translational termination), GO:0005739 (mitochondrion), GO:0005743 (mitochondrial inner membrane), GO:0005761 (mitochondrial ribosome), GO:0005762 (mitochondrial large ribosomal subunit), GO:0003723 (RNA binding), GO:0003735 (…				264.048	77.3737	43.4675	-0.476964	4.78549	25.0881	0.000106894	0.00548081	8.85005e-06	9.50309e-06	0.1	0.371353	0.00841367	-0.87831	-0.961885	0.0213116	0.00215147		31.4591	30.124	34.1294	22.6973	23.8655	22.1966			0.204164	0.145415	0.314937		-0.233882	-0.167204	-0.26343
ENSG00000119977	TCTN3	protein_coding	tectonic family member 3	This gene encodes a member of the tectonic gene family which functions in Hedgehog signal transduction and development of the neural tube. Mutations in this gene have been associated with Orofaciodigital Syndrome IV and Joubert Syndrom 18. Alternatively spliced transcript variants encoding multiple isoforms have been observed for this gene. [provided by RefSeq, Sep 2012].	GO:0006915 (apoptotic process), GO:0007224 (smoothened signaling pathway), GO:0060271 (cilium morphogenesis), GO:0097711 (NA), GO:0016021 (integral component of membrane), GO:0060170 (ciliary membrane), GO:0070062 (extracellular vesicular exosome), R-HSA-1852241 (Homo sapiens: Organelle biogenesis and maintenance), R-HSA-5617833 (Homo sapiens: Cilium Assembly), R-HSA-5620912 (Homo sapiens: Anchor…				263.751	71.1485	68.0784	-0.59617	4.35754	25.0479	0.000107797	0.00548081	4.68352e-06	5.10055e-06	0.1	0.371353	0.0256429	-0.87831	-0.900668	0.0213116	0.0143102		21.8628	27.8709	23.6986	16.6057	17.5236	14.4361			0.125925	0.449902	0.232852		-0.233093	-0.163618	-0.411968
ENSG00000138109	CYP2C9	protein_coding	cytochrome P450 family 2 subfamily C member 9	This gene encodes a member of the cytochrome P450 superfamily of enzymes. The cytochrome P450 proteins are monooxygenases which catalyze many reactions involved in drug metabolism and synthesis of cholesterol, steroids and other lipids. This protein localizes to the endoplasmic reticulum and its expression is induced by rifampin. The enzyme is known to metabolize many xenobiotics, including pheny…	hsa00590 (Arachidonic acid metabolism), hsa00591 (Linoleic acid metabolism), hsa00830 (Retinol metabolism), hsa00980 (Metabolism of xenobiotics by cytochrome P450), hsa00982 (Drug metabolism - cytochrome P450), hsa01100 (Metabolic pathways), hsa04726 (Serotonergic synapse), hsa05204 (Chemical carcinogenesis), GO:0006805 (xenobiotic metabolic process), GO:0008202 (steroid metabolic process), GO:00…				263.426	83.5541	49.4388	-0.850001	5.2894	25.004	0.000108791	0.00550753	1.64774e-06	1.66784e-06	0.1	0.371353	0.0705412	-0.87831	-0.792693	0.0213116	0.0600097		64.5037	42.0567	43.7257	23.198	37.05	23.1145			0.784609	0.190537	0.244179		-0.615518	0.0164967	-0.620304
ENSG00000123496	IL13RA2	protein_coding	interleukin 13 receptor subunit alpha 2	The protein encoded by this gene is closely related to Il13RA1, a subuint of the interleukin 13 receptor complex. This protein binds IL13 with high affinity, but lacks cytoplasmic domain, and does not appear to function as a signal mediator. It is reported to play a role in the internalization of IL13. [provided by RefSeq, Jul 2008]. Publication Note: This RefSeq record includes a subset of the p…	hsa04060 (Cytokine-cytokine receptor interaction), hsa04630 (JAK-STAT signaling pathway), GO:0002638 (negative regulation of immunoglobulin production), GO:0016064 (immunoglobulin mediated immune response), GO:0019221 (cytokine-mediated signaling pathway), GO:0043305 (negative regulation of mast cell degranulation), GO:0005576 (extracellular region), GO:0005615 (extracellular space), GO:0016021 (…				262.484	93.685	37.2418	0.611826	6.5559	24.8771	0.000111726	0.00561789	3.84877e-06	3.90485e-06	0.1	0.371353	0.0953345	0.87831	0.790469	0.0213116	0.0612555		64.003	82.528	76.353	95.3787	103.723	141.524			-0.494301	-0.137404	-0.246845		0.0667726	0.185388	0.626389
ENSG00000170017	ALCAM	protein_coding	activated leukocyte cell adhesion molecule	This gene encodes activated leukocyte cell adhesion molecule (ALCAM), also known as CD166 (cluster of differentiation 166), which is a member of a subfamily of immunoglobulin receptors with five immunoglobulin-like domains (VVC2C2C2) in the extracellular domain. This protein binds to T-cell differentiation antigene CD6, and is implicated in the processes of cell adhesion and migration. Multiple a…	hsa04514 (Cell adhesion molecules (CAMs)), GO:0002250 (adaptive immune response), GO:0007155 (cell adhesion), GO:0007157 (heterophilic cell-cell adhesion via plasma membrane cell adhesion molecules), GO:0007165 (signal transduction), GO:0008045 (motor neuron axon guidance), GO:0031290 (retinal ganglion cell axon guidance), GO:0048846 (axon extension involved in axon guidance), GO:1990138 (neuron …				262.389	96.5133	80.3203	0.411194	7.37251	24.8643	0.000112029	0.00561789	1.22945e-05	1.24353e-05	0.1	0.371353	0.043425	0.87831	0.878718	0.0213116	0.0211719		139.021	151.371	135.933	185.333	170.563	211.035			-0.230879	-0.109763	-0.262816		0.17882	0.0603388	0.3643
ENSG00000126368	NR1D1	protein_coding	nuclear receptor subfamily 1 group D member 1	This gene encodes a transcription factor that is a member of the nuclear receptor subfamily 1. The encoded protein is a ligand-sensitive transcription factor that negatively regulates the expression of core clock proteins. In particular this protein represses the circadian clock transcription factor aryl hydrocarbon receptor nuclear translocator-like protein 1 (ARNTL). This protein may also be in…	hsa04710 (Circadian rhythm), GO:0000122 (negative regulation of transcription from RNA polymerase II promoter), GO:0005978 (glycogen biosynthetic process), GO:0006367 (transcription initiation from RNA polymerase II promoter), GO:0007623 (circadian rhythm), GO:0010498 (proteasomal protein catabolic process), GO:0010871 (negative regulation of receptor biosynthetic process), GO:0019216 (regulation…				262.325	76.5657	87.9303	-0.556919	4.73138	24.8556	0.000112232	0.00561789	5.56373e-06	5.96863e-06	0.1	0.371353	0.0284686	-0.87831	-0.89061	0.0213116	0.0172946		28.2047	30.2909	35.7983	23.6986	20.778	19.6098			0.117234	0.213586	0.440781		-0.115848	-0.289897	-0.365855
ENSG00000129103	SUMF2	protein_coding	sulfatase modifying factor 2	The catalytic sites of sulfatases are only active if they contain a unique amino acid, C-alpha-formylglycine (FGly). The FGly residue is posttranslationally generated from a cysteine by enzymes with FGly-generating activity. The gene described in this record is a member of the sulfatase-modifying factor family and encodes a protein with a DUF323 domain that localizes to the lumen of the endoplasm…	GO:0043687 (post-translational protein modification), GO:0005783 (endoplasmic reticulum), GO:0005788 (endoplasmic reticulum lumen), GO:0046872 (metal ion binding), R-HSA-1430728 (Homo sapiens: Metabolism), R-HSA-163841 (Homo sapiens: Gamma carboxylation, hypusine formation and arylsulfatase activation), R-HSA-1660662 (Homo sapiens: Glycosphingolipid metabolism), R-HSA-1663150 (Homo sapiens: The a…				261.565	92.5552	42.5995	0.462443	6.3573	24.7534	0.000114674	0.00571873	7.90608e-06	8.02239e-06	0.1	0.371353	0.0185069	0.87831	0.896805	0.0213116	0.0154242		58.8294	76.2696	71.3463	91.874	90.2885	102.305			-0.439824	-0.0761403	-0.169868		0.186133	0.161559	0.33814
ENSG00000186166	CCDC84	protein_coding	coiled-coil domain containing 84	This gene encodes a protein thought to contain a coiled coil motif. No function has been determined for the encoded protein. A pseudogene of this gene is located on chromosome 20. Alternate splicing results in multiple transcript variants. [provided by RefSeq, Aug 2013].					261.257	86.33	31.293	0.584124	5.57011	24.712	0.00011568	0.00571933	3.8925e-06	3.94874e-06	0.1	0.371353	0.042015	0.87831	0.883516	0.0213116	0.0195624		37.5507	46.1456	29.9571	59.5804	53.4054	57.4108			-0.281375	0.00232647	-0.588941		0.357394	0.204949	0.305648
ENSG00000261720	AC009041.3	lincRNA							261.201	51.5825	21.2885	-0.753762	3.20923	24.7045	0.000115864	0.00571933	2.93017e-06	3.41466e-06	0.1	0.371353	0.00580565	-0.87831	-0.951617	0.0213116	0.00345472		10.5976	11.7659	11.8493	6.59223	7.92736	5.75777			0.221759	0.349702	0.358421		-0.33029	-0.121912	-0.47768
ENSG00000149925	ALDOA	protein_coding	aldolase, fructose-bisphosphate A	The protein encoded by this gene, Aldolase A (fructose-bisphosphate aldolase), is a glycolytic enzyme that catalyzes the reversible conversion of fructose-1,6-bisphosphate to glyceraldehyde 3-phosphate and dihydroxyacetone phosphate. Three aldolase isozymes (A, B, and C), encoded by three different genes, are differentially expressed during development. Aldolase A is found in the developing embry…	hsa00010 (Glycolysis / Gluconeogenesis), hsa00030 (Pentose phosphate pathway), hsa00051 (Fructose and mannose metabolism), hsa01100 (Metabolic pathways), hsa01200 (Carbon metabolism), hsa01230 (Biosynthesis of amino acids), hsa04066 (HIF-1 signaling pathway), GO:0002576 (platelet degranulation), GO:0006000 (fructose metabolic process), GO:0006094 (gluconeogenesis), GO:0006096 (glycolytic process)…				261.169	99.4688	37.4663	-0.316862	9.87898	24.7001	0.00011597	0.00571933	3.11181e-05	3.12951e-05	0.1	0.371353	0.0049045	-0.87831	-0.980008	0.0213116	0.000595544		1063.1	1004.86	1065.27	849.98	838.798	826.615			0.183945	0.102812	0.186881		-0.138153	-0.157213	-0.178271
ENSG00000144136	SLC20A1	protein_coding	solute carrier family 20 member 1	The protein encoded by this gene is a sodium-phosphate symporter that absorbs phosphate from interstitial fluid for use in cellular functions such as metabolism, signal transduction, and nucleic acid and lipid synthesis. The encoded protein is also a retroviral receptor, causing human cells to be susceptible to infection by gibbon ape leukemia virus, simian sarcoma-associated virus, feline leukem…	GO:0006796 (phosphate-containing compound metabolic process), GO:0006810 (transport), GO:0006811 (ion transport), GO:0007165 (signal transduction), GO:0035435 (phosphate ion transmembrane transport), GO:0035725 (sodium ion transmembrane transport), GO:0043123 (positive regulation of I-kappaB kinase/NF-kappaB signaling), GO:0044341 (sodium-dependent phosphate transport), GO:0005886 (plasma membran…				260.915	92.1586	41.6866	0.503672	6.29248	24.666	0.000116809	0.00572088	6.76671e-06	6.86445e-06	0.1	0.371353	0.046078	0.87831	0.849155	0.0213116	0.0324152		60.4983	72.8483	60.7486	94.4608	77.855	102.889			-0.332097	-0.0719449	-0.32633		0.294028	0.0214693	0.414875
ENSG00000213339	QTRT1	protein_coding	queuine tRNA-ribosyltransferase catalytic subunit 1	This gene encodes the catalytic subunit of tRNA-guanine transglycosylase. tRNA-guanine transglycosylase is a heterodimeric enzyme complex that plays a critical role in tRNA modification by synthesizing the 7-deazaguanosine queuosine, which is found in tRNAs that code for asparagine, aspartic acid, histidine and tyrosine. A pseudogene of this gene is located on the long arm of chromosome X. [provi…	GO:0006400 (tRNA modification), GO:0008616 (queuosine biosynthetic process), GO:0101030 (NA), GO:0005634 (nucleus), GO:0005741 (mitochondrial outer membrane), GO:0008479 (queuine tRNA-ribosyltransferase activity), GO:0042803 (protein homodimerization activity), GO:0046872 (metal ion binding), GO:0046982 (protein heterodimerization activity), R-HSA-6782315 (Homo sapiens: tRNA modification in the n…				260.9	89.7493	25.3442	0.403029	5.95161	24.664	0.000116857	0.00572088	1.31335e-05	1.33929e-05	0.1	0.371353	0.0214057	0.87831	0.935984	0.0213116	0.00601584		53.4888	54.7405	51.2358	76.1027	69.0098	65.7554			-0.184919	-0.152737	-0.24472		0.308256	0.170901	0.103219
ENSG00000260095	AC106820.3	antisense							260.636	0.0299289	3.44208	2.08145	0.0799499	23.5884	0.000147138	0.00657691	3.22323e-06	6.30319e-06	0.0636026	0.371353	0.039883	0.933257	0.913823	0.00653338	0.0108196		0.41723	0.333784	0.250338	1.83581	1.50203	1.00135			-0.226562	-0.277246	-0.329775		0.439615	0.308273	0.0856953
ENSG00000111371	SLC38A1	protein_coding	solute carrier family 38 member 1	Amino acid transporters play essential roles in the uptake of nutrients, production of energy, chemical metabolism, detoxification, and neurotransmitter cycling. SLC38A1 is an important transporter of glutamine, an intermediate in the detoxification of ammonia and the production of urea. Glutamine serves as a precursor for the synaptic transmitter, glutamate (Gu et al., 2001 [PubMed 11325958]).[s…	hsa04724 (Glutamatergic synapse), hsa04727 (GABAergic synapse), GO:0001504 (neurotransmitter uptake), GO:0003333 (amino acid transmembrane transport), GO:0006814 (sodium ion transport), GO:0006865 (amino acid transport), GO:0015804 (neutral amino acid transport), GO:1902475 (L-alpha-amino acid transmembrane transport), GO:0005886 (plasma membrane), GO:0005887 (integral component of plasma membran…				260.545	82.514	79.8339	0.691742	5.20434	24.6163	0.000118043	0.00573695	3.12514e-06	3.16267e-06	0.1	0.371353	0.132204	0.87831	0.770364	0.0213116	0.0730443		26.1186	29.373	28.7054	38.3017	38.2182	59.4969			-0.408267	-0.250268	-0.281298		0.11105	0.108059	0.720724
ENSG00000168038	ULK4	protein_coding	unc-51 like kinase 4		GO:0000226 (microtubule cytoskeleton organization), GO:0006468 (protein phosphorylation), GO:0010975 (regulation of neuron projection development), GO:0043408 (regulation of MAPK cascade), GO:0046328 (regulation of JNK cascade), GO:0090036 (regulation of protein kinase C signaling), GO:1900744 (regulation of p38MAPK cascade), GO:2001222 (regulation of neuron migration), GO:0004674 (protein serine…				260.545	35.4134	30.2754	-0.96028	2.3118	24.6162	0.000118044	0.00573695	2.34396e-06	2.96067e-06	0.1	0.371353	0.00396242	-0.87831	-0.957146	0.0213116	0.00271541		5.59088	6.59223	6.84257	3.67162	3.33784	2.75372			0.200794	0.37956	0.420992		-0.219712	-0.307217	-0.474417
ENSG00000163631	ALB	protein_coding	albumin	Albumin is a soluble, monomeric protein which comprises about one-half of the blood serum protein. Albumin functions primarily as a carrier protein for steroids, fatty acids, and thyroid hormones and plays a role in stabilizing extracellular fluid volume. Albumin is a globular unglycosylated serum protein of molecular weight 65,000. Albumin is synthesized in the liver as preproalbumin which has a…	hsa04918 (Thyroid hormone synthesis), GO:0001895 (retina homeostasis), GO:0002576 (platelet degranulation), GO:0006810 (transport), GO:0006898 (receptor-mediated endocytosis), GO:0009267 (cellular response to starvation), GO:0015721 (bile acid and bile salt transport), GO:0019836 (hemolysis by symbiont of host erythrocytes), GO:0042157 (lipoprotein metabolic process), GO:0043066 (negative regulat…				258.981	99.9776	32.5576	0.532367	15.4559	24.4065	0.000123413	0.00597615	3.35647e-05	3.39785e-05	0.1	0.371353	0.0455887	0.87831	0.89653	0.0213116	0.0155051		37659.7	34759.6	37817.9	45809.7	59246.9	54379.5			-0.226127	-0.341733	-0.220082		0.056491	0.427561	0.303889
ENSG00000154978	VOPP1	protein_coding	VOPP1, WBP1/VOPP1 family member		GO:0006351 (transcription, DNA-templated), GO:0006355 (regulation of transcription, DNA-templated), GO:0007165 (signal transduction), GO:0005768 (endosome), GO:0030659 (cytoplasmic vesicle membrane), GO:0031301 (integral component of organelle membrane), GO:0004871 (signal transducer activity)				258.714	77.9574	36.5085	0.49717	4.82991	24.3706	0.000124359	0.0060002	8.77257e-06	9.3877e-06	0.1	0.371353	0.00562275	0.87831	0.938658	0.0213116	0.00552893		21.1953	25.7013	23.4483	34.5466	30.7081	34.0459			-0.362933	-0.106807	-0.229193		0.292975	0.132885	0.273074
ENSG00000063241	ISOC2	protein_coding	isochorismatase domain containing 2		GO:0008152 (metabolic process), GO:0031648 (protein destabilization), GO:0005634 (nucleus), GO:0005737 (cytoplasm), GO:0003824 (catalytic activity), GO:0005515 (protein binding)				258.3	86.8088	35.9324	-0.411589	5.61297	24.3152	0.000125836	0.00604964	1.44666e-05	1.48006e-05	0.1	0.371353	0.0145803	-0.87831	-0.947182	0.0213116	0.00411089		57.9115	51.3192	57.828	40.6382	43.4753	41.4726			0.253558	0.0853819	0.251547		-0.237129	-0.14419	-0.209167
ENSG00000166441	RPL27A	protein_coding	ribosomal protein L27a	Ribosomes, the organelles that catalyze protein synthesis, consist of a small 40S subunit and a large 60S subunit. Together these subunits are composed of 4 RNA species and approximately 80 structurally distinct proteins. This gene encodes a ribosomal protein that is a component of the 60S subunit. The protein belongs to the L15P family of ribosomal proteins. It is located in the cytoplasm. Varia…	hsa03010 (Ribosome), GO:0000184 (nuclear-transcribed mRNA catabolic process, nonsense-mediated decay), GO:0006364 (rRNA processing), GO:0006412 (translation), GO:0006413 (translational initiation), GO:0006614 (SRP-dependent cotranslational protein targeting to membrane), GO:0019083 (viral transcription), GO:0005783 (endoplasmic reticulum), GO:0005829 (cytosol), GO:0016020 (membrane), GO:0022625 (…				258.004	98.7804	24.6558	-0.315968	8.85374	24.2757	0.000126902	0.006079	3.00295e-05	3.02417e-05	0.1	0.371353	0.00238045	-0.87831	-0.984045	0.0213116	0.000379804		524.458	496.67	517.615	410.721	418.899	406.465			0.189534	0.111303	0.17066		-0.161617	-0.133311	-0.17657
ENSG00000204049	AL391421.1	antisense							257.903	16.7901	72.164	-1.38339	1.28323	24.0134	0.00013423	0.00627267	2.00645e-06	2.91292e-06	0.0765225	0.371353	0.0164641	-0.891133	-0.930031	0.017133	0.00717229		2.92061	4.0054	2.92061	1.33513	1.50203	0.917905			0.253036	0.540461	0.253036		-0.308055	-0.23761	-0.500867
ENSG00000119801	YPEL5	protein_coding	yippee like 5		GO:0043312 (neutrophil degranulation), GO:0005576 (extracellular region), GO:1904724 (NA), GO:1904813 (NA), GO:0046872 (metal ion binding), R-HSA-168249 (Homo sapiens: Innate Immune System), R-HSA-168256 (Homo sapiens: Immune System), R-HSA-6798695 (Homo sapiens: Neutrophil degranulation)				257.433	60.9577	54.4747	0.756687	3.73741	24.1993	0.000128989	0.00615691	4.80049e-06	5.35339e-06	0.1	0.371353	0.0946404	0.87831	0.831018	0.0213116	0.0404197		9.42939	10.0135	9.93006	13.852	14.7699	21.0284			-0.361579	-0.28967	-0.299725		0.11034	0.191549	0.649085
ENSG00000127445	PIN1	protein_coding	peptidylprolyl cis/trans isomerase, NIMA-interacting 1	Peptidyl-prolyl cis/trans isomerases (PPIases) catalyze the cis/trans isomerization of peptidyl-prolyl peptide bonds. This gene encodes one of the PPIases, which specifically binds to phosphorylated ser/thr-pro motifs to catalytically regulate the post-phosphorylation conformation of its substrates. The conformational regulation catalyzed by this PPIase has a profound impact on key proteins invol…	hsa04622 (RIG-I-like receptor signaling pathway), GO:0000413 (protein peptidyl-prolyl isomerization), GO:0001934 (positive regulation of protein phosphorylation), GO:0007049 (cell cycle), GO:0007088 (regulation of mitosis), GO:0030182 (neuron differentiation), GO:0030512 (negative regulation of transforming growth factor beta receptor signaling pathway), GO:0032091 (negative regulation of protein…				257.251	83.8683	33.044	-0.466365	5.32488	23.9271	0.000136745	0.00632387	1.23621e-05	1.26408e-05	0.0765225	0.371353	0.0481897	-0.891133	-0.898307	0.017133	0.0149863		50.4013	40.3044	48.2317	34.1294	34.1294	32.2936			0.342388	0.0335915	0.281384		-0.194043	-0.194043	-0.269277
ENSG00000181163	NPM1	protein_coding	nucleophosmin 1	This gene encodes a phosphoprotein which moves between the nucleus and the cytoplasm. The gene product is thought to be involved in several processes including regulation of the ARF/p53 pathway. A number of genes are fusion partners have been characterized, in particular the anaplastic lymphoma kinase gene on chromosome 2. Mutations in this gene are associated with acute myeloid leukemia. More th…	GO:0006281 (DNA repair), GO:0006334 (nucleosome assembly), GO:0006357 (regulation of transcription from RNA polymerase II promoter), GO:0006886 (intracellular protein transport), GO:0006913 (nucleocytoplasmic transport), GO:0006950 (response to stress), GO:0006977 (DNA damage response, signal transduction by p53 class mediator resulting in cell cycle arrest), GO:0007098 (centrosome cycle), GO:000…				256.982	95.6753	18.4451	0.417709	7.06968	24.1391	0.000130662	0.00621457	1.48006e-05	1.49863e-05	0.1	0.371353	0.04644	0.87831	0.874489	0.0213116	0.0226408		108.98	122.165	113.486	134.348	158.047	167.977			-0.276596	-0.114644	-0.219177		0.0203919	0.251591	0.338436
ENSG00000253200	AC037459.3	antisense							256.603	54.0292	87.6609	-0.66824	3.34772	24.0884	0.000132089	0.00623843	5.72184e-06	6.60299e-06	0.1	0.371353	0.00592807	-0.87831	-0.980788	0.0213116	0.00055009		12.2666	12.0997	12.5169	7.17635	8.59493	7.42669			0.275934	0.258957	0.301029		-0.360711	-0.153329	-0.32188
ENSG00000196305	IARS	protein_coding	isoleucyl-tRNA synthetase	Aminoacyl-tRNA synthetases catalyze the aminoacylation of tRNA by their cognate amino acid. Because of their central role in linking amino acids with nucleotide triplets contained in tRNAS, aminoacyl-tRNA synthetases are thought to be among the first proteins that appeared in evolution. Isoleucine-tRNA synthetase belongs to the class-I aminoacyl-tRNA synthetase family and has been identified as a…	hsa00970 (Aminoacyl-tRNA biosynthesis), GO:0001649 (osteoblast differentiation), GO:0006418 (tRNA aminoacylation for protein translation), GO:0006428 (isoleucyl-tRNA aminoacylation), GO:0006450 (regulation of translational fidelity), GO:0005737 (cytoplasm), GO:0005829 (cytosol), GO:0016020 (membrane), GO:0017101 (aminoacyl-tRNA synthetase multienzyme complex), GO:0070062 (extracellular vesicular …				256.534	85.8287	71.9021	0.476	5.52115	24.0792	0.000132348	0.00623843	9.50183e-06	9.68871e-06	0.1	0.371353	0.0149583	0.87831	0.898591	0.0213116	0.0149043		34.4632	43.0581	37.3003	50.2344	50.9855	58.4956			-0.366926	-0.0615796	-0.258825		0.151636	0.172231	0.363464
ENSG00000223478	AL441992.1	antisense							256.439	48.7467	7.72224	0.775987	3.03659	24.0665	0.000132709	0.00623843	3.54237e-06	4.17641e-06	0.1	0.371353	0.00854487	0.87831	0.956448	0.0213116	0.00280388		7.00946	5.00676	5.75777	9.76317	10.0135	10.6811			-0.119097	-0.481791	-0.334896		0.265668	0.296048	0.374068
ENSG00000124145	SDC4	protein_coding	syndecan 4	The protein encoded by this gene is a transmembrane (type I) heparan sulfate proteoglycan that functions as a receptor in intracellular signaling. The encoded protein is found as a homodimer and is a member of the syndecan proteoglycan family. This gene is found on chromosome 20, while a pseudogene has been found on chromosome 22. [provided by RefSeq, Jul 2008]. Publication Note: This RefSeq reco…	hsa04512 (ECM-receptor interaction), hsa04514 (Cell adhesion molecules (CAMs)), hsa05205 (Proteoglycans in cancer), hsa05418 (Fluid shear stress and atherosclerosis), GO:0001523 (retinoid metabolic process), GO:0001657 (ureteric bud development), GO:0001843 (neural tube closure), GO:0006024 (glycosaminoglycan biosynthetic process), GO:0006027 (glycosaminoglycan catabolic process), GO:0007165 (sig…				256.354	94.321	85.9548	-0.347951	6.68416	24.0552	0.000133031	0.00623843	2.16776e-05	2.20201e-05	0.1	0.371353	0.00182306	-0.87831	-0.984374	0.0213116	0.000364352		113.987	114.071	116.908	91.2898	86.5334	93.2091			0.15862	0.159658	0.194498		-0.155553	-0.23105	-0.126173
ENSG00000162377	COA7	protein_coding	cytochrome c oxidase assembly factor 7 (putative)		hsa04714 (Thermogenesis), GO:0005634 (nucleus), GO:0005739 (mitochondrion), GO:0005758 (mitochondrial intermembrane space)				255.838	42.0801	83.5528	0.90281	2.67751	23.9864	0.000135014	0.0062873	3.40381e-06	4.11307e-06	0.1	0.371353	0.0191539	0.87831	0.912608	0.0213116	0.0111224		4.42263	3.58817	5.00676	7.2598	7.51013	9.59628			-0.311889	-0.512677	-0.186308		0.215926	0.254411	0.540536
ENSG00000245768	AC092378.1	lincRNA							255.816	44.8111	34.8997	-0.97226	2.81786	23.7375	0.000142457	0.00650977	4.27552e-06	5.05717e-06	0.0765225	0.371353	0.0947687	-0.891133	-0.831168	0.017133	0.0403503		9.17905	6.50878	11.6824	4.42263	4.75642	4.75642			0.392457	-0.00131622	0.683984		-0.407104	-0.33401	-0.33401
ENSG00000167543	TP53I13	protein_coding	tumor protein p53 inducible protein 13		GO:0005737 (cytoplasm), GO:0005886 (plasma membrane), GO:0016021 (integral component of membrane)				255.536	87.7591	21.0491	0.409413	5.72646	23.9461	0.000136188	0.00631997	1.51417e-05	1.54737e-05	0.1	0.371353	0.00922188	0.87831	0.953982	0.0213116	0.00312781		47.898	46.9801	41.1388	61.4162	60.999	58.2453			-0.119551	-0.146337	-0.329544		0.22632	0.216797	0.152316
ENSG00000134440	NARS	protein_coding	asparaginyl-tRNA synthetase	Aminoacyl-tRNA synthetases are a class of enzymes that charge tRNAs with their cognate amino acids. Asparaginyl-tRNA synthetase is localized to the cytoplasm and belongs to the class II family of tRNA synthetases. The N-terminal domain represents the signature sequence for the eukaryotic asparaginyl-tRNA synthetases. [provided by RefSeq, Jul 2008].	hsa00970 (Aminoacyl-tRNA biosynthesis), GO:0006418 (tRNA aminoacylation for protein translation), GO:0006421 (asparaginyl-tRNA aminoacylation), GO:0005737 (cytoplasm), GO:0005739 (mitochondrion), GO:0005829 (cytosol), GO:0070062 (extracellular vesicular exosome), GO:0003676 (nucleic acid binding), GO:0004816 (asparagine-tRNA ligase activity), GO:0005524 (ATP binding), R-HSA-379716 (Homo sapiens: …				254.335	79.4014	28.255	0.46915	4.94837	23.7861	0.000140967	0.00649664	1.34746e-05	1.38461e-05	0.1	0.371353	0.0086743	0.87831	0.938377	0.0213116	0.00557909		26.7861	26.7027	23.7821	33.9625	34.2963	38.7189			-0.165449	-0.169638	-0.324455		0.155669	0.168998	0.334875
ENSG00000204310	AGPAT1	protein_coding	1-acylglycerol-3-phosphate O-acyltransferase 1	This gene encodes an enzyme that converts lysophosphatidic acid (LPA) into phosphatidic acid (PA). LPA and PA are two phospholipids involved in signal transduction and in lipid biosynthesis in cells. This enzyme localizes to the endoplasmic reticulum. This gene is located in the class III region of the human major histocompatibility complex. Alternative splicing results in two transcript variants…	hsa00561 (Glycerolipid metabolism), hsa00564 (Glycerophospholipid metabolism), hsa01100 (Metabolic pathways), hsa04072 (Phospholipase D signaling pathway), hsa04975 (Fat digestion and absorption), GO:0001819 (positive regulation of cytokine production), GO:0001961 (positive regulation of cytokine-mediated signaling pathway), GO:0006644 (phospholipid metabolic process), GO:0006654 (phosphatidic ac…				253.887	85.4022	75.0449	-0.42971	5.47768	23.7266	0.000142794	0.00650977	1.49703e-05	1.5323e-05	0.1	0.371353	0.00548068	-0.87831	-0.94238	0.0213116	0.00488436		51.9034	52.9047	48.0649	38.6355	40.4713	34.3797			0.233131	0.259686	0.126554		-0.174505	-0.110757	-0.33411
ENSG00000159086	PAXBP1	protein_coding	PAX3 and PAX7 binding protein 1	This gene encodes a protein that may bind to GC-rich DNA sequences, which suggests its involvement in the regulation of transcription. Alternative splicing of this gene results in multiple transcript variants. [provided by RefSeq, Jun 2009].	GO:0006351 (transcription, DNA-templated), GO:0007517 (muscle organ development), GO:0014842 (regulation of satellite cell proliferation), GO:0031062 (positive regulation of histone methylation), GO:0045944 (positive regulation of transcription from RNA polymerase II promoter), GO:2000288 (positive regulation of myoblast proliferation), GO:0005634 (nucleus), GO:0005829 (cytosol), GO:0000978 (RNA …				253.838	63.0752	78.6067	0.712803	3.87094	23.7201	0.000142996	0.00650977	5.03878e-06	5.5882e-06	0.1	0.371353	0.0262056	0.87831	0.879679	0.0213116	0.0208448		11.0149	12.7672	9.09561	14.9368	18.7753	20.1939			-0.296131	-0.113892	-0.526303		0.083872	0.378581	0.473873
ENSG00000186594	MIR22HG	lincRNA	MIR22 host gene						253.788	74.6577	16.507	0.595158	4.5944	23.7135	0.0001432	0.00650977	6.46691e-06	6.95787e-06	0.1	0.371353	0.0183465	0.87831	0.89047	0.0213116	0.0173382		18.1912	22.7807	16.3554	26.8696	27.704	32.0432			-0.330727	-0.0352358	-0.46825		0.185096	0.226205	0.422913
ENSG00000146247	PHIP	protein_coding	pleckstrin homology domain interacting protein	PHIP binds the pleckstrin homology (PH) domain of insulin receptor substrate-1 (IRS1; MIM 147545), modulates insulin signaling, and plays a role in pancreatic beta cell growth and survival (Farhang-Fallah et al., 2000 [PubMed 11018022]; Podcheko et al., 2007 [PubMed 17636024]).[supplied by OMIM, Jun 2009]. Sequence Note: This RefSeq record was created from transcript and genomic sequence data to …	GO:0001932 (regulation of protein phosphorylation), GO:0007010 (cytoskeleton organization), GO:0008284 (positive regulation of cell proliferation), GO:0008286 (insulin receptor signaling pathway), GO:0008360 (regulation of cell shape), GO:0022604 (regulation of cell morphogenesis), GO:0043066 (negative regulation of apoptotic process), GO:0043568 (positive regulation of insulin-like growth factor…				253.251	44.3247	99.7381	0.797883	2.78912	23.6421	0.000145433	0.00657691	4.92727e-06	5.91854e-06	0.1	0.371353	0.00227376	0.87831	0.962273	0.0213116	0.00210811		5.17365	5.34054	4.25574	8.67838	7.84392	9.17905			-0.251019	-0.217839	-0.448544		0.322895	0.205507	0.389
ENSG00000034677	RNF19A	protein_coding	ring finger protein 19A, RBR E3 ubiquitin protein ligase	This gene encodes a member of the ring between ring fingers (RBR) protein family, and the encoded protein contains two RING-finger motifs and an in between RING fingers motif. This protein is an E3 ubiquitin ligase that is localized to Lewy bodies, and ubiquitylates synphilin-1, which is an interacting protein of alpha synuclein in neurons. The encoded protein may be involved in amyotrophic later…	GO:0000209 (protein polyubiquitination), GO:0000226 (microtubule cytoskeleton organization), GO:0032436 (positive regulation of proteasomal ubiquitin-dependent protein catabolic process), GO:0042787 (protein ubiquitination involved in ubiquitin-dependent protein catabolic process), GO:0000151 (ubiquitin ligase complex), GO:0005737 (cytoplasm), GO:0005813 (centrosome), GO:0005829 (cytosol), GO:001…				253.073	46.7041	31.6597	0.886406	2.92213	23.6184	0.000146183	0.00657691	4.79589e-06	5.63947e-06	0.1	0.371353	0.0610687	0.87831	0.861374	0.0213116	0.0274936		5.92466	4.67297	5.00676	8.67838	8.09425	12.0997			-0.1975	-0.44552	-0.375103		0.232771	0.151613	0.633739
ENSG00000005075	POLR2J	protein_coding	RNA polymerase II subunit J	This gene encodes a subunit of RNA polymerase II, the polymerase responsible for synthesizing messenger RNA in eukaryotes. The product of this gene exists as a heterodimer with another polymerase subunit; together they form a core subassembly unit of the polymerase. Two similar genes are located nearby on chromosome 7q22.1 and a pseudogene is found on chromosome 7p13. [provided by RefSeq, Jul 200…	hsa00230 (Purine metabolism), hsa00240 (Pyrimidine metabolism), hsa01100 (Metabolic pathways), hsa03020 (RNA polymerase), hsa05016 (Huntington disease), hsa05169 (Epstein-Barr virus infection), GO:0000398 (mRNA splicing, via spliceosome), GO:0006283 (transcription-coupled nucleotide-excision repair), GO:0006366 (transcription from RNA polymerase II promoter), GO:0006367 (transcription initiation …				252.917	79.4538	20.211	-0.45295	4.95291	23.5977	0.000146838	0.00657691	1.63043e-05	1.67847e-05	0.1	0.371353	0.00568495	-0.87831	-0.953865	0.0213116	0.00314353		38.1348	33.9625	34.7135	27.5372	25.6179	24.8669			0.307916	0.149556	0.179374		-0.134406	-0.231333	-0.271108
ENSG00000273032	DGCR9	lincRNA	DiGeorge syndrome critical region gene 9 (non-protein coding)						252.878	10.4527	82.8869	-1.83069	0.919485	23.5926	0.000147003	0.00657691	5.92104e-07	9.49439e-07	0.1	0.371353	0.0219164	-0.87831	-0.893334	0.0213116	0.0164597		2.41993	2.16959	3.50473	0.667567	1.25169	0.333784			0.310026	0.225909	0.626674		-0.418473	-0.132809	-0.611327
ENSG00000110887	DAO	protein_coding	D-amino acid oxidase	This gene encodes the peroxisomal enzyme D-amino acid oxidase. The enzyme is a flavoprotein which uses flavin adenine dinucleotide (FAD) as its prosthetic group. Its substrates include a wide variety of D-amino acids, but it is inactive on the naturally occurring L-amino acids. Its biological function is not known; it may act as a detoxifying agent which removes D-amino acids that accumulate duri…	hsa00260 (Glycine, serine and threonine metabolism), hsa00330 (Arginine and proline metabolism), hsa00472 (D-Arginine and D-ornithine metabolism), hsa01100 (Metabolic pathways), hsa04146 (Peroxisome), GO:0006562 (proline catabolic process), GO:0036088 (D-serine catabolic process), GO:0042416 (dopamine biosynthetic process), GO:0046487 (glyoxylate metabolic process), GO:0055114 (oxidation-reductio…				252.61	1.16723	42.9288	-1.7323	0.401878	23.0689	0.000164836	0.0070837	5.81987e-06	1.00553e-05	0.0721982	0.371353	0.0285845	-0.904534	-0.94139	0.0132356	0.00505209		2.0027	1.33513	2.0027	0.584121	0.500676	0.500676			0.375307	0.112078	0.375307		-0.255993	-0.303349	-0.303349
ENSG00000177675	CD163L1	protein_coding	CD163 molecule like 1	This gene encodes a member of the scavenger receptor cysteine-rich (SRCR) superfamily. Members of this family are secreted or membrane-anchored proteins mainly found in cells associated with the immune system. The SRCR family is defined by a 100-110 amino acid SRCR domain, which may mediate protein-protein interaction and ligand binding. The encoded protein contains twelve SRCR domains, a transme…	GO:0006898 (receptor-mediated endocytosis), GO:0005576 (extracellular region), GO:0005886 (plasma membrane), GO:0016021 (integral component of membrane), GO:0005044 (scavenger receptor activity)				252.391	73.7523	47.7177	-0.505865	4.53333	23.5279	0.000149084	0.00664171	1.36084e-05	1.47003e-05	0.1	0.371353	0.0198439	-0.87831	-0.936963	0.0213116	0.00583518		27.2034	24.4497	29.2895	18.0243	19.6932	19.276			0.245587	0.102701	0.345131		-0.298795	-0.183303	-0.211321
ENSG00000284436	MIR6869	miRNA	microRNA 6869						251.16	52.413	0.0897935	-0.716849	3.26038	23.3648	0.000154479	0.00683089	6.99488e-06	8.06938e-06	0.1	0.371353	0.0120683	-0.87831	-0.933157	0.0213116	0.00655265		11.3486	10.5976	13.1845	7.67702	7.42669	6.25844			0.259386	0.175846	0.445288		-0.204671	-0.242484	-0.433365
ENSG00000169908	TM4SF1	protein_coding	transmembrane 4 L six family member 1	The protein encoded by this gene is a member of the transmembrane 4 superfamily, also known as the tetraspanin family. Most of these members are cell-surface proteins that are characterized by the presence of four hydrophobic domains. The proteins mediate signal transduction events that play a role in the regulation of cell development, activation, growth and motility. This encoded protein is a c…	GO:0008150 (biological_process), GO:0005887 (integral component of plasma membrane), GO:0003674 (molecular_function)				251.002	95.0617	62.5112	0.601101	6.87008	23.3439	0.000155187	0.00683089	7.4993e-06	7.6143e-06	0.1	0.371353	0.139245	0.87831	0.755348	0.0213116	0.0824603		90.6223	100.302	87.5348	115.239	125.92	181.245			-0.31411	-0.170707	-0.363021		0.0259092	0.1517	0.670229
ENSG00000119922	IFIT2	protein_coding	interferon induced protein with tetratricopeptide repeats 2		GO:0008637 (apoptotic mitochondrial changes), GO:0009615 (response to virus), GO:0032091 (negative regulation of protein binding), GO:0035457 (cellular response to interferon-alpha), GO:0043065 (positive regulation of apoptotic process), GO:0051607 (defense response to virus), GO:0060337 (type I interferon signaling pathway), GO:0005737 (cytoplasm), GO:0005783 (endoplasmic reticulum), GO:0005829 …				250.984	48.2604	93.3553	-0.722491	3.0169	23.3415	0.000155267	0.00683089	7.35081e-06	8.66004e-06	0.1	0.371353	0.0019095	-0.87831	-0.972222	0.0213116	0.00114669		9.17905	9.93006	10.5142	5.50743	6.42534	6.00811			0.201182	0.294986	0.363949		-0.373225	-0.20681	-0.280083
ENSG00000134684	YARS	protein_coding	tyrosyl-tRNA synthetase	Aminoacyl-tRNA synthetases catalyze the aminoacylation of tRNA by their cognate amino acid. Because of their central role in linking amino acids with nucleotide triplets contained in tRNAs, aminoacyl-tRNA synthetases are thought to be among the first proteins that appeared in evolution. Tyrosyl-tRNA synthetase belongs to the class I tRNA synthetase family. Cytokine activities have also been obser…	hsa00970 (Aminoacyl-tRNA biosynthesis), GO:0006418 (tRNA aminoacylation for protein translation), GO:0006437 (tyrosyl-tRNA aminoacylation), GO:0006915 (apoptotic process), GO:0007165 (signal transduction), GO:0005615 (extracellular space), GO:0005737 (cytoplasm), GO:0005829 (cytosol), GO:0016604 (nuclear body), GO:0017101 (aminoacyl-tRNA synthetase multienzyme complex), GO:0017102 (methionyl glut…				250.96	86.5844	57.7522	0.382636	5.59274	23.3384	0.000155375	0.00683089	2.45368e-05	2.51718e-05	0.1	0.371353	0.000307082	0.87831	0.985748	0.0213116	0.000303216		42.2236	42.8078	40.2209	53.9061	53.4888	55.9088			-0.167767	-0.148836	-0.234626		0.17042	0.159613	0.221197
ENSG00000137692	DCUN1D5	protein_coding	defective in cullin neddylation 1 domain containing 5		GO:0008150 (biological_process), GO:0045116 (protein neddylation), GO:0051443 (positive regulation of ubiquitin-protein transferase activity), GO:0000151 (ubiquitin ligase complex), GO:0005575 (cellular_component), GO:0003674 (molecular_function), GO:0005515 (protein binding), GO:0031624 (ubiquitin conjugating enzyme binding), GO:0032182 (small conjugating protein binding), GO:0097602 (cullin fam…				249.936	65.1253	21.8647	0.577118	3.98811	23.2029	0.000160053	0.00698172	1.19248e-05	1.31813e-05	0.1	0.371353	0.0208163	0.87831	0.934889	0.0213116	0.00622109		12.4334	13.3513	12.0162	16.9395	18.6919	20.778			-0.269416	-0.180466	-0.311734		0.122569	0.250234	0.388812
ENSG00000133226	SRRM1	protein_coding	serine and arginine repetitive matrix 1		hsa03013 (RNA transport), hsa03015 (mRNA surveillance pathway), GO:0000375 (RNA splicing, via transesterification reactions), GO:0000398 (mRNA splicing, via spliceosome), GO:0006369 (termination of RNA polymerase II transcription), GO:0006405 (RNA export from nucleus), GO:0006406 (mRNA export from nucleus), GO:0008380 (RNA splicing), GO:0031124 (mRNA 3'-end processing), GO:0005634 (nucleus), GO:0…				249.894	73.1089	43.1981	0.54349	4.48666	23.1973	0.000160249	0.00698172	1.23471e-05	1.33347e-05	0.1	0.371353	0.0359841	0.87831	0.89694	0.0213116	0.0153848		19.276	18.2747	16.7726	24.7	24.2828	30.2074			-0.16342	-0.23297	-0.344017		0.164192	0.141469	0.434746
ENSG00000246705	H2AFJ	protein_coding	H2A histone family member J	Histones are basic nuclear proteins that are responsible for the nucleosome structure of the chromosomal fiber in eukaryotes. Nucleosomes consist of approximately 146 bp of DNA wrapped around a histone octamer composed of pairs of each of the four core histones (H2A, H2B, H3, and H4). The chromatin fiber is further compacted through the interaction of a linker histone, H1, with the DNA between th…	hsa04217 (Necroptosis), hsa05034 (Alcoholism), hsa05322 (Systemic lupus erythematosus), GO:0006342 (chromatin silencing), GO:0008150 (biological_process), GO:0000786 (nucleosome), GO:0000790 (nuclear chromatin), GO:0070062 (extracellular vesicular exosome), GO:0003674 (molecular_function), GO:0003677 (DNA binding), GO:0046982 (protein heterodimerization activity), R-HSA-1221632 (Homo sapiens: Mei…				249.816	71.8593	56.5849	-0.544379	4.4104	23.187	0.000160613	0.00698172	1.29744e-05	1.40556e-05	0.1	0.371353	0.0490436	-0.87831	-0.902368	0.0213116	0.0138326		27.8709	21.529	25.7013	16.6892	17.1899	17.6071			0.395898	0.0515988	0.287112		-0.28064	-0.2425	-0.211469
ENSG00000142794	NBPF3	protein_coding	NBPF member 3	This gene is a member of the neuroblastoma breakpoint family (NBPF) which consists of dozens of recently duplicated genes primarily located in segmental duplications on human chromosome 1. This gene family has experienced its greatest expansion within the human lineage and has expanded, to a lesser extent, among primates in general. Members of this gene family are characterized by tandemly repeat…	GO:1903955 (NA), GO:0005737 (cytoplasm)				249.755	9.08343	70.0314	-1.52434	0.84325	23.179	0.000160896	0.00698172	2.86617e-06	4.52484e-06	0.1	0.371353	0.00691061	-0.87831	-0.951985	0.0213116	0.00340276		2.50338	2.0027	2.75372	1.00135	0.917905	0.584121			0.350798	0.180765	0.428846		-0.234597	-0.275276	-0.450535
ENSG00000110651	CD81	protein_coding	CD81 molecule	The protein encoded by this gene is a member of the transmembrane 4 superfamily, also known as the tetraspanin family. Most of these members are cell-surface proteins that are characterized by the presence of four hydrophobic domains. The proteins mediate signal transduction events that play a role in the regulation of cell development, activation, growth and motility. This encoded protein is a c…	hsa04662 (B cell receptor signaling pathway), hsa05144 (Malaria), hsa05160 (Hepatitis C), GO:0000187 (activation of MAPK activity), GO:0007166 (cell surface receptor signaling pathway), GO:0008104 (protein localization), GO:0008283 (cell proliferation), GO:0008284 (positive regulation of cell proliferation), GO:0030890 (positive regulation of B cell proliferation), GO:0031623 (receptor internaliz…				249.577	92.832	33.0066	-0.348964	6.39712	23.1554	0.000161731	0.00699524	2.95974e-05	3.01376e-05	0.1	0.371353	0.00128103	-0.87831	-0.984143	0.0213116	0.000375159		94.6277	95.5456	92.5415	76.8537	73.7662	71.3463			0.176617	0.190257	0.145129		-0.116641	-0.174265	-0.221096
ENSG00000267755	AC005329.2	antisense							249.091	72.5627	3.12032	0.537344	4.45864	23.0914	0.000164025	0.00707159	1.11273e-05	1.20468e-05	0.1	0.371353	0.00939176	0.87831	0.933166	0.0213116	0.00655083		18.1078	19.8601	15.4375	24.1993	27.1199	26.202			-0.219844	-0.099295	-0.425404		0.161932	0.31441	0.268202
ENSG00000100219	XBP1	protein_coding	X-box binding protein 1	This gene encodes a transcription factor that regulates MHC class II genes by binding to a promoter element referred to as an X box. This gene product is a bZIP protein, which was also identified as a cellular transcription factor that binds to an enhancer in the promoter of the T cell leukemia virus type 1 promoter. It may increase expression of viral proteins by acting as the DNA binding partne…	hsa04141 (Protein processing in endoplasmic reticulum), hsa04932 (Non-alcoholic fatty liver disease (NAFLD)), hsa05166 (Human T-cell leukemia virus 1 infection), GO:0001525 (angiogenesis), GO:0001889 (liver development), GO:0001935 (endothelial cell proliferation), GO:0002639 (positive regulation of immunoglobulin production), GO:0006366 (transcription from RNA polymerase II promoter), GO:0006511…				247.936	95.7351	59.346	0.38575	7.08735	22.9391	0.000169626	0.0072434	2.75415e-05	2.78929e-05	0.1	0.371353	0.0380675	0.87831	0.888475	0.0213116	0.0179631		122.749	119.578	110.983	140.273	151.454	169.896			-0.128475	-0.165621	-0.271396		0.0611546	0.170306	0.334032
ENSG00000013588	GPRC5A	protein_coding	G protein-coupled receptor class C group 5 member A	This gene encodes a member of the type 3 G protein-coupling receptor family, characterized by the signature 7-transmembrane domain motif. The encoded protein may be involved in interaction between retinoid acid and G protein signalling pathways. Retinoic acid plays a critical role in development, cellular growth, and differentiation. This gene may play a role in embryonic development and epitheli…	GO:0007165 (signal transduction), GO:0007175 (negative regulation of epidermal growth factor-activated receptor activity), GO:0007186 (G-protein coupled receptor signaling pathway), GO:0005730 (nucleolus), GO:0005886 (plasma membrane), GO:0005887 (integral component of plasma membrane), GO:0030659 (cytoplasmic vesicle membrane), GO:0031982 (vesicle), GO:0043231 (intracellular membrane-bounded org…				247.934	47.1306	80.3801	0.818724	2.94576	22.9388	0.000169636	0.0072434	4.62825e-06	5.46396e-06	0.1	0.371353	0.0103656	0.87831	0.934584	0.0213116	0.00627892		4.33919	5.34054	6.67567	10.2638	8.84527	9.76317			-0.547152	-0.335564	-0.094474		0.40489	0.227544	0.344756
ENSG00000166816	LDHD	protein_coding	lactate dehydrogenase D	The protein encoded by this gene belongs to the D-isomer specific 2-hydroxyacid dehydrogenase family. The similar protein in yeast has both D-lactate and D-glycerate dehydrogenase activities. Alternative splicing occurs at this locus and two transcript variants encoding distinct isoforms have been identified. [provided by RefSeq, Jul 2008].	hsa00620 (Pyruvate metabolism), GO:0055114 (oxidation-reduction process), GO:0005739 (mitochondrion), GO:0005743 (mitochondrial inner membrane), GO:0004458 (D-lactate dehydrogenase (cytochrome) activity), GO:0005515 (protein binding), GO:0050660 (flavin adenine dinucleotide binding), R-HSA-1268020 (Homo sapiens: Mitochondrial protein import), R-HSA-392499 (Homo sapiens: Metabolism of proteins)				247.777	84.5642	49.1919	-0.505795	5.38661	22.9181	0.000170411	0.00725334	1.21784e-05	1.24218e-05	0.1	0.371353	0.0211109	-0.87831	-0.87896	0.0213116	0.0210892		52.1537	43.3084	51.2358	30.0405	39.4699	33.7956			0.336896	0.079616	0.312233		-0.420266	-0.0480983	-0.260381
ENSG00000126351	THRA	protein_coding	thyroid hormone receptor alpha	The protein encoded by this gene is a nuclear hormone receptor for triiodothyronine. It is one of the several receptors for thyroid hormone, and has been shown to mediate the biological activities of thyroid hormone. Knockout studies in mice suggest that the different receptors, while having certain extent of redundancy, may mediate different functions of thyroid hormone. Alternatively spliced tr…	hsa04080 (Neuroactive ligand-receptor interaction), hsa04919 (Thyroid hormone signaling pathway), GO:0001502 (cartilage condensation), GO:0001503 (ossification), GO:0002155 (regulation of thyroid hormone mediated signaling pathway), GO:0006357 (regulation of transcription from RNA polymerase II promoter), GO:0006366 (transcription from RNA polymerase II promoter), GO:0006367 (transcription initia…				247.371	72.832	65.9009	-0.501741	4.47317	22.8646	0.000172442	0.00731648	1.58725e-05	1.71848e-05	0.1	0.371353	0.0123691	-0.87831	-0.959337	0.0213116	0.00244663		25.451	26.5358	25.5345	17.3568	20.3608	17.023			0.211455	0.26737	0.215834		-0.292567	-0.0844315	-0.317661
ENSG00000169714	CNBP	protein_coding	CCHC-type zinc finger nucleic acid binding protein	This gene encodes a nucleic-acid binding protein with seven zinc-finger domains. The protein has a preference for binding single stranded DNA and RNA. The protein functions in cap-independent translation of ornithine decarboxylase mRNA, and may also function in sterol-mediated transcriptional regulation. A CCTG expansion in the first intron of this gene results in myotonic dystrophy type 2. Multi…	GO:0000122 (negative regulation of transcription from RNA polymerase II promoter), GO:0006351 (transcription, DNA-templated), GO:0006355 (regulation of transcription, DNA-templated), GO:0006695 (cholesterol biosynthetic process), GO:0008284 (positive regulation of cell proliferation), GO:0045893 (positive regulation of transcription, DNA-templated), GO:0045944 (positive regulation of transcriptio…				247.238	94.7101	44.6049	0.438141	6.76165	22.8471	0.00017311	0.00732156	2.01906e-05	2.04711e-05	0.1	0.371353	0.0480162	0.87831	0.852112	0.0213116	0.0311891		94.5442	98.2993	83.1956	113.153	118.577	142.275			-0.171529	-0.11648	-0.351941		0.0827567	0.149159	0.408033
ENSG00000241058	NSUN6	protein_coding	NOP2/Sun RNA methyltransferase family member 6		GO:0006400 (tRNA modification), GO:0030488 (tRNA methylation), GO:0005737 (cytoplasm), GO:0005829 (cytosol), GO:0000049 (tRNA binding), GO:0016428 (tRNA (cytosine-5-)-methyltransferase activity), R-HSA-6782315 (Homo sapiens: tRNA modification in the nucleus and cytosol), R-HSA-72306 (Homo sapiens: tRNA processing), R-HSA-74160 (Homo sapiens: Gene Expression)				246.866	56.6405	15.0554	0.742051	3.48666	22.7982	0.000174998	0.00737809	7.91789e-06	8.94579e-06	0.1	0.371353	0.0421526	0.87831	0.876519	0.0213116	0.02193		8.59493	9.09561	7.0929	11.2652	16.1051	14.1024			-0.257874	-0.191259	-0.478435		0.0663985	0.515145	0.346024
ENSG00000112658	SRF	protein_coding	serum response factor	This gene encodes a ubiquitous nuclear protein that stimulates both cell proliferation and differentiation. It is a member of the MADS (MCM1, Agamous, Deficiens, and SRF) box superfamily of transcription factors. This protein binds to the serum response element (SRE) in the promoter region of target genes. This protein regulates the activity of many immediate-early genes, for example c-fos, and t…	hsa04010 (MAPK signaling pathway), hsa04022 (cGMP-PKG signaling pathway), hsa05166 (Human T-cell leukemia virus 1 infection), hsa05203 (Viral carcinogenesis), GO:0001569 (patterning of blood vessels), GO:0001666 (response to hypoxia), GO:0001707 (mesoderm formation), GO:0001764 (neuron migration), GO:0001829 (trophectodermal cell differentiation), GO:0001947 (heart looping), GO:0002011 (morphogen…				246.725	70.1833	96.4232	-0.536973	4.30268	22.7797	0.000175719	0.00738516	1.26835e-05	1.38247e-05	0.1	0.371353	0.0203222	-0.87831	-0.952405	0.0213116	0.00334396		23.0311	22.8642	23.6152	16.6057	17.5236	13.7686			0.238252	0.2286	0.271531		-0.189721	-0.120246	-0.428416
ENSG00000266086	AC015813.2	protein_coding							245.839	83.7785	14.1874	0.453501	5.31029	22.6633	0.000180322	0.00755488	1.86057e-05	1.90565e-05	0.1	0.371353	0.0176376	0.87831	0.924247	0.0213116	0.00839033		30.7081	37.8844	31.4591	45.478	43.8091	47.7311			-0.324505	-0.0383262	-0.291753		0.213107	0.161482	0.279995
ENSG00000269958	AL049840.4	sense_intronic							245.215	60.651	18.1532	0.625668	3.72077	22.5814	0.000183643	0.00762654	1.35292e-05	1.51199e-05	0.1	0.371353	0.0405422	0.87831	0.915737	0.0213116	0.0103512		9.84662	10.5142	10.3473	17.6071	13.5182	16.272			-0.313392	-0.234303	-0.253673		0.413508	0.0760972	0.311763
ENSG00000115128	SF3B6	protein_coding	splicing factor 3b subunit 6	This gene encodes a 14 kDa protein subunit of the splicing factor 3b complex. Splicing factor 3b associates with both the U2 and U11/U12 small nuclear ribonucleoprotein complexes (U2 snRNP) of spliceosomes. This 14 kDa protein interacts directly with subunit 1 of the splicing factor 3b complex. This 14 kDa protein also interacts directly with the adenosine that carries out the first transesterifi…	hsa03040 (Spliceosome), GO:0000398 (mRNA splicing, via spliceosome), GO:0001825 (blastocyst formation), GO:0005654 (nucleoplasm), GO:0005684 (U2-type spliceosomal complex), GO:0005686 (U2 snRNP), GO:0005689 (U12-type spliceosomal complex), GO:0071011 (precatalytic spliceosome), GO:0071013 (catalytic step 2 spliceosome), GO:0003723 (RNA binding), R-HSA-72163 (Homo sapiens: mRNA Splicing - Major Pa…				245.214	93.6626	15.3996	0.350984	6.5497	22.5813	0.000183647	0.00762654	3.60635e-05	3.66696e-05	0.1	0.371353	0.00320678	0.87831	0.960151	0.0213116	0.00235023		78.3557	83.5294	84.6976	102.305	102.054	110.149			-0.238291	-0.148272	-0.1287		0.138041	0.134574	0.242648
ENSG00000116857	TMEM9	protein_coding	transmembrane protein 9		GO:0006810 (transport), GO:0008150 (biological_process), GO:0005764 (lysosome), GO:0005765 (lysosomal membrane), GO:0005770 (late endosome), GO:0016021 (integral component of membrane), GO:0031902 (late endosome membrane), GO:0003674 (molecular_function)				245.184	90.6472	44.0961	-0.367982	6.07162	22.5774	0.000183807	0.00762654	3.22398e-05	3.29066e-05	0.1	0.371353	0.00799511	-0.87831	-0.965694	0.0213116	0.00174519		76.2696	76.6034	73.9331	62.5844	57.828	55.3246			0.191962	0.198102	0.14824		-0.0853025	-0.195668	-0.257334
ENSG00000134871	COL4A2	protein_coding	collagen type IV alpha 2 chain	This gene encodes one of the six subunits of type IV collagen, the major structural component of basement membranes. The C-terminal portion of the protein, known as canstatin, is an inhibitor of angiogenesis and tumor growth. Like the other members of the type IV collagen gene family, this gene is organized in a head-to-head conformation with another type IV collagen gene so that each gene pair s…	hsa04151 (PI3K-Akt signaling pathway), hsa04510 (Focal adhesion), hsa04512 (ECM-receptor interaction), hsa04926 (Relaxin signaling pathway), hsa04933 (AGE-RAGE signaling pathway in diabetic complications), hsa04974 (Protein digestion and absorption), hsa05146 (Amoebiasis), hsa05165 (Human papillomavirus infection), hsa05200 (Pathways in cancer), hsa05222 (Small cell lung cancer), GO:0001525 (angi…				245.097	71.1859	37.7881	-0.491596	4.35852	22.3341	0.00019409	0.00774333	2.21287e-05	2.4063e-05	0.0765225	0.371353	0.00589902	-0.891133	-0.97598	0.017133	0.000858534		24.2828	23.6152	23.4483	16.1885	16.1885	18.3581			0.252393	0.215276	0.205846		-0.278697	-0.278697	-0.116121
ENSG00000135677	GNS	protein_coding	glucosamine (N-acetyl)-6-sulfatase	The product of this gene is a lysosomal enzyme found in all cells. It is involved in the catabolism of heparin, heparan sulphate, and keratan sulphate. Deficiency of this enzyme results in the accumulation of undegraded substrate and the lysosomal storage disorder mucopolysaccharidosis type IIID (Sanfilippo D syndrome). Mucopolysaccharidosis type IIID is the least common of the four subtypes of S…	hsa00531 (Glycosaminoglycan degradation), hsa01100 (Metabolic pathways), hsa04142 (Lysosome), GO:0006027 (glycosaminoglycan catabolic process), GO:0042340 (keratan sulfate catabolic process), GO:0043312 (neutrophil degranulation), GO:0005576 (extracellular region), GO:0035578 (azurophil granule lumen), GO:0043202 (lysosomal lumen), GO:0070062 (extracellular vesicular exosome), GO:1904813 (NA), GO…				244.828	91.994	77.0503	0.429522	6.26064	22.5306	0.000185736	0.00762654	2.25523e-05	2.29279e-05	0.1	0.371353	0.0251471	0.87831	0.878375	0.0213116	0.0212894		58.2453	70.2615	67.0905	82.8618	82.7784	97.7986			-0.362551	-0.100172	-0.164911		0.131716	0.130297	0.365621
ENSG00000143878	RHOB	protein_coding	ras homolog family member B		GO:0000910 (cytokinesis), GO:0001525 (angiogenesis), GO:0006886 (intracellular protein transport), GO:0006915 (apoptotic process), GO:0007155 (cell adhesion), GO:0007266 (Rho protein signal transduction), GO:0008333 (endosome to lysosome transport), GO:0010595 (positive regulation of endothelial cell migration), GO:0030154 (cell differentiation), GO:0030168 (platelet activation), GO:0030334 (regu…				244.821	96.8799	82.191	0.516201	7.53463	22.5297	0.000185773	0.00762654	1.58098e-05	1.60162e-05	0.1	0.371353	0.128307	0.87831	0.782317	0.0213116	0.0659215		154.041	150.87	152.456	169.562	225.554	259.016			-0.229825	-0.259444	-0.244558		-0.0930204	0.31446	0.512388
ENSG00000188690	UROS	protein_coding	uroporphyrinogen III synthase	The protein encoded by this gene catalyzes the fourth step of porphyrin biosynthesis in the heme biosynthetic pathway. Defects in this gene cause congenital erythropoietic porphyria (Gunther_s disease). [provided by RefSeq, Jul 2008]. Publication Note: This RefSeq record includes a subset of the publications that are available for this gene. Please see the Gene record to access additional publica…	hsa00860 (Porphyrin and chlorophyll metabolism), hsa01100 (Metabolic pathways), GO:0006780 (uroporphyrinogen III biosynthetic process), GO:0006782 (protoporphyrinogen IX biosynthetic process), GO:0006783 (heme biosynthetic process), GO:0046677 (response to antibiotic), GO:0071243 (cellular response to arsenic-containing substance), GO:0071418 (cellular response to amine stimulus), GO:0005739 (mit…				244.731	85.9035	33.8147	-0.391025	5.52682	22.5179	0.000186263	0.00762654	3.07031e-05	3.15088e-05	0.1	0.371353	0.00174511	-0.87831	-0.966312	0.0213116	0.00168322		51.7365	54.4067	50.2344	39.8037	37.801	41.6395			0.177761	0.247727	0.136861		-0.184509	-0.255335	-0.122505
ENSG00000180210	F2	protein_coding	coagulation factor II, thrombin	Coagulation factor II is proteolytically cleaved to form thrombin in the first step of the coagulation cascade which ultimately results in the stemming of blood loss. F2 also plays a role in maintaining vascular integrity during development and postnatal life. Finally, peptides derived from the C-terminus of this protein have antimicrobial activity against E. coli and P. aeruginosa. Mutations in …	hsa04080 (Neuroactive ligand-receptor interaction), hsa04610 (Complement and coagulation cascades), hsa04810 (Regulation of actin cytoskeleton), GO:0001934 (positive regulation of protein phosphorylation), GO:0006465 (signal peptide processing), GO:0006508 (proteolysis), GO:0006888 (ER to Golgi vesicle-mediated transport), GO:0006953 (acute-phase response), GO:0007166 (cell surface receptor signa…				244.478	85.8436	40.4445	-0.560419	5.52289	22.4848	0.000187647	0.00762654	1.14785e-05	1.16808e-05	0.1	0.371353	0.0481353	-0.87831	-0.828635	0.0213116	0.041533		63.9196	47.3973	52.4875	35.2142	43.5588	32.2936			0.49861	0.0823345	0.223828		-0.326245	-0.0343683	-0.444159
ENSG00000135317	SNX14	protein_coding	sorting nexin 14	This gene encodes a member of the sorting nexin family. Members of this family have a phox (PX) phosphoinositide binding domain and are involved in intracellular trafficking. The encoded protein also contains a regulator of G protein signaling (RGS) domain. Regulator of G protein signaling family members are regulatory molecules that act as GTPase activating proteins for G alpha subunits of heter…	GO:0015031 (protein transport), GO:0097352 (autophagic vacuole maturation), GO:0005764 (lysosome), GO:0005765 (lysosomal membrane), GO:0005770 (late endosome), GO:0016021 (integral component of membrane), GO:0030425 (dendrite), GO:0031902 (late endosome membrane), GO:0080025 (phosphatidylinositol-3,5-bisphosphate binding)				244.456	90.2282	68.5199	0.499855	6.01566	22.4819	0.000187767	0.00762654	1.55988e-05	1.58587e-05	0.1	0.371353	0.0784251	0.87831	0.822697	0.0213116	0.0443677		48.649	54.4067	57.3273	63.5023	74.851	88.4527			-0.365446	-0.210111	-0.137281		0.005568	0.236085	0.471185
ENSG00000049860	HEXB	protein_coding	hexosaminidase subunit beta	Hexosaminidase B is the beta subunit of the lysosomal enzyme beta-hexosaminidase that, together with the cofactor GM2 activator protein, catalyzes the degradation of the ganglioside GM2, and other molecules containing terminal N-acetyl hexosamines. Beta-hexosaminidase is composed of two subunits, alpha and beta, which are encoded by separate genes. Both beta-hexosaminidase alpha and beta subunits…	hsa00511 (Other glycan degradation), hsa00520 (Amino sugar and nucleotide sugar metabolism), hsa00531 (Glycosaminoglycan degradation), hsa00603 (Glycosphingolipid biosynthesis - globo and isoglobo series), hsa00604 (Glycosphingolipid biosynthesis - ganglio series), hsa01100 (Metabolic pathways), hsa04142 (Lysosome), GO:0001501 (skeletal system development), GO:0006687 (glycosphingolipid metabolic…				244.435	97.1642	24.3789	0.333564	7.61676	22.4791	0.000187886	0.00762654	4.37581e-05	4.4227e-05	0.1	0.371353	0.0158057	0.87831	0.959044	0.0213116	0.00248172		162.135	184.582	173.901	220.714	219.713	215.624			-0.260979	-0.076053	-0.1611		0.17933	0.172828	0.145974
ENSG00000168140	VASN	protein_coding	vasorin		GO:0010719 (negative regulation of epithelial to mesenchymal transition), GO:0030512 (negative regulation of transforming growth factor beta receptor signaling pathway), GO:0071456 (cellular response to hypoxia), GO:0071461 (cellular response to redox state), GO:0005615 (extracellular space), GO:0005739 (mitochondrion), GO:0005765 (lysosomal membrane), GO:0005886 (plasma membrane), GO:0009986 (ce…				244.395	87.3251	88.282	-0.382066	5.67162	22.4738	0.000188107	0.00762654	3.29183e-05	3.3735e-05	0.1	0.371353	0.00635724	-0.87831	-0.961813	0.0213116	0.00215948		56.7432	54.9909	60.7486	44.5601	42.474	45.3111			0.16626	0.122568	0.261422		-0.169067	-0.235201	-0.145982
ENSG00000121690	DEPDC7	protein_coding	DEP domain containing 7		GO:0007165 (signal transduction), GO:0008150 (biological_process), GO:0035556 (intracellular signal transduction), GO:0043547 (positive regulation of GTPase activity), GO:0051056 (regulation of small GTPase mediated signal transduction), GO:0005575 (cellular_component), GO:0005829 (cytosol), GO:0003674 (molecular_function), GO:0005096 (GTPase activator activity), R-HSA-162582 (Homo sapiens: Signa…				244.34	64.9458	57.1461	0.785532	3.97285	22.4667	0.000188409	0.00762654	7.46545e-06	8.19272e-06	0.1	0.371353	0.114337	0.87831	0.791842	0.0213116	0.0604847		12.5169	10.5976	11.0983	14.3527	19.4429	25.2007			-0.21459	-0.41917	-0.362942		-0.042794	0.348177	0.691319
ENSG00000153822	KCNJ16	protein_coding	potassium voltage-gated channel subfamily J member 16	Potassium channels are present in most mammalian cells, where they participate in a wide range of physiologic responses. The protein encoded by this gene is an integral membrane protein and inward-rectifier type potassium channel. The encoded protein, which tends to allow potassium to flow into rather than out of a cell, can form heterodimers with two other inward-rectifier type potassium channel…	hsa04971 (Gastric acid secretion), GO:0006813 (potassium ion transport), GO:0010107 (potassium ion import), GO:0034765 (regulation of ion transmembrane transport), GO:0005886 (plasma membrane), GO:0005887 (integral component of plasma membrane), GO:0008076 (voltage-gated potassium channel complex), GO:0016323 (basolateral plasma membrane), GO:0005242 (inward rectifier potassium channel activity),…				244.175	72.2409	86.7555	0.570648	4.43286	22.4451	0.000189321	0.00762654	1.42795e-05	1.54181e-05	0.1	0.371353	0.0386147	0.87831	0.87473	0.0213116	0.0225559		19.276	16.1885	16.272	22.8642	24.2828	29.7067			-0.109916	-0.336116	-0.329513		0.114925	0.194973	0.465646
ENSG00000051108	HERPUD1	protein_coding	homocysteine inducible ER protein with ubiquitin like domain 1	The accumulation of unfolded proteins in the endoplasmic reticulum (ER) triggers the ER stress response. This response includes the inhibition of translation to prevent further accumulation of unfolded proteins, the increased expression of proteins involved in polypeptide folding, known as the unfolded protein response (UPR), and the destruction of misfolded proteins by the ER-associated protein …	hsa04141 (Protein processing in endoplasmic reticulum), GO:0006511 (ubiquitin-dependent protein catabolic process), GO:0006986 (response to unfolded protein), GO:0030970 (retrograde protein transport, ER to cytosol), GO:0031396 (regulation of protein ubiquitination), GO:0032092 (positive regulation of protein binding), GO:0032469 (endoplasmic reticulum calcium ion homeostasis), GO:0034976 (respon…				244.152	93.9319	31.0685	0.391909	6.59834	22.442	0.000189451	0.00762654	3.09079e-05	3.13827e-05	0.1	0.371353	0.0453208	0.87831	0.888834	0.0213116	0.0178498		87.5348	82.6115	80.8591	97.9655	111.317	120.079			-0.125456	-0.207051	-0.237244		0.0335268	0.214387	0.321836
ENSG00000111328	CDK2AP1	protein_coding	cyclin dependent kinase 2 associated protein 1	The protein encoded by this gene is a cyclin-dependent kinase 2 (CDK2) -associated protein which is thought to negatively regulate CDK2 activity by sequestering monomeric CDK2, and targeting CDK2 for proteolysis. This protein was found to also interact with DNA polymerase alpha/primase and mediate the phosphorylation of the large p180 subunit, which suggests a regulatory role in DNA replication d…	GO:0001934 (positive regulation of protein phosphorylation), GO:0006261 (DNA-dependent DNA replication), GO:0007049 (cell cycle), GO:0005634 (nucleus), GO:0005654 (nucleoplasm), GO:0005829 (cytosol), GO:0048471 (perinuclear region of cytoplasm), GO:0005515 (protein binding), GO:0070182 (DNA polymerase binding)				243.891	68.612	38.918	0.710875	4.20706	22.4079	0.000190904	0.0076484	9.42863e-06	1.02408e-05	0.1	0.371353	0.112204	0.87831	0.793889	0.0213116	0.0593445		13.6017	15.1037	12.9341	19.1926	19.6098	29.373			-0.33153	-0.198922	-0.394619		0.110327	0.138454	0.67629
ENSG00000221914	PPP2R2A	protein_coding	protein phosphatase 2 regulatory subunit Balpha	The product of this gene belongs to the phosphatase 2 regulatory subunit B family. Protein phosphatase 2 is one of the four major Ser/Thr phosphatases, and it is implicated in the negative control of cell growth and division. It consists of a common heteromeric core enzyme, which is composed of a catalytic subunit and a constant regulatory subunit, that associates with a variety of regulatory sub…	hsa03015 (mRNA surveillance pathway), hsa04071 (Sphingolipid signaling pathway), hsa04151 (PI3K-Akt signaling pathway), hsa04152 (AMPK signaling pathway), hsa04261 (Adrenergic signaling in cardiomyocytes), hsa04390 (Hippo signaling pathway), hsa04530 (Tight junction), hsa04728 (Dopaminergic synapse), hsa05142 (Chagas disease (American trypanosomiasis)), hsa05160 (Hepatitis C), hsa05165 (Human pap…				243.849	78.4362	25.7109	0.452724	4.87231	22.4024	0.000191138	0.0076484	2.50053e-05	2.66566e-05	0.1	0.371353	0.00631276	0.87831	0.947498	0.0213116	0.00406229		24.6165	23.1145	26.0351	31.4591	33.6287	35.8817			-0.208514	-0.292315	-0.133602		0.121562	0.212203	0.300666
ENSG00000115963	RND3	protein_coding	Rho family GTPase 3	This gene encodes a protein which is a member of the small GTPase protein superfamily. The encoded protein binds only GTP but has no GTPase activity, and appears to act as a negative regulator of cytoskeletal organization leading to loss of adhesion. Multiple alternatively spliced variants, encoding the same protein, have been identified. [provided by RefSeq, Dec 2011].	GO:0007155 (cell adhesion), GO:0007264 (small GTPase mediated signal transduction), GO:0030036 (actin cytoskeleton organization), GO:0000139 (Golgi membrane), GO:0005925 (focal adhesion), GO:0070062 (extracellular vesicular exosome), GO:0003924 (GTPase activity), GO:0005515 (protein binding), GO:0005525 (GTP binding)				242.209	69.6147	41.073	0.663731	4.26977	22.1881	0.000200573	0.00797817	1.19767e-05	1.29757e-05	0.1	0.371353	0.0874131	0.87831	0.817468	0.0213116	0.0469362		13.101	15.9382	15.354	20.6946	20.3608	29.2895			-0.442347	-0.193959	-0.241719		0.145357	0.12398	0.608688
ENSG00000179222	MAGED1	protein_coding	MAGE family member D1	This gene is a member of the melanoma antigen gene (MAGE) family. Most of the genes of this family encode tumor specific antigens that are not expressed in normal adult tissues except testis. Although the protein encoded by this gene shares strong homology with members of the MAGE family, it is expressed in almost all normal adult tissues. This gene has been demonstrated to be involved in the p75…	hsa04722 (Neurotrophin signaling pathway), GO:0006355 (regulation of transcription, DNA-templated), GO:0006357 (regulation of transcription from RNA polymerase II promoter), GO:0032922 (circadian regulation of gene expression), GO:0042752 (regulation of circadian rhythm), GO:0042981 (regulation of apoptotic process), GO:0043406 (positive regulation of MAP kinase activity), GO:0045892 (negative re…				242.076	91.3281	79.5421	-0.347872	6.15873	22.1707	0.000201358	0.00798561	4.35695e-05	4.44743e-05	0.1	0.371353	0.00384968	-0.87831	-0.980582	0.0213116	0.000561932		77.1875	79.6074	82.6949	62.4176	61.8334	63.9196			0.122152	0.16558	0.219155		-0.175666	-0.188808	-0.142413
ENSG00000005882	PDK2	protein_coding	pyruvate dehydrogenase kinase 2	This gene encodes a member of the pyruvate dehydrogenase kinase family. The encoded protein phosphorylates pyruvate dehydrogenase, down-regulating the activity of the mitochondrial pyruvate dehydrogenase complex. Overexpression of this gene may play a role in both cancer and diabetes. Alternatively spliced transcript variants encoding multiple isoforms have been observed for this gene. [provided …	GO:0006006 (glucose metabolic process), GO:0006111 (regulation of gluconeogenesis), GO:0006468 (protein phosphorylation), GO:0006885 (regulation of pH), GO:0008286 (insulin receptor signaling pathway), GO:0010510 (regulation of acetyl-CoA biosynthetic process from pyruvate), GO:0010565 (regulation of cellular ketone metabolic process), GO:0010906 (regulation of glucose metabolic process), GO:0031…				241.948	53.3558	30.4026	-0.747102	3.3118	22.154	0.000202119	0.00799207	1.11179e-05	1.26741e-05	0.1	0.371353	0.0479959	-0.87831	-0.875838	0.0213116	0.0221671		11.6824	10.3473	14.6865	7.42669	8.01081	6.42534			0.25826	0.110131	0.544615		-0.279242	-0.192506	-0.441258
ENSG00000143819	EPHX1	protein_coding	epoxide hydrolase 1	Epoxide hydrolase is a critical biotransformation enzyme that converts epoxides from the degradation of aromatic compounds to trans-dihydrodiols which can be conjugated and excreted from the body. Epoxide hydrolase functions in both the activation and detoxification of epoxides. Mutations in this gene cause preeclampsia, epoxide hydrolase deficiency or increased epoxide hydrolase activity. Altern…	hsa00980 (Metabolism of xenobiotics by cytochrome P450), hsa04976 (Bile secretion), hsa05204 (Chemical carcinogenesis), GO:0006805 (xenobiotic metabolic process), GO:0009636 (response to toxic substance), GO:0014070 (response to organic cyclic compound), GO:0019439 (aromatic compound catabolic process), GO:0005789 (endoplasmic reticulum membrane), GO:0016021 (integral component of membrane), GO:0…				241.789	99.364	39.2248	0.30037	9.7196	22.1332	0.00020307	0.00799414	7.82895e-05	7.87227e-05	0.1	0.371353	0.0109401	0.87831	0.976752	0.0213116	0.000804448		754.768	752.265	759.525	945.275	953.37	892.538			-0.150948	-0.155728	-0.141909		0.172984	0.185259	0.0903422
ENSG00000114023	FAM162A	protein_coding	family with sequence similarity 162 member A		GO:0006919 (activation of cysteine-type endopeptidase activity involved in apoptotic process), GO:0043065 (positive regulation of apoptotic process), GO:0051402 (neuron apoptotic process), GO:0071456 (cellular response to hypoxia), GO:0090200 (positive regulation of release of cytochrome c from mitochondria), GO:0005739 (mitochondrion), GO:0005829 (cytosol), GO:0016021 (integral component of memb…				241.739	93.5354	61.718	-0.38843	6.52573	22.1267	0.000203368	0.00799414	3.41867e-05	3.47319e-05	0.1	0.371353	0.0162786	-0.87831	-0.90288	0.0213116	0.0136903		100.469	98.7165	113.653	73.0152	84.7811	81.1929			0.140097	0.115212	0.314718		-0.309834	-0.0996366	-0.160557
ENSG00000074695	LMAN1	protein_coding	lectin, mannose binding 1	The protein encoded by this gene is a type I integral membrane protein localized in the intermediate region between the endoplasmic reticulum and the Golgi, presumably recycling between the two compartments. The protein is a mannose-specific lectin and is a member of a novel family of plant lectin homologs in the secretory pathway of animal cells. Mutations in the gene are associated with a coagu…	hsa04141 (Protein processing in endoplasmic reticulum), GO:0006457 (protein folding), GO:0006888 (ER to Golgi vesicle-mediated transport), GO:0007029 (endoplasmic reticulum organization), GO:0007030 (Golgi organization), GO:0007596 (blood coagulation), GO:0010638 (positive regulation of organelle organization), GO:0018279 (protein N-linked glycosylation via asparagine), GO:0048208 (COPII vesicle …				241.463	88.7767	64.0153	0.497057	5.85092	22.0907	0.000205028	0.00803578	1.87984e-05	1.91329e-05	0.1	0.371353	0.100502	0.87831	0.814856	0.0213116	0.0482444		47.4807	49.8172	45.8953	56.0757	66.1726	79.8577			-0.239871	-0.173306	-0.286855		-0.00880403	0.222455	0.486381
ENSG00000197408	CYP2B6	protein_coding	cytochrome P450 family 2 subfamily B member 6	This gene, CYP2B6, encodes a member of the cytochrome P450 superfamily of enzymes. The cytochrome P450 proteins are monooxygenases which catalyze many reactions involved in drug metabolism and synthesis of cholesterol, steroids and other lipids. This protein localizes to the endoplasmic reticulum and its expression is induced by phenobarbital. The enzyme is known to metabolize some xenobiotics, s…	hsa00590 (Arachidonic acid metabolism), hsa00830 (Retinol metabolism), hsa00980 (Metabolism of xenobiotics by cytochrome P450), hsa00982 (Drug metabolism - cytochrome P450), hsa01100 (Metabolic pathways), GO:0006805 (xenobiotic metabolic process), GO:0008202 (steroid metabolic process), GO:0017144 (drug metabolic process), GO:0019373 (epoxygenase P450 pathway), GO:0042180 (cellular ketone metabol…				240.801	57.5758	53.5468	-0.905677	3.54111	22.0045	0.000209068	0.00817017	6.63939e-06	7.44499e-06	0.1	0.371353	0.0540194	-0.87831	-0.821962	0.0213116	0.0447247		18.2747	11.2652	15.354	6.50878	10.5976	6.84257			0.662126	0.0500947	0.437721		-0.590527	-0.0243991	-0.535015
ENSG00000168509	HJV	protein_coding	hemojuvelin BMP co-receptor	The product of this gene is involved in iron metabolism. It may be a component of the signaling pathway which activates hepcidin or it may act as a modulator of hepcidin expression. It could also represent the cellular receptor for hepcidin. Alternatively spliced transcript variants encoding different isoforms have been identified for this gene. Defects in this gene are the cause of hemochromatos…	GO:0000122 (negative regulation of transcription from RNA polymerase II promoter), GO:0006879 (cellular iron ion homeostasis), GO:0016540 (protein autoprocessing), GO:0030509 (BMP signaling pathway), GO:0030514 (negative regulation of BMP signaling pathway), GO:0032924 (activin receptor signaling pathway), GO:0045944 (positive regulation of transcription from RNA polymerase II promoter), GO:00550…				240.668	11.2084	48.4062	-1.63394	0.961305	21.7611	0.000220957	0.00838946	1.30799e-06	2.04229e-06	0.0765225	0.371353	0.00953309	-0.891133	-0.933381	0.017133	0.00650932		2.50338	2.50338	3.0875	0.41723	1.41858	0.751013			0.30506	0.30506	0.481009		-0.592593	-0.0925503	-0.405985
ENSG00000067167	TRAM1	protein_coding	translocation associated membrane protein 1	This gene encodes a multi-pass membrane protein that is part of the mammalian endoplasmic reticulum. The encoded protein influences glycosylation and facilitates the translocation of secretory proteins across the endoplasmic reticulum membrane by regulating which domains of the nascent polypeptide chain are visible to the cytosol during a translocational pause. [provided by RefSeq, Oct 2009]. Seq…	hsa04141 (Protein processing in endoplasmic reticulum), GO:0006613 (cotranslational protein targeting to membrane), GO:0016032 (viral process), GO:0005783 (endoplasmic reticulum), GO:0005789 (endoplasmic reticulum membrane), GO:0016021 (integral component of membrane), GO:0004872 (receptor activity), GO:0005515 (protein binding), R-HSA-1799339 (Homo sapiens: SRP-dependent cotranslational protein …				240.586	79.0872	61.8378	1.02973	4.91882	21.9765	0.000210399	0.0081982	4.4625e-06	4.7945e-06	0.1	0.371353	0.146933	0.87831	0.720897	0.0213116	0.105977		25.451	19.9436	13.9355	28.2882	34.1294	58.7459			-0.0960766	-0.419137	-0.880694		0.0458187	0.300237	1.04985
ENSG00000013441	CLK1	protein_coding	CDC like kinase 1	This gene encodes a member of the CDC2-like (or LAMMER) family of dual specificity protein kinases. In the nucleus, the encoded protein phosphorylates serine/arginine-rich proteins involved in pre-mRNA processing, releasing them into the nucleoplasm. The choice of splice sites during pre-mRNA processing may be regulated by the concentration of transacting factors, including serine/arginine rich p…	hsa05134 (Legionellosis), GO:0008283 (cell proliferation), GO:0018105 (peptidyl-serine phosphorylation), GO:0018107 (peptidyl-threonine phosphorylation), GO:0018108 (peptidyl-tyrosine phosphorylation), GO:0043484 (regulation of RNA splicing), GO:0046777 (protein autophosphorylation), GO:0005634 (nucleus), GO:0005737 (cytoplasm), GO:0004674 (protein serine/threonine kinase activity), GO:0004712 (p…				240.364	84.0703	48.8776	0.51275	5.34229	21.9476	0.000211783	0.00822813	1.7778e-05	1.81479e-05	0.1	0.371353	0.0369812	0.87831	0.854829	0.0213116	0.030082		33.0446	37.5507	29.2895	40.8885	48.3986	53.2385			-0.247179	-0.0726685	-0.410691		0.0442205	0.277014	0.409304
ENSG00000279689	AC022400.9	TEC							240.077	72.9667	94.2158	-0.601315	4.47858	21.9101	0.000213591	0.00824543	1.30579e-05	1.40586e-05	0.1	0.371353	0.0257442	-0.87831	-0.882389	0.0213116	0.019935		24.1159	27.2868	28.622	15.8547	21.6125	15.2706			0.149274	0.314598	0.378913		-0.399347	0.0038972	-0.447335
ENSG00000136052	SLC41A2	protein_coding	solute carrier family 41 member 2		GO:0055085 (transmembrane transport), GO:1903830 (NA), GO:0005886 (plasma membrane), GO:0016021 (integral component of membrane), GO:0005515 (protein binding), GO:0015095 (magnesium ion transmembrane transporter activity), R-HSA-382551 (Homo sapiens: Transmembrane transport of small molecules), R-HSA-425366 (Homo sapiens: Transport of glucose and other sugars, bile salts and organic acids, metal …				240.064	58.2492	25.6211	0.757244	3.57517	21.9086	0.000213667	0.00824543	9.79179e-06	1.097e-05	0.1	0.371353	0.0389985	0.87831	0.85744	0.0213116	0.0290365		10.5142	8.34459	7.34324	12.2666	14.4361	17.6071			-0.0889889	-0.363677	-0.510558		0.100083	0.304319	0.558822
ENSG00000142227	EMP3	protein_coding	epithelial membrane protein 3		GO:0008219 (cell death), GO:0008285 (negative regulation of cell proliferation), GO:0016049 (cell growth), GO:0032060 (bleb assembly), GO:0005886 (plasma membrane), GO:0016021 (integral component of membrane), GO:0005515 (protein binding)				239.999	81.0774	10.1467	0.547082	5.07817	21.9001	0.000214079	0.00824543	1.7148e-05	1.7516e-05	0.1	0.371353	0.0861143	0.87831	0.8305	0.0213116	0.0406607		27.2034	25.7848	28.9557	45.2277	31.7929	42.7243			-0.255207	-0.327046	-0.171135		0.438291	-0.0446215	0.359718
ENSG00000041357	PSMA4	protein_coding	proteasome subunit alpha 4	The proteasome is a multicatalytic proteinase complex with a highly ordered ring-shaped 20S core structure. The core structure is composed of 4 rings of 28 non-identical subunits; 2 rings are composed of 7 alpha subunits and 2 rings are composed of 7 beta subunits. Proteasomes are distributed throughout eukaryotic cells at a high concentration and cleave peptides in an ATP/ubiquitin-dependent pro…	hsa03050 (Proteasome), GO:0000165 (MAPK cascade), GO:0000209 (protein polyubiquitination), GO:0002223 (stimulatory C-type lectin receptor signaling pathway), GO:0002479 (antigen processing and presentation of exogenous peptide antigen via MHC class I, TAP-dependent), GO:0006521 (regulation of cellular amino acid metabolic process), GO:0010972 (negative regulation of G2/M transition of mitotic cel…				239.775	94.3883	33.9195	0.378096	6.69621	21.8709	0.000215504	0.00827647	4.15057e-05	4.213e-05	0.1	0.371353	0.0576864	0.87831	0.889637	0.0213116	0.0175978		88.5361	91.0395	90.5388	104.641	117.993	128.423			-0.206688	-0.167338	-0.175123		0.029511	0.199691	0.319948
ENSG00000271581	AL671883.2	unprocessed_pseudogene							239.601	80.6061	27.2149	-0.473309	5.04087	21.8483	0.000216615	0.00829531	2.27828e-05	2.33903e-05	0.1	0.371353	0.0139154	-0.87831	-0.917611	0.0213116	0.00990235		35.7149	38.4686	40.054	27.5372	24.0324	30.7081			0.139022	0.240691	0.296133		-0.21358	-0.395802	-0.0664634
ENSG00000154518	ATP5MC3	protein_coding	ATP synthase membrane subunit c locus 3	This gene encodes a subunit of mitochondrial ATP synthase. Mitochondrial ATP synthase catalyzes ATP synthesis, utilizing an electrochemical gradient of protons across the inner membrane during oxidative phosphorylation. ATP synthase is composed of two linked multi-subunit complexes: the soluble catalytic core, F1, and the membrane-spanning component, Fo, comprising the proton channel. The catalyt…	hsa00190 (Oxidative phosphorylation), hsa01100 (Metabolic pathways), hsa04714 (Thermogenesis), hsa05010 (Alzheimer disease), hsa05012 (Parkinson disease), hsa05016 (Huntington disease), GO:0006754 (ATP biosynthetic process), GO:0015986 (ATP synthesis coupled proton transport), GO:0015991 (ATP hydrolysis coupled proton transport), GO:0042776 (mitochondrial ATP synthesis coupled proton transport), …				239.404	98.6158	68.9389	-0.38333	8.62852	21.8227	0.000217881	0.00831995	4.63887e-05	4.67883e-05	0.1	0.371353	0.0320699	-0.87831	-0.886484	0.0213116	0.0185975		435.004	436.088	472.471	308.249	390.11	331.698			0.15291	0.156487	0.271584		-0.341308	-0.00347813	-0.236194
ENSG00000104852	SNRNP70	protein_coding	small nuclear ribonucleoprotein U1 subunit 70		hsa03040 (Spliceosome), GO:0000398 (mRNA splicing, via spliceosome), GO:0006397 (mRNA processing), GO:0008380 (RNA splicing), GO:0043462 (regulation of ATPase activity), GO:0043484 (regulation of RNA splicing), GO:0048026 (positive regulation of mRNA splicing, via spliceosome), GO:0061084 (negative regulation of protein refolding), GO:0071300 (cellular response to retinoic acid), GO:0071356 (cell…				238.942	95.6528	56.091	0.363115	7.05919	21.7627	0.00022088	0.00838946	4.65214e-05	4.71328e-05	0.1	0.371353	0.011877	0.87831	0.912943	0.0213116	0.0110385		121.33	121.247	106.978	161.301	144.779	143.527			-0.119234	-0.120211	-0.29773		0.285771	0.13188	0.119524
ENSG00000225828	FAM229A	protein_coding	family with sequence similarity 229 member A						238.771	74.5006	31.6372	0.516802	4.58105	21.7405	0.000222002	0.00840524	2.04567e-05	2.19796e-05	0.1	0.371353	0.0104327	0.87831	0.915993	0.0213116	0.0102893		20.6946	21.1118	16.8561	30.2074	25.8682	27.8709			-0.159446	-0.133164	-0.426765		0.345599	0.136827	0.236948
ENSG00000172482	AGXT	protein_coding	alanine--glyoxylate and serine--pyruvate aminotransferase	This gene is expressed only in the liver and the encoded protein is localized mostly in the peroxisomes, where it is involved in glyoxylate detoxification. Mutations in this gene, some of which alter subcellular targetting, have been associated with type I primary hyperoxaluria. [provided by RefSeq, Jul 2008]. Publication Note: This RefSeq record includes a subset of the publications that are ava…	hsa00250 (Alanine, aspartate and glutamate metabolism), hsa00260 (Glycine, serine and threonine metabolism), hsa00630 (Glyoxylate and dicarboxylate metabolism), hsa01100 (Metabolic pathways), hsa01200 (Carbon metabolism), hsa04146 (Peroxisome), GO:0007219 (Notch signaling pathway), GO:0009436 (glyoxylate catabolic process), GO:0019265 (glycine biosynthetic process, by transamination of glyoxylate…				238.549	96.3861	56.525	-0.658396	7.31016	21.7116	0.00022347	0.00843694	1.25018e-05	1.27269e-05	0.1	0.371353	0.0703991	-0.87831	-0.782231	0.0213116	0.0659714		237.07	160.8	184.415	99.3006	156.294	113.32			0.633108	0.0787789	0.274197		-0.605681	0.0382841	-0.418687
ENSG00000142494	SLC47A1	protein_coding	solute carrier family 47 member 1	This gene is located within the Smith-Magenis syndrome region on chromosome 17. It encodes a protein of unknown function. [provided by RefSeq, Jul 2008]. Publication Note: This RefSeq record includes a subset of the publications that are available for this gene. Please see the Gene record to access additional publications.	GO:0006855 (drug transmembrane transport), GO:0015695 (organic cation transport), GO:0046618 (drug export), GO:0055085 (transmembrane transport), GO:1902600 (hydrogen ion transmembrane transport), GO:0005886 (plasma membrane), GO:0016021 (integral component of membrane), GO:0031982 (vesicle), GO:0005451 (monovalent cation:proton antiporter activity), GO:0015307 (drug:proton antiporter activity), …				238.414	76.7153	52.4768	0.487822	4.74042	21.6941	0.000224363	0.0084468	2.77947e-05	2.96796e-05	0.1	0.371353	0.0544371	0.87831	0.898522	0.0213116	0.0149242		22.2801	22.1132	21.9463	26.7027	32.7108	33.6287			-0.213396	-0.223346	-0.233366		0.0280186	0.302217	0.339872
ENSG00000169692	AGPAT2	protein_coding	1-acylglycerol-3-phosphate O-acyltransferase 2	This gene encodes a member of the 1-acylglycerol-3-phosphate O-acyltransferase family. The protein is located within the endoplasmic reticulum membrane and converts lysophosphatidic acid to phosphatidic acid, the second step in de novo phospholipid biosynthesis. Mutations in this gene have been associated with congenital generalized lipodystrophy (CGL), or Berardinelli-Seip syndrome, a disease ch…	hsa00561 (Glycerolipid metabolism), hsa00564 (Glycerophospholipid metabolism), hsa01100 (Metabolic pathways), hsa04072 (Phospholipase D signaling pathway), hsa04975 (Fat digestion and absorption), GO:0001819 (positive regulation of cytokine production), GO:0001961 (positive regulation of cytokine-mediated signaling pathway), GO:0006644 (phospholipid metabolic process), GO:0006654 (phosphatidic ac…				237.981	93.9169	37.3466	-0.34593	6.59669	21.638	0.000227261	0.00853187	5.30347e-05	5.39124e-05	0.1	0.371353	0.0276633	-0.87831	-0.942615	0.0213116	0.00484513		116.24	103.974	104.224	86.1162	84.2804	84.8645			0.272727	0.114712	0.118116		-0.151514	-0.181888	-0.172154
ENSG00000224516	AC068134.1	antisense							237.508	26.5694	3.83119	1.05023	1.82638	21.5766	0.000230477	0.00862836	6.26517e-06	8.27957e-06	0.1	0.371353	0.00847057	0.87831	0.973928	0.0213116	0.00101075		2.41993	1.66892	2.50338	4.58953	4.42263	4.67297			-0.244652	-0.513321	-0.217668		0.331499	0.294489	0.349653
ENSG00000125611	CHCHD5	protein_coding	coiled-coil-helix-coiled-coil-helix domain containing 5		GO:0009060 (aerobic respiration), GO:0005758 (mitochondrial intermembrane space), R-HSA-1268020 (Homo sapiens: Mitochondrial protein import), R-HSA-392499 (Homo sapiens: Metabolism of proteins)				237.34	73.3483	37.4514	-0.453437	4.50091	21.5549	0.000231628	0.00864725	3.81901e-05	4.12478e-05	0.1	0.371353	0.00154876	-0.87831	-0.98715	0.0213116	0.000246606		26.5358	24.9503	26.4524	18.7753	19.4429	18.6919			0.236763	0.154293	0.232538		-0.221139	-0.17551	-0.226945
ENSG00000105193	RPS16	protein_coding	ribosomal protein S16	Ribosomes, the organelles that catalyze protein synthesis, consist of a small 40S subunit and a large 60S subunit. Together these subunits are composed of 4 RNA species and approximately 80 structurally distinct proteins. This gene encodes a ribosomal protein that is a component of the 40S subunit. The protein belongs to the S9P family of ribosomal proteins. It is located in the cytoplasm. As is …	hsa03010 (Ribosome), GO:0000184 (nuclear-transcribed mRNA catabolic process, nonsense-mediated decay), GO:0000462 (maturation of SSU-rRNA from tricistronic rRNA transcript (SSU-rRNA, 5.8S rRNA, LSU-rRNA)), GO:0006364 (rRNA processing), GO:0006412 (translation), GO:0006413 (translational initiation), GO:0006614 (SRP-dependent cotranslational protein targeting to membrane), GO:0019083 (viral transc…				237.222	99.1246	18.3179	-0.30285	9.29768	21.5396	0.00023244	0.00865339	8.86838e-05	8.92263e-05	0.1	0.371353	0.0100168	-0.87831	-0.963488	0.0213116	0.00197531		703.616	661.726	719.554	575.527	557.085	557.502			0.16927	0.0809752	0.201495		-0.119726	-0.166545	-0.165469
ENSG00000235531	MSC-AS1	antisense	MSC antisense RNA 1						236.948	37.067	31.4876	-0.916205	2.39808	21.2829	0.000246595	0.00899328	1.25052e-05	1.52878e-05	0.0765225	0.371353	0.0338946	-0.891133	-0.899749	0.017133	0.0145717		5.59088	6.42534	8.01081	3.25439	4.08885	3.25439			0.138316	0.288784	0.537536		-0.392427	-0.179781	-0.392427
ENSG00000157800	SLC37A3	protein_coding	solute carrier family 37 member 3		GO:0008643 (carbohydrate transport), GO:0005829 (cytosol), GO:0030176 (integral component of endoplasmic reticulum membrane)				236.77	74.1938	41.7166	0.478461	4.56079	21.4811	0.000235587	0.00874616	3.18047e-05	3.42125e-05	0.1	0.371353	0.007545	0.87831	0.940844	0.0213116	0.00514557		21.1118	19.0257	18.6084	27.704	25.1172	29.0392			-0.119365	-0.255844	-0.284761		0.242663	0.111213	0.306094
ENSG00000123472	ATPAF1	protein_coding	ATP synthase mitochondrial F1 complex assembly factor 1	This gene encodes an assembly factor for the F(1) component of the mitochondrial ATP synthase. This protein binds specifically to the F1 beta subunit and is thought to prevent this subunit from forming nonproductive homooligomers during enzyme assembly. Alternatively spliced transcript variants have been identified. [provided by RefSeq, Aug 2011].	GO:0033615 (mitochondrial proton-transporting ATP synthase complex assembly), GO:0005739 (mitochondrion), GO:0005515 (protein binding)				236.502	76.4534	44.8893	-0.455458	4.72532	21.2258	0.00024987	0.00906993	3.70203e-05	3.95938e-05	0.0765225	0.371353	0.0038591	-0.891133	-0.951125	0.017133	0.00352483		32.1267	29.5399	29.5399	20.2774	22.447	23.7821			0.288091	0.174367	0.174367		-0.327231	-0.193154	-0.11644
ENSG00000255339	AL133352.1	protein_coding			hsa00190 (Oxidative phosphorylation), hsa01100 (Metabolic pathways), hsa04714 (Thermogenesis), hsa04723 (Retrograde endocannabinoid signaling), hsa04932 (Non-alcoholic fatty liver disease (NAFLD)), hsa05010 (Alzheimer disease), hsa05012 (Parkinson disease), hsa05016 (Huntington disease), GO:0006120 (mitochondrial electron transport, NADH to ubiquinone), GO:0032981 (mitochondrial respiratory chain…				236.429	74.1115	36.6507	-0.49287	4.55483	21.2164	0.000250416	0.00906993	2.96494e-05	3.18767e-05	0.0765225	0.371353	0.00855356	-0.891133	-0.931473	0.017133	0.00688302		26.3689	26.3689	29.1226	18.0243	21.8628	18.2747			0.183847	0.183847	0.3175		-0.31871	-0.0656983	-0.300786
ENSG00000101000	PROCR	protein_coding	protein C receptor	The protein encoded by this gene is a receptor for activated protein C, a serine protease activated by and involved in the blood coagulation pathway. The encoded protein is an N-glycosylated type I membrane protein that enhances the activation of protein C. Mutations in this gene have been associated with venous thromboembolism and myocardial infarction, as well as with late fetal loss during pre…	hsa04610 (Complement and coagulation cascades), GO:0007596 (blood coagulation), GO:0050819 (negative regulation of coagulation), GO:0050900 (leukocyte migration), GO:0005576 (extracellular region), GO:0005813 (centrosome), GO:0005886 (plasma membrane), GO:0005887 (integral component of plasma membrane), GO:0005925 (focal adhesion), GO:0009986 (cell surface), GO:0070062 (extracellular vesicular ex…				236.353	95.3311	18.1383	0.421705	6.95614	21.4271	0.000238528	0.00883082	3.59768e-05	3.64579e-05	0.1	0.371353	0.0341259	0.87831	0.880008	0.0213116	0.0207332		91.2064	121.08	105.726	147.115	133.096	145.78			-0.414721	-0.0136249	-0.205855		0.263205	0.120766	0.25023
ENSG00000130517	PGPEP1	protein_coding	pyroglutamyl-peptidase I	Pyroglutamyl peptidase I (EC 3.4.19.3) catalyzes the hydrolysis of N-terminal pyroglutamyl residues from oligopeptides and proteins.[supplied by OMIM, Mar 2008].	GO:0006508 (proteolysis), GO:0005829 (cytosol), GO:0008234 (cysteine-type peptidase activity), GO:0016920 (pyroglutamyl-peptidase activity)				236.006	76.7452	58.7623	0.443954	4.74192	21.3823	0.000241005	0.00889788	3.9235e-05	4.19635e-05	0.1	0.371353	0.00310986	0.87831	0.961442	0.0213116	0.00220139		22.6973	23.6152	21.2787	32.2101	30.7915	28.9557			-0.195367	-0.14272	-0.280709		0.274704	0.213604	0.130487
ENSG00000250182	EEF1A1P13	processed_pseudogene	eukaryotic translation elongation factor 1 alpha 1 pseudogene 13						235.775	15.1366	50.202	-1.28821	1.18957	21.3524	0.000242671	0.00893469	8.87092e-06	1.27601e-05	0.1	0.371353	0.01661	-0.87831	-0.939552	0.0213116	0.00537044		2.58682	3.58817	2.83716	1.00135	1.25169	1.41858			0.195123	0.480005	0.271789		-0.41676	-0.301183	-0.228975
ENSG00000233927	RPS28	protein_coding	ribosomal protein S28	Ribosomes, the organelles that catalyze protein synthesis, consist of a small 40S subunit and a large 60S subunit. Together these subunits are composed of 4 RNA species and approximately 80 structurally distinct proteins. This gene encodes a ribosomal protein that is a component of the 40S subunit. The protein belongs to the S28E family of ribosomal proteins. It is located in the cytoplasm. As is…	hsa03010 (Ribosome), GO:0000028 (ribosomal small subunit assembly), GO:0000184 (nuclear-transcribed mRNA catabolic process, nonsense-mediated decay), GO:0006364 (rRNA processing), GO:0006412 (translation), GO:0006413 (translational initiation), GO:0006614 (SRP-dependent cotranslational protein targeting to membrane), GO:0019083 (viral transcription), GO:0030490 (maturation of SSU-rRNA), GO:004225…				235.649	98.4138	29.1904	-0.302431	8.43077	21.3362	0.00024358	0.00894353	8.41675e-05	8.4829e-05	0.1	0.371353	0.00352531	-0.87831	-0.971896	0.0213116	0.00117362		378.844	368.748	395.2	305.662	303.993	317.011			0.142875	0.10411	0.203539		-0.164978	-0.172826	-0.11272
ENSG00000231331	AC103563.3	unprocessed_pseudogene							235.434	44.3247	2.80605	-0.759583	2.78912	21.3084	0.000245148	0.00897645	1.53272e-05	1.82092e-05	0.1	0.371353	0.00698616	-0.87831	-0.948796	0.0213116	0.0038657		8.26115	9.42939	7.76047	5.42398	4.42263	5.17365			0.262651	0.418208	0.190482		-0.204275	-0.413304	-0.253762
ENSG00000160712	IL6R	protein_coding	interleukin 6 receptor	This gene encodes a subunit of the interleukin 6 (IL6) receptor complex. Interleukin 6 is a potent pleiotropic cytokine that regulates cell growth and differentiation and plays an important role in the immune response. The IL6 receptor is a protein complex consisting of this protein and interleukin 6 signal transducer (IL6ST/GP130/IL6-beta), a receptor subunit also shared by many other cytokines.…	hsa01521 (EGFR tyrosine kinase inhibitor resistance), hsa04060 (Cytokine-cytokine receptor interaction), hsa04066 (HIF-1 signaling pathway), hsa04151 (PI3K-Akt signaling pathway), hsa04630 (JAK-STAT signaling pathway), hsa04640 (Hematopoietic cell lineage), hsa04659 (Th17 cell differentiation), hsa04932 (Non-alcoholic fatty liver disease (NAFLD)), hsa05163 (Human cytomegalovirus infection), hsa05…				235.188	89.465	65.3322	0.378446	5.9294	21.2766	0.000246953	0.00899328	5.09781e-05	5.20863e-05	0.1	0.371353	0.0386888	0.87831	0.918576	0.0213116	0.00967485		52.0703	52.4875	53.9895	66.6733	75.2682	64.1699			-0.202118	-0.191028	-0.151796		0.142796	0.312922	0.0892227
ENSG00000130522	JUND	protein_coding	JunD proto-oncogene, AP-1 transcription factor subunit	The protein encoded by this intronless gene is a member of the JUN family, and a functional component of the AP1 transcription factor complex. This protein has been proposed to protect cells from p53-dependent senescence and apoptosis. Alternative translation initiation site usage results in the production of different isoforms (PMID:12105216). [provided by RefSeq, Nov 2013].	hsa04010 (MAPK signaling pathway), hsa04380 (Osteoclast differentiation), hsa04657 (IL-17 signaling pathway), hsa04928 (Parathyroid hormone synthesis, secretion and action), GO:0000122 (negative regulation of transcription from RNA polymerase II promoter), GO:0002076 (osteoblast development), GO:0006357 (regulation of transcription from RNA polymerase II promoter), GO:0006366 (transcription from …				234.289	94.2761	38.6785	0.372919	6.66906	21.1607	0.00025367	0.00916299	5.47867e-05	5.56269e-05	0.1	0.371353	0.0530988	0.87831	0.88766	0.0213116	0.0182216		90.7057	85.8659	89.0368	103.139	114.738	126.087			-0.146157	-0.223513	-0.172366		0.0354127	0.186389	0.320234
ENSG00000254453	NAV2-AS2	antisense	NAV2 antisense RNA 2						234.22	7.34755	17.0533	-1.51997	0.750886	20.9341	0.000267398	0.00948836	1.16558e-05	1.80622e-05	0.0765225	0.371353	0.0481251	-0.891133	-0.902463	0.017133	0.0138063		1.58547	2.75372	2.41993	0.834459	0.834459	0.667567			0.0660108	0.472903	0.367872		-0.273079	-0.273079	-0.360628
ENSG00000169026	SLC49A3	protein_coding	solute carrier family 49 member 3		GO:0055085 (transmembrane transport), GO:0016021 (integral component of membrane)				234.149	1.31687	49.0347	-1.56799	0.416985	20.246	0.00031446	0.0104029	2.45073e-05	4.03883e-05	0.0636026	0.371353	0.0261483	-0.933257	-0.949653	0.00653338	0.00373845		1.75236	1.41858	2.08615	0.584121	0.584121	0.584121			0.270973	0.136571	0.393915		-0.267153	-0.267153	-0.267153
ENSG00000168036	CTNNB1	protein_coding	catenin beta 1	The protein encoded by this gene is part of a complex of proteins that constitute adherens junctions (AJs). AJs are necessary for the creation and maintenance of epithelial cell layers by regulating cell growth and adhesion between cells. The encoded protein also anchors the actin cytoskeleton and may be responsible for transmitting the contact inhibition signal that causes cells to stop dividing…	hsa04015 (Rap1 signaling pathway), hsa04310 (Wnt signaling pathway), hsa04390 (Hippo signaling pathway), hsa04510 (Focal adhesion), hsa04520 (Adherens junction), hsa04550 (Signaling pathways regulating pluripotency of stem cells), hsa04670 (Leukocyte transendothelial migration), hsa04916 (Melanogenesis), hsa04919 (Thyroid hormone signaling pathway), hsa04934 (Cushing syndrome), hsa05100 (Bacteria…				233.735	88.0883	58.478	0.724863	5.77344	20.8722	0.00027129	0.00957969	1.28549e-05	1.31036e-05	0.0765225	0.371353	0.118658	0.891133	0.744615	0.017133	0.0895037		49.8172	40.8885	32.6274	56.9936	56.9936	89.8713			-0.0576791	-0.33052	-0.639198		0.129447	0.129447	0.768503
ENSG00000092964	DPYSL2	protein_coding	dihydropyrimidinase like 2	This gene encodes a member of the collapsin response mediator protein family. Collapsin response mediator proteins form homo- and hetero-tetramers and facilitate neuron guidance, growth and polarity. The encoded protein promotes microtubule assembly and is required for Sema3A-mediated growth cone collapse, and also plays a role in synaptic signaling through interactions with calcium channels. Thi…	hsa04360 (Axon guidance), GO:0006139 (nucleobase-containing compound metabolic process), GO:0006897 (endocytosis), GO:0007010 (cytoskeleton organization), GO:0007165 (signal transduction), GO:0007399 (nervous system development), GO:0007411 (axon guidance), GO:0007420 (brain development), GO:0030516 (regulation of axon extension), GO:0005829 (cytosol), GO:0005874 (microtubule), GO:0005886 (plasma…				233.571	89.5174	68.6546	0.720325	5.93071	21.0682	0.000259176	0.00933663	1.14933e-05	1.17126e-05	0.1	0.371353	0.167866	0.87831	0.719994	0.0213116	0.106628		43.8926	50.3179	43.6422	53.3219	71.8469	101.971			-0.386145	-0.197101	-0.394036		-0.116553	0.300133	0.793703
ENSG00000167700	MFSD3	protein_coding	major facilitator superfamily domain containing 3		GO:0006810 (transport), GO:0015992 (proton transport), GO:0055085 (transmembrane transport), GO:0005887 (integral component of plasma membrane), GO:0015295 (solute:proton symporter activity)				233.388	90.7295	38.05	0.34941	6.08291	21.0447	0.000260598	0.00934791	6.24652e-05	6.38072e-05	0.1	0.371353	0.00890041	0.87831	0.971713	0.0213116	0.00118893		63.252	57.9115	57.2439	74.851	76.7702	75.6855			-0.0827911	-0.205981	-0.222147		0.15325	0.188837	0.168831
ENSG00000011451	WIZ	protein_coding	widely interspaced zinc finger motifs		GO:0010571 (positive regulation of nuclear cell cycle DNA replication), GO:0050821 (protein stabilization), GO:0070208 (protein heterotrimerization), GO:0005634 (nucleus), GO:0005654 (nucleoplasm), GO:0030496 (midbody), GO:0070062 (extracellular vesicular exosome), GO:0003676 (nucleic acid binding), GO:0005515 (protein binding), GO:0046872 (metal ion binding), GO:0070984 (SET domain binding)				233.371	32.5477	90.9458	-0.941498	2.14944	20.605	0.000288839	0.00987299	1.26928e-05	1.59673e-05	0.0721982	0.371353	0.00407807	-0.904534	-0.948024	0.0132356	0.00398212		5.00676	5.92466	5.92466	2.58682	2.58682	3.58817			0.198944	0.376547	0.376547		-0.412307	-0.412307	-0.127425
ENSG00000255091	AC087442.1	antisense							233.351	24.7662	1.85573	-1.09288	1.72684	21.0399	0.000260888	0.00934791	9.71337e-06	1.28646e-05	0.1	0.371353	0.00752382	-0.87831	-0.942591	0.0213116	0.00484909		3.67162	4.33919	4.83986	1.58547	2.33649	2.08615			0.181851	0.342388	0.452058		-0.479746	-0.205383	-0.291168
ENSG00000112079	STK38	protein_coding	serine/threonine kinase 38		GO:0006464 (cellular protein modification process), GO:0006468 (protein phosphorylation), GO:0018105 (peptidyl-serine phosphorylation), GO:0035556 (intracellular signal transduction), GO:0043407 (negative regulation of MAP kinase activity), GO:0005634 (nucleus), GO:0005737 (cytoplasm), GO:0005829 (cytosol), GO:0000287 (magnesium ion binding), GO:0004674 (protein serine/threonine kinase activity),…				232.993	84.9832	94.111	0.485467	5.43611	20.9938	0.000263703	0.00942352	2.62969e-05	2.68684e-05	0.1	0.371353	0.0519266	0.87831	0.887665	0.0213116	0.0182199		30.2909	42.7243	34.7969	49.3165	49.6503	51.9868			-0.457637	0.012296	-0.269177		0.210661	0.220014	0.283844
ENSG00000119929	CUTC	protein_coding	cutC copper transporter	Members of the CUT family of copper transporters are associated with copper homeostasis and are involved in the uptake, storage, delivery, and efflux of copper (Gupta et al., 1995 [PubMed 7635807]; Li et al., 2005 [PubMed 16182249]).[supplied by OMIM, Mar 2008].	GO:0006825 (copper ion transport), GO:0051262 (protein tetramerization), GO:0055070 (copper ion homeostasis), GO:0005634 (nucleus), GO:0005654 (nucleoplasm), GO:0005730 (nucleolus), GO:0005737 (cytoplasm), GO:0005829 (cytosol), GO:0005507 (copper ion binding), GO:0005515 (protein binding), R-HSA-382551 (Homo sapiens: Transmembrane transport of small molecules), R-HSA-936837 (Homo sapiens: Ion tra…				232.548	69.884	21.2885	0.548396	4.28426	20.9365	0.000267246	0.00948836	3.03677e-05	3.2898e-05	0.1	0.371353	0.0529388	0.87831	0.878668	0.0213116	0.021189		14.6865	16.5223	15.8547	20.2774	21.9463	26.6192			-0.327422	-0.17684	-0.229796		0.0894759	0.193699	0.450884
ENSG00000151726	ACSL1	protein_coding	acyl-CoA synthetase long chain family member 1	The protein encoded by this gene is an isozyme of the long-chain fatty-acid-coenzyme A ligase family. Although differing in substrate specificity, subcellular localization, and tissue distribution, all isozymes of this family convert free long-chain fatty acids into fatty acyl-CoA esters, and thereby play a key role in lipid biosynthesis and fatty acid degradation. Several transcript variants enc…	hsa00061 (Fatty acid biosynthesis), hsa00071 (Fatty acid degradation), hsa01100 (Metabolic pathways), hsa01212 (Fatty acid metabolism), hsa03320 (PPAR signaling pathway), hsa04146 (Peroxisome), hsa04216 (Ferroptosis), hsa04714 (Thermogenesis), hsa04920 (Adipocytokine signaling pathway), GO:0001676 (long-chain fatty acid metabolic process), GO:0006641 (triglyceride metabolic process), GO:0007584 (…				232.498	96.9547	87.2568	0.609115	7.55323	20.9301	0.000267648	0.00948836	2.02965e-05	2.06284e-05	0.1	0.371353	0.127956	0.87831	0.741916	0.0213116	0.091316		172.065	145.53	128.256	185.5	202.857	291.727			-0.0733657	-0.311991	-0.491642		0.0338969	0.161622	0.68148
ENSG00000120915	EPHX2	protein_coding	epoxide hydrolase 2	This gene encodes a member of the epoxide hydrolase family. The protein, found in both the cytosol and peroxisomes, binds to specific epoxides and converts them to the corresponding dihydrodiols. Mutations in this gene have been associated with familial hypercholesterolemia. Alternatively spliced transcript variants have been described. [provided by RefSeq, Feb 2012].	hsa00590 (Arachidonic acid metabolism), hsa01100 (Metabolic pathways), hsa04146 (Peroxisome), GO:0006805 (xenobiotic metabolic process), GO:0006874 (cellular calcium ion homeostasis), GO:0006954 (inflammatory response), GO:0008217 (regulation of blood pressure), GO:0009636 (response to toxic substance), GO:0010628 (positive regulation of gene expression), GO:0016311 (dephosphorylation), GO:001714…				232.002	89.5698	49.2068	-0.434173	5.93433	20.8664	0.000271657	0.00957969	3.97395e-05	4.05077e-05	0.1	0.371353	0.0318143	-0.87831	-0.864603	0.0213116	0.0262574		77.104	62.0838	71.0959	47.898	57.7446	49.9841			0.348858	0.0450655	0.234898		-0.315913	-0.0560856	-0.256823
ENSG00000055044	NOP58	protein_coding	NOP58 ribonucleoprotein		hsa03008 (Ribosome biogenesis in eukaryotes), GO:0000154 (rRNA modification), GO:0006364 (rRNA processing), GO:0016049 (cell growth), GO:0048254 (snoRNA localization), GO:0001650 (fibrillar center), GO:0005634 (nucleus), GO:0005654 (nucleoplasm), GO:0005730 (nucleolus), GO:0005732 (small nucleolar ribonucleoprotein complex), GO:0005829 (cytosol), GO:0015030 (Cajal body), GO:0016020 (membrane), GO…				231.851	84.9158	17.7492	0.428018	5.43054	20.847	0.000272891	0.00959788	4.55083e-05	4.66483e-05	0.1	0.371353	0.0425722	0.87831	0.88802	0.0213116	0.0181072		35.4645	38.8024	35.6314	49.7338	43.7257	54.4067			-0.245491	-0.122363	-0.239078		0.220091	0.0419887	0.344852
ENSG00000131238	PPT1	protein_coding	palmitoyl-protein thioesterase 1	The protein encoded by this gene is a small glycoprotein involved in the catabolism of lipid-modified proteins during lysosomal degradation. The encoded enzyme removes thioester-linked fatty acyl groups such as palmitate from cysteine residues. Defects in this gene are a cause of infantile neuronal ceroid lipofuscinosis 1 (CLN1, or INCL) and neuronal ceroid lipofuscinosis 4 (CLN4). Two transcript…	hsa00062 (Fatty acid elongation), hsa01100 (Metabolic pathways), hsa01212 (Fatty acid metabolism), hsa04142 (Lysosome), GO:0002084 (protein depalmitoylation), GO:0006898 (receptor-mediated endocytosis), GO:0006907 (pinocytosis), GO:0007042 (lysosomal lumen acidification), GO:0007269 (neurotransmitter secretion), GO:0007399 (nervous system development), GO:0007420 (brain development), GO:0007601 (…				231.688	90.1384	30.7917	0.495971	6.00664	20.8261	0.000274229	0.0096196	2.94244e-05	2.99405e-05	0.1	0.371353	0.0630178	0.87831	0.814613	0.0213116	0.0483668		47.3973	60.4983	51.7365	65.8388	71.0959	88.2023			-0.392105	-0.0527194	-0.270635		0.0655751	0.173255	0.476629
ENSG00000134333	LDHA	protein_coding	lactate dehydrogenase A	The protein encoded by this gene catalyzes the conversion of L-lactate and NAD to pyruvate and NADH in the final step of anaerobic glycolysis. The protein is found predominantly in muscle tissue and belongs to the lactate dehydrogenase family. Mutations in this gene have been linked to exertional myoglobinuria. Multiple transcript variants encoding different isoforms have been found for this gene…	hsa00010 (Glycolysis / Gluconeogenesis), hsa00270 (Cysteine and methionine metabolism), hsa00620 (Pyruvate metabolism), hsa00640 (Propanoate metabolism), hsa01100 (Metabolic pathways), hsa04066 (HIF-1 signaling pathway), hsa04922 (Glucagon signaling pathway), hsa05230 (Central carbon metabolism in cancer), GO:0001666 (response to hypoxia), GO:0006089 (lactate metabolic process), GO:0006090 (pyruv…				231.233	99.349	34.563	0.321432	9.69071	20.7677	0.000278006	0.00972656	0.000109089	0.000109741	0.1	0.371353	0.0313668	0.87831	0.910148	0.0213116	0.0117473		706.37	747.842	749.511	839.383	958.21	956.123			-0.215032	-0.132947	-0.12974		0.0332273	0.223815	0.220677
ENSG00000103260	METRN	protein_coding	meteorin, glial cell differentiation regulator	Meteorin regulates glial cell differentiation and promotes the formation of axonal networks during neurogenesis (Nishino et al., 2004 [PubMed 15085178]).[supplied by OMIM, Mar 2008].	GO:0010001 (glial cell differentiation), GO:0050772 (positive regulation of axonogenesis), GO:0005615 (extracellular space)				231.005	93.1463	38.3119	-0.348179	6.45659	20.7385	0.000279916	0.00976783	6.80013e-05	6.92018e-05	0.1	0.371353	0.0235684	-0.87831	-0.95416	0.0213116	0.00310382		98.2159	98.3827	97.9655	79.6074	70.5953	81.1929			0.171881	0.174282	0.168273		-0.124457	-0.293282	-0.0966972
ENSG00000136710	CCDC115	protein_coding	coiled-coil domain containing 115		GO:0005764 (lysosome), GO:0005768 (endosome), GO:0005793 (endoplasmic reticulum-Golgi intermediate compartment), GO:0016020 (membrane), GO:0030137 (COPI-coated vesicle), GO:0042406 (extrinsic component of endoplasmic reticulum membrane), GO:0051082 (unfolded protein binding)				230.819	57.3363	76.2646	-0.607943	3.52899	20.7146	0.000281494	0.00977581	3.03317e-05	3.4141e-05	0.1	0.371353	0.0277137	-0.87831	-0.93724	0.0213116	0.00578456		14.1024	12.0997	15.0203	8.92871	9.34594	8.76182			0.292871	0.101259	0.372852		-0.266278	-0.212225	-0.288479
ENSG00000129625	REEP5	protein_coding	receptor accessory protein 5		GO:0008150 (biological_process), GO:0016021 (integral component of membrane), GO:0070062 (extracellular vesicular exosome), GO:0071782 (endoplasmic reticulum tubular network), GO:0003674 (molecular_function), GO:0005515 (protein binding), R-HSA-162582 (Homo sapiens: Signal Transduction), R-HSA-372790 (Homo sapiens: Signaling by GPCR), R-HSA-381753 (Homo sapiens: Olfactory Signaling Pathway), R-HS…				230.805	87.8563	46.7674	0.510636	5.74192	20.7129	0.000281608	0.00977581	2.97603e-05	3.03219e-05	0.1	0.371353	0.113387	0.87831	0.792563	0.0213116	0.0600821		43.6422	46.4794	41.8899	51.653	60.5817	75.8523			-0.248259	-0.161257	-0.304741		-0.0149687	0.207114	0.522112
ENSG00000062194	GPBP1	protein_coding	GC-rich promoter binding protein 1	This gene was originally isolated by subtractive hybridization of cDNAs expressed in atherosclerotic plaques with a thrombus, and was found to be expressed only in vascular smooth muscle cells. However, a shorter splice variant was found to be more ubiquitously expressed. This protein is suggested to play a role in the development of atherosclerosis. Studies in mice suggest that it may also funct…	GO:0006351 (transcription, DNA-templated), GO:0006355 (regulation of transcription, DNA-templated), GO:0045893 (positive regulation of transcription, DNA-templated), GO:0005634 (nucleus), GO:0005829 (cytosol), GO:0005886 (plasma membrane), GO:0043231 (intracellular membrane-bounded organelle), GO:0003677 (DNA binding), GO:0003700 (sequence-specific DNA binding transcription factor activity), GO:0…				230.3	79.4837	74.8653	0.449456	4.9555	20.6482	0.000285922	0.00984904	4.8359e-05	4.98487e-05	0.1	0.371353	0.0506744	0.87831	0.902141	0.0213116	0.0138959		26.0351	25.7013	26.5358	31.2088	38.7189	36.9665			-0.211008	-0.228288	-0.185471		0.0333205	0.327455	0.263992
ENSG00000196230	TUBB	protein_coding	tubulin beta class I	This gene encodes a beta tubulin protein. This protein forms a dimer with alpha tubulin and acts as a structural component of microtubules. Mutations in this gene cause cortical dysplasia, complex, with other brain malformations 6. Alternative splicing results in multiple splice variants. There are multiple pseudogenes for this gene on chromosomes 1, 6, 7, 8, 9, and 13. [provided by RefSeq, Jun 2…	hsa04145 (Phagosome), hsa04540 (Gap junction), hsa05130 (Pathogenic Escherichia coli infection), GO:0000086 (G2/M transition of mitotic cell cycle), GO:0006928 (cellular component movement), GO:0007017 (microtubule-based process), GO:0009987 (cellular process), GO:0030705 (cytoskeleton-dependent intracellular transport), GO:0042267 (natural killer cell mediated cytotoxicity), GO:0043312 (neutroph…				230.299	91.5226	87.7357	-0.344754	6.19479	20.648	0.000285934	0.00984904	7.59608e-05	7.75078e-05	0.1	0.371353	0.0220964	-0.87831	-0.95253	0.0213116	0.00332657		77.4378	81.026	86.8672	65.0878	64.4203	63.6692			0.0918373	0.155574	0.253662		-0.151938	-0.166365	-0.182771
ENSG00000284503	MIR3652	miRNA	microRNA 3652						230.255	83.5541	1.19725	-0.529207	5.2894	20.6424	0.000286313	0.00984904	2.98547e-05	3.05001e-05	0.1	0.371353	0.106465	-0.87831	-0.799197	0.0213116	0.0564346		42.8078	39.0527	56.1591	30.2074	34.0459	31.3757			0.160872	0.0346006	0.537129		-0.315483	-0.15304	-0.26408
ENSG00000056736	IL17RB	protein_coding	interleukin 17 receptor B	The protein encoded by this gene is a cytokine receptor. This receptor specifically binds to IL17B and IL17E, but does not bind to IL17 and IL17C. This receptor has been shown to mediate the activation of NF-kappaB and the production of IL8 induced by IL17E. The expression of the rat counterpart of this gene was found to be significantly up-regulated during intestinal inflammation, which suggeste…	hsa04060 (Cytokine-cytokine receptor interaction), hsa04657 (IL-17 signaling pathway), GO:0001558 (regulation of cell growth), GO:0006952 (defense response), GO:0019221 (cytokine-mediated signaling pathway), GO:0050729 (positive regulation of inflammatory response), GO:2000664 (positive regulation of interleukin-5 secretion), GO:2000667 (positive regulation of interleukin-13 secretion), GO:000557…				230.214	51.4254	73.2341	0.664286	3.20053	20.6371	0.000286665	0.00984904	2.41559e-05	2.77786e-05	0.1	0.371353	0.00480346	0.87831	0.949019	0.0213116	0.00383229		7.2598	7.51013	6.175	10.848	12.0997	10.2638			-0.223863	-0.185378	-0.403625		0.248625	0.382745	0.181496
ENSG00000244067	GSTA2	protein_coding	glutathione S-transferase alpha 2	Cytosolic and membrane-bound forms of glutathione S-transferase are encoded by two distinct supergene families. These enzymes function in the detoxification of electrophilic compounds, including carcinogens, therapeutic drugs, environmental toxins and products of oxidative stress, by conjugation with glutathione. The genes encoding these enzymes are known to be highly polymorphic. These genetic v…	hsa00480 (Glutathione metabolism), hsa00980 (Metabolism of xenobiotics by cytochrome P450), hsa00982 (Drug metabolism - cytochrome P450), hsa00983 (Drug metabolism - other enzymes), hsa01524 (Platinum drug resistance), hsa05200 (Pathways in cancer), hsa05204 (Chemical carcinogenesis), hsa05225 (Hepatocellular carcinoma), hsa05418 (Fluid shear stress and atherosclerosis), GO:0006749 (glutathione m…				229.964	88.1706	46.2137	-0.622434	5.78185	20.6052	0.000288832	0.00987299	1.97632e-05	2.01229e-05	0.1	0.371353	0.0481436	-0.87831	-0.81522	0.0213116	0.048061		72.3476	54.5736	72.598	32.7108	52.4875	44.3932			0.436157	0.0420005	0.441007		-0.662745	-0.0122045	-0.244215
ENSG00000224251	AL391427.1	antisense							229.61	51.171	2.94074	0.651815	3.18737	20.5599	0.000291931	0.0099532	2.82381e-05	3.24965e-05	0.1	0.371353	0.0101101	0.87831	0.954756	0.0213116	0.00302423		6.84257	7.42669	6.59223	10.097	12.0162	10.6811			-0.281277	-0.188991	-0.322709		0.17083	0.383283	0.238864
ENSG00000255723	AC108516.2	processed_transcript							229.414	90.8717	2.76115	0.373684	6.10056	20.5348	0.000293663	0.00998678	6.58138e-05	6.71352e-05	0.1	0.371353	0.0198404	0.87831	0.912008	0.0213116	0.0112731		56.8267	58.8294	63.252	70.3449	81.3598	80.1081			-0.246701	-0.198403	-0.097149		0.0517202	0.25618	0.234353
ENSG00000005801	ZNF195	protein_coding	zinc finger protein 195	This gene encodes a protein belonging to the Krueppel C2H2-type zinc-finger protein family. These family members are transcription factors that are implicated in a variety of cellular processes. This gene is located near the centromeric border of chromosome 11p15.5, next to an imprinted domain that is associated with maternal-specific loss of heterozygosity in Wilms_ tumors. Alternative splicing …	GO:0006351 (transcription, DNA-templated), GO:0006355 (regulation of transcription, DNA-templated), GO:0005634 (nucleus), GO:0003677 (DNA binding), GO:0008270 (zinc ion binding), R-HSA-212436 (Homo sapiens: Generic Transcription Pathway), R-HSA-74160 (Homo sapiens: Gene Expression)				228.867	74.8522	33.8372	0.437094	4.60846	20.4649	0.000298552	0.0101273	6.0445e-05	6.48724e-05	0.1	0.371353	0.00762898	0.87831	0.972963	0.0213116	0.00108661		20.1105	20.6111	21.0284	28.0378	26.3689	29.2061			-0.231619	-0.199315	-0.172937		0.210432	0.127962	0.265478
ENSG00000109689	STIM2	protein_coding	stromal interaction molecule 2	This gene is a member of the stromal interaction molecule (STIM) family and likely arose, along with related family member STIM1, from a common ancestral gene. The encoded protein functions to regulate calcium concentrations in the cytosol and endoplasmic reticulum, and is involved in the activation of plasma membrane Orai Ca(2+) entry channels. This gene initiates translation from a non-AUG (UUG…	hsa04020 (Calcium signaling pathway), GO:0002115 (store-operated calcium entry), GO:0006874 (cellular calcium ion homeostasis), GO:0032237 (activation of store-operated calcium channel activity), GO:0051928 (positive regulation of calcium ion transport), GO:0070588 (calcium ion transmembrane transport), GO:0005783 (endoplasmic reticulum), GO:0005789 (endoplasmic reticulum membrane), GO:0005886 (p…				228.549	48.0135	70.8545	0.727809	3.00695	20.4243	0.000301433	0.0101991	2.71784e-05	3.14961e-05	0.1	0.371353	0.050188	0.87831	0.899285	0.0213116	0.0147043		6.175	5.67432	5.92466	8.42804	9.42939	11.599			-0.238799	-0.329978	-0.283669		0.112378	0.244659	0.495409
ENSG00000006534	ALDH3B1	protein_coding	aldehyde dehydrogenase 3 family member B1	This gene encodes a member of the aldehyde dehydrogenase protein family. Aldehyde dehydrogenases are a family of isozymes that may play a major role in the detoxification of aldehydes generated by alcohol metabolism and lipid peroxidation. The encoded protein is able to oxidize long-chain fatty aldehydes in vitro, and may play a role in protection from oxidative stress. Alternative splicing resul…	hsa00010 (Glycolysis / Gluconeogenesis), hsa00340 (Histidine metabolism), hsa00350 (Tyrosine metabolism), hsa00360 (Phenylalanine metabolism), hsa00410 (beta-Alanine metabolism), hsa00980 (Metabolism of xenobiotics by cytochrome P450), hsa00982 (Drug metabolism - cytochrome P450), hsa01100 (Metabolic pathways), hsa05204 (Chemical carcinogenesis), GO:0006066 (alcohol metabolic process), GO:0006068…				228.22	78.8552	72.3586	-0.58082	4.90281	20.3823	0.000304449	0.0102485	2.67538e-05	2.83033e-05	0.1	0.371353	0.0494001	-0.87831	-0.825753	0.0213116	0.0428976		29.6233	41.0554	36.299	28.3716	22.2801	20.8615			0.0310043	0.47621	0.307322		-0.0272602	-0.350212	-0.437065
ENSG00000174365	SNHG11	processed_transcript	small nucleolar RNA host gene 11	This gene is a member of the non-protein-coding multiple snoRNA host gene family. Two snoRNAs are derived from the introns of this host gene. Although many alternative splice variants have been observed, the gene is thought to have no protein-coding potential. [provided by RefSeq, Jul 2008].					228.065	65.0804	32.7896	0.526058	3.98304	20.3624	0.000305882	0.0102485	4.42577e-05	4.8655e-05	0.1	0.371353	0.0238949	0.87831	0.945824	0.0213116	0.004323		12.6838	13.1845	12.6003	18.7753	19.9436	16.6892			-0.244726	-0.196354	-0.252948		0.255923	0.33485	0.103255
ENSG00000166925	TSC22D4	protein_coding	TSC22 domain family member 4	TSC22D4 is a member of the TSC22 domain family of leucine zipper transcriptional regulators (see TSC22D3; MIM 300506) (Kester et al., 1999 [PubMed 10488076]; Fiorenza et al., 2001 [PubMed 11707329]).[supplied by OMIM, Mar 2008].	GO:0006351 (transcription, DNA-templated), GO:0045892 (negative regulation of transcription, DNA-templated), GO:0070236 (negative regulation of activation-induced cell death of T cells), GO:0005634 (nucleus), GO:0005737 (cytoplasm), GO:0003700 (sequence-specific DNA binding transcription factor activity), GO:0005515 (protein binding)				228.022	92.615	50.1122	0.455224	6.36876	20.357	0.000306281	0.0102485	4.53453e-05	4.60781e-05	0.1	0.371353	0.11033	0.87831	0.805455	0.0213116	0.0530902		71.5132	68.3422	68.8429	110.983	78.3557	96.7973			-0.176318	-0.23993	-0.229697		0.443714	-0.0479197	0.250151
ENSG00000100342	APOL1	protein_coding	apolipoprotein L1	This gene encodes a secreted high density lipoprotein which binds to apolipoprotein A-I. Apolipoprotein A-I is a relatively abundant plasma protein and is the major apoprotein of HDL. It is involved in the formation of most cholesteryl esters in plasma and also promotes efflux of cholesterol from cells. This apolipoprotein L family member may play a role in lipid exchange and transport throughout…	hsa05143 (African trypanosomiasis), GO:0006869 (lipid transport), GO:0006898 (receptor-mediated endocytosis), GO:0008203 (cholesterol metabolic process), GO:0019835 (cytolysis), GO:0031640 (killing of cells of other organism), GO:0042157 (lipoprotein metabolic process), GO:0045087 (innate immune response), GO:1902476 (chloride transmembrane transport), GO:0005576 (extracellular region), GO:000561…				227.999	78.1594	52.387	-0.527155	4.84744	20.3541	0.000306488	0.0102485	3.54901e-05	3.76255e-05	0.1	0.371353	0.0612646	-0.87831	-0.836845	0.0213116	0.0377577		30.4578	30.9584	39.9706	22.1966	26.202	21.9463			0.112064	0.134149	0.48288		-0.311694	-0.0907008	-0.326698
ENSG00000278217	RF01871	misc_RNA							227.974	76.0643	0.905418	0.626841	4.70239	20.3508	0.000306726	0.0102485	2.40034e-05	2.55312e-05	0.1	0.371353	0.0787098	0.87831	0.803878	0.0213116	0.0539239		22.5304	21.529	16.9395	30.9584	25.2007	38.0513			-0.141522	-0.201649	-0.514692		0.284555	0.00754977	0.565758
ENSG00000242396	AC096536.3	antisense							227.633	87.2877	9.2188	-0.545319	5.66649	20.3073	0.000309909	0.0103227	2.88642e-05	2.94116e-05	0.1	0.371353	0.0622894	-0.87831	-0.805488	0.0213116	0.0530726		56.2426	52.4875	71.5132	34.2963	47.4807	41.723			0.181894	0.0857449	0.517822		-0.500359	-0.0533133	-0.231789
ENSG00000180815	MAP3K15	protein_coding	mitogen-activated protein kinase kinase kinase 15	The protein encoded by this gene is a member of the mitogen-activated protein kinase (MAPK) family. These family members function in a protein kinase signal transduction cascade, where an activated MAPK kinase kinase (MAP3K) phosphorylates and activates a specific MAPK kinase (MAP2K), which then activates a specific MAPK. This MAP3K protein plays an essential role in apoptotic cell death triggere…	GO:0000165 (MAPK cascade), GO:0000186 (activation of MAPKK activity), GO:0005622 (intracellular), GO:0004709 (MAP kinase kinase kinase activity), GO:0005524 (ATP binding), GO:0046872 (metal ion binding)				227.571	44.3771	94.6049	-0.751606	2.79202	20.2994	0.000310491	0.0103227	1.9553e-05	2.31683e-05	0.1	0.371353	0.00623767	-0.87831	-0.955317	0.0213116	0.00295025		8.26115	8.1777	9.01216	5.17365	5.75777	4.1723			0.260513	0.248733	0.362419		-0.2559	-0.142965	-0.4728
ENSG00000256525	POLG2	protein_coding	DNA polymerase gamma 2, accessory subunit	This gene encodes the processivity subunit of the mitochondrial DNA polymerase gamma. The encoded protein forms a heterotrimer containing one catalytic subunit and two processivity subunits. This protein enhances DNA binding and promotes processive DNA synthesis. Mutations in this gene result in autosomal dominant progressive external ophthalmoplegia with mitochondrial DNA deletions.[provided by …	GO:0001701 (in utero embryonic development), GO:0006260 (DNA replication), GO:0006261 (DNA-dependent DNA replication), GO:0006281 (DNA repair), GO:0006426 (glycyl-tRNA aminoacylation), GO:0007005 (mitochondrion organization), GO:0022904 (respiratory electron transport chain), GO:0032042 (mitochondrial DNA metabolic process), GO:0070584 (mitochondrion morphogenesis), GO:0071897 (DNA biosynthetic p…				227.226	49.7793	16.4921	0.820332	3.10349	20.2555	0.000313749	0.0104029	1.33901e-05	1.54122e-05	0.1	0.371353	0.0391887	0.87831	0.897485	0.0213116	0.0152253		5.17365	8.26115	4.83986	10.6811	10.1804	11.4321			-0.48971	0.026703	-0.558449		0.332189	0.274073	0.415195
ENSG00000160014	CALM3	protein_coding	calmodulin 3		hsa04014 (Ras signaling pathway), hsa04015 (Rap1 signaling pathway), hsa04020 (Calcium signaling pathway), hsa04022 (cGMP-PKG signaling pathway), hsa04024 (cAMP signaling pathway), hsa04070 (Phosphatidylinositol signaling system), hsa04114 (Oocyte meiosis), hsa04218 (Cellular senescence), hsa04261 (Adrenergic signaling in cardiomyocytes), hsa04270 (Vascular smooth muscle contraction), hsa04371 (A…				226.859	76.5657	29.3101	-0.422409	4.73138	20.2088	0.000317262	0.0104696	6.86857e-05	7.33873e-05	0.1	0.371353	0.00144289	-0.87831	-0.976247	0.0213116	0.000839623		30.6247	28.8723	31.2088	22.6138	23.3649	21.6959			0.214166	0.134516	0.239768		-0.192327	-0.148966	-0.247157
ENSG00000269743	SLC25A53	protein_coding	solute carrier family 25 member 53		GO:0006839 (mitochondrial transport), GO:0055085 (transmembrane transport), GO:0005743 (mitochondrial inner membrane), GO:0016021 (integral component of membrane), GO:0022857 (transmembrane transporter activity)				226.743	25.6566	93.677	-1.1947	1.77454	20.194	0.000318379	0.0104806	1.24223e-05	1.61239e-05	0.1	0.371353	0.0456036	-0.87831	-0.863935	0.0213116	0.0265108		3.42128	4.42263	5.75777	2.0027	2.50338	1.41858			0.101498	0.346028	0.618505		-0.336162	-0.166129	-0.563739
ENSG00000266076	AC004805.1	protein_coding							226.278	17.2989	61.4786	-1.34534	1.31584	20.1348	0.000322906	0.0105969	9.22556e-06	1.28843e-05	0.1	0.371353	0.0233215	-0.87831	-0.894176	0.0213116	0.0162057		4.08885	2.58682	3.33784	1.33513	1.75236	0.834459			0.544747	0.136072	0.354832		-0.323678	-0.153623	-0.55835
ENSG00000187288	CIDEC	protein_coding	cell death inducing DFFA like effector c	This gene encodes a member of the cell death-inducing DNA fragmentation factor-like effector family. Members of this family play important roles in apoptosis. The encoded protein promotes lipid droplet formation in adipocytes and may mediate adipocyte apoptosis. This gene is regulated by insulin and its expression is positively correlated with insulin sensitivity. Mutations in this gene may contr…	GO:0006351 (transcription, DNA-templated), GO:0006355 (regulation of transcription, DNA-templated), GO:0006915 (apoptotic process), GO:0034389 (lipid particle organization), GO:0042157 (lipoprotein metabolic process), GO:0042981 (regulation of apoptotic process), GO:0097194 (execution phase of apoptosis), GO:0005634 (nucleus), GO:0005783 (endoplasmic reticulum), GO:0005811 (lipid particle), GO:00…				226.218	96.1541	26.6537	-0.32915	7.23849	20.1271	0.000323496	0.0105969	0.00010159	0.000102855	0.1	0.371353	0.00835249	-0.87831	-0.930398	0.0213116	0.00709809		176.488	158.13	169.312	133.18	141.107	126.838			0.234291	0.0777063	0.175087		-0.166659	-0.0844428	-0.235982
ENSG00000176915	ANKLE2	protein_coding	ankyrin repeat and LEM domain containing 2	This gene encodes a member of the LEM family of inner nuclear membrane proteins. The encoded protein functions as a mitotic regulator through postmitotic formation of the nuclear envelope. Mutations in this gene cause morphology defects in the nuclear envelope and BAF hyperphosphorylation. [provided by RefSeq, Mar 2014].	GO:0007067 (mitotic nuclear division), GO:0007084 (mitotic nuclear envelope reassembly), GO:0007417 (central nervous system development), GO:0035307 (positive regulation of protein dephosphorylation), GO:0042326 (negative regulation of phosphorylation), GO:0043066 (negative regulation of apoptotic process), GO:0050790 (regulation of catalytic activity), GO:0051301 (cell division), GO:0005789 (end…				225.854	27.2877	86.067	1.19927	1.87094	19.8739	0.000343736	0.0109744	1.31804e-05	1.68657e-05	0.0765225	0.371353	0.0522892	0.891133	0.845536	0.017133	0.0339458		1.41858	2.75372	2.16959	4.08885	4.08885	6.42534			-0.621508	-0.14585	-0.334999		0.211264	0.211264	0.679829
ENSG00000213462	ERV3-1	protein_coding	endogenous retrovirus group 3 member 1, envelope	The human genome includes many retroelements including the human endogenous retroviruses (HERVs). ERV3, one of the most studied HERVs, is thought to have integrated 30 to 40 million years ago and is present in higher primates with the exception of gorillas. Taken together, the observation of genome conservation, the detection of transcript expression, and the presence of conserved ORFs is circums…	GO:0008150 (biological_process), GO:0019031 (viral envelope), GO:0070062 (extracellular vesicular exosome), GO:0003674 (molecular_function)				225.8	72.2409	60.865	-0.49321	4.43286	20.074	0.000327629	0.010706	4.81313e-05	5.18558e-05	0.1	0.371353	0.011788	-0.87831	-0.918872	0.0213116	0.00960572		24.5331	27.4537	23.198	16.1051	18.0243	19.276			0.199973	0.350629	0.125487		-0.351427	-0.206067	-0.118593
ENSG00000177189	RPS6KA3	protein_coding	ribosomal protein S6 kinase A3	This gene encodes a member of the RSK (ribosomal S6 kinase) family of serine/threonine kinases. This kinase contains 2 non-identical kinase catalytic domains and phosphorylates various substrates, including members of the mitogen-activated kinase (MAPK) signalling pathway. The activity of this protein has been implicated in controlling cell growth and differentiation. Mutations in this gene have …	hsa04010 (MAPK signaling pathway), hsa04114 (Oocyte meiosis), hsa04150 (mTOR signaling pathway), hsa04714 (Thermogenesis), hsa04720 (Long-term potentiation), hsa04722 (Neurotrophin signaling pathway), hsa04914 (Progesterone-mediated oocyte maturation), hsa04931 (Insulin resistance), GO:0001501 (skeletal system development), GO:0002224 (toll-like receptor signaling pathway), GO:0006915 (apoptotic …				225.07	57.3363	72.4334	0.63747	3.52899	19.9813	0.000334984	0.0109196	3.7241e-05	4.17001e-05	0.1	0.371353	0.048962	0.87831	0.889956	0.0213116	0.0174984		9.42939	8.34459	8.92871	11.7659	13.7686	16.0216			-0.196856	-0.340728	-0.261481		0.071492	0.267448	0.460124
ENSG00000277688	AC243585.2	antisense							224.517	50.2132	6.6073	0.66815	3.13352	19.9111	0.000340674	0.0109744	3.6229e-05	4.16665e-05	0.1	0.371353	0.0247236	0.87831	0.93003	0.0213116	0.00717246		6.92601	6.84257	6.175	10.097	9.59628	12.0162			-0.221132	-0.234683	-0.347929		0.217425	0.156443	0.429877
ENSG00000198856	OSTC	protein_coding	oligosaccharyltransferase complex non-catalytic subunit		GO:0018279 (protein N-linked glycosylation via asparagine), GO:0008250 (oligosaccharyltransferase complex), GO:0016021 (integral component of membrane), GO:0004579 (dolichyl-diphosphooligosaccharide-protein glycotransferase activity), GO:0005515 (protein binding)				224.476	83.8533	14.352	0.583968	5.32438	19.9059	0.000341101	0.0109744	3.11133e-05	3.17486e-05	0.1	0.371353	0.109998	0.87831	0.7727	0.0213116	0.0716263		34.2963	33.9625	27.5372	39.5534	44.1429	59.9142			-0.166877	-0.180205	-0.464167		0.0282673	0.17941	0.603572
ENSG00000221983	UBA52	protein_coding	ubiquitin A-52 residue ribosomal protein fusion product 1	Ubiquitin is a highly conserved nuclear and cytoplasmic protein that has a major role in targeting cellular proteins for degradation by the 26S proteosome. It is also involved in the maintenance of chromatin structure, the regulation of gene expression, and the stress response. Ubiquitin is synthesized as a precursor protein consisting of either polyubiquitin chains or a single ubiquitin moiety f…	hsa03010 (Ribosome), GO:0000086 (G2/M transition of mitotic cell cycle), GO:0000122 (negative regulation of transcription from RNA polymerase II promoter), GO:0000165 (MAPK cascade), GO:0000184 (nuclear-transcribed mRNA catabolic process, nonsense-mediated decay), GO:0000187 (activation of MAPK activity), GO:0000209 (protein polyubiquitination), GO:0000715 (nucleotide-excision repair, DNA damage …				224.392	98.9001	17.7866	-0.287117	8.98565	19.8953	0.00034197	0.0109744	0.000160108	0.00016113	0.1	0.371353	0.00137899	-0.87831	-0.980289	0.0213116	0.000578964		556.084	548.323	566.681	452.694	472.971	443.849			0.140869	0.120667	0.168008		-0.154716	-0.0917712	-0.183057
ENSG00000104522	TSTA3	protein_coding	tissue specific transplantation antigen P35B	Tissue specific transplantation antigen P35B is a NADP(H)-binding protein. It catalyze the two-step epimerase and the reductase reactions in GDP-D-mannose metabolism, converting GDP-4-keto-6-D-deoxymannose to GDP-L-fucose. GDP-L-fucose is the substrate of several fucosyltransferases involved in the expression of many glycoconjugates, including blood group ABH antigens and developmental adhesion a…	hsa00051 (Fructose and mannose metabolism), hsa00520 (Amino sugar and nucleotide sugar metabolism), hsa01100 (Metabolic pathways), GO:0007159 (leukocyte cell-cell adhesion), GO:0019673 (GDP-mannose metabolic process), GO:0019835 (cytolysis), GO:0042351 ('de novo' GDP-L-fucose biosynthetic process), GO:0055114 (oxidation-reduction process), GO:0005737 (cytoplasm), GO:0005829 (cytosol), GO:0070062 …				224.378	82.7385	21.8797	-0.391672	5.2238	19.8935	0.000342117	0.0109744	8.20245e-05	8.45892e-05	0.1	0.371353	0.00443408	-0.87831	-0.952852	0.0213116	0.00328205		44.6436	41.8064	40.2209	31.0419	34.0459	31.4591			0.263793	0.173257	0.120073		-0.233589	-0.108048	-0.215486
ENSG00000107223	EDF1	protein_coding	endothelial differentiation related factor 1	This gene encodes a protein that may regulate endothelial cell differentiation, lipid metabolism, and hormone-induced cardiomyocyte hypertrophy. The encoded protein has also been found to act as a transcriptional coactivator by interconnecting the general transcription factor TATA element-binding protein (TBP) and gene-specific activators. Alternate splicing results in multiple transcript variant…	GO:0006351 (transcription, DNA-templated), GO:0006355 (regulation of transcription, DNA-templated), GO:0007275 (multicellular organismal development), GO:0019216 (regulation of lipid metabolic process), GO:0043388 (positive regulation of DNA binding), GO:0045446 (endothelial cell differentiation), GO:0045893 (positive regulation of transcription, DNA-templated), GO:0005622 (intracellular), GO:000…				224.283	97.0819	15.4445	-0.301433	7.59014	19.8814	0.000343114	0.0109744	0.000128289	0.000129681	0.1	0.371353	0.0103777	-0.87831	-0.976302	0.0213116	0.000835719		213.622	211.285	212.787	180.911	170.397	166.141			0.156713	0.140994	0.151119		-0.0806489	-0.166058	-0.202119
ENSG00000123562	MORF4L2	protein_coding	mortality factor 4 like 2		GO:0006281 (DNA repair), GO:0006338 (chromatin remodeling), GO:0006342 (chromatin silencing), GO:0006351 (transcription, DNA-templated), GO:0016575 (histone deacetylation), GO:0040008 (regulation of growth), GO:0043967 (histone H4 acetylation), GO:0043968 (histone H2A acetylation), GO:0045944 (positive regulation of transcription from RNA polymerase II promoter), GO:0051155 (positive regulation o…				224.282	85.1927	30.1706	0.81075	5.4591	19.8813	0.000343121	0.0109744	1.51282e-05	1.54601e-05	0.1	0.371353	0.18085	0.87831	0.694851	0.0213116	0.125467		37.05	30.7915	27.6206	39.9706	47.898	79.6074			-0.145062	-0.397061	-0.543784		-0.0410055	0.208596	0.918316
ENSG00000172965	MIR4435-2HG	lincRNA	MIR4435-2 host gene						224.193	61.2346	18.924	-0.532069	3.75535	19.87	0.000344053	0.0109744	5.11828e-05	5.6944e-05	0.1	0.371353	0.000485174	-0.87831	-0.984436	0.0213116	0.000361456		15.2706	16.1885	15.8547	10.2638	11.0149	11.4321			0.190334	0.265043	0.238321		-0.303573	-0.217825	-0.172301
ENSG00000100196	KDELR3	protein_coding	KDEL endoplasmic reticulum protein retention receptor 3	This gene encodes a member of the KDEL endoplasmic reticulum protein retention receptor family. Retention of resident soluble proteins in the lumen of the endoplasmic reticulum (ER) is achieved in both yeast and animal cells by their continual retrieval from the cis-Golgi, or a pre-Golgi compartment. Sorting of these proteins is dependent on a C-terminal tetrapeptide signal, usually lys-asp-glu-l…	hsa05110 (Vibrio cholerae infection), GO:0006621 (protein retention in ER lumen), GO:0006890 (retrograde vesicle-mediated transport, Golgi to ER), GO:0015031 (protein transport), GO:0036498 (NA), GO:0000139 (Golgi membrane), GO:0005783 (endoplasmic reticulum), GO:0005789 (endoplasmic reticulum membrane), GO:0016021 (integral component of membrane), GO:0030133 (transport vesicle), GO:0046923 (ER r…				223.967	47.804	40.3547	0.729095	2.99441	19.8414	0.00034643	0.011021	3.31281e-05	3.83312e-05	0.1	0.371353	0.052111	0.87831	0.895062	0.0213116	0.0159402		5.67432	6.175	5.75777	7.84392	10.5142	10.848			-0.319143	-0.227964	-0.30354		0.0400503	0.38631	0.424286
ENSG00000167705	RILP	protein_coding	Rab interacting lysosomal protein	This gene encodes a lysosomal protein that interacts with RAB7, a small GTPase that controls transport to endocytic degradative compartments. Studies using mutant forms of the two proteins suggest that this protein represents a downstream effector for RAB7, and both proteins act together in the regulation of late endocytic traffic. A unique region of this protein has also been shown to be involve…	hsa04145 (Phagosome), hsa05132 (Salmonella infection), GO:0008333 (endosome to lysosome transport), GO:0010796 (regulation of multivesicular body size), GO:0015031 (protein transport), GO:0019886 (antigen processing and presentation of exogenous peptide antigen via MHC class II), GO:0032509 (endosome transport via multivesicular body sorting pathway), GO:0042177 (negative regulation of protein ca…				223.898	75.8474	35.9324	-0.426302	4.68689	19.8326	0.000347164	0.011021	7.43302e-05	7.94899e-05	0.1	0.371353	0.0108085	-0.87831	-0.976672	0.0213116	0.000809923		29.5399	29.2895	29.2061	21.7794	23.2814	20.4443			0.207373	0.195877	0.192024		-0.200091	-0.111726	-0.283457
ENSG00000224596	ZMIZ1-AS1	antisense	ZMIZ1 antisense RNA 1						223.526	57.9723	78.7713	-0.659537	3.55994	19.5814	0.000368893	0.0114566	3.05333e-05	3.41256e-05	0.0765225	0.371353	0.0149033	-0.891133	-0.903303	0.017133	0.0135733		12.6838	15.0203	15.0203	10.5976	9.17905	7.2598			0.142268	0.355298	0.355298		-0.0788029	-0.251158	-0.522903
ENSG00000161533	ACOX1	protein_coding	acyl-CoA oxidase 1	The protein encoded by this gene is the first enzyme of the fatty acid beta-oxidation pathway, which catalyzes the desaturation of acyl-CoAs to 2-trans-enoyl-CoAs. It donates electrons directly to molecular oxygen, thereby producing hydrogen peroxide. Defects in this gene result in pseudoneonatal adrenoleukodystrophy, a disease that is characterized by accumulation of very long chain fatty acids.…	hsa00071 (Fatty acid degradation), hsa00592 (alpha-Linolenic acid metabolism), hsa01040 (Biosynthesis of unsaturated fatty acids), hsa01100 (Metabolic pathways), hsa01212 (Fatty acid metabolism), hsa03320 (PPAR signaling pathway), hsa04024 (cAMP signaling pathway), hsa04146 (Peroxisome), GO:0000038 (very long-chain fatty acid metabolic process), GO:0006091 (generation of precursor metabolites and…				223.501	62.8283	56.323	0.631333	3.85716	19.7824	0.000351396	0.0111289	3.96483e-05	4.3528e-05	0.1	0.371353	0.0870619	0.87831	0.840644	0.0213116	0.0360682		11.6824	11.0983	10.9314	13.9355	17.5236	20.778			-0.220624	-0.283568	-0.302068		-0.000707206	0.292274	0.514695
ENSG00000132561	MATN2	protein_coding	matrilin 2	This gene encodes a member of the von Willebrand factor A domain containing protein family. This family of proteins is thought to be involved in the formation of filamentous networks in the extracellular matrices of various tissues. This protein contains five von Willebrand factor A domains. The specific function of this gene has not yet been determined. Two transcript variants encoding different…	GO:0001764 (neuron migration), GO:0007411 (axon guidance), GO:0008150 (biological_process), GO:0008347 (glial cell migration), GO:0031104 (dendrite regeneration), GO:0048678 (response to axon injury), GO:0005578 (proteinaceous extracellular matrix), GO:0005604 (basement membrane), GO:0005615 (extracellular space), GO:0031012 (extracellular matrix), GO:0003674 (molecular_function), GO:0005509 (cal…				223.066	57.0071	62.3242	0.602308	3.50798	19.7273	0.000356093	0.011251	4.61497e-05	5.18239e-05	0.1	0.371353	0.033662	0.87831	0.92468	0.0213116	0.00829603		9.2625	8.84527	8.59493	12.0997	13.1845	15.2706			-0.204897	-0.259358	-0.293049		0.119237	0.226172	0.411895
ENSG00000170364	SETMAR	protein_coding	SET domain and mariner transposase fusion gene	This gene encodes a fusion protein that contains an N-terminal histone-lysine N-methyltransferase domain and a C-terminal mariner transposase domain. The encoded protein binds DNA and functions in DNA repair activities including non-homologous end joining and double strand break repair. The SET domain portion of this protein specifically methylates histone H3 lysines 4 and 36. This gene exists as…	hsa00310 (Lysine degradation), GO:0000729 (DNA double-strand break processing), GO:0000737 (DNA catabolic process, endonucleolytic), GO:0006303 (double-strand break repair via nonhomologous end joining), GO:0008283 (cell proliferation), GO:0010452 (histone H3-K36 methylation), GO:0015074 (DNA integration), GO:0031297 (replication fork processing), GO:0044774 (mitotic DNA integrity checkpoint), GO…				222.9	55.2563	47.1341	-0.584362	3.40567	19.7062	0.000357912	0.0112818	4.86439e-05	5.51268e-05	0.1	0.371353	0.00978068	-0.87831	-0.975096	0.0213116	0.000922623		11.599	12.8507	13.101	8.51148	8.34459	8.1777			0.151011	0.27804	0.302157		-0.220521	-0.243611	-0.267076
ENSG00000065361	ERBB3	protein_coding	erb-b2 receptor tyrosine kinase 3	This gene encodes a member of the epidermal growth factor receptor (EGFR) family of receptor tyrosine kinases. This membrane-bound protein has a neuregulin binding domain but not an active kinase domain. It therefore can bind this ligand but not convey the signal into the cell through protein phosphorylation. However, it does form heterodimers with other EGF receptor family members which do have …	hsa01521 (EGFR tyrosine kinase inhibitor resistance), hsa04010 (MAPK signaling pathway), hsa04012 (ErbB signaling pathway), hsa04020 (Calcium signaling pathway), hsa04151 (PI3K-Akt signaling pathway), hsa05205 (Proteoglycans in cancer), hsa05206 (MicroRNAs in cancer), GO:0000165 (MAPK cascade), GO:0003197 (endocardial cushion development), GO:0007162 (negative regulation of cell adhesion), GO:000…				222.795	94.4632	62.5412	0.34114	6.70585	19.693	0.000359055	0.0112912	0.000109646	0.000111364	0.1	0.371353	0.0399878	0.87831	0.909182	0.0213116	0.0119974		90.4554	90.8726	94.5442	109.898	127.338	112.235			-0.188964	-0.182468	-0.126531		0.086395	0.295359	0.116209
ENSG00000088298	EDEM2	protein_coding	ER degradation enhancing alpha-mannosidase like protein 2	In the endoplasmic reticulum (ER), misfolded proteins are retrotranslocated to the cytosol and degraded by the proteasome in a process known as ER-associated degradation (ERAD). EDEM2 belongs to a family of proteins involved in ERAD of glycoproteins (Mast et al., 2005 [PubMed 15537790]).[supplied by OMIM, Mar 2008].	hsa04141 (Protein processing in endoplasmic reticulum), GO:0006491 (N-glycan processing), GO:0030433 (ER-associated ubiquitin-dependent protein catabolic process), GO:0030968 (endoplasmic reticulum unfolded protein response), GO:0036509 (NA), GO:0036510 (NA), GO:0036511 (NA), GO:0036512 (NA), GO:0097466 (misfolded or incompletely synthesized glycoprotein catabolic process), GO:1904154 (NA), GO:19…				222.288	91.979	69.4627	-0.364791	6.25671	19.6289	0.000364673	0.011433	9.66936e-05	9.85124e-05	0.1	0.371353	0.0350594	-0.87831	-0.895983	0.0213116	0.0156666		78.5226	85.3652	93.7932	68.4257	68.5091	63.1686			0.0536502	0.171315	0.30418		-0.139643	-0.137934	-0.251568
ENSG00000210140	MT-TC	Mt_tRNA	mitochondrially encoded tRNA cysteine						222.148	97.254	0.202035	0.383354	7.68211	19.6113	0.000366234	0.011433	9.40573e-05	9.50634e-05	0.1	0.371353	0.0403574	0.87831	0.84826	0.0213116	0.0327904		182.997	191.175	160.133	246.165	204.025	246.75			-0.146399	-0.0839945	-0.336725		0.277402	0.00892139	0.280794
ENSG00000234431	AC007283.1	3prime_overlapping_ncRNA							222.122	70.9166	4.62436	0.594596	4.34674	19.6079	0.000366533	0.011433	3.40763e-05	3.66913e-05	0.1	0.371353	0.0255753	0.87831	0.869088	0.0213116	0.0245852		17.1899	18.4415	12.6003	25.0338	21.3622	26.4524			-0.173878	-0.082718	-0.568221		0.320541	0.109951	0.394326
ENSG00000111832	RWDD1	protein_coding	RWD domain containing 1		GO:0002181 (cytoplasmic translation), GO:0007569 (cell aging), GO:0030521 (androgen receptor signaling pathway), GO:0034599 (cellular response to oxidative stress), GO:0071394 (cellular response to testosterone stimulus), GO:2000825 (positive regulation of androgen receptor activity), GO:0005737 (cytoplasm), GO:0005844 (polysome), GO:0005515 (protein binding)				222.081	66.4721	58.7474	-0.48553	4.06684	19.6028	0.000366984	0.011433	6.88277e-05	7.53727e-05	0.1	0.371353	0.000354366	-0.87831	-0.984702	0.0213116	0.000349246		19.7767	19.6098	18.6919	13.3513	14.5196	13.6017			0.244821	0.233722	0.171102		-0.259598	-0.153785	-0.236261
ENSG00000272398	CD24	protein_coding	CD24 molecule	This gene encodes a sialoglycoprotein that is expressed on mature granulocytes and B cells and modulates growth and differentiation signals to these cells. The precursor protein is cleaved to a short 32 amino acid mature peptide which is anchored via a glycosyl phosphatidylinositol (GPI) link to the cell surface. This gene was missing from previous genome assemblies, but is properly located on ch…	hsa04640 (Hematopoietic cell lineage), GO:0001666 (response to hypoxia), GO:0001775 (cell activation), GO:0001959 (regulation of cytokine-mediated signaling pathway), GO:0002237 (response to molecule of bacterial origin), GO:0002768 (immune response-regulating cell surface receptor signaling pathway), GO:0007204 (positive regulation of cytosolic calcium ion concentration), GO:0016055 (Wnt signali…				221.862	87.1605	33.4032	0.511841	5.6526	19.5751	0.000369458	0.0114566	4.51131e-05	4.60152e-05	0.1	0.371353	0.0937014	0.87831	0.796448	0.0213116	0.0579331		45.8953	39.1361	38.9692	47.1469	61.0824	68.5925			-0.0915649	-0.311041	-0.316906		-0.0543459	0.30579	0.468068
ENSG00000245748	AC097382.2	antisense							221.469	59.7157	96.6851	-0.58179	3.66333	19.5255	0.000373933	0.0115469	4.50985e-05	5.02464e-05	0.1	0.371353	0.00583582	-0.87831	-0.937121	0.0213116	0.00580628		15.2706	13.7686	15.9382	9.2625	11.3486	9.42939			0.276756	0.14549	0.331471		-0.340035	-0.0948687	-0.318814
ENSG00000168066	SF1	protein_coding	splicing factor 1	This gene encodes a nuclear pre-mRNA splicing factor. The encoded protein specifically recognizes the intron branch point sequence and is required for the early stages of spliceosome assembly. Alternate splicing results in multiple transcript variants. [provided by RefSeq, May 2010].	GO:0000245 (spliceosomal complex assembly), GO:0000389 (mRNA 3'-splice site recognition), GO:0000398 (mRNA splicing, via spliceosome), GO:0006351 (transcription, DNA-templated), GO:0006355 (regulation of transcription, DNA-templated), GO:0030238 (male sex determination), GO:0030575 (nuclear body organization), GO:0033327 (Leydig cell differentiation), GO:0048662 (negative regulation of smooth mus…				221.455	90.5724	52.5591	0.402525	6.06354	19.5237	0.000374096	0.0115469	7.42315e-05	7.56696e-05	0.1	0.371353	0.0538305	0.87831	0.894023	0.0213116	0.0162515		54.3233	66.5064	51.5696	74.6841	76.7702	76.4365			-0.269516	0.0129909	-0.341834		0.17568	0.214403	0.208277
ENSG00000100348	TXN2	protein_coding	thioredoxin 2	This nuclear gene encodes a mitochondrial member of the thioredoxin family, a group of small multifunctional redox-active proteins. The encoded protein may play important roles in the regulation of the mitochondrial membrane potential and in protection against oxidant-induced apoptosis. [provided by RefSeq, Jul 2008]. Publication Note: This RefSeq record includes a subset of the publications that…	hsa04621 (NOD-like receptor signaling pathway), hsa05418 (Fluid shear stress and atherosclerosis), GO:0000302 (response to reactive oxygen species), GO:0001666 (response to hypoxia), GO:0006662 (glycerol ether metabolic process), GO:0007584 (response to nutrient), GO:0009725 (response to hormone), GO:0009749 (response to glucose), GO:0014070 (response to organic cyclic compound), GO:0031669 (cell…				221.273	86.6816	30.4849	-0.382766	5.59855	19.5008	0.000376184	0.0115846	9.05752e-05	9.29036e-05	0.1	0.371353	0.00868029	-0.87831	-0.924101	0.0213116	0.00842236		56.7432	50.7351	56.4929	38.552	44.4767	42.7243			0.237958	0.0822995	0.231797		-0.296691	-0.0999577	-0.155405
ENSG00000138095	LRPPRC	protein_coding	leucine rich pentatricopeptide repeat containing	This gene encodes a leucine-rich protein that has multiple pentatricopeptide repeats (PPR). The precise role of this protein is unknown but studies suggest it may play a role in cytoskeletal organization, vesicular transport, or in transcriptional regulation of both nuclear and mitochondrial genes. The protein localizes primarily to mitochondria and is predicted to have an N-terminal mitochondria…	GO:0000961 (negative regulation of mitochondrial RNA catabolic process), GO:0006351 (transcription, DNA-templated), GO:0006355 (regulation of transcription, DNA-templated), GO:0009451 (RNA modification), GO:0047497 (mitochondrion transport along microtubule), GO:0051028 (mRNA transport), GO:0070129 (regulation of mitochondrial translation), GO:0090305 (nucleic acid phosphodiester bond hydrolysis)…				221.177	22.1549	72.0069	-1.12471	1.58691	19.4887	0.000377294	0.011592	2.35321e-05	3.11733e-05	0.1	0.371353	0.0358878	-0.87831	-0.907079	0.0213116	0.0125504		3.00405	4.58953	4.08885	2.0027	1.83581	1.50203			0.0900743	0.487152	0.373147		-0.232049	-0.293492	-0.424833
ENSG00000184743	ATL3	protein_coding	atlastin GTPase 3	This gene encodes a member of a family of dynamin-like, integral membrane GTPases. The encoded protein is required for the proper formation of the network of interconnected tubules of the endoplasmic reticulum. Mutations in this gene may be associated with hereditary sensory neuropathy type IF. Alternatively spliced transcript variants that encode distinct isoforms have been described. [provided …	GO:0007029 (endoplasmic reticulum organization), GO:0007030 (Golgi organization), GO:0051260 (protein homooligomerization), GO:0005783 (endoplasmic reticulum), GO:0005789 (endoplasmic reticulum membrane), GO:0016020 (membrane), GO:0016021 (integral component of membrane), GO:0071782 (endoplasmic reticulum tubular network), GO:0003924 (GTPase activity), GO:0005515 (protein binding), GO:0005525 (GT…				220.765	88.3502	86.5085	0.524722	5.80285	19.4368	0.000382095	0.0116536	4.52794e-05	4.61386e-05	0.1	0.371353	0.0952772	0.87831	0.784275	0.0213116	0.0647865		44.3932	51.4861	41.0554	53.1551	65.4216	78.4392			-0.280065	-0.0748143	-0.387785		-0.0304862	0.259232	0.513919
ENSG00000078804	TP53INP2	protein_coding	tumor protein p53 inducible nuclear protein 2		hsa04140 (Autophagy - animal), GO:0000045 (autophagic vacuole assembly), GO:0001649 (osteoblast differentiation), GO:0001894 (tissue homeostasis), GO:0006351 (transcription, DNA-templated), GO:0006511 (ubiquitin-dependent protein catabolic process), GO:0010508 (positive regulation of autophagy), GO:0045893 (positive regulation of transcription, DNA-templated), GO:1903828 (NA), GO:0005634 (nucleus…				220.755	84.1302	80.5672	-0.411475	5.35068	19.4355	0.000382215	0.0116536	8.37778e-05	8.60766e-05	0.1	0.371353	0.0311128	-0.87831	-0.893496	0.0213116	0.0164107		44.4767	43.1415	51.5696	35.6314	36.5493	32.4605			0.140513	0.0984622	0.34542		-0.164056	-0.129288	-0.291051
ENSG00000139625	MAP3K12	protein_coding	mitogen-activated protein kinase kinase kinase 12	This gene encodes a member of the serine/threonine protein kinase family. This kinase contains a leucine-zipper domain and is predominately expressed in neuronal cells. The phosphorylation state of this kinase in synaptic terminals was shown to be regulated by membrane depolarization via calcineurin. This kinase forms heterodimers with leucine zipper containing transcription factors, such as cAMP…	hsa04010 (MAPK signaling pathway), GO:0000165 (MAPK cascade), GO:0000186 (activation of MAPKK activity), GO:0006468 (protein phosphorylation), GO:0007254 (JNK cascade), GO:0016572 (histone phosphorylation), GO:0018105 (peptidyl-serine phosphorylation), GO:0018107 (peptidyl-threonine phosphorylation), GO:0035556 (intracellular signal transduction), GO:0046777 (protein autophosphorylation), GO:2000…				220.739	71.3655	74.1993	-0.492538	4.37312	19.4335	0.000382402	0.0116536	5.66491e-05	6.11333e-05	0.1	0.371353	0.0145528	-0.87831	-0.933746	0.0213116	0.00643892		24.7834	22.8642	24.4497	17.4402	18.9422	14.8534			0.268482	0.16121	0.25039		-0.193816	-0.0864443	-0.399822
ENSG00000052802	MSMO1	protein_coding	methylsterol monooxygenase 1	Sterol-C4-mehtyl oxidase-like protein was isolated based on its similarity to the yeast ERG25 protein. It contains a set of putative metal binding motifs with similarity to that seen in a family of membrane desaturases-hydroxylases. The protein is localized to the endoplasmic reticulum membrane and is believed to function in cholesterol biosynthesis. Alternatively spliced transcript variants enco…	hsa00100 (Steroid biosynthesis), hsa01100 (Metabolic pathways), GO:0006631 (fatty acid metabolic process), GO:0006695 (cholesterol biosynthetic process), GO:0008202 (steroid metabolic process), GO:0016126 (sterol biosynthetic process), GO:0055114 (oxidation-reduction process), GO:0005783 (endoplasmic reticulum), GO:0005789 (endoplasmic reticulum membrane), GO:0005886 (plasma membrane), GO:0016021…				220.706	97.2016	45.9593	0.395389	7.6506	19.4293	0.000382787	0.0116536	9.50302e-05	9.60685e-05	0.1	0.371353	0.0895352	0.87831	0.81414	0.0213116	0.0486055		179.409	178.491	162.386	197.6	224.636	262.104			-0.141898	-0.149216	-0.284056		-0.00403036	0.179238	0.399963
ENSG00000270393	AC000095.1	processed_pseudogene							220.4	30.9091	21.0341	-0.982298	2.06564	19.3907	0.000386407	0.0117371	2.27855e-05	2.85541e-05	0.1	0.371353	0.0187039	-0.87831	-0.908395	0.0213116	0.012203		5.59088	6.09155	4.33919	3.25439	2.16959	2.67027			0.37728	0.46943	0.117312		-0.153463	-0.487079	-0.32348
ENSG00000105379	ETFB	protein_coding	electron transfer flavoprotein subunit beta	This gene encodes electron-transfer-flavoprotein, beta polypeptide, which shuttles electrons between primary flavoprotein dehydrogenases involved in mitochondrial fatty acid and amino acid catabolism and the membrane-bound electron transfer flavoprotein ubiquinone oxidoreductase. The gene deficiencies have been implicated in type II glutaricaciduria. Alternatively spliced transcript variants have…	GO:0006479 (protein methylation), GO:0022904 (respiratory electron transport chain), GO:0033539 (fatty acid beta-oxidation using acyl-CoA dehydrogenase), GO:0005759 (mitochondrial matrix), GO:0005829 (cytosol), GO:0070062 (extracellular vesicular exosome), GO:0005515 (protein binding), GO:0009055 (electron carrier activity), R-HSA-1428517 (Homo sapiens: The citric acid (TCA) cycle and respiratory…				219.939	96.1018	64.4792	-0.384875	7.22004	19.3326	0.000391925	0.0118641	9.80271e-05	9.92368e-05	0.1	0.371353	0.0303531	-0.87831	-0.863842	0.0213116	0.0265465		178.658	155.627	171.732	121.748	147.616	118.159			0.276551	0.079804	0.220154		-0.269307	0.00455544	-0.311758
ENSG00000148926	ADM	protein_coding	adrenomedullin	The protein encoded by this gene is a preprohormone which is cleaved to form two biologically active peptides, adrenomedullin and proadrenomedullin N-terminal 20 peptide. Adrenomedullin is a 52 aa peptide with several functions, including vasodilation, regulation of hormone secretion, promotion of angiogenesis, and antimicrobial activity. The antimicrobial activity is antibacterial, as the peptid…	GO:0001570 (vasculogenesis), GO:0001666 (response to hypoxia), GO:0001843 (neural tube closure), GO:0002026 (regulation of the force of heart contraction), GO:0002031 (G-protein coupled receptor internalization), GO:0006171 (cAMP biosynthetic process), GO:0006701 (progesterone biosynthetic process), GO:0007165 (signal transduction), GO:0007204 (positive regulation of cytosolic calcium ion concent…				219.886	76.9173	42.2703	-0.406587	4.75386	19.1265	0.000412235	0.0120559	0.00010798	0.000115112	0.0765225	0.371353	0.00447666	-0.891133	-0.983882	0.017133	0.00038757		30.3743	30.3743	30.9584	22.3635	22.447	24.3662			0.180947	0.180947	0.206746		-0.22918	-0.224248	-0.115212
ENSG00000187098	MITF	protein_coding	melanogenesis associated transcription factor	This gene encodes a transcription factor that contains both basic helix-loop-helix and leucine zipper structural features. It regulates the differentiation and development of melanocytes retinal pigment epithelium and is also responsible for pigment cell-specific transcription of the melanogenesis enzyme genes. Heterozygous mutations in the this gene cause auditory-pigmentary syndromes, such as W…	hsa04137 (Mitophagy - animal), hsa04380 (Osteoclast differentiation), hsa04916 (Melanogenesis), hsa05200 (Pathways in cancer), hsa05202 (Transcriptional misregulation in cancer), hsa05218 (Melanoma), GO:0000122 (negative regulation of transcription from RNA polymerase II promoter), GO:0006355 (regulation of transcription, DNA-templated), GO:0006366 (transcription from RNA polymerase II promoter),…				219.881	32.4504	62.6309	-0.955255	2.14491	19.3254	0.000392617	0.0118641	2.01812e-05	2.51583e-05	0.1	0.371353	0.00881702	-0.87831	-0.922723	0.0213116	0.00872678		4.83986	5.75777	6.25844	2.16959	3.50473	3.00405			0.170775	0.352449	0.442678		-0.543286	-0.142521	-0.280095
ENSG00000089289	IGBP1	protein_coding	immunoglobulin binding protein 1	The proliferation and differentiation of B cells is dependent upon a B-cell antigen receptor (BCR) complex. Binding of antigens to specific B-cell receptors results in a tyrosine phosphorylation reaction through the BCR complex and leads to multiple signal transduction pathways. [provided by RefSeq, Jul 2008]. Publication Note: This RefSeq record includes a subset of the publications that are ava…	hsa04136 (Autophagy - other), hsa04140 (Autophagy - animal), GO:0000122 (negative regulation of transcription from RNA polymerase II promoter), GO:0007165 (signal transduction), GO:0032873 (negative regulation of stress-activated MAPK cascade), GO:0034612 (response to tumor necrosis factor), GO:0042113 (B cell activation), GO:0043154 (negative regulation of cysteine-type endopeptidase activity in…				219.829	84.8335	66.9186	-0.381751	5.41839	19.3188	0.000393249	0.0118641	0.000103102	0.000106044	0.1	0.371353	0.0157316	-0.87831	-0.932189	0.0213116	0.00674163		44.3098	49.7338	50.5682	35.2976	38.552	37.1334			0.0673381	0.227127	0.250212		-0.244895	-0.124205	-0.175577
ENSG00000070010	UFD1	protein_coding	ubiquitin recognition factor in ER associated degradation 1	The protein encoded by this gene forms a complex with two other proteins, nuclear protein localization-4 and valosin-containing protein, and this complex is necessary for the degradation of ubiquitinated proteins. In addition, this complex controls the disassembly of the mitotic spindle and the formation of a closed nuclear envelope after mitosis. Mutations in this gene have been associated with …	hsa04141 (Protein processing in endoplasmic reticulum), GO:0001501 (skeletal system development), GO:0006511 (ubiquitin-dependent protein catabolic process), GO:0016579 (protein deubiquitination), GO:0030970 (retrograde protein transport, ER to cytosol), GO:0032480 (negative regulation of type I interferon production), GO:0039536 (negative regulation of RIG-I signaling pathway), GO:0043161 (prote…				219.785	71.4403	55.021	0.446617	4.37892	19.1139	0.000413516	0.0120669	9.26213e-05	0.000100024	0.0765225	0.371353	0.0012336	0.891133	0.977938	0.017133	0.000724761		18.0243	18.0243	16.3554	24.4497	23.8655	23.1145			-0.161999	-0.161999	-0.287547		0.239497	0.207279	0.16477
ENSG00000158571	PFKFB1	protein_coding	6-phosphofructo-2-kinase/fructose-2,6-biphosphatase 1	This gene encodes a member of the family of bifunctional 6-phosphofructo-2-kinase:fructose-2,6-biphosphatase enzymes. The enzyme forms a homodimer that catalyzes both the synthesis and degradation of fructose-2,6-biphosphate using independent catalytic domains. Fructose-2,6-biphosphate is an activator of the glycolysis pathway and an inhibitor of the gluconeogenesis pathway. Consequently, regulat…	hsa00051 (Fructose and mannose metabolism), hsa04152 (AMPK signaling pathway), hsa04922 (Glucagon signaling pathway), GO:0006000 (fructose metabolic process), GO:0006003 (fructose 2,6-bisphosphate metabolic process), GO:0006094 (gluconeogenesis), GO:0006096 (glycolytic process), GO:0016311 (dephosphorylation), GO:0031100 (organ regeneration), GO:0032868 (response to insulin), GO:0033133 (positive…				219.732	16.0943	56.2855	-1.36595	1.24141	19.3066	0.000394429	0.0118728	1.16636e-05	1.64145e-05	0.1	0.371353	0.0177073	-0.87831	-0.896846	0.0213116	0.0154122		3.67162	2.41993	3.42128	1.16824	1.75236	0.751013			0.484117	0.12438	0.41899		-0.355961	-0.111844	-0.559681
ENSG00000164885	CDK5	protein_coding	cyclin dependent kinase 5		hsa04360 (Axon guidance), hsa05010 (Alzheimer disease), hsa05030 (Cocaine addiction), GO:0001764 (neuron migration), GO:0001963 (synaptic transmission, dopaminergic), GO:0006886 (intracellular protein transport), GO:0006913 (nucleocytoplasmic transport), GO:0007049 (cell cycle), GO:0007160 (cell-matrix adhesion), GO:0007268 (synaptic transmission), GO:0007416 (synapse assembly), GO:0007519 (skele…				219.635	80.1571	25.2843	-0.401729	5.0057	19.2944	0.000395605	0.0118815	9.55564e-05	9.88627e-05	0.1	0.371353	0.0119282	-0.87831	-0.963583	0.0213116	0.00196512		35.7149	36.5493	36.8831	28.9557	25.2007	28.4551			0.164881	0.196453	0.208891		-0.120045	-0.30661	-0.14357
ENSG00000128918	ALDH1A2	protein_coding	aldehyde dehydrogenase 1 family member A2	This protein belongs to the aldehyde dehydrogenase family of proteins. The product of this gene is an enzyme that catalyzes the synthesis of retinoic acid (RA) from retinaldehyde. Retinoic acid, the active derivative of vitamin A (retinol), is a hormonal signaling molecule that functions in developing and adult tissues. The studies of a similar mouse gene suggest that this enzyme and the cytochro…	hsa00830 (Retinol metabolism), hsa01100 (Metabolic pathways), GO:0001568 (blood vessel development), GO:0001822 (kidney development), GO:0001889 (liver development), GO:0001936 (regulation of endothelial cell proliferation), GO:0003007 (heart morphogenesis), GO:0006776 (vitamin A metabolic process), GO:0007494 (midgut development), GO:0008284 (positive regulation of cell proliferation), GO:000828…				219.484	68.2978	39.5166	-1.00271	4.18737	19.2755	0.000397443	0.0119019	2.47395e-05	2.6893e-05	0.1	0.371353	0.0626703	-0.87831	-0.823857	0.0213116	0.0438069		26.7861	20.4443	25.0338	7.59358	19.3595	9.09561			0.640126	0.281098	0.549515		-0.945107	0.209627	-0.73526
ENSG00000270641	TSIX	lincRNA	TSIX transcript, XIST antisense RNA	In mammals, dosage compensation of genes on the X chromosome occurs by X inactivation, which is regulated in cis by the X-inactivation center (XIC) and expression of the XIST non-coding RNA. This gene expresses a non-coding antisense transcript across the 3_ end of the XIST locus, and is coexpressed with XIST only from the inactive X chromosome. The mouse ortholog of this locus is required for im…					219.434	66.5993	100	-0.764081	4.07639	19.2691	0.000398064	0.0119019	2.604e-05	2.82668e-05	0.1	0.371353	0.0541751	-0.87831	-0.839398	0.0213116	0.0366184		20.9449	23.2814	18.8588	10.097	17.3568	9.67973			0.356776	0.496678	0.219256		-0.566755	0.111438	-0.617393
ENSG00000137133	HINT2	protein_coding	histidine triad nucleotide binding protein 2	Histidine triad proteins, such as HINT2, are nucleotide hydrolases and transferases that act on the alpha-phosphate of ribonucleotides (Brenner, 2002 [PubMed 12119013]).[supplied by OMIM, Mar 2008].	GO:0006694 (steroid biosynthetic process), GO:0006915 (apoptotic process), GO:0044240 (multicellular organismal lipid catabolic process), GO:2000757 (negative regulation of peptidyl-lysine acetylation), GO:0005730 (nucleolus), GO:0005739 (mitochondrion), GO:0000166 (nucleotide binding), GO:0016787 (hydrolase activity)				219.226	86.7116	20.9443	-0.36649	5.60269	19.243	0.000400619	0.0119515	0.000114545	0.000117598	0.1	0.371353	0.0280892	-0.87831	-0.933251	0.0213116	0.0065344		57.2439	49.9841	56.4094	43.3084	42.1402	41.4726			0.244514	0.0559175	0.224049		-0.142373	-0.18006	-0.202046
ENSG00000197958	RPL12	protein_coding	ribosomal protein L12	Ribosomes, the organelles that catalyze protein synthesis, consist of a small 40S subunit and a large 60S subunit. Together these subunits are composed of 4 RNA species and approximately 80 structurally distinct proteins. This gene encodes a ribosomal protein that is a component of the 60S subunit. The protein belongs to the L11P family of ribosomal proteins. It is located in the cytoplasm. The p…	hsa03010 (Ribosome), GO:0000027 (ribosomal large subunit assembly), GO:0000184 (nuclear-transcribed mRNA catabolic process, nonsense-mediated decay), GO:0006364 (rRNA processing), GO:0006412 (translation), GO:0006413 (translational initiation), GO:0006614 (SRP-dependent cotranslational protein targeting to membrane), GO:0019083 (viral transcription), GO:0005730 (nucleolus), GO:0005829 (cytosol), …				219.065	99.2667	23.5932	-0.285682	9.60297	19.2227	0.000402613	0.0119728	0.00022207	0.000223263	0.1	0.371353	0.00328939	-0.87831	-0.96627	0.0213116	0.00168736		873.262	835.711	853.652	675.995	734.157	692.1			0.174777	0.111515	0.142086		-0.193662	-0.0749235	-0.159793
ENSG00000129422	MTUS1	protein_coding	microtubule associated scaffold protein 1	This gene encodes a protein which contains a C-terminal domain able to interact with the angiotension II (AT2) receptor and a large coiled-coil region allowing dimerization. Multiple alternatively spliced transcript variants encoding different isoforms have been found for this gene. One of the transcript variants has been shown to encode a mitochondrial protein that acts as a tumor suppressor and…	GO:0005615 (extracellular space), GO:0005730 (nucleolus), GO:0005739 (mitochondrion), GO:0005794 (Golgi apparatus), GO:0005815 (microtubule organizing center), GO:0005819 (spindle), GO:0005874 (microtubule), GO:0005886 (plasma membrane), GO:0015630 (microtubule cytoskeleton)				218.955	65.5817	69.792	0.519099	4.01566	19.2089	0.000403977	0.0119728	5.9655e-05	6.53451e-05	0.1	0.371353	0.0107886	0.87831	0.950491	0.0213116	0.00361603		11.599	14.5196	13.3513	18.1912	18.8588	19.5263			-0.384256	-0.103577	-0.209389		0.185973	0.2329	0.278349
ENSG00000107537	PHYH	protein_coding	phytanoyl-CoA 2-hydroxylase	This gene is a member of the PhyH family and encodes a peroxisomal protein that is involved in the alpha-oxidation of 3-methyl branched fatty acids. Specifically, this protein converts phytanoyl-CoA to 2-hydroxyphytanoyl-CoA. Mutations in this gene have been associated with Refsum disease (RD) and deficient protein activity has been associated with Zellweger syndrome and rhizomelic chondrodysplas…	hsa04146 (Peroxisome), GO:0001561 (fatty acid alpha-oxidation), GO:0006103 (2-oxoglutarate metabolic process), GO:0006720 (isoprenoid metabolic process), GO:0097089 (methyl-branched fatty acid metabolic process), GO:0005739 (mitochondrion), GO:0005777 (peroxisome), GO:0005782 (peroxisomal matrix), GO:0005515 (protein binding), GO:0008198 (ferrous iron binding), GO:0031406 (carboxylic acid binding…				218.898	71.6798	38.4391	0.540734	4.39426	19.2017	0.00040469	0.0119728	6.18547e-05	6.6406e-05	0.1	0.371353	0.0939449	0.87831	0.833247	0.0213116	0.0393914		16.7726	17.2733	16.9395	21.1953	23.2814	29.7067			-0.256925	-0.218951	-0.244155		0.0482749	0.172522	0.499235
ENSG00000103942	HOMER2	protein_coding	homer scaffold protein 2	This gene encodes a member of the homer family of dendritic proteins. Members of this family regulate group 1 metabotrophic glutamate receptor function. The encoded protein is a postsynaptic density scaffolding protein. Alternative splicing results in multiple transcript variants. Two related pseudogenes have been identified on chromosome 14. [provided by RefSeq, Jun 2011].	hsa04068 (FoxO signaling pathway), hsa04724 (Glutamatergic synapse), GO:0007216 (G-protein coupled glutamate receptor signaling pathway), GO:0007605 (sensory perception of sound), GO:0008277 (regulation of G-protein coupled receptor protein signaling pathway), GO:0035584 (calcium-mediated signaling using intracellular calcium source), GO:0048148 (behavioral response to cocaine), GO:0048875 (chemi…				218.88	46.4721	71.8123	-0.670885	2.91151	19.1994	0.000404916	0.0119728	4.27197e-05	4.99988e-05	0.1	0.371353	0.00762277	-0.87831	-0.979605	0.0213116	0.000619719		8.92871	9.17905	9.01216	5.0902	6.25844	5.67432			0.249129	0.281803	0.260102		-0.375097	-0.155053	-0.260884
ENSG00000109814	UGDH	protein_coding	UDP-glucose 6-dehydrogenase	The protein encoded by this gene converts UDP-glucose to UDP-glucuronate and thereby participates in the biosynthesis of glycosaminoglycans such as hyaluronan, chondroitin sulfate, and heparan sulfate. These glycosylated compounds are common components of the extracellular matrix and likely play roles in signal transduction, cell migration, and cancer growth and metastasis. The expression of this…	hsa00040 (Pentose and glucuronate interconversions), hsa00053 (Ascorbate and aldarate metabolism), hsa00520 (Amino sugar and nucleotide sugar metabolism), hsa01100 (Metabolic pathways), GO:0001702 (gastrulation with mouth forming second), GO:0006011 (UDP-glucose metabolic process), GO:0006024 (glycosaminoglycan biosynthetic process), GO:0006065 (UDP-glucuronate biosynthetic process), GO:0055114 (…				218.78	96.7602	44.8743	0.413621	7.4657	19.1869	0.000406165	0.0119768	9.24518e-05	9.35342e-05	0.1	0.371353	0.0894632	0.87831	0.80583	0.0213116	0.0528926		152.205	140.606	161.551	169.729	229.81	205.694			-0.190843	-0.303657	-0.105952		-0.0355617	0.397248	0.238765
ENSG00000165689	ENTR1	protein_coding	endosome associated trafficking regulator 1		GO:0007049 (cell cycle), GO:0015031 (protein transport), GO:0032465 (regulation of cytokinesis), GO:0051301 (cell division), GO:1990126 (retrograde transport, endosome to plasma membrane), GO:0005768 (endosome), GO:0005769 (early endosome), GO:0030496 (midbody), GO:0030904 (retromer complex), GO:0055037 (recycling endosome), GO:0005515 (protein binding)				218.726	80.1571	31.2257	0.401729	5.0057	19.1801	0.000406842	0.0119768	0.000103413	0.000106985	0.1	0.371353	0.00426909	0.87831	0.951652	0.0213116	0.00344974		25.8682	27.9544	28.7888	37.7176	34.1294	37.3003			-0.271593	-0.167447	-0.127807		0.239562	0.102958	0.224327
ENSG00000101608	MYL12A	protein_coding	myosin light chain 12A	This gene encodes a nonsarcomeric myosin regulatory light chain. This protein is activated by phosphorylation and regulates smooth muscle and non-muscle cell contraction. This protein may also be involved in DNA damage repair by sequestering the transcriptional regulator apoptosis-antagonizing transcription factor (AATF)/Che-1 which functions as a repressor of p53-driven apoptosis. Alternate spli…	hsa04510 (Focal adhesion), hsa04530 (Tight junction), hsa04611 (Platelet activation), hsa04670 (Leukocyte transendothelial migration), hsa04810 (Regulation of actin cytoskeleton), GO:0006936 (muscle contraction), GO:0048013 (ephrin receptor signaling pathway), GO:0070527 (platelet aggregation), GO:0005829 (cytosol), GO:0016459 (myosin complex), GO:0070062 (extracellular vesicular exosome), GO:000…				218.594	93.2361	15.1601	0.435607	6.47249	19.1635	0.000408503	0.0119992	7.88124e-05	8.00667e-05	0.1	0.371353	0.103393	0.87831	0.796167	0.0213116	0.0580874		71.5132	80.4419	74.1	89.7044	94.878	121.163			-0.279487	-0.114112	-0.229594		0.0395008	0.11868	0.465013
ENSG00000168393	DTYMK	protein_coding	deoxythymidylate kinase		hsa00240 (Pyrimidine metabolism), hsa01100 (Metabolic pathways), GO:0006227 (dUDP biosynthetic process), GO:0006233 (dTDP biosynthetic process), GO:0006235 (dTTP biosynthetic process), GO:0007049 (cell cycle), GO:0008283 (cell proliferation), GO:0015949 (nucleobase-containing small molecule interconversion), GO:0043627 (response to estrogen), GO:0045445 (myoblast differentiation), GO:0046686 (res…				218.325	75.0542	17.4948	0.434907	4.62644	19.1297	0.000411906	0.0120559	9.42018e-05	0.000100739	0.1	0.371353	0.00463185	0.87831	0.94996	0.0213116	0.00369336		22.2801	19.8601	20.4443	30.0405	26.7861	27.7875			-0.112628	-0.264098	-0.226054		0.287498	0.132975	0.182307
[truncated: 12,908 more rows]
