# Supplementary material for: Activation of Polyamine Catabolism by N1,N11-Diethylnorspermine in Hepatic HepaRG Cells Induces Dedifferentiation and Mesenchymal-Like Phenotype
Source: Cells. 2018 Dec 18;7(12):275. doi: 10.3390/cells7120275 (PMC6316793; doi:10.3390/cells7120275)
Supplement: Supplementary file 1 [file cells-07-00275-s001.zip › Table S11. Integrins in all samples.xlsx]

## Sheet: Heatmap
Gene ID		Biotype	Name	RefSeq_Summary		HepaRG DENSpm	HepaRG DENSpm 3-MeSpd	HepaRG diff contr	Huh7.5	Annotation	Score	LogCPM rank (%)	Tr.Length rank (%)	LogFC	LogCPM	F	p (QLF test)	FDR (QLF test)	p (LR test)	p (Krusk-W.)	FDR (Krusk-W.)	Spearman r	Pearson r	p (Spearman)	p (Pearson)	CPMs:	50-1	50-2	50-3	50gamma-1	50gamma-2	50gamma-3	k-1-RGII	k-2-RGII	k-3-RGII	k-1-Xn	k-2-Xn	k-3-Xn			50-1	50-2	50-3	50gamma-1	50gamma-2	50gamma-3	k-1-RGII	k-2-RGII	k-3-RGII
Multicomp																											1	1	1	2	2	2	3	3	3	4	4	4
ENSG00000164171	ITGA2	protein_coding	integrin subunit alpha 2	This gene encodes the alpha subunit of a transmembrane receptor for collagens and related proteins. The encoded protein forms a heterodimer with a beta subunit and mediates the adhesion of platelets and other cell types to the extracellular matrix. Loss of the encoded protein is associated with bleeding disorder platelet-type 9. Antibodies against this protein are found in several immune disorder…						hsa04145 (Phagosome), hsa04151 (PI3K-Akt signaling pathway), hsa04510 (Focal adhesion), hsa04512 (ECM-receptor interaction), hsa04611 (Platelet activation), hsa04640 (Hematopoietic cell lineage), hsa04810 (Regulation of actin cytoskeleton), hsa05165 (Human papillomavirus infection), hsa05200 (Pathways in cancer), hsa05205 (Proteoglycans in cancer), hsa05222 (Small cell lung cancer), hsa05410 (Hyp…	68.4066	42.4683	96.835	-1.28393	0.723534	5.83656	0.0316346	0.0666783	0.01893	0.0641744	0.0876683	-0.433351	-0.628942	0.159336	0.0284602		3.34896	3.4885	2.30241	0.97678	0.6977	1.04655	1.3954	0.83724	0.34885	1.67448	0.97678	1.04655			0.656594	0.693748	0.342481	-0.188911	-0.330934	-0.155488	0.000917553	-0.258176	-0.530709
ENSG00000005884	ITGA3	protein_coding	integrin subunit alpha 3	The protein encoded by this gene belongs to the family of integrins. Integrins are heterodimeric integral membrane proteins composed of an alpha chain and a beta chain, and function as cell surface adhesion molecules. This gene encodes alpha 3 subunit, which undergoes post-translational cleavage in the extracellular domain to yield disulfide-linked light and heavy chains that join with beta 1 sub…						hsa04151 (PI3K-Akt signaling pathway), hsa04510 (Focal adhesion), hsa04512 (ECM-receptor interaction), hsa04640 (Hematopoietic cell lineage), hsa04810 (Regulation of actin cytoskeleton), hsa05165 (Human papillomavirus infection), hsa05200 (Pathways in cancer), hsa05222 (Small cell lung cancer), hsa05410 (Hypertrophic cardiomyopathy (HCM)), hsa05412 (Arrhythmogenic right ventricular cardiomyopathy…	53.7592	97.665	67.9754	-3.40204	7.22954	2.44423	0.14265	0.225546	0.0892088	0.05723	0.0804313	-0.690934	-0.765798	0.0128434	0.00368736		230.171	203.938	203.659	206.31	155.796	171.983	202.403	228.148	195.147	0.62793	0.27908	0.76747			1.78635	1.61337	1.61142	1.6299	1.22923	1.37011	1.60258	1.77373	1.55043
ENSG00000161638	ITGA5	protein_coding	integrin subunit alpha 5	The product of this gene belongs to the integrin alpha chain family. Integrins are heterodimeric integral membrane proteins composed of an alpha chain and a beta chain. This gene encodes the integrin alpha 5 chain. Alpha chain 5 undergoes post-translational cleavage in the extracellular domain to yield disulfide-linked light and heavy chains that join with beta 1 to form a fibronectin receptor. I…						hsa04145 (Phagosome), hsa04151 (PI3K-Akt signaling pathway), hsa04510 (Focal adhesion), hsa04512 (ECM-receptor interaction), hsa04640 (Hematopoietic cell lineage), hsa04810 (Regulation of actin cytoskeleton), hsa05100 (Bacterial invasion of epithelial cells), hsa05131 (Shigellosis), hsa05133 (Pertussis), hsa05165 (Human papillomavirus infection), hsa05205 (Proteoglycans in cancer), hsa05206 (Micr…	289.741	94.8828	54.5025	-3.05927	6.2103	30.8283	0.000103789	0.000744716	2.98387e-07	0.0248799	0.0507354	-0.885259	-0.950915	0.000128806	2.06597e-06		140.447	138.005	141.214	85.1194	65.3047	71.7235	65.4442	77.026	69.2816	10.0469	11.5818	11.6516			1.3353	1.31035	1.34305	0.62594	0.253653	0.385071	0.256641	0.485274	0.336475
ENSG00000091409	ITGA6	protein_coding	integrin subunit alpha 6	The ITGA6 protein product is the integrin alpha chain alpha 6. Integrins are integral cell-surface proteins composed of an alpha chain and a beta chain. A given chain may combine with multiple partners resulting in different integrins. For example, alpha 6 may combine with beta 4 in the integrin referred to as TSP180, or with beta 1 in the integrin VLA-6. Integrins are known to participate in cel…						hsa04151 (PI3K-Akt signaling pathway), hsa04510 (Focal adhesion), hsa04512 (ECM-receptor interaction), hsa04514 (Cell adhesion molecules (CAMs)), hsa04640 (Hematopoietic cell lineage), hsa04810 (Regulation of actin cytoskeleton), hsa05145 (Toxoplasmosis), hsa05165 (Human papillomavirus infection), hsa05200 (Pathways in cancer), hsa05222 (Small cell lung cancer), hsa05410 (Hypertrophic cardiomyopa…	167.98	76.2116	82.4202	1.68638	3.72417	19.3163	0.000773968	0.00339853	7.68587e-05	0.0248799	0.0507354	0.561384	0.751403	0.0575309	0.00483925		7.53516	6.55838	8.51194	8.86079	10.326	10.2562	7.25608	6.62815	7.74447	31.1872	26.094	25.9544			-0.471615	-0.627534	-0.330915	-0.283815	-0.101244	-0.109433	-0.51447	-0.61582	-0.440288
ENSG00000135424	ITGA7	protein_coding	integrin subunit alpha 7	The protein encoded by this gene belongs to the integrin alpha chain family. Integrins are heterodimeric integral membrane proteins composed of an alpha chain and a beta chain. They mediate a wide spectrum of cell-cell and cell-matrix interactions, and thus play a role in cell migration, morphologic development, differentiation, and metastasis. This protein functions as a receptor for the basemen…						hsa04151 (PI3K-Akt signaling pathway), hsa04510 (Focal adhesion), hsa04512 (ECM-receptor interaction), hsa04810 (Regulation of actin cytoskeleton), hsa05165 (Human papillomavirus infection), hsa05410 (Hypertrophic cardiomyopathy (HCM)), hsa05412 (Arrhythmogenic right ventricular cardiomyopathy (ARVC)), hsa05414 (Dilated cardiomyopathy (DCM)), GO:0007160 (cell-matrix adhesion), GO:0007229 (integri…	34.7982	82.2232	62.5398	-1.86911	4.31862	2.52159	0.136998	0.218541	0.105495	0.0248799	0.0507354	-0.280692	-0.489673	0.376845	0.106118		22.6752	18.2797	25.7451	19.6054	25.8847	21.0008	34.0477	29.8615	34.8152	1.81402	2.37218	1.67448			0.556287	0.273261	0.725457	0.364612	0.732694	0.454904	1.10313	0.925039	1.13352
ENSG00000143127	ITGA10	protein_coding	integrin subunit alpha 10	Integrins are integral transmembrane glycoproteins composed of noncovalently linked alpha and beta chains. They participate in cell adhesion as well as cell-surface mediated signalling. This gene encodes an integrin alpha chain and is expressed at high levels in chondrocytes, where it is transcriptionally regulated by AP-2epsilon and Ets-1. The protein encoded by this gene binds to collagen. Alte…						hsa04151 (PI3K-Akt signaling pathway), hsa04510 (Focal adhesion), hsa04512 (ECM-receptor interaction), hsa04810 (Regulation of actin cytoskeleton), hsa05165 (Human papillomavirus infection), hsa05410 (Hypertrophic cardiomyopathy (HCM)), hsa05412 (Arrhythmogenic right ventricular cardiomyopathy (ARVC)), hsa05414 (Dilated cardiomyopathy (DCM)), GO:0007160 (cell-matrix adhesion), GO:0007229 (integri…	41.0839	90.5268	90.8704	-3.37895	5.33097	2.15256	0.166781	0.255197	0.158946	0.0737283	0.0971811	-0.45663	-0.708048	0.135635	0.00997562		54.4903	49.2576	45.8389	62.7232	51.56	52.3275	53.9322	63.7697	47.2343	0	0.20931	0			1.21887	1.07863	0.979046	1.41515	1.14202	1.16254	1.20454	1.43829	1.02053
ENSG00000137809	ITGA11	protein_coding	integrin subunit alpha 11	This gene encodes an alpha integrin. Integrins are heterodimeric integral membrane proteins composed of an alpha chain and a beta chain. This protein contains an I domain, is expressed in muscle tissue, dimerizes with beta 1 integrin in vitro, and appears to bind collagen in this form. Therefore, the protein may be involved in attaching muscle tissue to the extracellular matrix. Alternative trans…						hsa04151 (PI3K-Akt signaling pathway), hsa04510 (Focal adhesion), hsa04512 (ECM-receptor interaction), hsa04810 (Regulation of actin cytoskeleton), hsa05165 (Human papillomavirus infection), hsa05410 (Hypertrophic cardiomyopathy (HCM)), hsa05412 (Arrhythmogenic right ventricular cardiomyopathy (ARVC)), hsa05414 (Dilated cardiomyopathy (DCM)), GO:0001649 (osteoblast differentiation), GO:0006929 (s…	328.101	23.8228	85.1337	-3.41676	-0.698293	41.1905	2.60496e-05	0.000278906	2.43138e-09	0.013249	0.0507354	-0.765207	-0.831642	0.00373005	0.000797072		1.53494	0.90701	1.18609	0.34885	0.20931	0.34885	0.41862	0.34885	0.20931	0.06977	0.06977	0.06977			0.535131	0.252981	0.385232	-0.0546004	-0.142959	-0.0546004	-0.0123709	-0.0546004	-0.142959
ENSG00000083457	ITGAE	protein_coding	integrin subunit alpha E	Integrins are heterodimeric integral membrane proteins composed of an alpha chain and a beta chain. This gene encodes an I-domain-containing alpha integrin that undergoes post-translational cleavage in the extracellular domain, yielding disulfide-linked heavy and light chains. In combination with the beta 7 integrin, this protein forms the E-cadherin binding integrin known as the human mucosal ly…						hsa04810 (Regulation of actin cytoskeleton), GO:0007155 (cell adhesion), GO:0007229 (integrin-mediated signaling pathway), GO:0030198 (extracellular matrix organization), GO:0005886 (plasma membrane), GO:0008305 (integrin complex), GO:0009897 (external side of plasma membrane), GO:0046872 (metal ion binding), R-HSA-1474244 (Homo sapiens: Extracellular matrix organization), R-HSA-216083 (Homo sapi…	141.271	87.9725	48.1681	0.820778	4.96879	11.6591	0.00478878	0.0143251	0.00924898	0.0155644	0.0507354	0.7773	0.786118	0.00292729	0.0024305		19.9542	20.8612	17.582	34.5361	35.8618	36.6292	27.6289	33.2803	28.3964	40.955	41.0247	37.3967			-0.549879	-0.491474	-0.714846	0.184947	0.236365	0.265316	-0.117371	0.134485	-0.0804775
ENSG00000005844	ITGAL	protein_coding	integrin subunit alpha L	ITGAL encodes the integrin alpha L chain. Integrins are heterodimeric integral membrane proteins composed of an alpha chain and a beta chain. This I-domain containing alpha integrin combines with the beta 2 chain (ITGB2) to form the integrin lymphocyte function-associated antigen-1 (LFA-1), which is expressed on all leukocytes. LFA-1 plays a central role in leukocyte intercellular adhesion throug…						hsa04015 (Rap1 signaling pathway), hsa04514 (Cell adhesion molecules (CAMs)), hsa04650 (Natural killer cell mediated cytotoxicity), hsa04670 (Leukocyte transendothelial migration), hsa04810 (Regulation of actin cytoskeleton), hsa05144 (Malaria), hsa05150 (Staphylococcus aureus infection), hsa05166 (Human T-cell leukemia virus 1 infection), hsa05169 (Epstein-Barr virus infection), hsa05323 (Rheuma…	594.895	30.5956	42.8012	11.7928	-0.236388	99.9144	2.31691e-07	1.79052e-05	1.36474e-38	0.013249	0.0507354	0.765207	0.770788	0.00373005	0.00334122		0	0	0	0.06977	0	0	0	0	0.06977	2.30241	3.06988	3.00011			-0.322333	-0.322333	-0.322333	-0.272863	-0.322333	-0.322333	-0.322333	-0.322333	-0.272863
ENSG00000169896	ITGAM	protein_coding	integrin subunit alpha M	This gene encodes the integrin alpha M chain. Integrins are heterodimeric integral membrane proteins composed of an alpha chain and a beta chain. This I-domain containing alpha integrin combines with the beta 2 chain (ITGB2) to form a leukocyte-specific integrin referred to as macrophage receptor 1 (_Mac-1_), or inactivated-C3b (iC3b) receptor 3 (_CR3_). The alpha M beta 2 integrin is important i…						hsa04015 (Rap1 signaling pathway), hsa04145 (Phagosome), hsa04514 (Cell adhesion molecules (CAMs)), hsa04610 (Complement and coagulation cascades), hsa04640 (Hematopoietic cell lineage), hsa04670 (Leukocyte transendothelial migration), hsa04810 (Regulation of actin cytoskeleton), hsa05133 (Pertussis), hsa05134 (Legionellosis), hsa05140 (Leishmaniasis), hsa05146 (Amoebiasis), hsa05150 (Staphylococ…	34.2881	18.9078	57.3665	-2.13133	-0.999948	2.68562	0.125907	0.20431	0.0837601	0.737063	0.740101	-0.255841	-0.49535	0.422202	0.10152		0.48839	0.06977	0.55816	0.41862	0.90701	0.41862	0.55816	0.48839	0.41862	0	0	0			0.0858628	-0.179879	0.125757	0.0448343	0.310186	0.0448343	0.125757	0.0858628	0.0448343
ENSG00000138448	ITGAV	protein_coding	integrin subunit alpha V	This gene encodes a protein that is a member of the integrin superfamily. Integrins are heterodimeric integral membrane proteins composed of an alpha chain and a beta chain. This protein undergoes post-translational cleavage to yield disulfide-linked heavy and light chains that combine with multiple integrin beta chains to form different integrins. This protein has been shown to heterodimerize wi…						hsa04145 (Phagosome), hsa04151 (PI3K-Akt signaling pathway), hsa04510 (Focal adhesion), hsa04512 (ECM-receptor interaction), hsa04514 (Cell adhesion molecules (CAMs)), hsa04810 (Regulation of actin cytoskeleton), hsa04919 (Thyroid hormone signaling pathway), hsa05163 (Human cytomegalovirus infection), hsa05165 (Human papillomavirus infection), hsa05200 (Pathways in cancer), hsa05205 (Proteoglycan…	173.525	84.3733	85.5165	-1.14154	4.52835	17.3744	0.00117035	0.00467717	0.000552988	0.05723	0.0804313	-0.690934	-0.777745	0.0128434	0.00290054		40.327	33.5594	43.0481	19.3961	15.8378	23.8613	17.1634	15.6982	13.5354	15.5587	20.7914	16.4657			0.85913	0.607779	0.949016	-0.125105	-0.387513	0.148347	-0.284095	-0.398844	-0.586893
ENSG00000150093	ITGB1	protein_coding	integrin subunit beta 1	Integrins are heterodimeric proteins made up of alpha and beta subunits. At least 18 alpha and 8 beta subunits have been described in mammals. Integrin family members are membrane receptors involved in cell adhesion and recognition in a variety of processes including embryogenesis, hemostasis, tissue repair, immune response and metastatic diffusion of tumor cells. This gene encodes a beta subunit…						hsa04015 (Rap1 signaling pathway), hsa04145 (Phagosome), hsa04151 (PI3K-Akt signaling pathway), hsa04360 (Axon guidance), hsa04510 (Focal adhesion), hsa04512 (ECM-receptor interaction), hsa04514 (Cell adhesion molecules (CAMs)), hsa04530 (Tight junction), hsa04611 (Platelet activation), hsa04670 (Leukocyte transendothelial migration), hsa04810 (Regulation of actin cytoskeleton), hsa05100 (Bacteri…	153.293	86.1707	40.9005	-0.998878	4.73775	15.1494	0.00195021	0.00699109	0.00166758	0.0823792	0.1053	-0.64775	-0.759492	0.0227518	0.00416289		41.234	36.3502	49.1878	22.8845	16.2564	30.4197	18.6286	20.931	20.3728	19.9542	21.6287	20.6519			0.674994	0.502059	0.918627	-0.121924	-0.568771	0.259697	-0.392529	-0.239875	-0.275426
ENSG00000160255	ITGB2	protein_coding	integrin subunit beta 2	This gene encodes an integrin beta chain, which combines with multiple different alpha chains to form different integrin heterodimers. Integrins are integral cell-surface proteins that participate in cell adhesion as well as cell-surface mediated signalling. The encoded protein plays an important role in immune response and defects in this gene cause leukocyte adhesion deficiency. Alternative spl…						hsa04015 (Rap1 signaling pathway), hsa04145 (Phagosome), hsa04390 (Hippo signaling pathway), hsa04514 (Cell adhesion molecules (CAMs)), hsa04610 (Complement and coagulation cascades), hsa04650 (Natural killer cell mediated cytotoxicity), hsa04670 (Leukocyte transendothelial migration), hsa04810 (Regulation of actin cytoskeleton), hsa05133 (Pertussis), hsa05134 (Legionellosis), hsa05140 (Leishmani…	128.111	68.8755	60.9702	-4.45006	3.07363	9.18172	0.00993792	0.0258393	0.00479654	0.0234195	0.0507354	-0.869771	-0.922068	0.000236115	1.98411e-05		16.0471	20.0937	17.0239	9.27941	6.06999	7.11654	7.88401	8.72125	7.04677	0.06977	0	0			1.21202	1.5039	1.28807	0.533949	0.0508963	0.226816	0.343426	0.460731	0.215732
ENSG00000132470	ITGB4	protein_coding	integrin subunit beta 4	Integrins are heterodimers comprised of alpha and beta subunits, that are noncovalently associated transmembrane glycoprotein receptors. Different combinations of alpha and beta polypeptides form complexes that vary in their ligand-binding specificities. Integrins mediate cell-matrix or cell-cell adhesion, and transduced signals that regulate gene expression and cell growth. This gene encodes the…						hsa04151 (PI3K-Akt signaling pathway), hsa04510 (Focal adhesion), hsa04512 (ECM-receptor interaction), hsa04810 (Regulation of actin cytoskeleton), hsa05165 (Human papillomavirus infection), hsa05410 (Hypertrophic cardiomyopathy (HCM)), hsa05412 (Arrhythmogenic right ventricular cardiomyopathy (ARVC)), hsa05414 (Dilated cardiomyopathy (DCM)), GO:0006914 (autophagy), GO:0007155 (cell adhesion), GO…	152.119	46.7684	86.3206	-0.986235	1.10126	12.3684	0.00394566	0.0121984	0.00155619	0.0374606	0.0609282	-0.834201	-0.818985	0.000741673	0.00111968		3.20942	2.7908	3.06988	1.67448	2.0931	1.53494	2.30241	1.46517	1.67448	1.3954	1.32563	1.53494			0.396934	0.276078	0.357763	-0.106649	0.049005	-0.162503	0.120956	-0.191263	-0.106649
ENSG00000082781	ITGB5	protein_coding	integrin subunit beta 5							hsa04145 (Phagosome), hsa04151 (PI3K-Akt signaling pathway), hsa04510 (Focal adhesion), hsa04512 (ECM-receptor interaction), hsa04810 (Regulation of actin cytoskeleton), hsa05165 (Human papillomavirus infection), hsa05205 (Proteoglycans in cancer), hsa05410 (Hypertrophic cardiomyopathy (HCM)), hsa05412 (Arrhythmogenic right ventricular cardiomyopathy (ARVC)), hsa05414 (Dilated cardiomyopathy (DCM…	204.193	46.7168	43.6957	2.13979	1.09735	17.3283	0.00118231	0.00471164	7.59545e-05	0.0170331	0.0507354	0.960159	0.910549	7.39364e-07	3.87525e-05		0.41862	0.48839	0.55816	2.37218	1.60471	2.37218	2.65126	2.44195	2.37218	2.86057	2.93034	2.93034			-0.678546	-0.637517	-0.597623	0.175623	-0.102847	0.175623	0.264892	0.198463	0.175623
ENSG00000105855	ITGB8	protein_coding	integrin subunit beta 8	This gene is a member of the integrin beta chain family and encodes a single-pass type I membrane protein with a VWFA domain and four cysteine-rich repeats. This protein noncovalently binds to an alpha subunit to form a heterodimeric integrin complex. In general, integrin complexes mediate cell-cell and cell-extracellular matrix interactions and this complex plays a role in human airway epithelia…						hsa04151 (PI3K-Akt signaling pathway), hsa04510 (Focal adhesion), hsa04512 (ECM-receptor interaction), hsa04514 (Cell adhesion molecules (CAMs)), hsa04810 (Regulation of actin cytoskeleton), hsa05165 (Human papillomavirus infection), hsa05410 (Hypertrophic cardiomyopathy (HCM)), hsa05412 (Arrhythmogenic right ventricular cardiomyopathy (ARVC)), hsa05414 (Dilated cardiomyopathy (DCM)), GO:0001573 …	9.08405	22.1114	96.4565	0.406393	-0.811503	0.157734	0.69788	0.774996	0.70828	0.137557	0.161031	0.15415	0.149475	0.63241	0.642891		0.20931	0.6977	0.83724	0.34885	0.06977	0.34885	0	0	0.13954	0.20931	0.90701	1.3954			-0.117838	0.170296	0.243054	-0.0294794	-0.211963	-0.0294794	-0.261434	-0.261434	-0.164133
ENSG00000119185	ITGB1BP1	protein_coding	integrin subunit beta 1 binding protein 1	The cytoplasmic domains of integrins are essential for cell adhesion. The protein encoded by this gene binds to the beta1 integrin cytoplasmic domain. The interaction between this protein and beta1 integrin is highly specific. Two isoforms of this protein are derived from alternatively spliced transcripts. The shorter form of this protein does not interact with the beta1 integrin cytoplasmic doma…						GO:0002043 (blood vessel endothelial cell proliferation involved in sprouting angiogenesis), GO:0006351 (transcription, DNA-templated), GO:0006469 (negative regulation of protein kinase activity), GO:0006933 (negative regulation of cell adhesion involved in substrate-bound cell migration), GO:0007160 (cell-matrix adhesion), GO:0007219 (Notch signaling pathway), GO:0007229 (integrin-mediated signa…	114.327	75.7601	44.1902	-3.02724	3.68492	19.3681	0.000765758	0.00336926	1.23617e-05	0.0237441	0.0507354	-0.2591	-0.74898	0.416106	0.00505717		41.0247	35.6525	42.2108	2.93034	2.58149	3.90712	3.62804	3.27919	3.4885	4.95367	5.02344	3.97689			2.19986	2.00744	2.2391	-0.925543	-1.03141	-0.664775	-0.734598	-0.826914	-0.770818
ENSG00000147166	ITGB1BP2	protein_coding	integrin subunit beta 1 binding protein 2							GO:0007165 (signal transduction), GO:0007517 (muscle organ development), GO:0030018 (Z disc), GO:0005178 (integrin binding), GO:0005509 (calcium ion binding), GO:0005515 (protein binding), GO:0008270 (zinc ion binding), GO:0017124 (SH3 domain binding)	37.5526	37.8069	34.7768	-0.942593	0.32198	2.44937	0.142266	0.225106	0.135221	0.0321093	0.0566986	-0.33644	-0.452093	0.284941	0.140062		0.90701	1.04655	1.18609	1.67448	1.3954	1.3954	1.60471	1.67448	1.11632	0.27908	0.55816	0.48839			-0.0812339	-0.0135936	0.051017	0.25677	0.142811	0.142811	0.229113	0.25677	0.0190734
ENSG00000142856	ITGB3BP	protein_coding	integrin subunit beta 3 binding protein	This gene encodes a transcriptional coregulator that binds to and enhances the activity of members of the nuclear receptor families, thyroid hormone receptors and retinoid X receptors. This protein also acts as a corepressor of NF-kappaB-dependent signaling. This protein induces apoptosis in breast cancer cells through a caspase 2-mediated signaling pathway. This protein is also a component of th…						GO:0006351 (transcription, DNA-templated), GO:0006355 (regulation of transcription, DNA-templated), GO:0006915 (apoptotic process), GO:0007062 (sister chromatid cohesion), GO:0007067 (mitotic nuclear division), GO:0007155 (cell adhesion), GO:0007165 (signal transduction), GO:0034080 (CENP-A containing nucleosome assembly), GO:0043065 (positive regulation of apoptotic process), GO:0051301 (cell di…	219.965	75.4762	31.2978	1.87868	3.6586	24.3605	0.000296124	0.00163532	9.30948e-06	0.0240833	0.0507354	0.702959	0.769206	0.0107726	0.00344816		5.86068	7.18631	7.25608	7.81424	7.88401	9.34918	7.81424	6.13976	7.32585	31.6756	24.8381	26.7219			-0.666517	-0.441685	-0.43077	-0.346294	-0.336074	-0.136655	-0.346294	-0.616185	-0.419936
[truncated: 3 more columns]

## Sheet: INTEGRINS
Gene ID	Symbol	Biotype	Name	RefSeq_Summary		Annotation	Score	LogCPM rank (%)	Tr.Length rank (%)	LogFC	LogCPM	F	p (QLF test)	FDR (QLF test)	p (LR test)	p (Krusk-W.)	FDR (Krusk-W.)	Spearman r	Pearson r	p (Spearman)	p (Pearson)	CPMs:	HepaRG_DENSpm_rep1	HepaRG_DENSpm_rep2	HepaRG_DENSpm_rep3	HepaRG_DENSpm+3-MeSpd_rep1	HepaRG_DENSpm+3-MeSpd_rep2	HepaRG_DENSpm+3-MeSpd_rep3	HepaRG_diff_contr_rep1	HepaRG_diff_contr_rep2	HepaRG_diff_contr_rep3	Huh7.5_rep1	Huh7.5_rep2	Huh7.5_rep3
Multicomp																							1	1	1	2	2	2	3	3	3	4	4	4
ENSG00000164171	ITGA2	protein_coding	integrin subunit alpha 2	This gene encodes the alpha subunit of a transmembrane receptor for collagens and related proteins. The encoded protein forms a heterodimer with a beta subunit and mediates the adhesion of platelets and other cell types to the extracellular matrix. Loss of the encoded protein is associated with bleeding disorder platelet-type 9. Antibodies against this protein are found in several immune disorder…		hsa04145 (Phagosome), hsa04151 (PI3K-Akt signaling pathway), hsa04510 (Focal adhesion), hsa04512 (ECM-receptor interaction), hsa04611 (Platelet activation), hsa04640 (Hematopoietic cell lineage), hsa04810 (Regulation of actin cytoskeleton), hsa05165 (Human papillomavirus infection), hsa05200 (Pathways in cancer), hsa05205 (Proteoglycans in cancer), hsa05222 (Small cell lung cancer), hsa05410 (Hyp…	68.4066	42.4683	96.835	-1.28393	0.723534	5.83656	0.0316346	0.0666783	0.01893	0.0641744	0.0876683	-0.433351	-0.628942	0.159336	0.0284602		3.34896	3.4885	2.30241	0.97678	0.6977	1.04655	1.3954	0.83724	0.34885	1.67448	0.97678	1.04655
ENSG00000005884	ITGA3	protein_coding	integrin subunit alpha 3	The protein encoded by this gene belongs to the family of integrins. Integrins are heterodimeric integral membrane proteins composed of an alpha chain and a beta chain, and function as cell surface adhesion molecules. This gene encodes alpha 3 subunit, which undergoes post-translational cleavage in the extracellular domain to yield disulfide-linked light and heavy chains that join with beta 1 sub…		hsa04151 (PI3K-Akt signaling pathway), hsa04510 (Focal adhesion), hsa04512 (ECM-receptor interaction), hsa04640 (Hematopoietic cell lineage), hsa04810 (Regulation of actin cytoskeleton), hsa05165 (Human papillomavirus infection), hsa05200 (Pathways in cancer), hsa05222 (Small cell lung cancer), hsa05410 (Hypertrophic cardiomyopathy (HCM)), hsa05412 (Arrhythmogenic right ventricular cardiomyopathy…	53.7592	97.665	67.9754	-3.40204	7.22954	2.44423	0.14265	0.225546	0.0892088	0.05723	0.0804313	-0.690934	-0.765798	0.0128434	0.00368736		230.171	203.938	203.659	206.31	155.796	171.983	202.403	228.148	195.147	0.62793	0.27908	0.76747
ENSG00000161638	ITGA5	protein_coding	integrin subunit alpha 5	The product of this gene belongs to the integrin alpha chain family. Integrins are heterodimeric integral membrane proteins composed of an alpha chain and a beta chain. This gene encodes the integrin alpha 5 chain. Alpha chain 5 undergoes post-translational cleavage in the extracellular domain to yield disulfide-linked light and heavy chains that join with beta 1 to form a fibronectin receptor. I…		hsa04145 (Phagosome), hsa04151 (PI3K-Akt signaling pathway), hsa04510 (Focal adhesion), hsa04512 (ECM-receptor interaction), hsa04640 (Hematopoietic cell lineage), hsa04810 (Regulation of actin cytoskeleton), hsa05100 (Bacterial invasion of epithelial cells), hsa05131 (Shigellosis), hsa05133 (Pertussis), hsa05165 (Human papillomavirus infection), hsa05205 (Proteoglycans in cancer), hsa05206 (Micr…	289.741	94.8828	54.5025	-3.05927	6.2103	30.8283	0.000103789	0.000744716	2.98387e-07	0.0248799	0.0507354	-0.885259	-0.950915	0.000128806	2.06597e-06		140.447	138.005	141.214	85.1194	65.3047	71.7235	65.4442	77.026	69.2816	10.0469	11.5818	11.6516
ENSG00000091409	ITGA6	protein_coding	integrin subunit alpha 6	The ITGA6 protein product is the integrin alpha chain alpha 6. Integrins are integral cell-surface proteins composed of an alpha chain and a beta chain. A given chain may combine with multiple partners resulting in different integrins. For example, alpha 6 may combine with beta 4 in the integrin referred to as TSP180, or with beta 1 in the integrin VLA-6. Integrins are known to participate in cel…		hsa04151 (PI3K-Akt signaling pathway), hsa04510 (Focal adhesion), hsa04512 (ECM-receptor interaction), hsa04514 (Cell adhesion molecules (CAMs)), hsa04640 (Hematopoietic cell lineage), hsa04810 (Regulation of actin cytoskeleton), hsa05145 (Toxoplasmosis), hsa05165 (Human papillomavirus infection), hsa05200 (Pathways in cancer), hsa05222 (Small cell lung cancer), hsa05410 (Hypertrophic cardiomyopa…	167.98	76.2116	82.4202	1.68638	3.72417	19.3163	0.000773968	0.00339853	7.68587e-05	0.0248799	0.0507354	0.561384	0.751403	0.0575309	0.00483925		7.53516	6.55838	8.51194	8.86079	10.326	10.2562	7.25608	6.62815	7.74447	31.1872	26.094	25.9544
ENSG00000135424	ITGA7	protein_coding	integrin subunit alpha 7	The protein encoded by this gene belongs to the integrin alpha chain family. Integrins are heterodimeric integral membrane proteins composed of an alpha chain and a beta chain. They mediate a wide spectrum of cell-cell and cell-matrix interactions, and thus play a role in cell migration, morphologic development, differentiation, and metastasis. This protein functions as a receptor for the basemen…		hsa04151 (PI3K-Akt signaling pathway), hsa04510 (Focal adhesion), hsa04512 (ECM-receptor interaction), hsa04810 (Regulation of actin cytoskeleton), hsa05165 (Human papillomavirus infection), hsa05410 (Hypertrophic cardiomyopathy (HCM)), hsa05412 (Arrhythmogenic right ventricular cardiomyopathy (ARVC)), hsa05414 (Dilated cardiomyopathy (DCM)), GO:0007160 (cell-matrix adhesion), GO:0007229 (integri…	34.7982	82.2232	62.5398	-1.86911	4.31862	2.52159	0.136998	0.218541	0.105495	0.0248799	0.0507354	-0.280692	-0.489673	0.376845	0.106118		22.6752	18.2797	25.7451	19.6054	25.8847	21.0008	34.0477	29.8615	34.8152	1.81402	2.37218	1.67448
ENSG00000143127	ITGA10	protein_coding	integrin subunit alpha 10	Integrins are integral transmembrane glycoproteins composed of noncovalently linked alpha and beta chains. They participate in cell adhesion as well as cell-surface mediated signalling. This gene encodes an integrin alpha chain and is expressed at high levels in chondrocytes, where it is transcriptionally regulated by AP-2epsilon and Ets-1. The protein encoded by this gene binds to collagen. Alte…		hsa04151 (PI3K-Akt signaling pathway), hsa04510 (Focal adhesion), hsa04512 (ECM-receptor interaction), hsa04810 (Regulation of actin cytoskeleton), hsa05165 (Human papillomavirus infection), hsa05410 (Hypertrophic cardiomyopathy (HCM)), hsa05412 (Arrhythmogenic right ventricular cardiomyopathy (ARVC)), hsa05414 (Dilated cardiomyopathy (DCM)), GO:0007160 (cell-matrix adhesion), GO:0007229 (integri…	41.0839	90.5268	90.8704	-3.37895	5.33097	2.15256	0.166781	0.255197	0.158946	0.0737283	0.0971811	-0.45663	-0.708048	0.135635	0.00997562		54.4903	49.2576	45.8389	62.7232	51.56	52.3275	53.9322	63.7697	47.2343	0	0.20931	0
ENSG00000137809	ITGA11	protein_coding	integrin subunit alpha 11	This gene encodes an alpha integrin. Integrins are heterodimeric integral membrane proteins composed of an alpha chain and a beta chain. This protein contains an I domain, is expressed in muscle tissue, dimerizes with beta 1 integrin in vitro, and appears to bind collagen in this form. Therefore, the protein may be involved in attaching muscle tissue to the extracellular matrix. Alternative trans…		hsa04151 (PI3K-Akt signaling pathway), hsa04510 (Focal adhesion), hsa04512 (ECM-receptor interaction), hsa04810 (Regulation of actin cytoskeleton), hsa05165 (Human papillomavirus infection), hsa05410 (Hypertrophic cardiomyopathy (HCM)), hsa05412 (Arrhythmogenic right ventricular cardiomyopathy (ARVC)), hsa05414 (Dilated cardiomyopathy (DCM)), GO:0001649 (osteoblast differentiation), GO:0006929 (s…	328.101	23.8228	85.1337	-3.41676	-0.698293	41.1905	2.60496e-05	0.000278906	2.43138e-09	0.013249	0.0507354	-0.765207	-0.831642	0.00373005	0.000797072		1.53494	0.90701	1.18609	0.34885	0.20931	0.34885	0.41862	0.34885	0.20931	0.06977	0.06977	0.06977
ENSG00000083457	ITGAE	protein_coding	integrin subunit alpha E	Integrins are heterodimeric integral membrane proteins composed of an alpha chain and a beta chain. This gene encodes an I-domain-containing alpha integrin that undergoes post-translational cleavage in the extracellular domain, yielding disulfide-linked heavy and light chains. In combination with the beta 7 integrin, this protein forms the E-cadherin binding integrin known as the human mucosal ly…		hsa04810 (Regulation of actin cytoskeleton), GO:0007155 (cell adhesion), GO:0007229 (integrin-mediated signaling pathway), GO:0030198 (extracellular matrix organization), GO:0005886 (plasma membrane), GO:0008305 (integrin complex), GO:0009897 (external side of plasma membrane), GO:0046872 (metal ion binding), R-HSA-1474244 (Homo sapiens: Extracellular matrix organization), R-HSA-216083 (Homo sapi…	141.271	87.9725	48.1681	0.820778	4.96879	11.6591	0.00478878	0.0143251	0.00924898	0.0155644	0.0507354	0.7773	0.786118	0.00292729	0.0024305		19.9542	20.8612	17.582	34.5361	35.8618	36.6292	27.6289	33.2803	28.3964	40.955	41.0247	37.3967
ENSG00000005844	ITGAL	protein_coding	integrin subunit alpha L	ITGAL encodes the integrin alpha L chain. Integrins are heterodimeric integral membrane proteins composed of an alpha chain and a beta chain. This I-domain containing alpha integrin combines with the beta 2 chain (ITGB2) to form the integrin lymphocyte function-associated antigen-1 (LFA-1), which is expressed on all leukocytes. LFA-1 plays a central role in leukocyte intercellular adhesion throug…		hsa04015 (Rap1 signaling pathway), hsa04514 (Cell adhesion molecules (CAMs)), hsa04650 (Natural killer cell mediated cytotoxicity), hsa04670 (Leukocyte transendothelial migration), hsa04810 (Regulation of actin cytoskeleton), hsa05144 (Malaria), hsa05150 (Staphylococcus aureus infection), hsa05166 (Human T-cell leukemia virus 1 infection), hsa05169 (Epstein-Barr virus infection), hsa05323 (Rheuma…	594.895	30.5956	42.8012	11.7928	-0.236388	99.9144	2.31691e-07	1.79052e-05	1.36474e-38	0.013249	0.0507354	0.765207	0.770788	0.00373005	0.00334122		0	0	0	0.06977	0	0	0	0	0.06977	2.30241	3.06988	3.00011
ENSG00000169896	ITGAM	protein_coding	integrin subunit alpha M	This gene encodes the integrin alpha M chain. Integrins are heterodimeric integral membrane proteins composed of an alpha chain and a beta chain. This I-domain containing alpha integrin combines with the beta 2 chain (ITGB2) to form a leukocyte-specific integrin referred to as macrophage receptor 1 (_Mac-1_), or inactivated-C3b (iC3b) receptor 3 (_CR3_). The alpha M beta 2 integrin is important i…		hsa04015 (Rap1 signaling pathway), hsa04145 (Phagosome), hsa04514 (Cell adhesion molecules (CAMs)), hsa04610 (Complement and coagulation cascades), hsa04640 (Hematopoietic cell lineage), hsa04670 (Leukocyte transendothelial migration), hsa04810 (Regulation of actin cytoskeleton), hsa05133 (Pertussis), hsa05134 (Legionellosis), hsa05140 (Leishmaniasis), hsa05146 (Amoebiasis), hsa05150 (Staphylococ…	34.2881	18.9078	57.3665	-2.13133	-0.999948	2.68562	0.125907	0.20431	0.0837601	0.737063	0.740101	-0.255841	-0.49535	0.422202	0.10152		0.48839	0.06977	0.55816	0.41862	0.90701	0.41862	0.55816	0.48839	0.41862	0	0	0
ENSG00000138448	ITGAV	protein_coding	integrin subunit alpha V	This gene encodes a protein that is a member of the integrin superfamily. Integrins are heterodimeric integral membrane proteins composed of an alpha chain and a beta chain. This protein undergoes post-translational cleavage to yield disulfide-linked heavy and light chains that combine with multiple integrin beta chains to form different integrins. This protein has been shown to heterodimerize wi…		hsa04145 (Phagosome), hsa04151 (PI3K-Akt signaling pathway), hsa04510 (Focal adhesion), hsa04512 (ECM-receptor interaction), hsa04514 (Cell adhesion molecules (CAMs)), hsa04810 (Regulation of actin cytoskeleton), hsa04919 (Thyroid hormone signaling pathway), hsa05163 (Human cytomegalovirus infection), hsa05165 (Human papillomavirus infection), hsa05200 (Pathways in cancer), hsa05205 (Proteoglycan…	173.525	84.3733	85.5165	-1.14154	4.52835	17.3744	0.00117035	0.00467717	0.000552988	0.05723	0.0804313	-0.690934	-0.777745	0.0128434	0.00290054		40.327	33.5594	43.0481	19.3961	15.8378	23.8613	17.1634	15.6982	13.5354	15.5587	20.7914	16.4657
ENSG00000150093	ITGB1	protein_coding	integrin subunit beta 1	Integrins are heterodimeric proteins made up of alpha and beta subunits. At least 18 alpha and 8 beta subunits have been described in mammals. Integrin family members are membrane receptors involved in cell adhesion and recognition in a variety of processes including embryogenesis, hemostasis, tissue repair, immune response and metastatic diffusion of tumor cells. This gene encodes a beta subunit…		hsa04015 (Rap1 signaling pathway), hsa04145 (Phagosome), hsa04151 (PI3K-Akt signaling pathway), hsa04360 (Axon guidance), hsa04510 (Focal adhesion), hsa04512 (ECM-receptor interaction), hsa04514 (Cell adhesion molecules (CAMs)), hsa04530 (Tight junction), hsa04611 (Platelet activation), hsa04670 (Leukocyte transendothelial migration), hsa04810 (Regulation of actin cytoskeleton), hsa05100 (Bacteri…	153.293	86.1707	40.9005	-0.998878	4.73775	15.1494	0.00195021	0.00699109	0.00166758	0.0823792	0.1053	-0.64775	-0.759492	0.0227518	0.00416289		41.234	36.3502	49.1878	22.8845	16.2564	30.4197	18.6286	20.931	20.3728	19.9542	21.6287	20.6519
ENSG00000160255	ITGB2	protein_coding	integrin subunit beta 2	This gene encodes an integrin beta chain, which combines with multiple different alpha chains to form different integrin heterodimers. Integrins are integral cell-surface proteins that participate in cell adhesion as well as cell-surface mediated signalling. The encoded protein plays an important role in immune response and defects in this gene cause leukocyte adhesion deficiency. Alternative spl…		hsa04015 (Rap1 signaling pathway), hsa04145 (Phagosome), hsa04390 (Hippo signaling pathway), hsa04514 (Cell adhesion molecules (CAMs)), hsa04610 (Complement and coagulation cascades), hsa04650 (Natural killer cell mediated cytotoxicity), hsa04670 (Leukocyte transendothelial migration), hsa04810 (Regulation of actin cytoskeleton), hsa05133 (Pertussis), hsa05134 (Legionellosis), hsa05140 (Leishmani…	128.111	68.8755	60.9702	-4.45006	3.07363	9.18172	0.00993792	0.0258393	0.00479654	0.0234195	0.0507354	-0.869771	-0.922068	0.000236115	1.98411e-05		16.0471	20.0937	17.0239	9.27941	6.06999	7.11654	7.88401	8.72125	7.04677	0.06977	0	0
ENSG00000132470	ITGB4	protein_coding	integrin subunit beta 4	Integrins are heterodimers comprised of alpha and beta subunits, that are noncovalently associated transmembrane glycoprotein receptors. Different combinations of alpha and beta polypeptides form complexes that vary in their ligand-binding specificities. Integrins mediate cell-matrix or cell-cell adhesion, and transduced signals that regulate gene expression and cell growth. This gene encodes the…		hsa04151 (PI3K-Akt signaling pathway), hsa04510 (Focal adhesion), hsa04512 (ECM-receptor interaction), hsa04810 (Regulation of actin cytoskeleton), hsa05165 (Human papillomavirus infection), hsa05410 (Hypertrophic cardiomyopathy (HCM)), hsa05412 (Arrhythmogenic right ventricular cardiomyopathy (ARVC)), hsa05414 (Dilated cardiomyopathy (DCM)), GO:0006914 (autophagy), GO:0007155 (cell adhesion), GO…	152.119	46.7684	86.3206	-0.986235	1.10126	12.3684	0.00394566	0.0121984	0.00155619	0.0374606	0.0609282	-0.834201	-0.818985	0.000741673	0.00111968		3.20942	2.7908	3.06988	1.67448	2.0931	1.53494	2.30241	1.46517	1.67448	1.3954	1.32563	1.53494
ENSG00000082781	ITGB5	protein_coding	integrin subunit beta 5			hsa04145 (Phagosome), hsa04151 (PI3K-Akt signaling pathway), hsa04510 (Focal adhesion), hsa04512 (ECM-receptor interaction), hsa04810 (Regulation of actin cytoskeleton), hsa05165 (Human papillomavirus infection), hsa05205 (Proteoglycans in cancer), hsa05410 (Hypertrophic cardiomyopathy (HCM)), hsa05412 (Arrhythmogenic right ventricular cardiomyopathy (ARVC)), hsa05414 (Dilated cardiomyopathy (DCM…	204.193	46.7168	43.6957	2.13979	1.09735	17.3283	0.00118231	0.00471164	7.59545e-05	0.0170331	0.0507354	0.960159	0.910549	7.39364e-07	3.87525e-05		0.41862	0.48839	0.55816	2.37218	1.60471	2.37218	2.65126	2.44195	2.37218	2.86057	2.93034	2.93034
ENSG00000105855	ITGB8	protein_coding	integrin subunit beta 8	This gene is a member of the integrin beta chain family and encodes a single-pass type I membrane protein with a VWFA domain and four cysteine-rich repeats. This protein noncovalently binds to an alpha subunit to form a heterodimeric integrin complex. In general, integrin complexes mediate cell-cell and cell-extracellular matrix interactions and this complex plays a role in human airway epithelia…		hsa04151 (PI3K-Akt signaling pathway), hsa04510 (Focal adhesion), hsa04512 (ECM-receptor interaction), hsa04514 (Cell adhesion molecules (CAMs)), hsa04810 (Regulation of actin cytoskeleton), hsa05165 (Human papillomavirus infection), hsa05410 (Hypertrophic cardiomyopathy (HCM)), hsa05412 (Arrhythmogenic right ventricular cardiomyopathy (ARVC)), hsa05414 (Dilated cardiomyopathy (DCM)), GO:0001573 …	9.08405	22.1114	96.4565	0.406393	-0.811503	0.157734	0.69788	0.774996	0.70828	0.137557	0.161031	0.15415	0.149475	0.63241	0.642891		0.20931	0.6977	0.83724	0.34885	0.06977	0.34885	0	0	0.13954	0.20931	0.90701	1.3954
