# Supplementary material for: Activation of Polyamine Catabolism by N1,N11-Diethylnorspermine in Hepatic HepaRG Cells Induces Dedifferentiation and Mesenchymal-Like Phenotype
Source: Cells. 2018 Dec 18;7(12):275. doi: 10.3390/cells7120275 (PMC6316793; doi:10.3390/cells7120275)
Supplement: Supplementary file 1 [file cells-07-00275-s001.zip › Table S5. All analyses - Summary expression info.xlsx, joint lite, LogFC table.xlsx]

## Sheet: Joint data (1)
								HepaRG vs Huh7.5		HepaRG(d) DENSpm vs control		HepaRG(d) DENSpm vs DENSpm+MeSpd		HepaRG(d) DENSpm+MeSpd vs control
Gene ID	Symbol	Biotype	Name	LogCPM (mean)	RefSeq Summary			LogFC		LogFC		LogFC		LogFC
ENSG00000169715	MT1E	protein_coding	metallothionein 1E	8.64618				5.50705		-3.34633		2.43153		-0.959292
ENSG00000171564	FGB	protein_coding	fibrinogen beta chain	12.2796	The protein encoded by this gene is the beta component of fibrinogen, a blood-borne glycoprotein comprised of three pairs of nonidentical polypeptide chains. Following vascular injury, fibrinogen is cleaved by thrombin to form fibrin which is the most abundant component of blood clots. In addition, various cleavage products of fibrinogen and fibrin regulate cell adhesion and spreading, display va…			3.55493		-2.95313		3.61309		0.55069
ENSG00000157514	TSC22D3	protein_coding	TSC22 domain family member 3	9.84469	The protein encoded by this gene shares significant sequence identity with the murine TSC-22 and Drosophila shs, both of which are leucine zipper proteins, that function as transcriptional regulators. The expression of this gene is stimulated by glucocorticoids and interleukin 10, and it appears to play a key role in the anti-inflammatory and immunosuppressive effects of this steroid and chemokin…			5.51324		2.39786		-1.68817		0.600712
ENSG00000248527	MTATP6P1	unprocessed_pseudogene	mitochondrially encoded ATP synthase 6 pseudogene 1	12.0643				2.54798		-3.05974		4.03397		0.927334
ENSG00000116285	ERRFI1	protein_coding	ERBB receptor feedback inhibitor 1	9.2276	ERRFI1 is a cytoplasmic protein whose expression is upregulated with cell growth (Wick et al., 1995 [PubMed 7641805]). It shares significant homology with the protein product of rat gene-33, which is induced during cell stress and mediates cell signaling (Makkinje et al., 2000 [PubMed 10749885]; Fiorentino et al., 2000 [PubMed 11003669]).[supplied by OMIM, Mar 2008]. Publication Note: This RefSeq…			2.46619		2.7778		-2.11429		0.579541
ENSG00000171557	FGG	protein_coding	fibrinogen gamma chain	12.2116	The protein encoded by this gene is the gamma component of fibrinogen, a blood-borne glycoprotein comprised of three pairs of nonidentical polypeptide chains. Following vascular injury, fibrinogen is cleaved by thrombin to form fibrin which is the most abundant component of blood clots. In addition, various cleavage products of fibrinogen and fibrin regulate cell adhesion and spreading, display v…			4.81862		-2.10851		2.73751		0.520066
ENSG00000100906	NFKBIA	protein_coding	NFKB inhibitor alpha	8.3778	This gene encodes a member of the NF-kappa-B inhibitor family, which contain multiple ankrin repeat domains. The encoded protein interacts with REL dimers to inhibit NF-kappa-B/REL complexes which are involved in inflammatory responses. The encoded protein moves between the cytoplasm and the nucleus via a nuclear localization signal and CRM1-mediated nuclear export. Mutations in this gene have be…			2.45999		3.53253		-2.96069		0.448809
ENSG00000164266	SPINK1	protein_coding	serine peptidase inhibitor, Kazal type 1	9.01091	The protein encoded by this gene is a trypsin inhibitor, which is secreted from pancreatic acinar cells into pancreatic juice. It is thought to function in the prevention of trypsin-catalyzed premature activation of zymogens within the pancreas and the pancreatic duct. Mutations in this gene are associated with hereditary pancreatitis and tropical calcific pancreatitis. [provided by RefSeq, Oct 2…			-3.88002		-4.57167		5.81398		1.41796
ENSG00000091583	APOH	protein_coding	apolipoprotein H	8.59032	Apolipoprotein H has been implicated in a variety of physiologic pathways including lipoprotein metabolism, coagulation, and the production of antiphospholipid autoantibodies. APOH may be a required cofactor for anionic phospholipid binding by the antiphospholipid autoantibodies found in sera of many patients with lupus and primary antiphospholipid syndrome, but it does not seem to be required fo…			3.47439		-4.27904		4.76263		0.443459
ENSG00000196136	SERPINA3	protein_coding	serpin family A member 3	9.73049	The protein encoded by this gene is a plasma protease inhibitor and member of the serine protease inhibitor class. Polymorphisms in this protein appear to be tissue specific and influence protease targeting. Variations in this protein_s sequence have been implicated in Alzheimer_s disease, and deficiency of this protein has been associated with liver disease. Mutations have been identified in pat…			9.53769		-1.73558		2.26264		0.442596
ENSG00000157303	SUSD3	protein_coding	sushi domain containing 3	5.68319				8.86019		-3.28643		2.78229		-0.509336
ENSG00000277599	RF01957	misc_RNA		7.92475				5.20478		-2.41711		3.13522		0.572418
ENSG00000164825	DEFB1	protein_coding	defensin beta 1	4.7971	Defensins form a family of microbicidal and cytotoxic peptides made by neutrophils. Members of the defensin family are highly similar in protein sequence. This gene encodes defensin, beta 1, an antimicrobial peptide implicated in the resistance of epithelial surfaces to microbial colonization. This gene maps in close proximity to defensin family member, defensin, alpha 1 and has been implicated i…			10.9496		-3.27926		2.4368		-0.734734
ENSG00000196502	SULT1A1	protein_coding	sulfotransferase family 1A member 1	5.03532	Sulfotransferase enzymes catalyze the sulfate conjugation of many hormones, neurotransmitters, drugs, and xenobiotic compounds. These cytosolic enzymes are different in their tissue distributions and substrate specificities. The gene structure (number and length of exons) is similar among family members. This gene encodes one of two phenol sulfotransferases with thermostable enzyme activity. Mult…			3.60574		-4.04195		3.23648		-0.717953
ENSG00000130066	SAT1	protein_coding	spermidine/spermine N1-acetyltransferase 1	9.35343	The protein encoded by this gene belongs to the acetyltransferase family, and is a rate-limiting enzyme in the catabolic pathway of polyamine metabolism. It catalyzes the acetylation of spermidine and spermine, and is involved in the regulation of the intracellular concentration of polyamines and their transport out of cells. Defects in this gene are associated with keratosis follicularis spinulo…			1.76973		3.0179		-2.25122		0.644143
ENSG00000275741	AL162497.1	antisense		nan						6.58237		-6.79884
ENSG00000172482	AGXT	protein_coding	alanine--glyoxylate and serine--pyruvate aminotransferase	6.5882	This gene is expressed only in the liver and the encoded protein is localized mostly in the peroxisomes, where it is involved in glyoxylate detoxification. Mutations in this gene, some of which alter subcellular targetting, have been associated with type I primary hyperoxaluria. [provided by RefSeq, Jul 2008]. Publication Note: This RefSeq record includes a subset of the publications that are ava…			7.15423		-6.45492		5.68942		-0.658396
ENSG00000179222	MAGED1	protein_coding	MAGE family member D1	5.50147	This gene is a member of the melanoma antigen gene (MAGE) family. Most of the genes of this family encode tumor specific antigens that are not expressed in normal adult tissues except testis. Although the protein encoded by this gene shares strong homology with members of the MAGE family, it is expressed in almost all normal adult tissues. This gene has been demonstrated to be involved in the p75…			9.5508		-3.1458		2.71482		-0.347872
ENSG00000171560	FGA	protein_coding	fibrinogen alpha chain	12.326	The protein encoded by this gene is the alpha component of fibrinogen, a blood-borne glycoprotein comprised of three pairs of nonidentical polypeptide chains. Following vascular injury, fibrinogen is cleaved by thrombin to form fibrin which is the most abundant component of blood clots. In addition, various cleavage products of fibrinogen and fibrin regulate cell adhesion and spreading, display v…			5.39856		-3.7416		4.16536		0.346396
ENSG00000164237	CMBL	protein_coding	carboxymethylenebutenolidase homolog	6.87389	CMBL (EC 3.1.1.45) is a cysteine hydrolase of the dienelactone hydrolase family that is highly expressed in liver cytosol. CMBL preferentially cleaves cyclic esters, and it activates medoxomil-ester prodrugs in which the medoxomil moiety is linked to an oxygen atom (Ishizuka et al., 2010 [PubMed 20177059]).[supplied by OMIM, Apr 2010].			5.67105		-1.86348		1.98453		0.354296
ENSG00000144908	ALDH1L1	protein_coding	aldehyde dehydrogenase 1 family member L1	7.1655	The protein encoded by this gene catalyzes the conversion of 10-formyltetrahydrofolate, nicotinamide adenine dinucleotide phosphate (NADP+), and water to tetrahydrofolate, NADPH, and carbon dioxide. The encoded protein belongs to the aldehyde dehydrogenase family. Loss of function or expression of this gene is associated with decreased apoptosis, increased cell motility, and cancer progression. T…			11.6029		-2.71007		2.10755		-0.65514
ENSG00000168765	GSTM4	protein_coding	glutathione S-transferase mu 4	5.6171	Cytosolic and membrane-bound forms of glutathione S-transferase are encoded by two distinct supergene families. At present, eight distinct classes of the soluble cytoplasmic mammalian glutathione S-transferases have been identified: alpha, kappa, mu, omega, pi, sigma, theta and zeta. This gene encodes a glutathione S-transferase that belongs to the mu class. The mu class of enzymes functions in t…			3.115		-2.86467		2.07322		-0.782087
ENSG00000106853	PTGR1	protein_coding	prostaglandin reductase 1	9.52964	This gene encodes an enzyme that is involved in the inactivation of the chemotactic factor, leukotriene B4. The encoded protein specifically catalyzes the NADP+ dependent conversion of leukotriene B4 to 12-oxo-leukotriene B4. A pseudogene of this gene is found on chromosome 1. Alternative splicing results in multiple transcript variants. [provided by RefSeq, Mar 2009].			4.30237		-1.40388		2.00803		0.495767
ENSG00000198712	MT-CO2	protein_coding	mitochondrially encoded cytochrome c oxidase II	14.8478				2.9765		-3.23635		3.8561		0.572619
ENSG00000137700	SLC37A4	protein_coding	solute carrier family 37 member 4	6.68801	This gene regulates glucose-6-phosphate transport from the cytoplasm to the lumen of the endoplasmic reticulum, in order to maintain glucose homeostasis. It also plays a role in ATP-mediated calcium sequestration in the lumen of the endoplasmic reticulum. Mutations in this gene have been associated with various forms of glycogen storage disease. Alternative splicing in this gene results in multip…			2.77894		-2.96865		2.28775		-0.553665
ENSG00000160868	CYP3A4	protein_coding	cytochrome P450 family 3 subfamily A member 4	8.96311	This gene encodes a member of the cytochrome P450 superfamily of enzymes. The cytochrome P450 proteins are monooxygenases that catalyze many reactions involved in drug metabolism and synthesis of cholesterol, steroids and other lipids. This protein localizes to the endoplasmic reticulum and its expression is induced by glucocorticoids and some pharmacological agents. This enzyme is involved in th…			13.5627		-3.94986		3.24345		-0.789693
ENSG00000265972	TXNIP	protein_coding	thioredoxin interacting protein	6.53381				2.96662		1.77767		-2.16124		-0.534358
ENSG00000099860	GADD45B	protein_coding	growth arrest and DNA damage inducible beta	9.33842	This gene is a member of a group of genes whose transcript levels are increased following stressful growth arrest conditions and treatment with DNA-damaging agents. The genes in this group respond to environmental stresses by mediating activation of the p38/JNK pathway. This activation is mediated via their proteins binding and activating MTK1/MEKK4 kinase, which is an upstream activator of both …			4.78075		4.55472		-4.1729		0.258259
ENSG00000210140	MT-TC	Mt_tRNA	mitochondrially encoded tRNA cysteine	7.13843				5.07899		-2.33654		2.86046		0.383354
ENSG00000039537	C6	protein_coding	complement C6	7.14101	This gene encodes a component of the complement cascade. The encoded protein is part of the membrane attack complex that can be incorporated into the cell membrane and cause cell lysis. Mutations in this gene are associated with complement component-6 deficiency. Transcript variants encoding the same protein have been described.[provided by RefSeq, Nov 2012].			10.1512		-3.43913		3.77981		0.262326
ENSG00000066813	ACSM2B	protein_coding	acyl-CoA synthetase medium chain family member 2B	5.05327				6.7025		-5.42209		4.46621		-0.85402
ENSG00000227220	AL133346.1	antisense		6.81793				2.86331		2.04518		-2.44915		-0.510938
ENSG00000133048	CHI3L1	protein_coding	chitinase 3 like 1	9.07597	Chitinases catalyze the hydrolysis of chitin, which is an abundant glycopolymer found in insect exoskeletons and fungal cell walls. The glycoside hydrolase 18 family of chitinases includes eight human family members. This gene encodes a glycoprotein member of the glycosyl hydrolase 18 family. The protein lacks chitinase activity and is secreted by activated macrophages, chondrocytes, neutrophils …			12.9646		-2.26193		1.82615		-0.544197
ENSG00000165475	CRYL1	protein_coding	crystallin lambda 1	5.00936	The uronate cycle functions as an alternative glucose metabolic pathway, accounting for about 5% of daily glucose catabolism. The product of this gene catalyzes the dehydrogenation of L-gulonate into dehydro-L-gulonate in the uronate cycle. The enzyme requires NAD(H) as a coenzyme, and is inhibited by inorganic phosphate. A similar gene in the rabbit is thought to serve a structural role in the l…			4.85375		-3.45637		2.79817		-0.600502
ENSG00000228253	MT-ATP8	protein_coding	mitochondrially encoded ATP synthase membrane subunit 8	12.8576				2.35003		-3.03572		4.11397		0.929526
ENSG00000100033	PRODH	protein_coding	proline dehydrogenase 1	5.52591	This gene encodes a mitochondrial protein that catalyzes the first step in proline degradation. Mutations in this gene are associated with hyperprolinemia type 1 and susceptibility to schizophrenia 4 (SCZD4). This gene is located on chromosome 22q11.21, a region which has also been associated with the contiguous gene deletion syndromes, DiGeorge and CATCH22. Alternatively spliced transcript varia…			4.83042		-3.90249		3.48922		-0.351125
ENSG00000163631	ALB	protein_coding	albumin	14.9131	Albumin is a soluble, monomeric protein which comprises about one-half of the blood serum protein. Albumin functions primarily as a carrier protein for steroids, fatty acids, and thyroid hormones and plays a role in stabilizing extracellular fluid volume. Albumin is a globular unglycosylated serum protein of molecular weight 65,000. Albumin is synthesized in the liver as preproalbumin which has a…			2.87971		-2.5994		3.23986		0.532367
ENSG00000198899	MT-ATP6	protein_coding	mitochondrially encoded ATP synthase membrane subunit 6	14.2572				2.47353		-2.6042		3.75377		1.10359
ENSG00000129988	LBP	protein_coding	lipopolysaccharide binding protein	7.31372	The protein encoded by this gene is involved in the acute-phase immunologic response to gram-negative bacterial infections. Gram-negative bacteria contain a glycolipid, lipopolysaccharide (LPS), on their outer cell wall. Together with bactericidal permeability-increasing protein (BPI), the encoded protein binds LPS and interacts with the CD14 receptor, probably playing a role in regulating LPS-de…			10.4863		-2.13399		1.84922		-0.339295
ENSG00000120129	DUSP1	protein_coding	dual specificity phosphatase 1	8.93752	The expression of DUSP1 gene is induced in human skin fibroblasts by oxidative/heat stress and growth factors. It specifies a protein with structural features similar to members of the non-receptor-type protein-tyrosine phosphatase family, and which has significant amino-acid sequence similarity to a Tyr/Ser-protein phosphatase encoded by the late gene H1 of vaccinia virus. The bacterially expres…			5.02374		2.72689		-2.4482		0.225627
ENSG00000151655	ITIH2	protein_coding	inter-alpha-trypsin inhibitor heavy chain 2	8.08899	The inter-alpha-trypsin inhibitors (ITI) are a family of structurally related plasma serine protease inhibitors involved in extracellular matrix stabilization and in prevention of tumor metastasis. The ITI family contains multiple proteins made up of a light chain (see MIM 176870) and a variable number of heavy chains (Salier et al., 1987 [PubMed 2446322]; Himmelfarb et al., 2004 [PubMed 14744536…			-2.84933		-3.59068		2.97923		-0.55048
ENSG00000136244	IL6	protein_coding	interleukin 6	nan	This gene encodes a cytokine that functions in inflammation and the maturation of B cells. In addition, the encoded protein has been shown to be an endogenous pyrogen capable of inducing fever in people with autoimmune diseases or infections. The protein is primarily produced at sites of acute and chronic inflammation, where it is secreted into the serum and induces a transcriptional inflammatory…					7.28403		-6.51199
ENSG00000166741	NNMT	protein_coding	nicotinamide N-methyltransferase	10.488	N-methylation is one method by which drug and other xenobiotic compounds are metabolized by the liver. This gene encodes the protein responsible for this enzymatic activity which uses S-adenosyl methionine as the methyl donor. [provided by RefSeq, Jul 2008]. Publication Note: This RefSeq record includes a subset of the publications that are available for this gene. Please see the Gene record to a…			11.21		1.67351		-1.06168		0.487862
ENSG00000197448	GSTK1	protein_coding	glutathione S-transferase kappa 1	8.32065	This gene encodes a member of the kappa class of the glutathione transferase superfamily of enzymes that function in cellular detoxification. The encoded protein is localized to the peroxisome and catalyzes the conjugation of glutathione to a wide range of hydrophobic substates facilitating the removal of these compounds from cells. Alternative splicing results in multiple transcript variants.[pr…			2.10975		-2.46212		2.25753		-0.313788
ENSG00000166816	LDHD	protein_coding	lactate dehydrogenase D	4.67662	The protein encoded by this gene belongs to the D-isomer specific 2-hydroxyacid dehydrogenase family. The similar protein in yeast has both D-lactate and D-glycerate dehydrogenase activities. Alternative splicing occurs at this locus and two transcript variants encoding distinct isoforms have been identified. [provided by RefSeq, Jul 2008].			9.28771		-4.11434		3.54185		-0.505795
ENSG00000114779	ABHD14B	protein_coding	abhydrolase domain containing 14B	6.03212				1.88359		-3.06147		2.42093		-0.601457
ENSG00000105643	ARRDC2	protein_coding	arrestin domain containing 2	7.15005				7.1324		2.8998		-2.51522		0.234622
ENSG00000148926	ADM	protein_coding	adrenomedullin	6.76416	The protein encoded by this gene is a preprohormone which is cleaved to form two biologically active peptides, adrenomedullin and proadrenomedullin N-terminal 20 peptide. Adrenomedullin is a 52 aa peptide with several functions, including vasodilation, regulation of hormone secretion, promotion of angiogenesis, and antimicrobial activity. The antimicrobial activity is antibacterial, as the peptid…			2.2668		3.98728		-4.1496		-0.406587
ENSG00000148702	HABP2	protein_coding	hyaluronan binding protein 2	4.36101	The protein encoded by this gene is an extracellular serine protease that binds hyaluronic acid and is involved in cell adhesion. The encoded protein is synthesized as a single chain, but then undergoes an autoproteolytic event to form the functional heterodimer. Further autoproteolysis leads to smaller, inactive peptides. This protease is known to cleave urinary plasminogen activator, coagulatio…			5.37089		-4.53723		3.81131		-0.675049
ENSG00000182481	KPNA2	protein_coding	karyopherin subunit alpha 2	7.02791	The import of proteins into the nucleus is a process that involves at least 2 steps. The first is an energy-independent docking of the protein to the nuclear envelope and the second is an energy-dependent translocation through the nuclear pore complex. Imported proteins require a nuclear localization sequence (NLS) which generally consists of a short region of basic amino acids or 2 such regions …			-3.43997		2.60661		-2.072		0.467832
ENSG00000135437	RDH5	protein_coding	retinol dehydrogenase 5	5.67072	This gene encodes an enzyme belonging to the short-chain dehydrogenases/reductases (SDR) family. This retinol dehydrogenase functions to catalyze the final step in the biosynthesis of 11-cis retinaldehyde, which is the universal chromophore of visual pigments. Mutations in this gene cause autosomal recessive fundus albipunctatus, a rare form of night blindness that is characterized by a delay in …			5.0538		-2.1763		1.62236		-0.555804
ENSG00000106366	SERPINE1	protein_coding	serpin family E member 1	8.23299	This gene encodes a member of the serine proteinase inhibitor (serpin) superfamily. This member is the principal inhibitor of tissue plasminogen activator (tPA) and urokinase (uPA), and hence is an inhibitor of fibrinolysis. Defects in this gene are the cause of plasminogen activator inhibitor-1 deficiency (PAI-1 deficiency), and high concentrations of the gene product are associated with thrombo…			7.92911		3.87703		-4.009		-0.283666
ENSG00000177106	EPS8L2	protein_coding	EPS8 like 2	6.43952	This gene encodes a member of the EPS8 gene family. The encoded protein, like other members of the family, is thought to link growth factor stimulation to actin organization, generating functional redundancy in the pathways that regulate actin cytoskeletal remodeling. [provided by RefSeq, Dec 2008].			3.6559		-1.75843		1.99941		0.311866
ENSG00000081041	CXCL2	protein_coding	C-X-C motif chemokine ligand 2	6.40144	This antimicrobial gene is part of a chemokine superfamily that encodes secreted proteins involved in immunoregulatory and inflammatory processes. The superfamily is divided into four subfamilies based on the arrangement of the N-terminal cysteine residues of the mature peptide. This chemokine, a member of the CXC subfamily, is expressed at sites of inflammation and may suppress hematopoietic pro…			6.79326		2.15991		-1.41039		0.561308
ENSG00000150337	FCGR1A	protein_coding	Fc fragment of IgG receptor Ia	nan	This gene encodes a protein that plays an important role in the immune response. This protein is a high-affinity Fc-gamma receptor. The gene is one of three related gene family members located on chromosome 1. [provided by RefSeq, Jul 2008]. Publication Note: This RefSeq record includes a subset of the publications that are available for this gene. Please see the Gene record to access additional …					6.56591		-6.85713
ENSG00000162772	ATF3	protein_coding	activating transcription factor 3	7.68414	This gene encodes a member of the mammalian activation transcription factor/cAMP responsive element-binding (CREB) protein family of transcription factors. This gene is induced by a variety of signals, including many of those encountered by cancer cells, and is involved in the complex process of cellular stress response. Multiple transcript variants encoding different isoforms have been found for…			1.98951		5.2205		-4.44046		0.530925
ENSG00000160888	IER2	protein_coding	immediate early response 2	7.48101				2.04569		2.40705		-2.69582		-0.40714
ENSG00000212907	MT-ND4L	protein_coding	mitochondrially encoded NADH:ubiquinone oxidoreductase core subunit 4L	13.0432				2.42885		-1.59858		2.58832		0.944594
ENSG00000198840	MT-ND3	protein_coding	mitochondrially encoded NADH:ubiquinone oxidoreductase core subunit 3	12.4514				2.72253		-1.35218		2.82944		1.43115
ENSG00000170439	METTL7B	protein_coding	methyltransferase like 7B	7.73184				4.1085		-1.60775		1.40658		-0.286822
ENSG00000244067	GSTA2	protein_coding	glutathione S-transferase alpha 2	5.09548	Cytosolic and membrane-bound forms of glutathione S-transferase are encoded by two distinct supergene families. These enzymes function in the detoxification of electrophilic compounds, including carcinogens, therapeutic drugs, environmental toxins and products of oxidative stress, by conjugation with glutathione. The genes encoding these enzymes are known to be highly polymorphic. These genetic v…			5.66216		-4.49751		3.77928		-0.622434
ENSG00000256664	AC025423.2	processed_pseudogene		7.88297				2.23912		3.5151		-3.03421		0.372069
ENSG00000196549	MME	protein_coding	membrane metalloendopeptidase	6.14961	This gene encodes a common acute lymphocytic leukemia antigen that is an important cell surface marker in the diagnosis of human acute lymphocytic leukemia (ALL). This protein is present on leukemic cells of pre-B phenotype, which represent 85% of cases of ALL. This protein is not restricted to leukemic cells, however, and is found on a variety of normal tissues. It is a glycoprotein that is part…			11.0809		-2.15302		1.65799		-0.370215
ENSG00000134363	FST	protein_coding	follistatin	4.7706	Follistatin is a single-chain gonadal protein that specifically inhibits follicle-stimulating hormone release. The single FST gene encodes two isoforms, FST317 and FST344 containing 317 and 344 amino acids respectively, resulting from alternative splicing of the precursor mRNA. In a study in which 37 candidate genes were tested for linkage and association with polycystic ovary syndrome (PCOS) or …			-4.24452		4.88339		-3.84395		1.04908
ENSG00000159423	ALDH4A1	protein_coding	aldehyde dehydrogenase 4 family member A1	6.62529	This protein belongs to the aldehyde dehydrogenase family of proteins. This enzyme is a mitochondrial matrix NAD-dependent dehydrogenase which catalyzes the second step of the proline degradation pathway, converting pyrroline-5-carboxylate to glutamate. Deficiency of this enzyme is associated with type II hyperprolinemia, an autosomal recessive disorder characterized by accumulation of delta-1-py…			2.7373		-2.41071		1.75234		-0.533089
ENSG00000186204	CYP4F12	protein_coding	cytochrome P450 family 4 subfamily F member 12	6.47938	This gene encodes a member of the cytochrome P450 superfamily of enzymes. The cytochrome P450 proteins are monooxygenases which catalyze many reactions involved in drug metabolism and synthesis of cholesterol, steroids and other lipids. This protein likely localizes to the endoplasmic reticulum. When expressed in yeast the enzyme is capable of oxdizing arachidonic acid. It can also catalyze the e…			2.35743		-4.33599		4.43995		0.243595
ENSG00000278144	RF01955	misc_RNA		6.93294				4.66625		-1.96137		2.55162		0.450161
ENSG00000138109	CYP2C9	protein_coding	cytochrome P450 family 2 subfamily C member 9	nan	This gene encodes a member of the cytochrome P450 superfamily of enzymes. The cytochrome P450 proteins are monooxygenases which catalyze many reactions involved in drug metabolism and synthesis of cholesterol, steroids and other lipids. This protein localizes to the endoplasmic reticulum and its expression is induced by rifampin. The enzyme is known to metabolize many xenobiotics, including pheny…			6.72633		-7.13993		6.26507		-0.850001
ENSG00000162729	IGSF8	protein_coding	immunoglobulin superfamily member 8	6.29647	This gene encodes a member the EWI subfamily of the immunoglobulin protein superfamily. Members of this family contain a single transmembrane domain, an EWI (Glu-Trp-Ile)-motif and a variable number of immunoglobulin domains. This protein interacts with the tetraspanins CD81 and CD9 and may regulate their role in certain cellular functions including cell migration and viral infection. The encoded…			2.8792		-2.36661		2.01445		-0.224939
ENSG00000171223	JUNB	protein_coding	JunB proto-oncogene, AP-1 transcription factor subunit	7.91814				3.41309		3.01558		-3.12073		-0.225062
ENSG00000100665	SERPINA4	protein_coding	serpin family A member 4	6.08685				5.3234		-6.12901		5.74961		-0.283983
ENSG00000088298	EDEM2	protein_coding	ER degradation enhancing alpha-mannosidase like protein 2	6.02453	In the endoplasmic reticulum (ER), misfolded proteins are retrotranslocated to the cytosol and degraded by the proteasome in a process known as ER-associated degradation (ERAD). EDEM2 belongs to a family of proteins involved in ERAD of glycoproteins (Mast et al., 2005 [PubMed 15537790]).[supplied by OMIM, Mar 2008].			1.77641		-2.99443		2.52587		-0.364791
ENSG00000188257	PLA2G2A	protein_coding	phospholipase A2 group IIA	5.82664	The protein encoded by this gene is a member of the phospholipase A2 family (PLA2). PLA2s constitute a diverse family of enzymes with respect to sequence, function, localization, and divalent cation requirements. This gene product belongs to group II, which contains secreted form of PLA2, an extracellular enzyme that has a low molecular mass and requires calcium ions for catalysis. It catalyzes t…			10.7173		-1.93316		2.16979		0.272126
ENSG00000185189	NRBP2	protein_coding	nuclear receptor binding protein 2	4.50495				4.16819		-2.66972		2.98325		0.439479
ENSG00000196230	TUBB	protein_coding	tubulin beta class I	7.62891	This gene encodes a beta tubulin protein. This protein forms a dimer with alpha tubulin and acts as a structural component of microtubules. Mutations in this gene cause cortical dysplasia, complex, with other brain malformations 6. Alternative splicing results in multiple splice variants. There are multiple pseudogenes for this gene on chromosomes 1, 6, 7, 8, 9, and 13. [provided by RefSeq, Jun 2…			-1.40855		-2.21729		1.86932		-0.344754
ENSG00000166925	TSC22D4	protein_coding	TSC22 domain family member 4	6.97002	TSC22D4 is a member of the TSC22 domain family of leucine zipper transcriptional regulators (see TSC22D3; MIM 300506) (Kester et al., 1999 [PubMed 10488076]; Fiorenza et al., 2001 [PubMed 11707329]).[supplied by OMIM, Mar 2008].			3.11491		2.22871		-1.62293		0.455224
ENSG00000168140	VASN	protein_coding	vasorin	6.22335				3.26944		1.41296		-1.64619		-0.382066
ENSG00000126368	NR1D1	protein_coding	nuclear receptor subfamily 1 group D member 1	5.83665	This gene encodes a transcription factor that is a member of the nuclear receptor subfamily 1. The encoded protein is a ligand-sensitive transcription factor that negatively regulates the expression of core clock proteins. In particular this protein represses the circadian clock transcription factor aryl hydrocarbon receptor nuclear translocator-like protein 1 (ARNTL). This protein may also be in…			2.65389		2.20252		-2.52824		-0.556919
ENSG00000114480	GBE1	protein_coding	1,4-alpha-glucan branching enzyme 1	6.28364	The protein encoded by this gene is a glycogen branching enzyme that catalyzes the transfer of alpha-1,4-linked glucosyl units from the outer end of a glycogen chain to an alpha-1,6 position on the same or a neighboring glycogen chain. Branching of the chains is essential to increase the solubility of the glycogen molecule and, consequently, in reducing the osmotic pressure within cells. Highest …			3.82157		2.19418		-2.35102		-0.339194
ENSG00000197444	OGDHL	protein_coding	oxoglutarate dehydrogenase like	3.79172				4.95814		-3.94572		3.29772		-0.576104
ENSG00000167113	COQ4	protein_coding	coenzyme Q4	5.64659	Coenzyme Q (CoQ) is a small lipophilic molecule that transports electrons between mitochondrial respiratory chain complexes and functions as a cofactor for mitochondrial enzymes. COQ4 is an enzyme involved in CoQ biosynthesis (Casarin et al., 2008 [PubMed 18474229]).[supplied by OMIM, Aug 2009].			1.39239		-3.24349		2.70508		-0.444095
ENSG00000110628	SLC22A18	protein_coding	solute carrier family 22 member 18	6.93191	This gene is one of several tumor-suppressing subtransferable fragments located in the imprinted gene domain of 11p15.5, an important tumor-suppressor gene region. Alterations in this region have been associated with the Beckwith-Wiedemann syndrome, Wilms tumor, rhabdomyosarcoma, adrenocortical carcinoma, and lung, ovarian, and breast cancer. This gene is imprinted, with preferential expression f…			3.25271		-3.56089		3.25055		-0.235427
ENSG00000162482	AKR7A3	protein_coding	aldo-keto reductase family 7 member A3	6.27618	Aldo-keto reductases, such as AKR7A3, are involved in the detoxification of aldehydes and ketones.[supplied by OMIM, Apr 2004].			8.50193		-3.20037		2.29541		-0.801772
ENSG00000261065	AL592146.1	antisense		7.33221				5.56758		-2.4368		2.11583		-0.360417
ENSG00000113916	BCL6	protein_coding	B cell CLL/lymphoma 6	5.91974	The protein encoded by this gene is a zinc finger transcription factor and contains an N-terminal POZ domain. This protein acts as a sequence-specific repressor of transcription, and has been shown to modulate the transcription of START-dependent IL-4 responses of B cells. This protein can interact with a variety of POZ-containing proteins that function as transcription corepressors. This gene is…			2.8284		2.73052		-2.11314		0.429098
ENSG00000163661	PTX3	protein_coding	pentraxin 3	nan						6.18982		-5.87888
ENSG00000257017	HP	protein_coding	haptoglobin	12.683	This gene encodes a preproprotein, which is processed to yield both alpha and beta chains, which subsequently combine as a tetramer to produce haptoglobin. Haptoglobin functions to bind free plasma hemoglobin, which allows degradative enzymes to gain access to the hemoglobin, while at the same time preventing loss of iron through the kidneys and protecting the kidneys from damage by hemoglobin. M…			8.99441		-2.52793		2.86344		0.227217
ENSG00000145247	OCIAD2	protein_coding	OCIA domain containing 2	6.40065				12.2011		-2.3848		2.43076		0.182809
ENSG00000198886	MT-ND4	protein_coding	mitochondrially encoded NADH:ubiquinone oxidoreductase core subunit 4	14.9057				2.60892		-2.20569		2.85184		0.55877
ENSG00000145901	TNIP1	protein_coding	TNFAIP3 interacting protein 1	6.77736	This gene encodes an A20-binding protein which plays a role in autoimmunity and tissue homeostasis through the regulation of nuclear factor kappa-B activation. Mutations in this gene have been associated with psoriatic arthritis, rheumatoid arthritis, and systemic lupus erythematosus. Multiple transcript variants encoding different isoforms have been found for this gene. [provided by RefSeq, Nov …			2.63408		1.23708		-1.56863		-0.449213
ENSG00000197893	NRAP	protein_coding	nebulin related anchoring protein	4.04757				4.57984		-4.61644		3.71534		-0.850943
ENSG00000143878	RHOB	protein_coding	ras homolog family member B	8.39852				3.04535		2.38796		-1.7969		0.516201
ENSG00000105398	SULT2A1	protein_coding	sulfotransferase family 2A member 1	5.65035	This gene encodes a member of the sulfotransferase family. Sulfotransferases aid in the metabolism of drugs and endogenous compounds by converting these substances into more hydrophilic water-soluble sulfate conjugates that can be easily excreted. This protein catalyzes the sulfation of steroids and bile acids in the liver and adrenal glands, and may have a role in the inherited adrenal androgen …			2.20615		-8.42395		8.22645		-0.327852
ENSG00000134339	SAA2	protein_coding	serum amyloid A2	9.81236				12.6846		-2.2092		2.08059		-0.174544
ENSG00000255717	SNHG1	processed_transcript	small nucleolar RNA host gene 1	8.10931				-1.4283		3.30087		-2.64593		0.464804
ENSG00000124145	SDC4	protein_coding	syndecan 4	7.54787	The protein encoded by this gene is a transmembrane (type I) heparan sulfate proteoglycan that functions as a receptor in intracellular signaling. The encoded protein is found as a homodimer and is a member of the syndecan proteoglycan family. This gene is found on chromosome 20, while a pseudogene has been found on chromosome 22. [provided by RefSeq, Jul 2008]. Publication Note: This RefSeq reco…			1.41416		1.52039		-1.79239		-0.347951
ENSG00000101439	CST3	protein_coding	cystatin C	10.5069	The cystatin superfamily encompasses proteins that contain multiple cystatin-like sequences. Some of the members are active cysteine protease inhibitors, while others have lost or perhaps never acquired this inhibitory activity. There are three inhibitory families in the superfamily, including the type 1 cystatins (stefins), type 2 cystatins and the kininogens. The type 2 cystatin proteins are a …			2.56873		-1.52035		1.30824		-0.265301
ENSG00000178772	CPN2	protein_coding	carboxypeptidase N subunit 2	4.66091				2.97743		-3.92996		3.42201		-0.459416
ENSG00000070081	NUCB2	protein_coding	nucleobindin 2	6.41253	This gene encodes a protein with a suggested role in calcium level maintenance, eating regulation in the hypothalamus, and release of tumor necrosis factor from vascular endothelial cells. This protein binds calcium and has EF-folding domains. [provided by RefSeq, Oct 2011]. Publication Note: This RefSeq record includes a subset of the publications that are available for this gene. Please see the…			2.36647		-2.33956		2.55021		0.283509
ENSG00000181163	NPM1	protein_coding	nucleophosmin 1	9.18144	This gene encodes a phosphoprotein which moves between the nucleus and the cytoplasm. The gene product is thought to be involved in several processes including regulation of the ARF/p53 pathway. A number of genes are fusion partners have been characterized, in particular the anaplastic lymphoma kinase gene on chromosome 2. Mutations in this gene are associated with acute myeloid leukemia. More th…			-2.12616		1.96299		-1.42246		0.417709
ENSG00000051108	HERPUD1	protein_coding	homocysteine inducible ER protein with ubiquitin like domain 1	7.04139	The accumulation of unfolded proteins in the endoplasmic reticulum (ER) triggers the ER stress response. This response includes the inhibition of translation to prevent further accumulation of unfolded proteins, the increased expression of proteins involved in polypeptide folding, known as the unfolded protein response (UPR), and the destruction of misfolded proteins by the ER-associated protein …			2.19505		1.89743		-1.39775		0.391909
ENSG00000163734	CXCL3	protein_coding	C-X-C motif chemokine ligand 3	nan	This antimicrobial gene encodes a member of the CXC subfamily of chemokines. The encoded protein is a secreted growth factor that signals through the G-protein coupled receptor, CXC receptor 2. This protein plays a role in inflammation and as a chemoattractant for neutrophils. [provided by RefSeq, Sep 2014]. Publication Note: This RefSeq record includes a subset of the publications that are avail…					5.40415		-5.52293
ENSG00000143845	ETNK2	protein_coding	ethanolamine kinase 2	7.94967	The protein encoded by this gene is a member of choline/ethanolamine kinase family which catalyzes the first step of phosphatidylethanolamine (PtdEtn) biosynthesis via the cytidine diphosphate (CDP) ethanolamine pathway. Alternative splicing results in multiple transcript variants. [provided by RefSeq, Jul 2014].			5.5715		-2.01728		1.73026		-0.409893
ENSG00000002933	TMEM176A	protein_coding	transmembrane protein 176A	5.75229				8.27791		-2.75101		2.35013		-0.350464
ENSG00000142871	CYR61	protein_coding	cysteine rich angiogenic inducer 61	7.86987	The secreted protein encoded by this gene is growth factor-inducible and promotes the adhesion of endothelial cells. The encoded protein interacts with several integrins and with heparan sulfate proteoglycan. This protein also plays a role in cell proliferation, differentiation, angiogenesis, apoptosis, and extracellular matrix formation. [provided by RefSeq, Sep 2011]. Publication Note: This Ref…			5.13203		1.66752		-1.2873		0.295931
ENSG00000000971	CFH	protein_coding	complement factor H	5.72621	This gene is a member of the Regulator of Complement Activation (RCA) gene cluster and encodes a protein with twenty short consensus repeat (SCR) domains. This protein is secreted into the bloodstream and has an essential role in the regulation of complement activation, restricting this innate defense mechanism to microbial infections. Mutations in this gene have been associated with hemolytic-ur…			6.09839		-1.76826		2.02065		0.364175
ENSG00000145321	GC	protein_coding	GC, vitamin D binding protein	6.88359	The protein encoded by this gene belongs to the albumin gene family. It is a multifunctional protein found in plasma, ascitic fluid, cerebrospinal fluid and on the surface of many cell types. It binds to vitamin D and its plasma metabolites and transports them to target tissues. Alternatively spliced transcript variants encoding different isoforms have been found for this gene.[provided by RefSeq…			2.15617		-6.16726		6.44059		0.364528
ENSG00000187288	CIDEC	protein_coding	cell death inducing DFFA like effector c	6.86195	This gene encodes a member of the cell death-inducing DNA fragmentation factor-like effector family. Members of this family play important roles in apoptosis. The encoded protein promotes lipid droplet formation in adipocytes and may mediate adipocyte apoptosis. This gene is regulated by insulin and its expression is positively correlated with insulin sensitivity. Mutations in this gene may contr…			3.45124		-1.42748		1.40121		-0.32915
ENSG00000151729	SLC25A4	protein_coding	solute carrier family 25 member 4	6.18633	This gene is a member of the mitochondrial carrier subfamily of solute carrier protein genes. The product of this gene functions as a gated pore that translocates ADP from the cytoplasm into the mitochondrial matrix and ATP from the mitochondrial matrix into the cytoplasm. The protein forms a homodimer embedded in the inner mitochondria membrane. Mutations in this gene have been shown to result i…			2.13181		-1.79775		1.30701		-0.462947
ENSG00000105379	ETFB	protein_coding	electron transfer flavoprotein subunit beta	7.17395	This gene encodes electron-transfer-flavoprotein, beta polypeptide, which shuttles electrons between primary flavoprotein dehydrogenases involved in mitochondrial fatty acid and amino acid catabolism and the membrane-bound electron transfer flavoprotein ubiquinone oxidoreductase. The gene deficiencies have been implicated in type II glutaricaciduria. Alternatively spliced transcript variants have…			1.43309		-2.53685		2.3842		-0.384875
ENSG00000100577	GSTZ1	protein_coding	glutathione S-transferase zeta 1	5.12298	This gene is a member of the glutathione S-transferase (GSTs) super-family which encodes multifunctional enzymes important in the detoxification of electrophilic molecules, including carcinogens, mutagens, and several therapeutic drugs, by conjugation with glutathione. This enzyme also plays a significant role in the catabolism of phenylalanine and tyrosine. Thus defects in this enzyme may lead t…			2.23105		-2.38873		1.89847		-0.450853
ENSG00000130303	BST2	protein_coding	bone marrow stromal cell antigen 2	7.35229	Bone marrow stromal cells are involved in the growth and development of B-cells. The specific function of the protein encoded by the bone marrow stromal cell antigen 2 is undetermined; however, this protein may play a role in pre-B-cell growth and in rheumatoid arthritis. [provided by RefSeq, Jul 2008]. Publication Note: This RefSeq record includes a subset of the publications that are available …			13.4513		-1.52146		1.30275		-0.265741
ENSG00000138207	RBP4	protein_coding	retinol binding protein 4	11.6546	This protein belongs to the lipocalin family and is the specific carrier for retinol (vitamin A alcohol) in the blood. It delivers retinol from the liver stores to the peripheral tissues. In plasma, the RBP-retinol complex interacts with transthyretin which prevents its loss by filtration through the kidney glomeruli. A deficiency of vitamin A blocks secretion of the binding protein posttranslati…			2.74971		-1.59704		2.06767		0.347912
ENSG00000198938	MT-CO3	protein_coding	mitochondrially encoded cytochrome c oxidase III	14.4716				1.95653		-1.40101		2.50898		0.984023
ENSG00000187475	HIST1H1T	protein_coding	histone cluster 1 H1 family member t	nan	Histones are basic nuclear proteins responsible for nucleosome structure of the chromosomal fiber in eukaryotes. Two molecules of each of the four core histones (H2A, H2B, H3, and H4) form an octamer, around which approximately 146 bp of DNA is wrapped in repeating units, called nucleosomes. The linker histone, H1, interacts with linker DNA between nucleosomes and functions in the compaction of c…					5.99491		-5.06529
ENSG00000169174	PCSK9	protein_coding	proprotein convertase subtilisin/kexin type 9	6.42405	This gene encodes a member of the subtilisin-like proprotein convertase family, which includes proteases that process protein and peptide precursors trafficking through regulated or constitutive branches of the secretory pathway. The encoded protein undergoes an autocatalytic processing event with its prosegment in the ER and is constitutively secreted as an inactive protease into the extracellul…			-1.6274		-3.41785		2.92278		-0.387893
ENSG00000257181	AC025423.4	antisense		7.93549				1.77465		4.40426		-3.84279		0.37268
ENSG00000269403	AC008750.8	protein_coding		6.58187				1.49069		-2.82817		2.44059		-0.250186
ENSG00000213886	UBD	protein_coding	ubiquitin D	5.14873				2.4368		1.74469		-3.03762		-1.36303
ENSG00000180432	CYP8B1	protein_coding	cytochrome P450 family 8 subfamily B member 1	nan	This gene encodes a member of the cytochrome P450 superfamily of enzymes. The cytochrome P450 proteins are monooxygenases which catalyze many reactions involved in drug metabolism and synthesis of cholesterol, steroids and other lipids. This endoplasmic reticulum membrane protein catalyzes the conversion of 7 alpha-hydroxy-4-cholesten-3-one into 7-alpha,12-alpha-dihydroxy-4-cholesten-3-one. The b…			8.51892		-10.455		9.81325		-0.871963
ENSG00000196569	LAMA2	protein_coding	laminin subunit alpha 2	4.48867	Laminin, an extracellular protein, is a major component of the basement membrane. It is thought to mediate the attachment, migration, and organization of cells into tissues during embryonic development by interacting with other extracellular matrix components. It is composed of three subunits, alpha, beta, and gamma, which are bound to each other by disulfide bonds into a cross-shaped molecule. T…			8.85741		-2.42527		1.76565		-0.559568
ENSG00000278050	RF01956	misc_RNA		7.07927				4.35857		-1.85257		2.62633		0.635006
ENSG00000106565	TMEM176B	protein_coding	transmembrane protein 176B	6.29695				7.40521		-3.18992		2.73214		-0.384236
ENSG00000103811	CTSH	protein_coding	cathepsin H	6.4385	The protein encoded by this gene is a lysosomal cysteine proteinase important in the overall degradation of lysosomal proteins. It is composed of a dimer of disulfide-linked heavy and light chains, both produced from a single protein precursor. The encoded protein, which belongs to the peptidase C1 protein family, can act both as an aminopeptidase and as an endopeptidase. Increased expression of …			2.2968		-1.4328		1.69315		0.316838
ENSG00000198074	AKR1B10	protein_coding	aldo-keto reductase family 1 member B10	9.01597	This gene encodes a member of the aldo/keto reductase superfamily, which consists of more than 40 known enzymes and proteins. This member can efficiently reduce aliphatic and aromatic aldehydes, and it is less active on hexoses. It is highly expressed in adrenal gland, small intestine, and colon, and may play an important role in liver carcinogenesis. [provided by RefSeq, Jul 2008]. Publication N…			12.6747		-1.19358		1.62079		0.305786
ENSG00000186594	MIR22HG	lincRNA	MIR22 host gene	5.85617				2.39067		2.9139		-2.13998		0.595158
ENSG00000198663	C6orf89	protein_coding	chromosome 6 open reading frame 89	5.08705				2.25628		-2.68768		2.3662		-0.256859
ENSG00000169429	CXCL8	protein_coding	C-X-C motif chemokine ligand 8	6.76558	The protein encoded by this gene is a member of the CXC chemokine family. This chemokine is one of the major mediators of the inflammatory response. This chemokine is secreted by several cell types. It functions as a chemoattractant, and is also a potent angiogenic factor. This gene is believed to play a role in the pathogenesis of bronchiolitis, a common respiratory tract disease caused by viral…			4.56782		5.67959		-5.94018		-0.555997
ENSG00000204852	TCTN1	protein_coding	tectonic family member 1	3.87969	This gene encodes a member of the tectonic family of secreted and transmembrane proteins. The orthologous gene in mouse is required for formation of most ventral cell types. It functions downstream of smoothened and rab23 to modulate hedgehog signal transduction. Multiple transcript variants encoding different isoforms have been found for this gene. [provided by RefSeq, Jul 2008].			3.80482		-3.93953		3.27679		-0.561452
ENSG00000120915	EPHX2	protein_coding	epoxide hydrolase 2	5.89375	This gene encodes a member of the epoxide hydrolase family. The protein, found in both the cytosol and peroxisomes, binds to specific epoxides and converts them to the corresponding dihydrodiols. Mutations in this gene have been associated with familial hypercholesterolemia. Alternatively spliced transcript variants have been described. [provided by RefSeq, Feb 2012].			1.21208		-4.83948		4.29893		-0.434173
ENSG00000006756	ARSD	protein_coding	arylsulfatase D	4.48262	The protein encoded by this gene is a member of the sulfatase family. Sulfatases are essential for the correct composition of bone and cartilage matrix. The encoded protein is postranslationally glycosylated and localized to the lysosome. This gene is located within a cluster of similar arylsulfatase genes on chromosome X. A related pseudogene has been identified in the pseudoautosomal region of …			4.43793		-3.84963		3.51255		-0.289295
ENSG00000277972	CISD3	protein_coding	CDGSH iron sulfur domain 3	6.67115	CISD3 is a member of the CDGSH domain-containing family, which may play a role in regulating electron transport and oxidative phosphorylation (Wiley et al., 2007 [PubMed 17376863]).[supplied by OMIM, Apr 2008]. Sequence Note: The RefSeq transcript and protein were derived from genomic sequence to make the sequence consistent with the reference genome assembly. The genomic coordinates used for the…			2.08062		-2.4962		2.08322		-0.285424
ENSG00000173486	FKBP2	protein_coding	FK506 binding protein 2	7.13499	The protein encoded by this gene is a member of the immunophilin protein family, which play a role in immunoregulation and basic cellular processes involving protein folding and trafficking. This encoded protein is a cis-trans prolyl isomerase that binds the immunosuppressants FK506 and rapamycin. It is thought to function as an ER chaperone and may also act as a component of membrane cytoskeleta…			1.58617		-2.47211		2.49002		-0.205134
ENSG00000153822	KCNJ16	protein_coding	potassium voltage-gated channel subfamily J member 16	3.78092	Potassium channels are present in most mammalian cells, where they participate in a wide range of physiologic responses. The protein encoded by this gene is an integral membrane protein and inward-rectifier type potassium channel. The encoded protein, which tends to allow potassium to flow into rather than out of a cell, can form heterodimers with two other inward-rectifier type potassium channel…			10.7996		-2.69177		3.18717		0.570648
ENSG00000004799	PDK4	protein_coding	pyruvate dehydrogenase kinase 4	5.35447	This gene is a member of the PDK/BCKDK protein kinase family and encodes a mitochondrial protein with a histidine kinase domain. This protein is located in the matrix of the mitrochondria and inhibits the pyruvate dehydrogenase complex by phosphorylating one of its subunits, thereby contributing to the regulation of glucose metabolism. Expression of this gene is regulated by glucocorticoids, reti…			5.68205		2.38615		-2.00453		0.519184
ENSG00000150991	UBC	protein_coding	ubiquitin C	10.0272	This gene represents a ubiquitin gene, ubiquitin C. The encoded protein is a polyubiquitin precursor. Conjugation of ubiquitin monomers or polymers can lead to various effects within a cell, depending on the residues to which ubiquitin is conjugated. Ubiquitination has been associated with protein degradation, DNA repair, cell cycle regulation, kinase modification, endocytosis, and regulation of …			1.34625		2.33294		-2.0452		0.164537
ENSG00000237927	AL078604.2	lincRNA		nan						7.2601		-6.30506
ENSG00000164405	UQCRQ	protein_coding	ubiquinol-cytochrome c reductase complex III subunit VII	8.42814	This gene encodes a ubiquinone-binding protein of low molecular mass. This protein is a small core-associated protein and a subunit of ubiquinol-cytochrome c reductase complex III, which is part of the mitochondrial respiratory chain. [provided by RefSeq, Jul 2008].			1.97806		-2.2887		2.16401		-0.166839
ENSG00000262831	AC145207.3	antisense		9.54686				1.18246		-1.57621		1.81559		0.195872
ENSG00000186115	CYP4F2	protein_coding	cytochrome P450 family 4 subfamily F member 2	4.4434	This gene encodes a member of the cytochrome P450 superfamily of enzymes. The cytochrome P450 proteins are monooxygenases which catalyze many reactions involved in drug metabolism and synthesis of cholesterol, steroids and other lipids. This protein localizes to the endoplasmic reticulum. The enzyme starts the process of inactivating and degrading leukotriene B4, a potent mediator of inflammation…			10.3181		-5.7641		5.35418		-0.369208
ENSG00000167508	MVD	protein_coding	mevalonate diphosphate decarboxylase	7.61278	The enzyme mevalonate pyrophosphate decarboxylase catalyzes the conversion of mevalonate pyrophosphate into isopentenyl pyrophosphate in one of the early steps in cholesterol biosynthesis. It decarboxylates and dehydrates its substrate while hydrolyzing ATP. [provided by RefSeq, Jul 2008]. Publication Note: This RefSeq record includes a subset of the publications that are available for this gene.…			-1.23117		-3.12569		3.36236		0.277373
ENSG00000107438	PDLIM1	protein_coding	PDZ and LIM domain 1	8.04508	This gene encodes a member of the enigma protein family. The protein contains two protein interacting domains, a PDZ domain at the amino terminal end and one to three LIM domains at the carboxyl terminal. It is a cytoplasmic protein associated with the cytoskeleton. The protein may function as an adapter to bring other LIM-interacting proteins to the cytoskeleton. Pseudogenes associated with this…			1.02459		1.29425		-1.68367		-0.513936
ENSG00000232133	IMPDH1P10	processed_pseudogene	inosine monophosphate dehydrogenase 1 pseudogene 10	5.61793				3.04098		3.65771		-3.79301		-0.400644
ENSG00000052802	MSMO1	protein_coding	methylsterol monooxygenase 1	7.53631	Sterol-C4-mehtyl oxidase-like protein was isolated based on its similarity to the yeast ERG25 protein. It contains a set of putative metal binding motifs with similarity to that seen in a family of membrane desaturases-hydroxylases. The protein is localized to the endoplasmic reticulum membrane and is believed to function in cholesterol biosynthesis. Alternatively spliced transcript variants enco…			0.955138		-3.75877		3.88269		0.395389
ENSG00000103876	FAH	protein_coding	fumarylacetoacetate hydrolase	6.24145	This gene encodes the last enzyme in the tyrosine catabolism pathway. FAH deficiency is associated with Type 1 hereditary tyrosinemia (HT). [provided by RefSeq, Jul 2008]. Publication Note: This RefSeq record includes a subset of the publications that are available for this gene. Please see the Gene record to access additional publications.			2.1016		-2.50428		2.22718		-0.233507
ENSG00000136068	FLNB	protein_coding	filamin B	6.53936	This gene encodes a member of the filamin family. The encoded protein interacts with glycoprotein Ib alpha as part of the process to repair vascular injuries. The platelet glycoprotein Ib complex includes glycoprotein Ib alpha, and it binds the actin cytoskeleton. Mutations in this gene have been found in several conditions: atelosteogenesis type 1 and type 3; boomerang dysplasia; autosomal domin…			1.82005		-2.37278		2.01838		-0.220407
ENSG00000064601	CTSA	protein_coding	cathepsin A	7.74659	This gene encodes a glycoprotein which associates with lysosomal enzymes beta-galactosidase and neuraminidase to form a complex of high molecular weight multimers. The formation of this complex provides a protective role for stability and activity. Deficiencies in this gene are linked to multiple forms of galactosialidosis. Alternatively spliced transcript variants encoding different isoforms hav…			2.30371		-1.78615		1.71033		-0.184281
ENSG00000101049	SGK2	protein_coding	SGK2, serine/threonine kinase 2	3.67866	This gene encodes a serine/threonine protein kinase. Although this gene product is similar to serum- and glucocorticoid-induced protein kinase (SGK), this gene is not induced by serum or glucocorticoids. This gene is induced in response to signals that activate phosphatidylinositol 3-kinase, which is also true for SGK. Alternative splicing results in multiple transcript variants. [provided by Ref…			3.90808		-3.61126		3.07369		-0.496241
ENSG00000180596	HIST1H2BC	protein_coding	histone cluster 1 H2B family member c	6.01847	Histones are basic nuclear proteins that are responsible for the nucleosome structure of the chromosomal fiber in eukaryotes. Two molecules of each of the four core histones (H2A, H2B, H3, and H4) form an octamer, around which approximately 146 bp of DNA is wrapped in repeating units, called nucleosomes. The linker histone, H1, interacts with linker DNA between nucleosomes and functions in the co…			3.48623		2.0365		-1.47873		0.419371
ENSG00000102181	CD99L2	protein_coding	CD99 molecule like 2	6.07423	This gene encodes a cell-surface protein that is similar to CD99. A similar protein in mouse functions as an adhesion molecule during leukocyte extravasation. Alternate splicing results in multiple transcript variants. [provided by RefSeq, May 2010].			4.11383		-2.05191		1.75897		-0.189442
ENSG00000146386	ABRACL	protein_coding	ABRA C-terminal like	6.16289				1.29212		-2.00884		2.60415		0.738688
ENSG00000176153	GPX2	protein_coding	glutathione peroxidase 2	6.07478	This gene is a member of the glutathione peroxidase family and encodes a selenium-dependent glutathione peroxidase that is one of two isoenzymes responsible for the majority of the glutathione-dependent hydrogen peroxide-reducing activity in the epithelium of the gastrointestinal tract. The protein encoded by this locus contains a selenocysteine (Sec) residue encoded by the UGA codon, which norma…			-1.4718		-6.02237		5.0841		-0.905792
ENSG00000183044	ABAT	protein_coding	4-aminobutyrate aminotransferase	4.90672	4-aminobutyrate aminotransferase (ABAT) is responsible for catabolism of gamma-aminobutyric acid (GABA), an important, mostly inhibitory neurotransmitter in the central nervous system, into succinic semialdehyde. The active enzyme is a homodimer of 50-kD subunits complexed to pyridoxal-5-phosphate. The protein sequence is over 95% similar to the pig protein. GABA is estimated to be present in nea…			2.99038		-3.8722		3.50789		-0.29237
ENSG00000110013	SIAE	protein_coding	sialic acid acetylesterase	6.44865	This gene encodes an enzyme which removes 9-O-acetylation modifications from sialic acids. Mutations in this gene are associated with susceptibility to autoimmune disease 6. Multiple transcript variants encoding different isoforms, found either in the cytosol or in the lysosome, have been found for this gene.[provided by RefSeq, Feb 2011].			2.56913		-1.81692		1.8862		0.173112
ENSG00000121900	TMEM54	protein_coding	transmembrane protein 54	4.61459				3.60467		-1.8429		2.17846		0.405272
ENSG00000143921	ABCG8	protein_coding	ATP binding cassette subfamily G member 8	nan	The protein encoded by this gene is a member of the superfamily of ATP-binding cassette (ABC) transporters. ABC proteins transport various molecules across extra- and intra-cellular membranes. ABC genes are divided into seven distinct subfamilies (ABC1, MDR/TAP, MRP, ALD, OABP, GCN20, White). This protein is a member of the White subfamily. The protein encoded by this gene functions to exclude no…			8.08648		-11.258		11.0396		-0.424007
ENSG00000138835	RGS3	protein_coding	regulator of G protein signaling 3	4.78594	This gene encodes a member of the regulator of G-protein signaling (RGS) family. This protein is a GTPase-activating protein that inhibits G-protein-mediated signal transduction. Alternative splicing and the use of alternative promoters results in multiple transcript variants encoding different isoforms. Long isoforms are largely cytosolic and plasma membrane-associated with a function in Wnt sig…			2.39064		-2.36273		1.719		-0.595781
ENSG00000102554	KLF5	protein_coding	Kruppel like factor 5	5.133	This gene encodes a member of the Kruppel-like factor subfamily of zinc finger proteins. The encoded protein is a transcriptional activator that binds directly to a specific recognition motif in the promoters of target genes. This protein acts downstream of multiple different signaling pathways and is regulated by post-translational modification. It may participate in both promoting and suppressi…			-3.13014		4.66497		-3.79486		0.751687
ENSG00000168003	SLC3A2	protein_coding	solute carrier family 3 member 2	8.73682	This gene is a member of the solute carrier family and encodes a cell surface, transmembrane protein. The protein exists as the heavy chain of a heterodimer, covalently bound through di-sulfide bonds to one of several possible light chains. The encoded transporter plays a role in regulation of intracellular calcium levels and transports L-type amino acids. Alternatively spliced transcript variant…			1.00586		1.84168		-1.47644		0.25737
ENSG00000211459	MT-RNR1	Mt_rRNA	mitochondrially encoded 12S RNA	12.8474				5.10858		2.39482		-1.98269		0.288154
ENSG00000160209	PDXK	protein_coding	pyridoxal kinase	6.32394	The protein encoded by this gene phosphorylates vitamin B6, a step required for the conversion of vitamin B6 to pyridoxal-5-phosphate, an important cofactor in intermediary metabolism. The encoded protein is cytoplasmic and probably acts as a homodimer. Alternatively spliced transcript variants have been described, but their biological validity has not been determined. [provided by RefSeq, Jul 20…			1.85605		-1.68504		1.79311		0.234829
ENSG00000134574	DDB2	protein_coding	damage specific DNA binding protein 2	6.11222	This gene encodes a protein that is necessary for the repair of ultraviolet light-damaged DNA. This protein is the smaller subunit of a heterodimeric protein complex that participates in nucleotide excision repair, and this complex mediates the ubiquitylation of histones H3 and H4, which facilitates the cellular response to DNA damage. This subunit appears to be required for DNA binding. Mutation…			3.45641		1.66466		-1.15286		0.337615
ENSG00000110169	HPX	protein_coding	hemopexin	7.34469	This gene encodes a plasma glycoprotein that binds heme with high affinity. The encoded protein is an acute phase protein that transports heme from the plasma to the liver and may be involved in protecting cells from oxidative stress. [provided by RefSeq, Apr 2009]. Publication Note: This RefSeq record includes a subset of the publications that are available for this gene. Please see the Gene rec…			2.65623		-5.42317		5.86947		0.406933
ENSG00000164032	H2AFZ	protein_coding	H2A histone family member Z	8.46211	Histones are basic nuclear proteins that are responsible for the nucleosome structure of the chromosomal fiber in eukaryotes. Nucleosomes consist of approximately 146 bp of DNA wrapped around a histone octamer composed of pairs of each of the four core histones (H2A, H2B, H3, and H4). The chromatin fiber is further compacted through the interaction of a linker histone, H1, with the DNA between th…			-2.60506		2.06924		-1.65397		0.240634
ENSG00000167700	MFSD3	protein_coding	major facilitator superfamily domain containing 3	5.89779				1.31802		-2.49526		2.72581		0.34941
ENSG00000233942	AC004012.1	lincRNA		3.47193				6.63576		-2.8304		3.13703		0.433808
ENSG00000140450	ARRDC4	protein_coding	arrestin domain containing 4	nan						5.51483		-4.66015
ENSG00000180198	RCC1	protein_coding	regulator of chromosome condensation 1	6.36748				-1.32673		2.1269		-1.50801		0.790212
ENSG00000138823	MTTP	protein_coding	microsomal triglyceride transfer protein	6.53613	MTP encodes the large subunit of the heterodimeric microsomal triglyceride transfer protein. Protein disulfide isomerase (PDI) completes the heterodimeric microsomal triglyceride transfer protein, which has been shown to play a central role in lipoprotein assembly. Mutations in MTP can cause abetalipoproteinemia. [provided by RefSeq, Jul 2008].			-1.42578		-4.66179		4.97565		0.408224
ENSG00000160211	G6PD	protein_coding	glucose-6-phosphate dehydrogenase	7.74215	This gene encodes glucose-6-phosphate dehydrogenase. This protein is a cytosolic enzyme encoded by a housekeeping X-linked gene whose main function is to produce NADPH, a key electron donor in the defense against oxidizing agents and in reductive biosynthetic reactions. G6PD is remarkable for its genetic diversity. Many variants of G6PD, mostly produced from missense mutations, have been describe…			4.30256		-1.16169		0.930787		-0.339418
ENSG00000241935	HOGA1	protein_coding	4-hydroxy-2-oxoglutarate aldolase 1	3.34029	The authors of PMID:20797690 cloned this gene while searching for genes in a region of chromosome 10 linked to primary hyperoxalurea type III. They noted that even though the encoded protein has been described as a mitochondrial dihydrodipicolinate synthase-like enzyme, it shares little homology with E. coli dihydrodipicolinate synthase (Dhdps), particularly in the putative substrate-binding regi…			2.42321		-4.60469		3.74826		-0.7305
ENSG00000183696	UPP1	protein_coding	uridine phosphorylase 1	5.89493	The 2 known types of pyrimidine nucleoside phosphorylases, uridine phosphorylase (UP; EC 2.4.2.3) and thymidine phosphorylase (TP; EC 2.4.2.4), in the presence of orthophosphate, catalyze the reversible phosphorolysis of uridine and thymidine or deoxyuridine, respectively, to free bases and ribose-1-phosphate or deoxyribose-1-phosphate. Pyrimidine nucleoside phosphorylases can add ribose or deoxy…			1.61308		2.18475		-2.21783		-0.282339
ENSG00000179094	PER1	protein_coding	period circadian regulator 1	7.33229	This gene is a member of the Period family of genes and is expressed in a circadian pattern in the suprachiasmatic nucleus, the primary circadian pacemaker in the mammalian brain. Genes in this family encode components of the circadian rhythms of locomotor activity, metabolism, and behavior. This gene is upregulated by CLOCK/ARNTL heterodimers but then represses this upregulation in a feedback lo…			3.33427		2.55367		-2.20056		0.201738
ENSG00000116717	GADD45A	protein_coding	growth arrest and DNA damage inducible alpha	7.3378	This gene is a member of a group of genes whose transcript levels are increased following stressful growth arrest conditions and treatment with DNA-damaging agents. The protein encoded by this gene responds to environmental stresses by mediating activation of the p38/JNK pathway via MTK1/MEKK4 kinase. The DNA damage-induced transcription of this gene is mediated by both p53-dependent and -indepen…			2.24123		2.89579		-2.55589		0.149059
ENSG00000249996	AC106786.2	antisense		4.58559				2.55682		-2.96249		2.61622		-0.287218
ENSG00000166347	CYB5A	protein_coding	cytochrome b5 type A	8.8427	The protein encoded by this gene is a membrane-bound cytochrome that reduces ferric hemoglobin (methemoglobin) to ferrous hemoglobin, which is required for stearyl-CoA-desaturase activity. Defects in this gene are a cause of type IV hereditary methemoglobinemia. Three transcript variants encoding different isoforms have been found for this gene. [provided by RefSeq, Jun 2010].			3.45928		-1.97884		1.6936		-0.337554
ENSG00000117616	RSRP1	protein_coding	arginine and serine rich protein 1	7.31023				1.52478		2.27948		-1.43324		0.736318
ENSG00000006210	CX3CL1	protein_coding	C-X3-C motif chemokine ligand 1	5.56334				2.4964		1.10314		-2.13414		-1.07854
ENSG00000237988	OR2I1P	protein_coding	olfactory receptor family 2 subfamily I member 1 pseudogene	4.04525				5.66383		1.65838		-2.8319		-1.2289
ENSG00000243989	ACY1	protein_coding	aminoacylase 1	6.60549	This gene encodes a cytosolic, homodimeric, zinc-binding enzyme that catalyzes the hydrolysis of acylated L-amino acids to L-amino acids and an acyl group, and has been postulated to function in the catabolism and salvage of acylated amino acids. This gene is located on chromosome 3p21.1, a region reduced to homozygosity in small-cell lung cancer (SCLC), and its expression has been reported to be…			1.08772		-2.84701		2.42819		-0.378061
ENSG00000239799	ITIH4-AS1	antisense	ITIH4 antisense RNA 1	6.50717				9.91307		-3.03637		3.1366		0.239718
ENSG00000255443	CD44-AS1	antisense	CD44 antisense RNA 1	4.7885				4.38525		2.4304		-1.98563		0.398201
ENSG00000115286	NDUFS7	protein_coding	NADH:ubiquinone oxidoreductase core subunit S7	7.0954	This gene encodes a protein that is a subunit of one of the complexes that forms the mitochondrial respiratory chain. This protein is one of over 40 subunits found in complex I, the nicotinamide adenine dinucleotide (NADH):ubiquinone oxidoreductase. This complex functions in the transfer of electrons from NADH to the respiratory chain, and ubiquinone is believed to be the immediate electron accep…			1.05393		-2.18513		1.81902		-0.272425
ENSG00000198734	F5	protein_coding	coagulation factor V	5.69628	This gene encodes an essential cofactor of the blood coagulation cascade. This factor circulates in plasma, and is converted to the active form by the release of the activation peptide by thrombin during coagulation. This generates a heavy chain and a light chain which are held together by calcium ions. The activated protein is a cofactor that participates with activated coagulation factor X to a…			1.53864		-3.89668		3.48385		-0.342772
ENSG00000105327	BBC3	protein_coding	BCL2 binding component 3	5.56329	This gene encodes a member of the BCL-2 family of proteins. This family member belongs to the BH3-only pro-apoptotic subclass. The protein cooperates with direct activator proteins to induce mitochondrial outer membrane permeabilization and apoptosis. It can bind to anti-apoptotic Bcl-2 family members to induce mitochondrial dysfunction and caspase activation. Because of its pro-apoptotic role, t…			2.89762		3.39243		-3.60377		-0.485068
ENSG00000143819	EPHX1	protein_coding	epoxide hydrolase 1	9.23891	Epoxide hydrolase is a critical biotransformation enzyme that converts epoxides from the degradation of aromatic compounds to trans-dihydrodiols which can be conjugated and excreted from the body. Epoxide hydrolase functions in both the activation and detoxification of epoxides. Mutations in this gene cause preeclampsia, epoxide hydrolase deficiency or increased epoxide hydrolase activity. Altern…			4.72764		-0.714351		1.12302		0.30037
ENSG00000123384	LRP1	protein_coding	LDL receptor related protein 1	7.74184	The protein encoded by this gene is an endocytic receptor involved in several cellular processes, including intracellular signaling, lipid homeostasis, and clearance of apoptotic cells. In addition, the encoded protein is necessary for the A2M-mediated clearance of secreted amyloid precursor protein and beta-amyloid, the main component of amyloid plaques found in Alzheimer patients. Expression of…			1.95985		-3.32029		3.26196		-0.135859
ENSG00000128928	IVD	protein_coding	isovaleryl-CoA dehydrogenase	5.44964	Isovaleryl-CoA dehydrogenase (IVD) is a mitochondrial matrix enzyme that catalyzes the third step in leucine catabolism. The genetic deficiency of IVD results in an accumulation of isovaleric acid, which is toxic to the central nervous system and leads to isovaleric acidemia. Alternatively spliced transcript variants encoding different isoforms have been found for this gene. [provided by RefSeq, …			2.9566		-2.9462		2.72465		-0.159089
ENSG00000160959	LRRC14	protein_coding	leucine rich repeat containing 14	5.39384	This gene encodes a leucine-rich repeat-containing protein. Alternate splicing results in multiple transcript variants. [provided by RefSeq, Dec 2012].			2.66764		-1.35727		1.71095		0.490547
ENSG00000147155	EBP	protein_coding	emopamil binding protein (sterol isomerase)	9.12274	The protein encoded by this gene is an integral membrane protein of the endoplasmic reticulum. It is a high affinity binding protein for the antiischemic phenylalkylamine Ca2+ antagonist [3H]emopamil and the photoaffinity label [3H]azidopamil. It is similar to sigma receptors and may be a member of a superfamily of high affinity drug-binding proteins in the endoplasmic reticulum of different tiss…			-0.943568		-2.90634		3.21826		0.187667
ENSG00000140297	GCNT3	protein_coding	glucosaminyl (N-acetyl) transferase 3, mucin type	4.02291	This gene encodes a member of the N-acetylglucosaminyltransferase family. The encoded protein is a beta-6-N-acetylglucosamine-transferase that catalyzes the formation of core 2 and core 4 O-glycans on mucin-type glycoproteins.[provided by RefSeq, Apr 2009].			1.97975		-3.78177		2.89033		-0.819861
ENSG00000157399	ARSE	protein_coding	arylsulfatase E (chondrodysplasia punctata 1)	5.73042	Arylsulfatase E is a member of the sulfatase family. It is glycosylated postranslationally and localized to the golgi apparatus. Sulfatases are essential for the correct composition of bone and cartilage matrix. X-linked chondrodysplasia punctata, a disease characterized by abnormalities in cartilage and bone development, has been linked to mutations in this gene. Alternative splicing results in …			1.18597		-2.49602		2.68044		0.253108
ENSG00000179761	PIPOX	protein_coding	pipecolic acid and sarcosine oxidase	3.24736				4.1824		-3.85784		2.90351		-0.951055
ENSG00000248144	ADH1C	protein_coding	alcohol dehydrogenase 1C (class I), gamma polypeptide	nan	This gene encodes class I alcohol dehydrogenase, gamma subunit, which is a member of the alcohol dehydrogenase family. Members of this enzyme family metabolize a wide variety of substrates, including ethanol, retinol, other aliphatic alcohols, hydroxysteroids, and lipid peroxidation products. Class I alcohol dehydrogenase, consisting of several homo- and heterodimers of alpha, beta, and gamma sub…			4.88099		-4.1082		4.68397		0.657682
ENSG00000240303	ACAD11	protein_coding	acyl-CoA dehydrogenase family member 11	5.48741				1.91897		-2.82425		2.46561		-0.23036
ENSG00000128311	TST	protein_coding	thiosulfate sulfurtransferase	8.19977	This is one of two neighboring genes encoding similar proteins that each contain two rhodanese domains. The encoded protein is localized to the mitochondria and catalyzes the conversion of thiosulfate and cyanide to thiocyanate and sulfite. In addition, the protein interacts with 5S ribosomal RNA and facilitates its import into the mitochondria. Alternative splicing results in multiple transcript…			2.24025		-2.11549		2.00741		-0.2156
ENSG00000250479	CHCHD10	protein_coding	coiled-coil-helix-coiled-coil-helix domain containing 10	7.24425	This gene encodes a mitochondrial protein that is enriched at cristae junctions in the intermembrane space. It may play a role in cristae morphology maintenance or oxidative phosphorylation. Mutations in this gene cause frontotemporal dementia and/or amyotrophic lateral sclerosis-2. Alternative splicing of this gene results in multiple transcript variants. Related pseudogenes have been identified…			1.57658		-2.19879		2.25443		-0.167349
ENSG00000131669	NINJ1	protein_coding	ninjurin 1	7.84672	The ninjurin protein is upregulated after nerve injury both in dorsal root ganglion neurons and in Schwann cells (Araki and Milbrandt, 1996 [PubMed 8780658]). It demonstrates properties of a homophilic adhesion molecule and promotes neurite outgrowth from primary cultured dorsal root ganglion neurons.[supplied by OMIM, Aug 2009]. Publication Note: This RefSeq record includes a subset of the publi…			2.45282		1.02		-1.1252		-0.212823
ENSG00000124839	RAB17	protein_coding	RAB17, member RAS oncogene family	5.71005	The Rab subfamily of small GTPases plays an important role in the regulation of membrane trafficking. RAB17 is an epithelial cell-specific GTPase (Lutcke et al., 1993 [PubMed 8486736]).[supplied by OMIM, Oct 2009].			3.11721		-1.32755		1.64145		0.360431
ENSG00000149218	ENDOD1	protein_coding	endonuclease domain containing 1	4.2902				3.0566		-2.55162		2.21447		-0.287073
ENSG00000253276	CCDC71L	protein_coding	coiled-coil domain containing 71 like	5.52144				2.61438		2.29641		-1.86387		0.383848
ENSG00000272897	AL109827.1	protein_coding		6.66587				-1.921		1.45776		-1.82507		-0.367832
ENSG00000178860	MSC	protein_coding	musculin	5.22238	The protein encoded by this gene is a transcriptional repressor capable of binding an E-box element either as a homodimer or as a heterodimer with E2A in vitro. The encoded protein also forms heterodimers with E2A proteins in vivo. This protein is capable of inhibiting the transactivation capability of E47, an E2A protein, in mammalian cells. This gene is a downstream target of the B-cell recepto…			9.77703		2.10183		-2.23404		-0.219643
ENSG00000259347	AC087482.1	antisense		3.87929				2.09796		-5.09266		4.56103		-0.5609
ENSG00000133794	ARNTL	protein_coding	aryl hydrocarbon receptor nuclear translocator like	4.62497	The protein encoded by this gene is a basic helix-loop-helix protein that forms a heterodimer with CLOCK. This heterodimer binds E-box enhancer elements upstream of Period (PER1, PER2, PER3) and Cryptochrome (CRY1, CRY2) genes and activates transcription of these genes. PER and CRY proteins heterodimerize and repress their own transcription by interacting in a feedback loop with CLOCK/ARNTL compl…			4.14881		2.77793		-2.23429		0.43524
ENSG00000100889	PCK2	protein_coding	phosphoenolpyruvate carboxykinase 2, mitochondrial	6.77939	This gene encodes a mitochondrial enzyme that catalyzes the conversion of oxaloacetate to phosphoenolpyruvate in the presence of guanosine triphosphate (GTP). A cytosolic form of this protein is encoded by a different gene and is the key enzyme of gluconeogenesis in the liver. Alternatively spliced transcript variants have been described. [provided by RefSeq, Apr 2014].			1.48999		-4.09651		3.47497		-0.55731
ENSG00000118271	TTR	protein_coding	transthyretin	10.5148	This gene encodes transthyretin, one of the three prealbumins including alpha-1-antitrypsin, transthyretin and orosomucoid. Transthyretin is a carrier protein; it transports thyroid hormones in the plasma and cerebrospinal fluid, and also transports retinol (vitamin A) in the plasma. The protein consists of a tetramer of identical subunits. More than 80 different mutations in this gene have been …			3.42176		-3.4945		3.31778		-0.29931
ENSG00000185215	TNFAIP2	protein_coding	TNF alpha induced protein 2	6.70386	This gene was identified as a gene whose expression can be induced by the tumor necrosis factor alpha (TNF) in umbilical vein endothelial cells. The expression of this gene was shown to be induced by retinoic acid in a cell line expressing a oncogenic version of the retinoic acid receptor alpha fusion protein, which suggested that this gene may be a retinoic acid target gene in acute promyelocyti…			2.27629		3.58938		-3.7154		-0.348825
ENSG00000159228	CBR1	protein_coding	carbonyl reductase 1	5.97895	The protein encoded by this gene belongs to the short-chain dehydrogenases/reductases (SDR) family, which function as NADPH-dependent oxidoreductases having wide specificity for carbonyl compounds, such as quinones, prostaglandins, and various xenobiotics. Alternatively spliced transcript variants have been found for this gene. [provided by RefSeq, Nov 2013].			2.22879		-1.9667		1.65152		-0.266656
ENSG00000188488	SERPINA5	protein_coding	serpin family A member 5	7.50564	The protein encoded by this gene is a member of the serpin family of proteins, a group of proteins that inhibit serine proteases. This gene is one in a cluster of serpin genes located on the q arm of chromosome 14. This family member is a glycoprotein that can inhibit several serine proteases, including protein C and various plasminogen activators and kallikreins, and it thus plays diverse roles …			2.5495		-1.22583		1.63457		0.30084
ENSG00000128245	YWHAH	protein_coding	tyrosine 3-monooxygenase/tryptophan 5-monooxygenase activation protein eta	6.21763	This gene product belongs to the 14-3-3 family of proteins which mediate signal transduction by binding to phosphoserine-containing proteins. This highly conserved protein family is found in both plants and mammals, and this protein is 99% identical to the mouse, rat and bovine orthologs. This gene contains a 7 bp repeat sequence in its 5_ UTR, and changes in the number of this repeat have been a…			-1.48329		2.0666		-1.45246		0.54379
ENSG00000146678	IGFBP1	protein_coding	insulin like growth factor binding protein 1	6.17793	This gene is a member of the insulin-like growth factor binding protein (IGFBP) family and encodes a protein with an IGFBP domain and a thyroglobulin type-I domain. The protein binds both insulin-like growth factors (IGFs) I and II and circulates in the plasma. Binding of this protein prolongs the half-life of the IGFs and alters their interaction with cell surface receptors. [provided by RefSeq,…			5.02336		5.55293		-4.42311		0.864764
ENSG00000187193	MT1X	protein_coding	metallothionein 1X	7.87683				5.47312		-1.43534		0.992268		-0.566368
ENSG00000007541	PIGQ	protein_coding	phosphatidylinositol glycan anchor biosynthesis class Q	4.97564	This gene is involved in the first step in glycosylphosphatidylinositol (GPI)-anchor biosynthesis. The GPI-anchor is a glycolipid found on many blood cells and serves to anchor proteins to the cell surface. This gene encodes a N-acetylglucosaminyl transferase component that is part of the complex that catalyzes transfer of N-acetylglucosamine (GlcNAc) from UDP-GlcNAc to phosphatidylinositol (PI).…			2.18719		-2.81439		2.48513		-0.27516
ENSG00000007933	FMO3	protein_coding	flavin containing monooxygenase 3	5.91046	Flavin-containing monooxygenases (FMO) are an important class of drug-metabolizing enzymes that catalyze the NADPH-dependent oxygenation of various nitrogen-,sulfur-, and phosphorous-containing xenobiotics such as therapeutic drugs, dietary compounds, pesticides, and other foreign compounds. The human FMO gene family is composed of 5 genes and multiple pseudogenes. FMO members have distinct devel…			9.17273		-1.67153		1.50747		-0.200391
ENSG00000077312	SNRPA	protein_coding	small nuclear ribonucleoprotein polypeptide A	6.52068	The protein encoded by this gene associates with stem loop II of the U1 small nuclear ribonucleoprotein, which binds the 5_ splice site of precursor mRNAs and is required for splicing. The encoded protein autoregulates itself by polyadenylation inhibition of its own pre-mRNA via dimerization and has been implicated in the coupling of splicing and polyadenylation. [provided by RefSeq, Oct 2010]. P…			-1.36002		-1.62736		1.90412		0.376123
ENSG00000100299	ARSA	protein_coding	arylsulfatase A	5.76429	The protein encoded by this gene hydrolyzes cerebroside sulfate to cerebroside and sulfate. Defects in this gene lead to metachromatic leucodystrophy (MLD), a progressive demyelination disease which results in a variety of neurological symptoms and ultimately death. Alternatively spliced transcript variants have been described for this gene. [provided by RefSeq, Dec 2010].			2.34316		-2.03227		2.13507		0.172727
ENSG00000280081	LINC01667	lincRNA	long intergenic non-protein coding RNA 1667	5.44228				9.83114		-1.41093		2.00444		0.713814
ENSG00000100024	UPB1	protein_coding	beta-ureidopropionase 1	5.61138	This gene encodes a protein that belongs to the CN hydrolase family. Beta-ureidopropionase catalyzes the last step in the pyrimidine degradation pathway. The pyrimidine bases uracil and thymine are degraded via the consecutive action of dihydropyrimidine dehydrogenase (DHPDH), dihydropyrimidinase (DHP) and beta-ureidopropionase (UP) to beta-alanine and beta-aminoisobutyric acid, respectively. UP …			2.78078		-4.26045		4.34624		0.215748
ENSG00000109906	ZBTB16	protein_coding	zinc finger and BTB domain containing 16	5.64893	This gene is a member of the Krueppel C2H2-type zinc-finger protein family and encodes a zinc finger transcription factor that contains nine Kruppel-type zinc finger domains at the carboxyl terminus. This protein is located in the nucleus, is involved in cell cycle progression, and interacts with a histone deacetylase. Specific instances of aberrant gene rearrangement at this locus have been asso…			3.79763		2.29762		-2.30798		-0.237973
ENSG00000159388	BTG2	protein_coding	BTG anti-proliferation factor 2	6.02367	The protein encoded by this gene is a member of the BTG/Tob family. This family has structurally related proteins that appear to have antiproliferative properties. This encoded protein is involved in the regulation of the G1/S transition of the cell cycle. [provided by RefSeq, Jul 2008]. Publication Note: This RefSeq record includes a subset of the publications that are available for this gene. P…			2.47556		1.85123		-1.95812		-0.257958
ENSG00000112096	SOD2	protein_coding	superoxide dismutase 2	9.28076	This gene is a member of the iron/manganese superoxide dismutase family. It encodes a mitochondrial protein that forms a homotetramer and binds one manganese ion per subunit. This protein binds to the superoxide byproducts of oxidative phosphorylation and converts them to hydrogen peroxide and diatomic oxygen. Mutations in this gene have been associated with idiopathic cardiomyopathy (IDC), prema…			3.26257		2.73694		-2.53826		0.146078
ENSG00000265408	AC009084.1	processed_transcript		6.99109				6.27784		-1.45085		1.68334		0.189794
ENSG00000019549	SNAI2	protein_coding	snail family transcriptional repressor 2	5.55956	This gene encodes a member of the Snail family of C2H2-type zinc finger transcription factors. The encoded protein acts as a transcriptional repressor that binds to E-box motifs and is also likely to repress E-cadherin transcription in breast carcinoma. This protein is involved in epithelial-mesenchymal transitions and has antiapoptotic activity. Mutations in this gene may be associated with spor…			7.6328		4.00934		-3.34411		0.393819
ENSG00000171130	ATP6V0E2	protein_coding	ATPase H+ transporting V0 subunit e2	5.17262	Multisubunit vacuolar-type proton pumps, or H(+)-ATPases, acidify various intracellular compartments, such as vacuoles, clathrin-coated and synaptic vesicles, endosomes, lysosomes, and chromaffin granules. H(+)-ATPases are also found in plasma membranes of specialized cells, where they play roles in urinary acidification, bone resorption, and sperm maturation. Multiple subunits form H(+)-ATPases,…			3.12043		-1.90384		1.44004		-0.396253
ENSG00000264701	AC018521.4	antisense		5.74761				1.56752		-2.2351		2.53385		0.410812
ENSG00000159403	C1R	protein_coding	complement C1r	7.82831				8.97843		-1.49643		1.70427		0.121638
ENSG00000079557	AFM	protein_coding	afamin	nan	This gene is a member of the albumin gene family, which is comprised of four genes that localize to chromosome 4 in a tandem arrangement. These four genes encode structurally-related serum transport proteins that are known to be evolutionarily related. The protein encoded by this gene is regulated developmentally, expressed in the liver and secreted into the bloodstream. [provided by RefSeq, Jul …			5.43615		-10.4522		10.3528		-0.362663
ENSG00000164442	CITED2	protein_coding	Cbp/p300 interacting transactivator with Glu/Asp rich carboxy-terminal domain 2	8.70824	The protein encoded by this gene inhibits transactivation of HIF1A-induced genes by competing with binding of hypoxia-inducible factor 1-alpha to p300-CH1. Mutations in this gene are a cause of cardiac septal defects. Alternatively spliced transcript variants encoding multiple isoforms have been observed for this gene. [provided by RefSeq, May 2012].			1.19487		2.31402		-2.58182		-0.321516
ENSG00000156510	HKDC1	protein_coding	hexokinase domain containing 1	4.66238				7.07093		-2.05492		2.20167		0.207375
ENSG00000001461	NIPAL3	protein_coding	NIPA like domain containing 3	4.08871				2.37703		-3.95126		3.62053		-0.243462
ENSG00000261012	AC115619.1	lincRNA		3.53224				3.87338		-2.94767		3.34739		0.498338
ENSG00000145592	RPL37	protein_coding	ribosomal protein L37	10.9688	Ribosomes, the organelles that catalyze protein synthesis, consist of a small 40S subunit and a large 60S subunit. Together these subunits are composed of 4 RNA species and approximately 80 structurally distinct proteins. This gene encodes a ribosomal protein that is a component of the 60S subunit. The protein belongs to the L37E family of ribosomal proteins. It is located in the cytoplasm. The p…			-1.34697		-1.40577		0.895827		-0.563053
ENSG00000196616	ADH1B	protein_coding	alcohol dehydrogenase 1B (class I), beta polypeptide	3.57431	The protein encoded by this gene is a member of the alcohol dehydrogenase family. Members of this enzyme family metabolize a wide variety of substrates, including ethanol, retinol, other aliphatic alcohols, hydroxysteroids, and lipid peroxidation products. This encoded protein, consisting of several homo- and heterodimers of alpha, beta, and gamma subunits, exhibits high activity for ethanol oxid…			8.92508		-4.90096		5.32381		0.404174
ENSG00000162298	SYVN1	protein_coding	synoviolin 1	5.64678	This gene encodes a protein involved in endoplasmic reticulum (ER)-associated degradation. The encoded protein removes unfolded proteins, accumulated during ER stress, by retrograde transport to the cytosol from the ER. This protein also uses the ubiquitin-proteasome system for additional degradation of unfolded proteins. Sequence analysis identified two transcript variants that encode different …			2.02139		-1.48188		1.64074		0.231124
ENSG00000143416	SELENBP1	protein_coding	selenium binding protein 1	8.15264	This gene encodes a member of the selenium-binding protein family. Selenium is an essential nutrient that exhibits potent anticarcinogenic properties, and deficiency of selenium may cause certain neurologic diseases. The effects of selenium in preventing cancer and neurologic diseases may be mediated by selenium-binding proteins, and decreased expression of this gene may be associated with severa…			5.00158		-4.09281		3.96389		-0.213141
ENSG00000113140	SPARC	protein_coding	secreted protein acidic and cysteine rich	5.75655	This gene encodes a cysteine-rich acidic matrix-associated protein. The encoded protein is required for the collagen in bone to become calcified but is also involved in extracellular matrix synthesis and promotion of changes to cell shape. The gene product has been associated with tumor suppression but has also been correlated with metastasis based on changes to cell shape which can promote tumor…			4.34291		-1.77665		1.47373		-0.264567
ENSG00000180573	HIST1H2AC	protein_coding	histone cluster 1 H2A family member c	7.29402	Histones are basic nuclear proteins that are responsible for the nucleosome structure of the chromosomal fiber in eukaryotes. Two molecules of each of the four core histones (H2A, H2B, H3, and H4) form an octamer, around which approximately 146 bp of DNA is wrapped in repeating units, called nucleosomes. The linker histone, H1, interacts with linker DNA between nucleosomes and functions in the co…			1.54599		2.83689		-1.9305		0.761791
ENSG00000139192	TAPBPL	protein_coding	TAP binding protein like	3.98034	Tapasin, or TAPBP (MIM 601962), is a member of the variable-constant Ig superfamily that links major histocompatibility complex (MHC) class I molecules to the transporter associated with antigen processing (TAP; see MIM 170260) in the endoplasmic reticulum (ER). The TAPBP gene is located near the MHC complex on chromosome 6p21.3. TAPBPL is a member of the Ig superfamily that is localized on chrom…			3.82983		-3.13399		2.84217		-0.251198
ENSG00000118137	APOA1	protein_coding	apolipoprotein A1	11.2065	This gene encodes apolipoprotein A-I, which is the major protein component of high density lipoprotein (HDL) in plasma. The protein promotes cholesterol efflux from tissues to the liver for excretion, and it is a cofactor for lecithin cholesterolacyltransferase (LCAT) which is responsible for the formation of most plasma cholesteryl esters. This gene is closely linked with two other apolipoprotei…			1.79359		-3.21452		3.62602		0.289796
ENSG00000274845	RF02271	misc_RNA		3.37527				4.98583		-3.03406		2.76048		-0.314888
ENSG00000026508	CD44	protein_coding	CD44 molecule (Indian blood group)	5.17539	The protein encoded by this gene is a cell-surface glycoprotein involved in cell-cell interactions, cell adhesion and migration. It is a receptor for hyaluronic acid (HA) and can also interact with other ligands, such as osteopontin, collagens, and matrix metalloproteinases (MMPs). This protein participates in a wide variety of cellular functions including lymphocyte activation, recirculation and…			4.70988		3.97546		-3.08343		0.760176
ENSG00000136527	TRA2B	protein_coding	transformer 2 beta homolog	6.64958	This gene encodes a nuclear protein which functions as sequence-specific serine/arginine splicing factor which plays a role in mRNA processing, splicing patterns, and gene expression. Alternative splicing results in multiple transcript variants. [provided by RefSeq, Aug 2011].			-1.33635		2.60198		-2.59815		-0.21701
ENSG00000178404	CEP295NL	protein_coding	CEP295 N-terminal like	6.09798				4.55886		1.81569		-1.8387		-0.199592
ENSG00000273149	AL138963.3	antisense		10.5938				0.937718		-1.48656		1.28465		-0.243676
ENSG00000006757	PNPLA4	protein_coding	patatin like phospholipase domain containing 4	5.34273	This gene encodes a member of the patatin-like family of phospholipases. The encoded enzyme has both triacylglycerol lipase and transacylase activities and may be involved in adipocyte triglyceride homeostasis. Alternate splicing results in multiple transcript variants. A pseudogene of this gene is found on chromosome Y. [provided by RefSeq, Feb 2010].			2.23531		-1.72793		1.21622		-0.511648
ENSG00000244414	CFHR1	protein_coding	complement factor H related 1	3.76995	This gene encodes a secreted protein belonging to the complement factor H protein family. It binds to Pseudomonas aeruginosa elongation factor Tuf together with plasminogen, which is proteolytically activated. It is proposed that Tuf acts as a virulence factor by acquiring host proteins to the pathogen surface, controlling complement, and facilitating tissue invasion. Mutations in this gene are a…			5.74892		-4.57256		4.94921		0.376913
ENSG00000189077	TMEM120A	protein_coding	transmembrane protein 120A	6.29674				2.54991		-1.70495		1.8384		0.187459
ENSG00000165119	HNRNPK	protein_coding	heterogeneous nuclear ribonucleoprotein K	7.89705	This gene belongs to the subfamily of ubiquitously expressed heterogeneous nuclear ribonucleoproteins (hnRNPs). The hnRNPs are RNA binding proteins and they complex with heterogeneous nuclear RNA (hnRNA). These proteins are associated with pre-mRNAs in the nucleus and appear to influence pre-mRNA processing and other aspects of mRNA metabolism and transport. While all of the hnRNPs are present in…			-0.926292		1.79919		-1.49914		0.215052
ENSG00000250799	PRODH2	protein_coding	proline dehydrogenase 2	nan	The protein encoded by this gene is similar to proline dehydrogenase (oxidase) 1, a mitochondrial enzyme which catalyzes the first step in proline catabolism. The function of this protein has not been determined. [provided by RefSeq, Jul 2008].			9.08229		-5.08041		4.67394		-0.341285
ENSG00000166311	SMPD1	protein_coding	sphingomyelin phosphodiesterase 1	6.40129	The protein encoded by this gene is a lysosomal acid sphingomyelinase that converts sphingomyelin to ceramide. The encoded protein also has phospholipase C activity. Defects in this gene are a cause of Niemann-Pick disease type A (NPA) and Niemann-Pick disease type B (NPB). Multiple transcript variants encoding different isoforms have been identified. [provided by RefSeq, Jul 2010].			4.79969		-1.70738		1.47516		-0.138318
ENSG00000127955	GNAI1	protein_coding	G protein subunit alpha i1	5.85574	Guanine nucleotide binding proteins are heterotrimeric signal-transducing molecules consisting of alpha, beta, and gamma subunits. The alpha subunit binds guanine nucleotide, can hydrolyze GTP, and can interact with other proteins. The protein encoded by this gene represents the alpha subunit of an inhibitory complex. The encoded protein is part of a complex that responds to beta-adrenergic signa…			1.45605		3.02268		-2.44751		0.327423
ENSG00000105404	RABAC1	protein_coding	Rab acceptor 1	7.19729				2.09113		-1.59615		1.81807		0.178203
ENSG00000125347	IRF1	protein_coding	interferon regulatory factor 1	6.00687	IRF1 encodes interferon regulatory factor 1, a member of the interferon regulatory transcription factor (IRF) family. IRF1 serves as an activator of interferons alpha and beta transcription, and in mouse it has been shown to be required for double-stranded RNA induction of these genes. IRF1 also functions as a transcription activator of genes induced by interferons alpha, beta, and gamma. Further…			2.89433		3.54146		-3.51588		-0.202409
ENSG00000163874	ZC3H12A	protein_coding	zinc finger CCCH-type containing 12A	5.91392	ZC3H12A is an MCP1 (CCL2; MIM 158105)-induced protein that acts as a transcriptional activator and causes cell death of cardiomyocytes, possibly via induction of genes associated with apoptosis.[supplied by OMIM, Mar 2008]. Publication Note: This RefSeq record includes a subset of the publications that are available for this gene. Please see the Gene record to access additional publications.			2.067		3.81621		-3.85164		-0.304359
ENSG00000143546	S100A8	protein_coding	S100 calcium binding protein A8	5.43156	The protein encoded by this gene is a member of the S100 family of proteins containing 2 EF-hand calcium-binding motifs. S100 proteins are localized in the cytoplasm and/or nucleus of a wide range of cells, and involved in the regulation of a number of cellular processes such as cell cycle progression and differentiation. S100 genes include at least 13 members which are located as a cluster on ch…			11.3787		-2.78086		2.50746		-0.1602
ENSG00000245112	SMARCA5-AS1	antisense	SMARCA5 antisense RNA 1	4.21986				-1.90442		2.87342		-3.45452		-0.715955
ENSG00000184557	SOCS3	protein_coding	suppressor of cytokine signaling 3	5.26813	This gene encodes a member of the STAT-induced STAT inhibitor (SSI), also known as suppressor of cytokine signaling (SOCS), family. SSI family members are cytokine-inducible negative regulators of cytokine signaling. The expression of this gene is induced by various cytokines, including IL6, IL10, and interferon (IFN)-gamma. The protein encoded by this gene can bind to JAK2 kinase, and inhibit th…			2.81356		2.00813		-1.67515		0.291285
ENSG00000172037	LAMB2	protein_coding	laminin subunit beta 2	7.92706	Laminins, a family of extracellular matrix glycoproteins, are the major noncollagenous constituent of basement membranes. They have been implicated in a wide variety of biological processes including cell adhesion, differentiation, migration, signaling, neurite outgrowth and metastasis. Laminins, composed of 3 non identical chains: laminin alpha, beta and gamma (formerly A, B1, and B2, respective…			4.16866		-0.863076		1.29356		0.321701
ENSG00000092621	PHGDH	protein_coding	phosphoglycerate dehydrogenase	8.28231	This gene encodes the enzyme which is involved in the early steps of L-serine synthesis in animal cells. L-serine is required for D-serine and other amino acid synthesis. The enzyme requires NAD/NADH as a cofactor and forms homotetramers for activity. Mutations in this gene have been found in a family with congenital microcephaly, psychomotor retardation and other symptoms. Multiple alternatively…			-3.11174		-1.29452		1.4985		0.268571
ENSG00000138115	CYP2C8	protein_coding	cytochrome P450 family 2 subfamily C member 8	4.39942	This gene encodes a member of the cytochrome P450 superfamily of enzymes. The cytochrome P450 proteins are monooxygenases which catalyze many reactions involved in drug metabolism and synthesis of cholesterol, steroids and other lipids. This protein localizes to the endoplasmic reticulum and its expression is induced by phenobarbital. The enzyme is known to metabolize many xenobiotics, including …			4.83489		-5.62867		5.16869		-0.321564
ENSG00000223638	RFPL4A	protein_coding	ret finger protein like 4A	4.52891				7.44079		2.12814		-2.42007		-0.328615
ENSG00000130522	JUND	protein_coding	JunD proto-oncogene, AP-1 transcription factor subunit	8.04122	The protein encoded by this intronless gene is a member of the JUN family, and a functional component of the AP1 transcription factor complex. This protein has been proposed to protect cells from p53-dependent senescence and apoptosis. Alternative translation initiation site usage results in the production of different isoforms (PMID:12105216). [provided by RefSeq, Nov 2013].			0.725177		3.21035		-2.73087		0.372919
ENSG00000008517	IL32	protein_coding	interleukin 32	7.28678	This gene encodes a member of the cytokine family. The protein contains a tyrosine sulfation site, 3 potential N-myristoylation sites, multiple putative phosphorylation sites, and an RGD cell-attachment sequence. Expression of this protein is increased after the activation of T-cells by mitogens or the activation of NK cells by IL-2. This protein induces the production of TNFalpha from macrophage…			6.81757		0.992745		-1.20237		-0.333905
ENSG00000172216	CEBPB	protein_coding	CCAAT enhancer binding protein beta	7.72911	This intronless gene encodes a transcription factor that contains a basic leucine zipper (bZIP) domain. The encoded protein functions as a homodimer but can also form heterodimers with CCAAT/enhancer-binding proteins alpha, delta, and gamma. Activity of this protein is important in the regulation of genes involved in immune and inflammatory responses, among other processes. The use of alternative…			1.95749		1.88115		-1.70335		0.124776
ENSG00000255108	AP006621.1	antisense		8.21183				4.13376		1.53795		-1.34169		0.151827
ENSG00000130724	CHMP2A	protein_coding	charged multivesicular body protein 2A	7.45842	CHMP2A belongs to the chromatin-modifying protein/charged multivesicular body protein (CHMP) family. These proteins are components of ESCRT-III (endosomal sorting complex required for transport III), a complex involved in degradation of surface receptor proteins and formation of endocytic multivesicular bodies (MVBs). Some CHMPs have both nuclear and cytoplasmic/vesicular distributions, and one s…			1.46375		-1.13014		1.38026		0.205439
ENSG00000179163	FUCA1	protein_coding	alpha-L-fucosidase 1	5.8994	The protein encoded by this gene is a lysosomal enzyme involved in the degradation of fucose-containing glycoproteins and glycolipids. Mutations in this gene are associated with fucosidosis (FUCA1D), which is an autosomal recessive lysosomal storage disease. A pseudogene of this locus is present on chr 2.[provided by RefSeq, Oct 2009]. Publication Note: This RefSeq record includes a subset of the…			3.54381		-2.83965		2.59153		-0.143121
ENSG00000276185	RF02196	misc_RNA		3.5487				2.9471		-2.71705		2.40435		-0.343124
ENSG00000111843	TMEM14C	protein_coding	transmembrane protein 14C	7.03341				1.84718		-1.03538		1.26707		0.286652
ENSG00000159176	CSRP1	protein_coding	cysteine and glycine rich protein 1	6.41487	This gene encodes a member of the cysteine-rich protein (CSRP) family. This gene family includes a group of LIM domain proteins, which may be involved in regulatory processes important for development and cellular differentiation. The LIM/double zinc-finger motif found in this gene product occurs in proteins with critical functions in gene regulation, cell growth, and somatic differentiation. Alt…			1.37135		-1.62524		1.03441		-0.556951
ENSG00000140400	MAN2C1	protein_coding	mannosidase alpha class 2C member 1	6.40407				1.73111		-1.2552		1.72071		0.536098
ENSG00000169231	THBS3	protein_coding	thrombospondin 3	4.02588	The protein encoded by this gene belongs to the thrombospondin family. Thrombospondin family members are adhesive glycoproteins that mediate cell-to-cell and cell-to-matrix interactions. This protein forms a pentameric molecule linked by a single disulfide bond. This gene shares a common promoter with metaxin 1. Alternate splicing results in coding and non-coding transcript variants. [provided by…			3.56971		-1.97437		2.29438		0.426406
ENSG00000161547	SRSF2	protein_coding	serine and arginine rich splicing factor 2	7.68989	The protein encoded by this gene is a member of the serine/arginine (SR)-rich family of pre-mRNA splicing factors, which constitute part of the spliceosome. Each of these factors contains an RNA recognition motif (RRM) for binding RNA and an RS domain for binding other proteins. The RS domain is rich in serine and arginine residues and facilitates interaction between different SR splicing factors…			-1.06719		1.58597		-1.21362		0.199416
ENSG00000130726	TRIM28	protein_coding	tripartite motif containing 28	8.61251	The protein encoded by this gene mediates transcriptional control by interaction with the Kruppel-associated box repression domain found in many transcription factors. The protein localizes to the nucleus and is thought to associate with specific chromatin regions. The protein is a member of the tripartite motif family. This tripartite motif includes three zinc-binding domains, a RING, a B-box ty…			-0.784018		1.92986		-1.59296		0.213195
ENSG00000049860	HEXB	protein_coding	hexosaminidase subunit beta	7.48129	Hexosaminidase B is the beta subunit of the lysosomal enzyme beta-hexosaminidase that, together with the cofactor GM2 activator protein, catalyzes the degradation of the ganglioside GM2, and other molecules containing terminal N-acetyl hexosamines. Beta-hexosaminidase is composed of two subunits, alpha and beta, which are encoded by separate genes. Both beta-hexosaminidase alpha and beta subunits…			2.12612		-0.76336		1.22169		0.333564
ENSG00000242265	PEG10	protein_coding	paternally expressed 10	8.82003	This is a paternally expressed imprinted gene that is thought to have been derived from the Ty3/Gypsy family of retrotransposons. It contains two overlapping open reading frames, RF1 and RF2, and expresses two proteins: a shorter, gag-like protein (with a CCHC-type zinc finger domain) from RF1; and a longer, gag/pol-like fusion protein (with an additional aspartic protease motif) from RF1/RF2 by …			0.983833		-1.58744		1.25302		-0.381157
ENSG00000124766	SOX4	protein_coding	SRY-box 4	6.24095	This intronless gene encodes a member of the SOX (SRY-related HMG-box) family of transcription factors involved in the regulation of embryonic development and in the determination of the cell fate. The encoded protein may act as a transcriptional regulator after forming a protein complex with other proteins, such as syndecan binding protein (syntenin). The protein may function in the apoptosis pa…			-2.43816		3.63139		-3.39611		0.36318
ENSG00000048392	RRM2B	protein_coding	ribonucleotide reductase regulatory TP53 inducible subunit M2B	5.11482	This gene encodes the small subunit of a p53-inducible ribonucleotide reductase. This heterotetrameric enzyme catalyzes the conversion of ribonucleoside diphosphates to deoxyribonucleoside diphosphates. The product of this reaction is necessary for DNA synthesis. Mutations in this gene have been associated with autosomal recessive mitochondrial DNA depletion syndrome, autosomal dominant progressi…			2.20912		3.11434		-2.0968		0.944321
ENSG00000102287	GABRE	protein_coding	gamma-aminobutyric acid type A receptor epsilon subunit	5.23774	The product of this gene belongs to the ligand-gated ionic channel (TC 1.A.9) family. It encodes the gamma-aminobutyric acid (GABA) A receptor which is a multisubunit chloride channel that mediates the fastest inhibitory synaptic transmission in the central nervous system. This gene encodes an epsilon subunit. It is mapped to chromosome Xq28 in a cluster comprised of genes encoding alpha 3, beta …			10.6585		-1.60428		1.76964		0.236661
ENSG00000104361	NIPAL2	protein_coding	NIPA like domain containing 2	4.04164				2.65811		-2.68243		3.00047		0.39473
ENSG00000178913	TAF7	protein_coding	TATA-box binding protein associated factor 7	5.60567	The intronless gene for this transcription coactivator is located between the protocadherin beta and gamma gene clusters on chromosome 5. The protein encoded by this gene is a component of the TFIID protein complex, a complex which binds to the TATA box in class II promoters and recruits RNA polymerase II and other factors. This particular subunit interacts with the largest TFIID subunit, as well…			-1.53963		2.28183		-1.68531		0.600585
ENSG00000117601	SERPINC1	protein_coding	serpin family C member 1	6.75709	The protein encoded by this gene is a plasma protease inhibitor and a member of the serpin superfamily. This protein inhibits thrombin as well as other activated serine proteases of the coagulation system, and it regulates the blood coagulation cascade. The protein includes two functional domains: the heparin binding-domain at the N-terminus of the mature protein, and the reactive site domain at …			4.08927		-4.69104		4.37657		-0.255263
ENSG00000110244	APOA4	protein_coding	apolipoprotein A4	3.30753	Apoliprotein (apo) A-IV gene contains 3 exons separated by two introns. A sequence polymorphism has been identified in the 3_UTR of the third exon. The primary translation product is a 396-residue preprotein which after proteolytic processing is secreted its primary site of synthesis, the intestine, in association with chylomicron particles. Although its precise function is not known, apo A-IV is…			2.08847		-5.46675		6.4959		1.03345
ENSG00000123989	CHPF	protein_coding	chondroitin polymerizing factor	7.07396				3.08609		-1.3161		1.15504		-0.238457
ENSG00000106336	FBXO24	protein_coding	F-box protein 24	5.88929	This gene encodes a member of the F-box protein family which is characterized by an approximately 40 amino acid motif, the F-box. The F-box proteins constitute one of the four subunits of the ubiquitin protein ligase complex called SCFs (SKP1-cullin-F-box), which function in phosphorylation-dependent ubiquitination. The F-box proteins are divided into 3 classes: Fbws containing WD-40 domains, Fbl…			5.11377		3.0766		-1.20862		1.68248
ENSG00000163435	ELF3	protein_coding	E74 like ETS transcription factor 3	5.91648				1.08183		2.36983		-1.84348		0.300245
ENSG00000185624	P4HB	protein_coding	prolyl 4-hydroxylase subunit beta	9.35967	This gene encodes the beta subunit of prolyl 4-hydroxylase, a highly abundant multifunctional enzyme that belongs to the protein disulfide isomerase family. When present as a tetramer consisting of two alpha and two beta subunits, this enzyme is involved in hydroxylation of prolyl residues in preprocollagen. This enzyme is also a disulfide isomerase containing two thioredoxin domains that catalyz…			1.29695		-1.45874		1.70989		0.127516
ENSG00000116857	TMEM9	protein_coding	transmembrane protein 9	6.24639				0.880212		-2.06412		1.64524		-0.367982
ENSG00000233016	SNHG7	antisense	small nucleolar RNA host gene 7	7.6905				-0.808999		1.77955		-1.32357		0.305215
ENSG00000262211	AC008914.1	antisense		6.83096				1.55204		4.13139		-4.35671		-0.49569
ENSG00000011304	PTBP1	protein_coding	polypyrimidine tract binding protein 1	7.94001	This gene belongs to the subfamily of ubiquitously expressed heterogeneous nuclear ribonucleoproteins (hnRNPs). The hnRNPs are RNA-binding proteins and they complex with heterogeneous nuclear RNA (hnRNA). These proteins are associated with pre-mRNAs in the nucleus and appear to influence pre-mRNA processing and other aspects of mRNA metabolism and transport. While all of the hnRNPs are present in…			-1.16311		1.36302		-1.03673		0.240947
ENSG00000210049	MT-TF	Mt_tRNA	mitochondrially encoded tRNA phenylalanine	10.9483				5.7332		4.39226		-4.14046		0.106147
ENSG00000141750	STAC2	protein_coding	SH3 and cysteine rich domain 2	nan				9.55139		-5.52418		4.90117		-0.665889
ENSG00000197249	SERPINA1	protein_coding	serpin family A member 1	13.46	The protein encoded by this gene is secreted and is a serine protease inhibitor whose targets include elastase, plasmin, thrombin, trypsin, chymotrypsin, and plasminogen activator. Defects in this gene can cause emphysema or liver disease. Several transcript variants encoding the same protein have been found for this gene. [provided by RefSeq, Jul 2008].			3.23098		-2.07786		2.34274		0.178774
ENSG00000168298	HIST1H1E	protein_coding	histone cluster 1 H1 family member e	nan	Histones are basic nuclear proteins responsible for nucleosome structure of the chromosomal fiber in eukaryotes. Two molecules of each of the four core histones (H2A, H2B, H3, and H4) form an octamer, around which approximately 146 bp of DNA is wrapped in repeating units, called nucleosomes. The linker histone, H1, interacts with linker DNA between nucleosomes and functions in the compaction of c…					4.97874		-4.5423
ENSG00000106211	HSPB1	protein_coding	heat shock protein family B (small) member 1	8.11218	The protein encoded by this gene is induced by environmental stress and developmental changes. The encoded protein is involved in stress resistance and actin organization and translocates from the cytoplasm to the nucleus upon stress induction. Defects in this gene are a cause of Charcot-Marie-Tooth disease type 2F (CMT2F) and distal hereditary motor neuropathy (dHMN). [provided by RefSeq, Oct 20…			1.18612		0.837334		-1.05612		-0.341268
ENSG00000173706	HEG1	protein_coding	heart development protein with EGF like domains 1	6.53068				3.01568		1.79747		-1.16134		0.496304
ENSG00000177706	FAM20C	protein_coding	FAM20C, golgi associated secretory pathway kinase	5.80527	This gene encodes a member of the family of secreted protein kinases. The encoded protein binds calcium and phosphorylates proteins involved in bone mineralization. Mutations in this gene are associated with the autosomal recessive disorder Raine syndrome. [provided by RefSeq, Apr 2014].			2.73637		-1.17181		1.3979		0.325742
ENSG00000128272	ATF4	protein_coding	activating transcription factor 4	9.31504	This gene encodes a transcription factor that was originally identified as a widely expressed mammalian DNA binding protein that could bind a tax-responsive enhancer element in the LTR of HTLV-1. The encoded protein was also isolated and characterized as the cAMP-response element binding protein 2 (CREB-2). The protein encoded by this gene belongs to a family of DNA-binding proteins that includes…			-0.628419		2.44971		-2.12427		0.272702
ENSG00000247095	MIR210HG	lincRNA	MIR210 host gene	3.46215				2.70795		-3.58457		3.92616		0.378928
ENSG00000166888	STAT6	protein_coding	signal transducer and activator of transcription 6	4.73837	The protein encoded by this gene is a member of the STAT family of transcription factors. In response to cytokines and growth factors, STAT family members are phosphorylated by the receptor associated kinases, and then form homo- or heterodimers that translocate to the cell nucleus where they act as transcription activators. This protein plays a central role in exerting IL4 mediated biological re…			2.27721		-1.74656		1.96691		0.286482
ENSG00000126603	GLIS2	protein_coding	GLIS family zinc finger 2	5.43132	This gene is a member of the GLI-similar zinc finger protein family and encodes a nuclear transcription factor with five C2H2-type zinc finger domains. The protein encoded by this gene is widely expressed at low levels in the neural tube and peripheral nervous system and likely promotes neuronal differentiation. It is abundantly expressed in the kidney and may have a role in the regulation of kid…			2.29406		1.50387		-1.77015		-0.275592
ENSG00000115009	CCL20	protein_coding	C-C motif chemokine ligand 20	7.65381	This antimicrobial gene belongs to the subfamily of small cytokine CC genes. Cytokines are a family of secreted proteins involved in immunoregulatory and inflammatory processes. The CC cytokines are proteins characterized by two adjacent cysteines. The protein encoded by this gene displays chemotactic activity for lymphocytes and can repress proliferation of myeloid progenitors. Two transcript va…			-4.54394		6.27199		-6.29403		-0.279428
ENSG00000198246	SLC29A3	protein_coding	solute carrier family 29 member 3	5.79914	This gene encodes a nucleoside transporter. The encoded protein plays a role in cellular uptake of nucleosides, nucleobases, and their related analogs. Mutations in this gene have been associated with H syndrome, which is characterized by cutaneous hyperpigmentation and hypertrichosis, hepatosplenomegaly, heart anomalies, and hypogonadism. A related disorder, PHID (pigmented hypertrichosis with i…			1.92428		-1.16542		1.37181		0.257382
ENSG00000108465	CDK5RAP3	protein_coding	CDK5 regulatory subunit associated protein 3	6.88182	This gene encodes a protein that has been reported to function in signaling pathways governing transcriptional regulation and cell cycle progression. It may play a role in tumorigenesis and metastasis. A pseudogene of this gene is located on the long arm of chromosome 20. Alternative splicing results in multiple transcript variants that encode different isoforms. [provided by RefSeq, May 2013].			1.20616		-1.79692		2.09962		0.37374
ENSG00000140479	PCSK6	protein_coding	proprotein convertase subtilisin/kexin type 6	6.80499	This gene encodes a member of the subtilisin-like proprotein convertase family, which includes proteases that process protein and peptide precursors trafficking through regulated or constitutive branches of the secretory pathway. The encoded protein undergoes an initial autocatalytic processing event in the ER to generate a heterodimer which exits the ER and sorts to the trans-Golgi network where…			2.65414		-0.77264		1.22951		0.403554
ENSG00000140990	NDUFB10	protein_coding	NADH:ubiquinone oxidoreductase subunit B10	7.44063				1.21163		-1.66602		1.8624		0.152683
ENSG00000177675	CD163L1	protein_coding	CD163 molecule like 1	3.99218	This gene encodes a member of the scavenger receptor cysteine-rich (SRCR) superfamily. Members of this family are secreted or membrane-anchored proteins mainly found in cells associated with the immune system. The SRCR family is defined by a 100-110 amino acid SRCR domain, which may mediate protein-protein interaction and ligand binding. The encoded protein contains twelve SRCR domains, a transme…			11.5461		-1.78247		1.25455		-0.505865
ENSG00000188549	CCDC9B	protein_coding	coiled-coil domain containing 9B	4.31567				5.32388		-2.06502		2.27422		0.303122
ENSG00000185339	TCN2	protein_coding	transcobalamin 2	3.62153	This gene encodes a member of the vitamin B12-binding protein family. This family of proteins, alternatively referred to as R binders, is expressed in various tissues and secretions. This plasma protein binds cobalamin and mediates the transport of cobalamin into cells. This protein and other mammalian cobalamin-binding proteins, such as transcobalamin I and gastric intrisic factor, may have evol…			2.10816		-3.62095		3.05201		-0.450963
ENSG00000006534	ALDH3B1	protein_coding	aldehyde dehydrogenase 3 family member B1	4.55112	This gene encodes a member of the aldehyde dehydrogenase protein family. Aldehyde dehydrogenases are a family of isozymes that may play a major role in the detoxification of aldehydes generated by alcohol metabolism and lipid peroxidation. The encoded protein is able to oxidize long-chain fatty aldehydes in vitro, and may play a role in protection from oxidative stress. Alternative splicing resul…			2.74737		-2.65515		2.01655		-0.58082
ENSG00000174804	FZD4	protein_coding	frizzled class receptor 4	4.74681	This gene is a member of the frizzled gene family. Members of this family encode seven-transmembrane domain proteins that are receptors for the Wingless type MMTV integration site family of signaling proteins. Most frizzled receptors are coupled to the beta-catenin canonical signaling pathway. This protein may play a role as a positive regulator of the Wingless type MMTV integration site signalin…			1.2226		-3.54546		3.01234		-0.418885
ENSG00000125246	CLYBL	protein_coding	citrate lyase beta like	4.38517				3.37089		-2.11432		1.82603		-0.262936
ENSG00000142494	SLC47A1	protein_coding	solute carrier family 47 member 1	4.53617	This gene is located within the Smith-Magenis syndrome region on chromosome 17. It encodes a protein of unknown function. [provided by RefSeq, Jul 2008]. Publication Note: This RefSeq record includes a subset of the publications that are available for this gene. Please see the Gene record to access additional publications.			1.82718		-1.75745		2.15896		0.487822
ENSG00000104760	FGL1	protein_coding	fibrinogen like 1	7.6674	Fibrinogen-like 1 is a member of the fibrinogen family. This protein is homologous to the carboxy terminus of the fibrinogen beta- and gamma- subunits which contains the four conserved cysteines of fibrinogens and fibrinogen related proteins. However, this protein lacks the platelet-binding site, cross-linking region and a thrombin-sensitive site which are necessary for fibrin clot formation. Thi…			5.6458		-2.34654		2.61237		0.157819
ENSG00000198721	ECI2	protein_coding	enoyl-CoA delta isomerase 2	6.2925	This gene encodes a member of the hydratase/isomerase superfamily. The protein encoded is a key mitochondrial enzyme involved in beta-oxidation of unsaturated fatty acids. It catalyzes the transformation of 3-cis and 3-trans-enoyl-CoA esters arising during the stepwise degradation of cis-, mono-, and polyunsaturated fatty acids to the 2-trans-enoyl-CoA intermediates. Alternatively spliced transcr…			1.06576		-1.68866		1.44515		-0.210766
ENSG00000267618	AC004223.3	protein_coding		4.70752	This locus represents naturally occurring read-through transcription between the neighboring RAD51-like 3 (RAD51L3) and ring finger and FYVE-like domain containing 1 (RFFL) genes on chromosome 17. The read-through transcript is a candidate for nonsense-mediated mRNA decay (NMD), and is therefore unlikely to produce a protein product. [provided by RefSeq, Jan 2011]. Sequence Note: This RefSeq reco…			-2.47185		3.07799		-3.54558		-0.600959
ENSG00000133321	RARRES3	protein_coding	retinoic acid receptor responder 3	4.65588	Retinoids exert biologic effects such as potent growth inhibitory and cell differentiation activities and are used in the treatment of hyperproliferative dermatological diseases. These effects are mediated by specific nuclear receptor proteins that are members of the steroid and thyroid hormone receptor superfamily of transcriptional regulators. RARRES1, RARRES2, and RARRES3 are genes whose expre…			10.5131		-2.3191		2.0512		-0.160968
ENSG00000187098	MITF	protein_coding	melanogenesis associated transcription factor	3.09502	This gene encodes a transcription factor that contains both basic helix-loop-helix and leucine zipper structural features. It regulates the differentiation and development of melanocytes retinal pigment epithelium and is also responsible for pigment cell-specific transcription of the melanogenesis enzyme genes. Heterozygous mutations in the this gene cause auditory-pigmentary syndromes, such as W…			9.2503		1.87769		-2.80236		-0.955255
ENSG00000269915	AP006621.4	antisense		4.03735				3.96034		-1.65567		1.81609		0.282679
ENSG00000138030	KHK	protein_coding	ketohexokinase	6.03047	This gene encodes ketohexokinase that catalyzes conversion of fructose to fructose-1-phosphate. The product of this gene is the first enzyme with a specialized pathway that catabolizes dietary fructose. Alternatively spliced transcript variants encoding different isoforms have been identified. [provided by RefSeq, Jul 2008].			4.03945		-3.47848		3.52578		0.221378
ENSG00000163586	FABP1	protein_coding	fatty acid binding protein 1	8.65143	This gene encodes the fatty acid binding protein found in liver. Fatty acid binding proteins are a family of small, highly conserved, cytoplasmic proteins that bind long-chain fatty acids and other hydrophobic ligands. This protein and FABP6 (the ileal fatty acid binding protein) are also able to bind bile acids. It is thought that FABPs roles include fatty acid uptake, transport, and metabolism.…			-2.32009		-5.38761		4.95798		-0.345068
ENSG00000130222	GADD45G	protein_coding	growth arrest and DNA damage inducible gamma	5.6423	This gene is a member of a group of genes whose transcript levels are increased following stressful growth arrest conditions and treatment with DNA-damaging agents. The protein encoded by this gene responds to environmental stresses by mediating activation of the p38/JNK pathway via MTK1/MEKK4 kinase. The GADD45G is highly expressed in placenta. [provided by RefSeq, Jul 2008]. Publication Note: T…			5.08697		3.23361		-3.17313		-0.201797
ENSG00000005471	ABCB4	protein_coding	ATP binding cassette subfamily B member 4	3.95099	The membrane-associated protein encoded by this gene is a member of the superfamily of ATP-binding cassette (ABC) transporters. ABC proteins transport various molecules across extra- and intra-cellular membranes. ABC genes are divided into seven distinct subfamilies (ABC1, MDR/TAP, MRP, ALD, OABP, GCN20, White). This protein is a member of the MDR/TAP subfamily. Members of the MDR/TAP subfamily a…			2.50685		-3.54795		3.03763		-0.409837
ENSG00000109046	WSB1	protein_coding	WD repeat and SOCS box containing 1	6.26057	This gene encodes a member of the WD-protein subfamily. This protein shares a high sequence identity to mouse and chick proteins. It contains several WD-repeats spanning most of the protein and an SOCS box in the C-terminus. Alternatively spliced transcript variants encoding distinct isoforms have been found for this gene. [provided by RefSeq, Jul 2008].			-1.02345		3.40074		-2.25764		0.918078
ENSG00000185787	MORF4L1	protein_coding	mortality factor 4 like 1	6.42564				-2.41321		2.78127		-2.20817		0.49586
ENSG00000075826	SEC31B	protein_coding	SEC31 homolog B, COPII coat complex component	4.5388	This gene encodes a protein of unknown function. The protein has moderate similarity to rat VAP1 protein which is an endosomal membrane-associated protein, containing a putative Ca2+/calmodulin-dependent kinase II phosphorylation site. [provided by RefSeq, Jul 2008].			5.38168		-2.91508		3.1426		0.29704
ENSG00000176624	MEX3C	protein_coding	mex-3 RNA binding family member C	4.08256	This gene encodes a member of a family of proteins with two K homology (KH) RNA-binding domains and a C-terminal RING-finger domain. The protein interacts with mRNA via the KH domains, and the protein shuttles between the nucleus and cytoplasm. Polymorphisms in this gene may contribute to hypertension. [provided by RefSeq, Oct 2009]. Sequence Note: This RefSeq record was created from transcript a…			-2.3573		4.66464		-3.60606		0.964143
ENSG00000171954	CYP4F22	protein_coding	cytochrome P450 family 4 subfamily F member 22	4.977	This gene encodes a member of the cytochrome P450 superfamily of enzymes. The cytochrome P450 proteins are monooxygenases which catalyze many reactions involved in drug metabolism and synthesis of cholesterol, steroids and other lipids. This gene is part of a cluster of cytochrome P450 genes on chromosome 19 and encodes an enzyme thought to play a role in the 12(R)-lipoxygenase pathway. Mutations…			12.4258		-2.73687		2.53592		-0.127948
ENSG00000051009	FAM160A2	protein_coding	family with sequence similarity 160 member A2	5.11957				1.7229		-1.9176		1.50081		-0.341067
ENSG00000113924	HGD	protein_coding	homogentisate 1,2-dioxygenase	7.27717	This gene encodes the enzyme homogentisate 1,2 dioxygenase. This enzyme is involved in the catabolism of the amino acids tyrosine and phenylalanine. Mutations in this gene are the cause of the autosomal recessive metabolism disorder alkaptonuria.[provided by RefSeq, May 2010]. Publication Note: This RefSeq record includes a subset of the publications that are available for this gene. Please see t…			1.13508		-3.08237		3.09035		0.143673
ENSG00000130649	CYP2E1	protein_coding	cytochrome P450 family 2 subfamily E member 1	nan	This gene encodes a member of the cytochrome P450 superfamily of enzymes. The cytochrome P450 proteins are monooxygenases which catalyze many reactions involved in drug metabolism and synthesis of cholesterol, steroids and other lipids. This protein localizes to the endoplasmic reticulum and is induced by ethanol, the diabetic state, and starvation. The enzyme metabolizes both endogenous substrat…			4.86725		-5.33866		5.72912		0.473992
ENSG00000124155	PIGT	protein_coding	phosphatidylinositol glycan anchor biosynthesis class T	7.30941	This gene encodes a protein that is involved in glycosylphosphatidylinositol (GPI)-anchor biosynthesis. The GPI-anchor is a glycolipid found on many blood cells and serves to anchor proteins to the cell surface. This protein is an essential component of the multisubunit enzyme, GPI transamidase. GPI transamidase mediates GPI anchoring in the endoplasmic reticulum, by catalyzing the transfer of fu…			2.48056		-1.53143		1.40068		-0.184187
ENSG00000140093	SERPINA10	protein_coding	serpin family A member 10	4.01938	The protein encoded by this gene belongs to the serpin family. It is predominantly expressed in the liver and secreted in plasma. It inhibits the activity of coagulation factors Xa and XIa in the presence of protein Z, calcium and phospholipid. Mutations in this gene are associated with venous thrombosis. Alternatively spliced transcript variants have been found for this gene.[provided by RefSeq,…			2.54764		-4.94843		4.49629		-0.347485
ENSG00000189221	MAOA	protein_coding	monoamine oxidase A	7.59465	This gene is one of two neighboring gene family members that encode mitochondrial enzymes which catalyze the oxidative deamination of amines, such as dopamine, norepinephrine, and serotonin. Mutation of this gene results in Brunner syndrome. This gene has also been associated with a variety of other psychiatric disorders, including antisocial behavior. Alternatively spliced transcript variants en…			6.58878		-1.13959		1.34942		0.121372
ENSG00000100445	SDR39U1	protein_coding	short chain dehydrogenase/reductase family 39U member 1	6.86955	This gene encodes a member of the short-chain dehydrogenases/reductases (SDR) superfamily, which includes both classical and extended types. The encoded protein represents an extended type, with similarity to epimerases. Alternatively spliced transcript variants that encode different protein isoforms have been described. [provided by RefSeq, Mar 2014].			1.75286		1.19901		-0.690523		0.384533
ENSG00000281376	ABALON	antisense	apoptotic BCL2L1-antisense long non-coding RNA	4.01525				-3.40896		3.15833		-3.82677		-0.625526
ENSG00000163170	BOLA3	protein_coding	bolA family member 3	5.80336	This gene encodes a protein that plays an essential role in the production of iron-sulfur (Fe-S) clusters for the normal maturation of lipoate-containing 2-oxoacid dehydrogenases, and for the assembly of the mitochondrial respiratory chain complexes. Mutation in this gene has been associated with multiple mitochondrial dysfunctions syndrome-2. Two alternatively spliced transcript variants encodin…			-1.55292		-2.90615		2.0924		-0.769327
ENSG00000173918	C1QTNF1	protein_coding	C1q and TNF related 1	7.70428				10.5838		-1.32367		1.15852		-0.219996
ENSG00000172955	ADH6	protein_coding	alcohol dehydrogenase 6 (class V)	4.50484	This gene encodes class V alcohol dehydrogenase, which is a member of the alcohol dehydrogenase family. Members of this family metabolize a wide variety of substrates, including ethanol, retinol, other aliphatic alcohols, hydroxysteroids, and lipid peroxidation products. This gene is expressed in the stomach as well as in the liver, and it contains a glucocorticoid response element upstream of it…			3.56865		-4.1685		3.87972		-0.22142
ENSG00000104812	GYS1	protein_coding	glycogen synthase 1	6.23672	The protein encoded by this gene catalyzes the addition of glucose monomers to the growing glycogen molecule through the formation of alpha-1,4-glycoside linkages. Mutations in this gene are associated with muscle glycogen storage disease. Alternatively spliced transcript variants encoding different isoforms have been found for this gene.[provided by RefSeq, Sep 2009].			1.91863		-1.20879		0.897503		-0.28287
ENSG00000133943	DGLUCY	protein_coding	D-glutamate cyclase	3.76255				6.24159		-3.21992		2.97558		-0.173853
ENSG00000222043	AC079305.1	antisense		5.17774				-1.13534		2.70208		-3.26489		-0.591906
ENSG00000138413	IDH1	protein_coding	isocitrate dehydrogenase (NADP(+)) 1, cytosolic	8.12623	Isocitrate dehydrogenases catalyze the oxidative decarboxylation of isocitrate to 2-oxoglutarate. These enzymes belong to two distinct subclasses, one of which utilizes NAD(+) as the electron acceptor and the other NADP(+). Five isocitrate dehydrogenases have been reported: three NAD(+)-dependent isocitrate dehydrogenases, which localize to the mitochondrial matrix, and two NADP(+)-dependent isoc…			-1.12454		-2.34445		2.41974		0.169328
ENSG00000117448	AKR1A1	protein_coding	aldo-keto reductase family 1 member A1	7.49356	This gene encodes a member of the aldo/keto reductase superfamily, which consists of more than 40 known enzymes and proteins. This member, also known as aldehyde reductase, is involved in the reduction of biogenic and xenobiotic aldehydes and is present in virtually every tissue. Multiple alternatively spliced transcript variants of this gene exist, all encoding the same protein. [provided by Ref…			0.788147		-3.10409		3.26436		0.218523
ENSG00000143217	NECTIN4	protein_coding	nectin cell adhesion molecule 4	3.7323	This gene encodes a member of the nectin family. The encoded protein contains two immunoglobulin-like (Ig-like) C2-type domains and one Ig-like V-type domain. It is involved in cell adhesion through trans-homophilic and -heterophilic interactions. It is a single-pass type I membrane protein. The soluble form is produced by proteolytic cleavage at the cell surface by the metalloproteinase ADAM17/T…			7.85968		1.62021		-2.05621		-0.466579
ENSG00000114942	EEF1B2	protein_coding	eukaryotic translation elongation factor 1 beta 2	9.67741	This gene encodes a translation elongation factor. The protein is a guanine nucleotide exchange factor involved in the transfer of aminoacylated tRNAs to the ribosome. Alternative splicing results in three transcript variants which differ only in the 5_ UTR. [provided by RefSeq, Jul 2008].			-1.04304		-1.48721		1.66671		0.137202
ENSG00000142687	KIAA0319L	protein_coding	KIAA0319 like	5.84975	This gene is a candidate gene for dyslexia susceptibility.[provided by RefSeq, Apr 2009].			1.72874		-2.06439		1.8366		-0.153879
ENSG00000228278	ORM2	protein_coding	orosomucoid 2	9.57465	This gene encodes a key acute phase plasma protein. Because of its increase due to acute inflammation, this protein is classified as an acute-phase reactant. The specific function of this protein has not yet been determined; however, it may be involved in aspects of immunosuppression. [provided by RefSeq, Jul 2008]. Publication Note: This RefSeq record includes a subset of the publications that a…			3.90413		-4.07855		4.23257		0.113108
ENSG00000249007	AL691482.3	sense_intronic		7.03139				1.27602		3.05247		-2.71527		0.146719
ENSG00000135744	AGT	protein_coding	angiotensinogen	9.28573	The protein encoded by this gene, pre-angiotensinogen or angiotensinogen precursor, is expressed in the liver and is cleaved by the enzyme renin in response to lowered blood pressure. The resulting product, angiotensin I, is then cleaved by angiotensin converting enzyme (ACE) to generate the physiologically active enzyme angiotensin II. The protein is involved in maintaining blood pressure and in…			2.26948		-2.76151		2.667		-0.171292
ENSG00000047457	CP	protein_coding	ceruloplasmin	5.39694	The protein encoded by this gene is a metalloprotein that binds most of the copper in plasma and is involved in the peroxidation of Fe(II)transferrin to Fe(III) transferrin. Mutations in this gene cause aceruloplasminemia, which results in iron accumulation and tissue damage, and is associated with diabetes and neurologic abnormalities. Two transcript variants, one protein-coding and the other no…			5.68531		-1.37977		0.75706		-0.548207
ENSG00000225828	FAM229A	protein_coding	family with sequence similarity 229 member A	4.12418				3.07977		-1.44317		1.90245		0.516802
ENSG00000126709	IFI6	protein_coding	interferon alpha inducible protein 6	6.28066	This gene was first identified as one of the many genes induced by interferon. The encoded protein may play a critical role in the regulation of apoptosis. A minisatellite that consists of 26 repeats of a 12 nucleotide repeating element resembling the mammalian splice donor consensus sequence begins near the end of the second exon. Alternatively spliced transcript variants that encode different i…			6.61883		-1.76149		1.80581		0.100573
ENSG00000118523	CTGF	protein_coding	connective tissue growth factor	8.3821	The protein encoded by this gene is a mitogen that is secreted by vascular endothelial cells. The encoded protein plays a role in chondrocyte proliferation and differentiation, cell adhesion in many cell types, and is related to platelet-derived growth factor. Certain polymorphisms in this gene have been linked with a higher incidence of systemic sclerosis. [provided by RefSeq, Nov 2009]. Publica…			3.65023		1.15901		-1.23589		-0.153987
ENSG00000179023	KLHDC7A	protein_coding	kelch domain containing 7A	2.88038				10.3528		-2.93904		2.34209		-0.455952
ENSG00000167676	PLIN4	protein_coding	perilipin 4	2.92631	Members of the perilipin family, such as PLIN4, coat intracellular lipid storage droplets (Wolins et al., 2003 [PubMed 12840023]).[supplied by OMIM, Feb 2010]. Sequence Note: The RefSeq transcript and protein were derived from genomic sequence to make the sequence consistent with the reference genome assembly. The genomic coordinates used for the transcript record were based on alignments.			2.81574		-4.12061		3.68356		-0.410435
ENSG00000023445	BIRC3	protein_coding	baculoviral IAP repeat containing 3	4.32831	This gene encodes a member of the IAP family of proteins that inhibit apoptosis by binding to tumor necrosis factor receptor-associated factors TRAF1 and TRAF2, probably by interfering with activation of ICE-like proteases. The encoded protein inhibits apoptosis induced by serum deprivation but does not affect apoptosis resulting from exposure to menadione, a potent inducer of free radicals. It c…			5.94953		2.75251		-3.03244		-0.337072
ENSG00000077150	NFKB2	protein_coding	nuclear factor kappa B subunit 2	5.75388	This gene encodes a subunit of the transcription factor complex nuclear factor-kappa-B (NFkB). The NFkB complex is expressed in numerous cell types and functions as a central activator of genes involved in inflammation and immune function. The protein encoded by this gene can function as both a transcriptional activator or repressor depending on its dimerization partner. The p100 full-length prot…			1.68189		2.67817		-2.67889		-0.226081
ENSG00000101361	NOP56	protein_coding	NOP56 ribonucleoprotein	8.37593	Nop56p is a yeast nucleolar protein that is part of a complex with the nucleolar proteins Nop58p and fibrillarin. Nop56p is required for assembly of the 60S ribosomal subunit and is involved in pre-rRNA processing. The protein encoded by this gene is similar in sequence to Nop56p and is also found in the nucleolus. Multiple transcript variants encoding several different isoforms have been found f…			-2.2126		1.17961		-0.696394		0.309487
ENSG00000165312	OTUD1	protein_coding	OTU deubiquitinase 1	nan	Deubiquitinating enzymes (DUBs; see MIM 603478) are proteases that specifically cleave ubiquitin (MIM 191339) linkages, negating the action of ubiquitin ligases. DUBA7 belongs to a DUB subfamily characterized by an ovarian tumor (OTU) domain.[supplied by OMIM, May 2008].					4.1319		-3.10262		0.973919
ENSG00000112667	DNPH1	protein_coding	2'-deoxynucleoside 5'-phosphate N-hydrolase 1	6.71617	This gene was identified on the basis of its stimulation by c-Myc protein. The latter is a transcription factor that participates in the regulation of cell proliferation, differentiation, and apoptosis. The exact function of this gene is not known but studies in rat suggest a role in cellular proliferation and c-Myc-mediated transformation. Two alternative transcripts encoding different proteins …			1.34515		-2.78607		2.48552		-0.164086
ENSG00000101000	PROCR	protein_coding	protein C receptor	6.42833	The protein encoded by this gene is a receptor for activated protein C, a serine protease activated by and involved in the blood coagulation pathway. The encoded protein is an N-glycosylated type I membrane protein that enhances the activation of protein C. Mutations in this gene have been associated with venous thromboembolism and myocardial infarction, as well as with late fetal loss during pre…			9.75263		-0.871208		1.23769		0.421705
ENSG00000214717	ZBED1	protein_coding	zinc finger BED-type containing 1	4.51868	This gene is located in the pseudoautosomal region 1 (PAR1) of X and Y chromosomes. It was earlier identified as a gene with similarity to Ac transposable elements, however, was found not to have transposase activity. Later studies show that this gene product is localized in the nucleus and functions as a transcription factor. It binds to DNA elements found in the promoter regions of several gene…			1.19792		-2.9006		2.52697		-0.314211
ENSG00000110719	TCIRG1	protein_coding	T cell immune regulator 1, ATPase H+ transporting V0 subunit a3	6.33147	Through alternate splicing, this gene encodes two proteins with similarity to subunits of the vacuolar ATPase (V-ATPase) but the encoded proteins seem to have different functions. V-ATPase is a multisubunit enzyme that mediates acidification of eukaryotic intracellular organelles. V-ATPase dependent organelle acidification is necessary for such intracellular processes as protein sorting, zymogen …			1.15084		-1.84342		2.18982		0.425955
ENSG00000125148	MT2A	protein_coding	metallothionein 2A	10.3549				5.96605		-1.38129		0.578058		-0.849689
ENSG00000262902	MTCO1P40	processed_pseudogene	mitochondrially encoded cytochrome c oxidase I pseudogene 40	4.86955				3.28249		-5.53019		5.55982		0.162452
ENSG00000135617	PRADC1	protein_coding	protease associated domain containing 1	5.58934				1.06975		-2.82842		2.54051		-0.187794
ENSG00000135094	SDS	protein_coding	serine dehydratase	3.56177	This gene encodes one of three enzymes that are involved in metabolizing serine and glycine. L-serine dehydratase converts L-serine to pyruvate and ammonia and requires pyridoxal phosphate as a cofactor. The encoded protein can also metabolize threonine to NH4+ and 2-ketobutyrate. The encoded protein is found predominantly in the liver. [provided by RefSeq, Jul 2008]. Publication Note: This RefSe…			8.9061		-2.38076		1.25569		-1.0613
ENSG00000115657	ABCB6	protein_coding	ATP binding cassette subfamily B member 6 (Langereis blood group)	6.70251	The membrane-associated protein encoded by this gene is a member of the superfamily of ATP-binding cassette (ABC) transporters. ABC proteins transport various molecules across extra- and intra-cellular membranes. ABC genes are divided into seven distinct subfamilies (ABC1, MDR/TAP, MRP, ALD, OABP, GCN20, White). This protein is a member of the MDR/TAP subfamily. Members of the MDR/TAP subfamily a…			0.771136		-1.48388		1.77689		0.362107
ENSG00000152795	HNRNPDL	protein_coding	heterogeneous nuclear ribonucleoprotein D like	7.99475	This gene belongs to the subfamily of ubiquitously expressed heterogeneous nuclear ribonucleoproteins (hnRNPs). The hnRNPs are RNA binding proteins and they complex with heterogeneous nuclear RNA (hnRNA). These proteins are associated with pre-mRNAs in the nucleus and appear to influence pre-mRNA processing and other aspects of mRNA metabolism and transport. While all of the hnRNPs are present in…			-1.27438		1.97695		-1.96689		-0.131931
ENSG00000117834	SLC5A9	protein_coding	solute carrier family 5 member 9	3.38955				1.4573		-5.57613		4.7706		-0.789908
ENSG00000126524	SBDS	protein_coding	SBDS, ribosome maturation factor	6.96001	This gene encodes a member of a highly conserved protein family that exists from archaea to vertebrates and plants. The encoded protein may function in RNA metabolism. Mutations within this gene are associated with Shwachman-Bodian-Diamond syndrome. An alternative transcript has been described, but its biological nature has not been determined. This gene has a closely linked pseudogene that is di…			0.932008		2.93332		-2.41508		0.345292
ENSG00000166272	WBP1L	protein_coding	WW domain binding protein 1 like	5.07478				1.93432		-1.78444		1.43115		-0.254377
ENSG00000125967	NECAB3	protein_coding	N-terminal EF-hand calcium binding protein 3	4.98356	The protein encoded by this gene interacts with the amino-terminal domain of the neuron-specific X11-like protein (X11L), inhibits the association of X11L with amyloid precursor protein through a non-competitive mechanism, and abolishes the suppression of beta-amyloid production by X11L. This protein, together with X11L, may play an important role in the regulatory system of amyloid precursor pro…			0.973005		-3.15057		2.8196		-0.283952
ENSG00000112306	RPS12	protein_coding	ribosomal protein S12	11.6664	Ribosomes, the organelles that catalyze protein synthesis, consist of a small 40S subunit and a large 60S subunit. Together these subunits are composed of 4 RNA species and approximately 80 structurally distinct proteins. This gene encodes a ribosomal protein that is a component of the 40S subunit. The protein belongs to the S12E family of ribosomal proteins. It is located in the cytoplasm. Incre…			-1.18654		-1.32193		1.21473		-0.150779
ENSG00000241572	PRICKLE2-AS1	antisense	PRICKLE2 antisense RNA 1	nan						7.04944		-7.90395
ENSG00000140044	JDP2	protein_coding	Jun dimerization protein 2	5.04823				2.43904		1.17736		-1.51861		-0.311843
ENSG00000116871	MAP7D1	protein_coding	MAP7 domain containing 1	6.96102				1.49793		2.48613		-2.18479		0.151978
ENSG00000213614	HEXA	protein_coding	hexosaminidase subunit alpha	7.97332	This gene encodes the alpha subunit of the lysosomal enzyme beta-hexosaminidase that, together with the cofactor GM2 activator protein, catalyzes the degradation of the ganglioside GM2, and other molecules containing terminal N-acetyl hexosamines. Beta-hexosaminidase is composed of two subunits, alpha and beta, which are encoded by separate genes. Both beta-hexosaminidase alpha and beta subunits …			1.52961		-1.6749		1.585		-0.143381
ENSG00000105429	MEGF8	protein_coding	multiple EGF like domains 8	5.52808	The protein encoded by this gene is a single-pass type I membrane protein of unknown function that contains several EGF-like domains, Kelch repeats, and PSI domains. Defects in this gene are a cause of Carpenter syndrome 2. Two transcript variants encoding different isoforms have been found for this gene. [provided by RefSeq, Dec 2012].			2.01729		-2.88415		2.54052		-0.204271
ENSG00000107984	DKK1	protein_coding	dickkopf WNT signaling pathway inhibitor 1	3.71068	This gene encodes a protein that is a member of the dickkopf family. It is a secreted protein with two cysteine rich regions and is involved in embryonic development through its inhibition of the WNT signaling pathway. Elevated levels of DKK1 in bone marrow plasma and peripheral blood is associated with the presence of osteolytic bone lesions in patients with multiple myeloma. [provided by RefSeq…			-3.13378		4.31803		-2.69545		1.48911
ENSG00000152601	MBNL1	protein_coding	muscleblind like splicing regulator 1	6.39883				1.02308		2.59275		-2.07259		0.335532
ENSG00000253861	SLC2A3P1	processed_pseudogene	solute carrier family 2 member 3 pseudogene 1	4.49757				-2.44782		2.5677		-3.2445		-0.756568
ENSG00000009950	MLXIPL	protein_coding	MLX interacting protein like	8.53514	This gene encodes a basic helix-loop-helix leucine zipper transcription factor of the Myc/Max/Mad superfamily. This protein forms a heterodimeric complex and binds and activates, in a glucose-dependent manner, carbohydrate response element (ChoRE) motifs in the promoters of triglyceride synthesis genes. The gene is deleted in Williams-Beuren syndrome, a multisystem developmental disorder caused b…			7.74883		-1.43461		1.74227		0.228827
ENSG00000183979	NPB	protein_coding	neuropeptide B	4.68432	Neuropeptide B (NPB) is an endogenous peptide ligand for G protein-coupled receptor-7 (GPR7; MIM 600730).[supplied by OMIM, Apr 2004].			1.47347		-3.10546		2.72779		-0.373766
ENSG00000244255	AL645922.1	protein_coding		6.59678				7.95626		-2.39881		2.4415		-0.183696
ENSG00000229851	ARSD-AS1	antisense	ARSD antisense RNA 1	3.65665				3.73755		-2.54963		2.05479		-0.409266
ENSG00000157557	ETS2	protein_coding	ETS proto-oncogene 2, transcription factor	5.12295	This gene encodes a transcription factor which regulates genes involved in development and apoptosis. The encoded protein is also a protooncogene and shown to be involved in regulation of telomerase. A pseudogene of this gene is located on the X chromosome. Alternative splicing results in multiple transcript variants. [provided by RefSeq, Jan 2012].			2.44087		1.24611		-1.50307		-0.293267
ENSG00000266714	MYO15B	protein_coding	myosin XVB	3.22312				6.72284		-2.87593		2.36443		-0.423616
ENSG00000114841	DNAH1	protein_coding	dynein axonemal heavy chain 1	2.97641				4.36637		-4.04115		3.50954		-0.442647
ENSG00000117148	ACTL8	protein_coding	actin like 8	4.9419				12.0181		-1.07613		1.23396		0.296656
ENSG00000168899	VAMP5	protein_coding	vesicle associated membrane protein 5	5.83412	Synaptobrevins/VAMPs, syntaxins, and the 25-kD synaptosomal-associated protein are the main components of a protein complex involved in the docking and/or fusion of vesicles and cell membranes. The VAMP5 gene is a member of the vesicle-associated membrane protein (VAMP)/synaptobrevin family and the SNARE superfamily. This VAMP family member may participate in vesicle trafficking events that are a…			2.30907		-1.62342		1.44105		-0.140791
ENSG00000115457	IGFBP2	protein_coding	insulin like growth factor binding protein 2	7.98417				9.42884		-1.04997		0.677562		-0.457491
ENSG00000261701	HPR	protein_coding	haptoglobin-related protein	5.33367	This gene encodes a haptoglobin-related protein that binds hemoglobin as efficiently as haptoglobin. Unlike haptoglobin, plasma concentration of this protein is unaffected in patients with sickle cell anemia and extensive intravascular hemolysis, suggesting a difference in binding between haptoglobin-hemoglobin and haptoglobin-related protein-hemoglobin complexes to CD163, the hemoglobin scavenge…			4.04038		-5.0768		4.87181		-0.149551
ENSG00000110917	MLEC	protein_coding	malectin	6.67755				1.13962		-2.91471		2.65485		-0.134842
ENSG00000181192	DHTKD1	protein_coding	dehydrogenase E1 and transketolase domain containing 1	4.54871	This gene encodes a component of a mitochondrial 2-oxoglutarate-dehydrogenase-complex-like protein involved in the degradation pathways of several amino acids, including lysine. Mutations in this gene are associated with 2-aminoadipic 2-oxoadipic aciduria and Charcot-Marie-Tooth Disease Type 2Q. [provided by RefSeq, May 2013].			1.21632		-2.63404		2.23519		-0.337123
ENSG00000196683	TOMM7	protein_coding	translocase of outer mitochondrial membrane 7	8.04617	This gene encodes a subunit of the translocase of the outer mitochondrial membrane. The encoded protein regulates the assembly and stability of the translocase complex. [provided by RefSeq, Oct 2012].			1.31555		-1.11046		0.973784		-0.181871
ENSG00000132703	APCS	protein_coding	amyloid P component, serum	4.4901	The protein encoded by this gene is a glycoprotein, belonging to the pentraxin family of proteins, which has a characteristic pentameric organization. These family members have considerable sequence homology which is thought to be the result of gene duplication. The binding of the encoded protein to proteins in the pathological amyloid cross-beta fold suggests its possible role as a chaperone. Th…			8.83533		-5.91853		5.61355		-0.246114
ENSG00000163993	S100P	protein_coding	S100 calcium binding protein P	7.43348	The protein encoded by this gene is a member of the S100 family of proteins containing 2 EF-hand calcium-binding motifs. S100 proteins are localized in the cytoplasm and/or nucleus of a wide range of cells, and involved in the regulation of a number of cellular processes such as cell cycle progression and differentiation. S100 genes include at least 13 members which are located as a cluster on ch…			-7.59027
ENSG00000204388	HSPA1B	protein_coding	heat shock protein family A (Hsp70) member 1B	6.40613	This intronless gene encodes a 70kDa heat shock protein which is a member of the heat shock protein 70 family. In conjuction with other heat shock proteins, this protein stabilizes existing proteins against aggregation and mediates the folding of newly translated proteins in the cytosol and in organelles. It is also involved in the ubiquitin-proteasome pathway through interaction with the AU-rich…			1.61986		1.7313		-1.71552		-0.126474
ENSG00000135473	PAN2	protein_coding	poly(A) specific ribonuclease subunit PAN2	5.25198	This gene encodes a deadenylase that functions as the catalytic subunit of the polyadenylate binding protein dependent poly(A) nuclease complex. The encoded protein is a magnesium dependent 3_ to 5_ exoribonuclease that is involved in the degradation of cytoplasmic mRNAs. Alternate splicing results in multiple transcript variants. [provided by RefSeq, Oct 2009].			1.59219		-1.30521		1.75628		0.548625
ENSG00000153395	LPCAT1	protein_coding	lysophosphatidylcholine acyltransferase 1	5.89537	Lysophosphatidylcholine (LPC) acyltransferase (LPCAT; EC 2.3.1.23) catalyzes the conversion of LPC to phosphatidylcholine (PC) in the remodeling pathway of PC biosynthesis (Nakanishi et al., 2006 [PubMed 16704971]).[supplied by OMIM, May 2008].			2.03205		-0.860327		1.20595		0.457692
ENSG00000213462	ERV3-1	protein_coding	endogenous retrovirus group 3 member 1, envelope	4.13629	The human genome includes many retroelements including the human endogenous retroviruses (HERVs). ERV3, one of the most studied HERVs, is thought to have integrated 30 to 40 million years ago and is present in higher primates with the exception of gorillas. Taken together, the observation of genome conservation, the detection of transcript expression, and the presence of conserved ORFs is circums…			1.96241		-1.98771		1.42459		-0.49321
ENSG00000175938	ORAI3	protein_coding	ORAI calcium release-activated calcium modulator 3	5.04362				5.08039		-1.8419		1.66869		-0.129662
ENSG00000130208	APOC1	protein_coding	apolipoprotein C1	7.96923	The protein encoded by this gene is a member of the apolipoprotein C1 family. This gene is expressed primarily in the liver, and it is activated when monocytes differentiate into macrophages. A pseudogene of this gene is located 4 kb downstream in the same orientation, on the same chromosome. This gene is mapped to chromosome 19, where it resides within a apolipoprotein gene cluster. Alternativel…			-3.13631		-6.47694		5.73938		-0.640909
ENSG00000114353	GNAI2	protein_coding	G protein subunit alpha i2	5.97787	The protein encoded by this gene is an alpha subunit of guanine nucleotide binding proteins (G proteins). The encoded protein contains the guanine nucleotide binding site and is involved in the hormonal regulation of adenylate cyclase. Several transcript variants encoding different isoforms have been found for this gene. [provided by RefSeq, Sep 2013].			1.40019		-1.33496		0.862179		-0.439021
ENSG00000140688	C16orf58	protein_coding	chromosome 16 open reading frame 58	5.6287	This gene encodes a putative transmembrane protein containing a conserved DUF647 domain that may be involved in protein-protein interaction. The encoded protein is related to a plant protein that participates in ultraviolet B light-sensing during root morphogenesis. [provided by RefSeq, Feb 2013].			1.22433		-1.5758		1.13619		-0.444009
ENSG00000260170	AC090527.2	protein_coding		6.09351				2.26479		1.39554		-1.4891		-0.268514
ENSG00000084674	APOB	protein_coding	apolipoprotein B	10.3035	This gene product is the main apolipoprotein of chylomicrons and low density lipoproteins. It occurs in plasma as two main isoforms, apoB-48 and apoB-100: the former is synthesized exclusively in the gut and the latter in the liver. The intestinal and the hepatic forms of apoB are encoded by a single gene from a single, very long mRNA. The two isoforms share a common N-terminal sequence. The shor…			0.73215		-1.9376		2.20051		0.217228
ENSG00000165949	IFI27	protein_coding	interferon alpha inducible protein 27	3.84849				5.78643		-1.62754		1.15138		-0.412302
ENSG00000213741	RPS29	protein_coding	ribosomal protein S29	8.88091	Ribosomes, the organelles that catalyze protein synthesis, consist of a small 40S subunit and a large 60S subunit. Together these subunits are composed of 4 RNA species and approximately 80 structurally distinct proteins. This gene encodes a ribosomal protein that is a component of the 40S subunit and a member of the S14P family of ribosomal proteins. The protein, which contains a C2-C2 zinc fing…			-0.691487		-1.63781		1.22781		-0.49415
ENSG00000135929	CYP27A1	protein_coding	cytochrome P450 family 27 subfamily A member 1	6.76572	This gene encodes a member of the cytochrome P450 superfamily of enzymes. The cytochrome P450 proteins are monooxygenases which catalyze many reactions involved in drug metabolism and synthesis of cholesterol, steroids and other lipids. This mitochondrial protein oxidizes cholesterol intermediates as part of the bile synthesis pathway. Since the conversion of cholesterol to bile acids is the majo…			1.1181		-2.27381		1.9461		-0.232587
ENSG00000187678	SPRY4	protein_coding	sprouty RTK signaling antagonist 4	3.66959	This gene encodes a member of a family of cysteine- and proline-rich proteins. The encoded protein is an inhibitor of the receptor-transduced mitogen-activated protein kinase (MAPK) signaling pathway. Activity of this protein impairs the formation of active GTP-RAS. Nucleotide variation in this gene has been associated with hypogonadotropic hypogonadism 17 with or without anosmia. Alternative spl…			-3.33056		3.01369		-3.70172		-0.646505
ENSG00000142156	COL6A1	protein_coding	collagen type VI alpha 1 chain	4.03907	The collagens are a superfamily of proteins that play a role in maintaining the integrity of various tissues. Collagens are extracellular matrix proteins and have a triple-helical domain as their common structural element. Collagen VI is a major structural component of microfibrils. The basic structural unit of collagen VI is a heterotrimer of the alpha1(VI), alpha2(VI), and alpha3(VI) chains. Th…			4.48539		-2.69739		2.40204		-0.213079
ENSG00000170540	ARL6IP1	protein_coding	ADP ribosylation factor like GTPase 6 interacting protein 1	6.3448				-1.11678		2.00283		-1.63002		0.289798
ENSG00000105223	PLD3	protein_coding	phospholipase D family member 3	7.56833	This gene encodes a member of the phospholipase D (PLD) family of enzymes that catalyze the hydrolysis of membrane phospholipids. The encoded protein is a single-pass type II membrane protein and contains two PLD phosphodiesterase domains. This protein influences processing of amyloid-beta precursor protein. Mutations in this gene are associated with Alzheimer disease risk. Alternatively spliced …			2.124		-1.50096		1.73869		0.114493
ENSG00000174917	C19orf70	protein_coding	chromosome 19 open reading frame 70	6.52107				1.54411		-2.14526		1.96292		-0.111361
ENSG00000246082	NUDT16P1	transcribed_unitary_pseudogene	nudix hydrolase 16 pseudogene 1	4.23974				3.40925		-1.64695		1.29272		-0.329429
ENSG00000182871	COL18A1	protein_coding	collagen type XVIII alpha 1 chain	7.05367	This gene encodes the alpha chain of type XVIII collagen. This collagen is one of the multiplexins, extracellular matrix proteins that contain multiple triple-helix domains (collagenous domains) interrupted by non-collagenous domains. A long isoform of the protein has an N-terminal domain that is homologous to the extracellular part of frizzled receptors. Proteolytic processing at several endogen…			2.5811		-4.32433		4.4294		-0.124408
ENSG00000147100	SLC16A2	protein_coding	solute carrier family 16 member 2	4.12462	This gene encodes an integral membrane protein that functions as a transporter of thyroid hormone. The encoded protein facilitates the cellular importation of thyroxine (T4), triiodothyronine (T3), reverse triiodothyronine (rT3) and diidothyronine (T2). This gene is expressed in many tissues and likely plays an important role in the development of the central nervous system. Loss of function muta…			11.4517		-1.85699		1.65139		-0.181402
ENSG00000138069	RAB1A	protein_coding	RAB1A, member RAS oncogene family	6.45905	This gene encodes a member of the Ras superfamily of GTPases. Members of the gene family cycle between inactive GDP-bound and active GTP-bound forms. This small GTPase controls vesicle traffic from the endoplasmic reticulum to the Golgi apparatus. Multiple alternatively spliced transcript variants have been identified for this gene which encode different protein isoforms. [provided by RefSeq, Oct…			-0.974733		2.2105		-1.53177		0.498213
ENSG00000215021	PHB2	protein_coding	prohibitin 2	7.76582				-1.45603		-1.17429		0.827588		-0.308959
ENSG00000115425	PECR	protein_coding	peroxisomal trans-2-enoyl-CoA reductase	4.58133				1.34174		-2.42662		1.99453		-0.38803
ENSG00000174547	MRPL11	protein_coding	mitochondrial ribosomal protein L11	8.40723	This nuclear gene encodes a 39S subunit component of the mitochondial ribosome. Alternative splicing results in multiple transcript variants. Pseudogenes for this gene are found on chromosomes 5 and 12. [provided by RefSeq, May 2014].			-3.89723		-1.38519		0.9014		-0.476964
ENSG00000110080	ST3GAL4	protein_coding	ST3 beta-galactoside alpha-2,3-sialyltransferase 4	4.10768	This gene encodes a member of the glycosyltransferase 29 family, a group of enzymes involved in protein glycosylation. The encoded protein is targeted to Golgi membranes but may be proteolytically processed and secreted. The gene product may also be involved in the increased expression of sialyl Lewis X antigen seen in inflammatory responses. Multiple transcript variants encoding different isofor…			3.75929		-1.72873		1.29419		-0.383685
ENSG00000159199	ATP5MC1	protein_coding	ATP synthase membrane subunit c locus 1	8.28564	This gene encodes a subunit of mitochondrial ATP synthase. Mitochondrial ATP synthase catalyzes ATP synthesis, utilizing an electrochemical gradient of protons across the inner membrane during oxidative phosphorylation. ATP synthase is composed of two linked multi-subunit complexes: the soluble catalytic core, F1, and the membrane-spanning component, Fo, comprising the proton channel. The catalyt…			-0.548276		-1.88218		1.66444		-0.260623
ENSG00000103024	NME3	protein_coding	NME/NM23 nucleoside diphosphate kinase 3	6.53929				0.759393		-1.62558		1.85626		0.292213
ENSG00000124762	CDKN1A	protein_coding	cyclin dependent kinase inhibitor 1A	8.75951	This gene encodes a potent cyclin-dependent kinase inhibitor. The encoded protein binds to and inhibits the activity of cyclin-CDK2 or -CDK4 complexes, and thus functions as a regulator of cell cycle progression at G1. The expression of this gene is tightly controlled by the tumor suppressor protein p53, through which this protein mediates the p53-dependent cell cycle G1 phase arrest in response …			5.31468		1.87965		-1.88302		-0.0900806
ENSG00000121690	DEPDC7	protein_coding	DEP domain containing 7	4.81759				1.74346		2.41812		-1.65777		0.785532
ENSG00000169045	HNRNPH1	protein_coding	heterogeneous nuclear ribonucleoprotein H1	6.61204	This gene encodes a member of a subfamily of ubiquitously expressed heterogeneous nuclear ribonucleoproteins (hnRNPs). The hnRNPs are RNA binding proteins that complex with heterogeneous nuclear RNA. These proteins are associated with pre-mRNAs in the nucleus and appear to influence pre-mRNA processing and other aspects of mRNA metabolism and transport. While all of the hnRNPs are present in the …			-1.56205		4.1002		-3.01943		0.83522
ENSG00000144713	RPL32	protein_coding	ribosomal protein L32	11.0486	Ribosomes, the organelles that catalyze protein synthesis, consist of a small 40S subunit and a large 60S subunit. Together these subunits are composed of 4 RNA species and approximately 80 structurally distinct proteins. This gene encodes a ribosomal protein that is a component of the 60S subunit. The protein belongs to the L32E family of ribosomal proteins. It is located in the cytoplasm. Altho…			-1.71927		-0.934942		0.666965		-0.376077
ENSG00000115073	ACTR1B	protein_coding	ARP1 actin related protein 1 homolog B	6.00235	This gene encodes a 42.3 kD subunit of dynactin, a macromolecular complex consisting of 10 subunits ranging in size from 22 to 150 kD. Dynactin binds to both microtubules and cytoplasmic dynein and is involved in a diverse array of cellular functions, including ER-to-Golgi transport, the centripetal movement of lysosomes and endosomes, spindle formation, chromosome movement, nuclear positioning, …			1.0399		-1.64019		1.15238		-0.416427
ENSG00000267607	AC011511.5	antisense		6.25626				0.937348		3.74283		-4.01287		-0.544119
ENSG00000120725	SIL1	protein_coding	SIL1 nucleotide exchange factor	5.58315	This gene encodes a resident endoplasmic reticulum (ER), N-linked glycoprotein with an N-terminal ER targeting sequence, 2 putative N-glycosylation sites, and a C-terminal ER retention signal. This protein functions as a nucleotide exchange factor for another unfolded protein response protein. Mutations in this gene have been associated with Marinesco-Sjogren syndrome. Alternate transcriptional s…			3.36235		-2.35441		2.44134		0.157163
ENSG00000175198	PCCA	protein_coding	propionyl-CoA carboxylase subunit alpha	4.76899	The protein encoded by this gene is the alpha subunit of the heterodimeric mitochondrial enzyme Propionyl-CoA carboxylase. PCCA encodes the biotin-binding region of this enzyme. Mutations in either PCCA or PCCB (encoding the beta subunit) lead to an enzyme deficiency resulting in propionic acidemia. Multiple transcript variants encoding different isoforms have been found for this gene.[provided b…			3.04571		-2.0197		1.74408		-0.212909
ENSG00000244187	TMEM141	protein_coding	transmembrane protein 141	7.14227				-1.32297		-3.83322		3.59564		-0.122387
ENSG00000135446	CDK4	protein_coding	cyclin dependent kinase 4	4.16137	The protein encoded by this gene is a member of the Ser/Thr protein kinase family. This protein is highly similar to the gene products of S. cerevisiae cdc28 and S. pombe cdc2. It is a catalytic subunit of the protein kinase complex that is important for cell cycle G1 phase progression. The activity of this kinase is restricted to the G1-S phase, which is controlled by the regulatory subunits D-t…			1.62083		-2.67058		2.20424		-0.397109
ENSG00000013364	MVP	protein_coding	major vault protein	7.19633	This gene encodes the major component of the vault complex. Vaults are multi-subunit ribonucleoprotein structures that may be involved in nucleo-cytoplasmic transport. The encoded protein may play a role in multiple cellular processes by regulating the MAP kinase, JAK/STAT and phosphoinositide 3-kinase/Akt signaling pathways. The encoded protein also plays a role in multidrug resistance, and expr…			6.18268		-0.784152		1.14899		0.242116
ENSG00000198695	MT-ND6	protein_coding	mitochondrially encoded NADH:ubiquinone oxidoreductase core subunit 6	13.1536				3.85882		-1.26159		1.64327		0.332887
ENSG00000182326	C1S	protein_coding	complement C1s	9.19817	This gene encodes a serine protease, which is a major constituent of the human complement subcomponent C1. C1s associates with two other complement components C1r and C1q in order to yield the first component of the serum complement system. Defects in this gene are the cause of selective C1s deficiency. [provided by RefSeq, Mar 2009].			8.90022		-0.931359		1.14381		0.104245
ENSG00000115602	IL1RL1	protein_coding	interleukin 1 receptor like 1	5.73583	The protein encoded by this gene is a member of the interleukin 1 receptor family. Studies of the similar gene in mouse suggested that this receptor can be induced by proinflammatory stimuli, and may be involved in the function of helper T cells. This gene, interleukin 1 receptor, type I (IL1R1), interleukin 1 receptor, type II (IL1R2) and interleukin 1 receptor-like 2 (IL1RL2) form a cytokine re…			7.52809		4.12322		-3.52789		0.352249
ENSG00000143933	CALM2	protein_coding	calmodulin 2	8.06077				-0.810826		1.99643		-1.63875		0.27377
ENSG00000123131	PRDX4	protein_coding	peroxiredoxin 4	7.50575	The protein encoded by this gene is an antioxidant enzyme and belongs to the peroxiredoxin family. The protein is localized to the cytoplasm. Peroxidases of the peroxiredoxin family reduce hydrogen peroxide and alkyl hydroperoxides to water and alcohol with the use of reducing equivalents derived from thiol-containing donor molecules. This protein has been found to play a regulatory role in the a…			0.648693		-1.90506		2.28952		0.3387
ENSG00000188229	TUBB4B	protein_coding	tubulin beta 4B class IVb	9.19653				-1.6873		2.19771		-2.23004		-0.0855698
ENSG00000100360	IFT27	protein_coding	intraflagellar transport 27	4.89812	This gene encodes a GTP-binding protein that is a core component of the intraflagellar transport complex B. Characterization of the similar Chlamydomonas protein indicates a function in cell cycle control. Alternative splicing of this gene results in multiple transcript variants. [provided by RefSeq, Jan 2012].			2.07603		-1.99668		1.64732		-0.310411
ENSG00000140961	OSGIN1	protein_coding	oxidative stress induced growth inhibitor 1	6.17907	This gene encodes an oxidative stress response protein that regulates cell death. Expression of the gene is regulated by p53 and is induced by DNA damage. The protein regulates apoptosis by inducing cytochrome c release from mitochondria. It also appears to be a key regulator of both inflammatory and anti-inflammatory molecules. The loss of this protein correlates with uncontrolled cell growth an…			2.63345		-1.69491		1.9051		0.21384
ENSG00000151726	ACSL1	protein_coding	acyl-CoA synthetase long chain family member 1	7.88884	The protein encoded by this gene is an isozyme of the long-chain fatty-acid-coenzyme A ligase family. Although differing in substrate specificity, subcellular localization, and tissue distribution, all isozymes of this family convert free long-chain fatty acids into fatty acyl-CoA esters, and thereby play a key role in lipid biosynthesis and fatty acid degradation. Several transcript variants enc…			5.2858		1.58918		-0.89876		0.609115
ENSG00000226306	NPY6R	transcribed_processed_pseudogene	neuropeptide Y receptor Y6 (pseudogene)	3.80942				9.45102		-2.96355		2.59186		-0.278061
ENSG00000163794	UCN	protein_coding	urocortin	3.73187	This gene is a member of the sauvagine/corticotropin-releasing factor/urotensin I family. It is structurally related to the corticotropin-releasing factor (CRF) gene and the encoded product is an endogenous ligand for CRF type 2 receptors. In the brain it may be responsible for the effects of stress on appetite. In spite of the gene family name similarity, the product of this gene has no sequence…			7.17051		-2.4511		2.64521		0.2309
ENSG00000226950	DANCR	processed_transcript	differentiation antagonizing non-protein coding RNA	8.51452				-2.65112		-1.18874		1.29665		0.220137
ENSG00000120948	TARDBP	protein_coding	TAR DNA binding protein	5.96841	HIV-1, the causative agent of acquired immunodeficiency syndrome (AIDS), contains an RNA genome that produces a chromosomally integrated DNA during the replicative cycle. Activation of HIV-1 gene expression by the transactivator Tat is dependent on an RNA regulatory element (TAR) located downstream of the transcription initiation site. The protein encoded by this gene is a transcriptional repress…			-1.03085		1.49984		-1.10805		0.325699
ENSG00000145919	BOD1	protein_coding	biorientation of chromosomes in cell division 1	6.10448				-1.69026		1.67739		-1.22375		0.42243
ENSG00000255292	AP002884.3	protein_coding		6.29694				1.54563		-1.50191		0.990585		-0.436205
ENSG00000065548	ZC3H15	protein_coding	zinc finger CCCH-type containing 15	5.57317				-1.45843		2.64614		-2.00158		0.513248
ENSG00000279172	AC020904.3	TEC		6.25648				7.27649		3.50706		-3.16879		0.151927
ENSG00000183747	ACSM2A	protein_coding	acyl-CoA synthetase medium chain family member 2A	6.74948				9.56674		-5.80541		5.52439		-0.187762
ENSG00000090266	NDUFB2	protein_coding	NADH:ubiquinone oxidoreductase subunit B2	8.0405	The protein encoded by this gene is a subunit of the multisubunit NADH:ubiquinone oxidoreductase (complex I). Mammalian complex I is composed of 45 different subunits. This protein has NADH dehydrogenase activity and oxidoreductase activity. It plays a important role in transfering electrons from NADH to the respiratory chain. The immediate electron acceptor for the enzyme is believed to be ubiqu…			1.19033		-1.75227		1.68901		-0.107326
ENSG00000119139	TJP2	protein_coding	tight junction protein 2	5.63912	This gene encodes a zonula occluden that is a member of the membrane-associated guanylate kinase homolog family. The encoded protein functions as a component of the tight junction barrier in epithelial and endothelial cells and is necessary for proper assembly of tight junctions. Mutations in this gene have been identified in patients with hypercholanemia, and genomic duplication of a 270 kb regi…			-2.15102		2.72092		-2.08982		0.555408
ENSG00000126522	ASL	protein_coding	argininosuccinate lyase	6.63273	This gene encodes a member of the lyase 1 family. The encoded protein forms a cytosolic homotetramer and primarily catalyzes the reversible hydrolytic cleavage of argininosuccinate into arginine and fumarate, an essential step in the liver in detoxifying ammonia via the urea cycle. Mutations in this gene result in the autosomal recessive disorder argininosuccinic aciduria, or argininosuccinic aci…			1.32177		-2.65634		2.45725		-0.12742
ENSG00000165507	DEPP1	protein_coding	DEPP1, autophagy regulator	7.23603	The expression of this gene is induced by fasting as well as by progesterone. The protein encoded by this gene contains a t-synaptosome-associated protein receptor (SNARE) coiled-coil homology domain and a peroxisomal targeting signal. Production of the encoded protein leads to phosphorylation and activation of the transcription factor ELK1. [provided by RefSeq, Jul 2008]. Sequence Note: This Ref…			3.30798		3.81417		-3.71439		-0.108351
ENSG00000277791	PSMB3	protein_coding	proteasome subunit beta 3	8.31468	The proteasome is a multicatalytic proteinase complex with a highly ordered ring-shaped 20S core structure. The core structure is composed of 4 rings of 28 non-identical subunits; 2 rings are composed of 7 alpha subunits and 2 rings are composed of 7 beta subunits. Proteasomes are distributed throughout eukaryotic cells at a high concentration and cleave peptides in an ATP/ubiquitin-dependent pro…			-1.82185		-1.42546		1.45221		0.0977786
ENSG00000136238	RAC1	protein_coding	Rac family small GTPase 1	7.37499	The protein encoded by this gene is a GTPase which belongs to the RAS superfamily of small GTP-binding proteins. Members of this superfamily appear to regulate a diverse array of cellular events, including the control of cell growth, cytoskeletal reorganization, and the activation of protein kinases. Two transcript variants encoding different isoforms have been found for this gene. [provided by R…			0.841741		1.40961		-1.05276		0.234106
ENSG00000273237	AC004520.1	antisense		nan						5.53525		-4.62021
ENSG00000091482	SMPX	protein_coding	small muscle protein X-linked	nan	This gene encodes a small protein that has no known functional domains. Mutations in this gene are a cause of X-linked deafness-4, and the encoded protein may play a role in the maintenance of inner ear cells subjected to mechanical stress. Alternatively spliced transcript variants have been observed for this gene. [provided by RefSeq, Dec 2011].			6.61307		-5.20245		5.35075		0.308379
ENSG00000225697	SLC26A6	protein_coding	solute carrier family 26 member 6	6.56753	This gene belongs to the solute carrier 26 family, whose members encode anion transporter proteins. This particular family member encodes a protein involved in transporting chloride, oxalate, sulfate and bicarbonate. Alternatively spliced transcript variants encoding distinct isoforms have been described. [provided by RefSeq, Aug 2013].			0.958947		-1.92288		2.03341		0.203364
ENSG00000185650	ZFP36L1	protein_coding	ZFP36 ring finger protein like 1	6.40765	This gene is a member of the TIS11 family of early response genes, which are induced by various agonists such as the phorbol ester TPA and the polypeptide mitogen EGF. This gene is well conserved across species and has a promoter that contains motifs seen in other early-response genes. The encoded protein contains a distinguishing putative zinc finger domain with a repeating cys-his motif. This p…			1.73412		2.70872		-2.35512		0.202027
ENSG00000105974	CAV1	protein_coding	caveolin 1	6.14022	The scaffolding protein encoded by this gene is the main component of the caveolae plasma membranes found in most cell types. The protein links integrin subunits to the tyrosine kinase FYN, an initiating step in coupling integrins to the Ras-ERK pathway and promoting cell cycle progression. The gene is a tumor suppressor gene candidate and a negative regulator of the Ras-p42/44 mitogen-activated …			3.3621		1.75502		-1.33676		0.302643
ENSG00000198355	PIM3	protein_coding	Pim-3 proto-oncogene, serine/threonine kinase	7.32464	The protein encoded by this gene belongs to the Ser/Thr protein kinase family, and PIM subfamily. This gene is overexpressed in hematological and epithelial tumors and is associated with MYC coexpression. It plays a role in the regulation of signal transduction cascades, contributing to both cell proliferation and survival, and provides a selective advantage in tumorigenesis. [provided by RefSeq,…			1.70001		1.17784		-0.926447		0.166821
ENSG00000104805	NUCB1	protein_coding	nucleobindin 1	7.82116	This gene encodes a member of a small calcium-binding EF-hand protein family. The encoded protein is thought to have a key role in Golgi calcium homeostasis and Ca(2+)-regulated signal transduction events. [provided by RefSeq, Jun 2010]. Sequence Note: This RefSeq record was created from transcript and genomic sequence data to make the sequence consistent with the reference genome assembly. The g…			2.14516		-1.5143		1.52779		-0.0953478
ENSG00000073849	ST6GAL1	protein_coding	ST6 beta-galactoside alpha-2,6-sialyltransferase 1	5.12222	This gene encodes a member of glycosyltransferase family 29. The encoded protein is a type II membrane protein that catalyzes the transfer of sialic acid from CMP-sialic acid to galactose-containing substrates. The protein, which is normally found in the Golgi but can be proteolytically processed to a soluble form, is involved in the generation of the cell-surface carbohydrate determinants and di…			-0.79022		-5.59155		5.82292		0.37198
ENSG00000232434	AJM1	protein_coding	apical junction component 1 homolog	3.12061				2.61044		-2.59274		1.82097		-0.664254
ENSG00000147889	CDKN2A	protein_coding	cyclin dependent kinase inhibitor 2A	6.55991	This gene generates several transcript variants which differ in their first exons. At least three alternatively spliced variants encoding distinct proteins have been reported, two of which encode structurally related isoforms known to function as inhibitors of CDK4 kinase. The remaining transcript includes an alternate first exon located 20 Kb upstream of the remainder of the gene; this transcrip…			-1.40618		1.11562		-1.25614		-0.222906
ENSG00000112149	CD83	protein_coding	CD83 molecule	nan	The protein encoded by this gene is a single-pass type I membrane protein and member of the immunoglobulin superfamily of receptors. The encoded protein may be involved in the regulation of antigen presentation. A soluble form of this protein can bind to dendritic cells and inhibit their maturation. Three transcript variants encoding different isoforms have been found for this gene. [provided by …					5.68753		-4.85724
ENSG00000173933	RBM4	protein_coding	RNA binding motif protein 4	6.91622				-0.634276		1.88369		-1.43901		0.2706
ENSG00000235852	AC005540.1	antisense		4.16928				-1.74561		3.84201		-4.29926		-0.549298
ENSG00000064687	ABCA7	protein_coding	ATP binding cassette subfamily A member 7	4.37363	The protein encoded by this gene is a member of the superfamily of ATP-binding cassette (ABC) transporters. ABC proteins transport various molecules across extra- and intra-cellular membranes. ABC genes are divided into seven distinct subfamilies (ABC1, MDR/TAP, MRP, ALD, OABP, GCN20, White). This protein is a member of the ABC1 subfamily. Members of the ABC1 subfamily comprise the only major ABC…			1.26466		-2.26993		2.61776		0.453018
ENSG00000106089	STX1A	protein_coding	syntaxin 1A	4.86901	This gene encodes a member of the syntaxin superfamily. Syntaxins are nervous system-specific proteins implicated in the docking of synaptic vesicles with the presynaptic plasma membrane. Syntaxins possess a single C-terminal transmembrane domain, a SNARE [Soluble NSF (N-ethylmaleimide-sensitive fusion protein)-Attachment protein REceptor] domain (known as H3), and an N-terminal regulatory domain…			2.7465		2.05804		-1.69175		0.278751
ENSG00000126088	UROD	protein_coding	uroporphyrinogen decarboxylase	6.86486	This gene encodes an enzyme in the heme biosynthetic pathway. This enzyme is responsible for catalyzing the conversion of uroporphyrinogen to coproporphyrinogen through the removal of four carboxymethyl side chains. Mutations and deficiency in this enzyme are known to cause familial porphyria cutanea tarda and hepatoerythropoetic porphyria.[provided by RefSeq, Aug 2010].			0.922545		-1.40055		1.50385		0.158948
ENSG00000127884	ECHS1	protein_coding	enoyl-CoA hydratase, short chain 1	7.93716	The protein encoded by this gene functions in the second step of the mitochondrial fatty acid beta-oxidation pathway. It catalyzes the hydration of 2-trans-enoyl-coenzyme A (CoA) intermediates to L-3-hydroxyacyl-CoAs. The gene product is a member of the hydratase/isomerase superfamily. It localizes to the mitochondrial matrix. Transcript variants utilizing alternative transcription initiation sit…			0.576889		-2.13591		1.84635		-0.372592
ENSG00000135069	PSAT1	protein_coding	phosphoserine aminotransferase 1	6.91176	This gene encodes a member of the class-V pyridoxal-phosphate-dependent aminotransferase family. The encoded protein is a phosphoserine aminotransferase and decreased expression may be associated with schizophrenia. Mutations in this gene are also associated with phosphoserine aminotransferase deficiency. Alternative splicing results in multiple transcript variants. Pseudogenes of this gene have …			-2.51804		-1.54059		1.69268		0.263256
ENSG00000106400	ZNHIT1	protein_coding	zinc finger HIT-type containing 1	7.56906				0.529433		-1.94915		1.75463		-0.452345
ENSG00000144455	SUMF1	protein_coding	sulfatase modifying factor 1	5.07249	This gene encodes an enzyme that catalyzes the hydrolysis of sulfate esters by oxidizing a cysteine residue in the substrate sulfatase to an active site 3-oxoalanine residue, which is also known as C-alpha-formylglycine. Mutations in this gene cause multiple sulfatase deficiency, a lysosomal storage disorder. Alternative splicing results in multiple transcript variants. [provided by RefSeq, Sep 2…			1.63142		-1.76288		1.38891		-0.304703
ENSG00000130702	LAMA5	protein_coding	laminin subunit alpha 5	6.30692	This gene encodes one of the vertebrate laminin alpha chains. Laminins, a family of extracellular matrix glycoproteins, are the major noncollagenous constituent of basement membranes. They have been implicated in a wide variety of biological processes including cell adhesion, differentiation, migration, signaling, neurite outgrowth and metastasis. Laminins are composed of 3 non identical chains: …			1.03487		-2.50434		2.57993		0.150019
ENSG00000170142	UBE2E1	protein_coding	ubiquitin conjugating enzyme E2 E1	5.33767	The modification of proteins with ubiquitin is an important cellular mechanism for targeting abnormal or short-lived proteins for degradation. Ubiquitination involves at least three classes of enzymes: ubiquitin-activating enzymes, or E1s, ubiquitin-conjugating enzymes, or E2s, and ubiquitin-protein ligases, or E3s. This gene encodes a member of the E2 ubiquitin-conjugating enzyme family. Three a…			-1.71344		2.27308		-1.71751		0.473206
ENSG00000250337	PURPL	lincRNA	p53 upregulated regulator of p53 levels	3.8796				8.35875		1.85247		-1.36951		0.421959
ENSG00000138796	HADH	protein_coding	hydroxyacyl-CoA dehydrogenase	5.08933	This gene is a member of the 3-hydroxyacyl-CoA dehydrogenase gene family. The encoded protein functions in the mitochondrial matrix to catalyze the oxidation of straight-chain 3-hydroxyacyl-CoAs as part of the beta-oxidation pathway. Its enzymatic activity is highest with medium-chain-length fatty acids. Mutations in this gene cause one form of familial hyperinsulinemic hypoglycemia. The human ge…			0.975948		-2.65636		2.24315		-0.343887
ENSG00000197256	KANK2	protein_coding	KN motif and ankyrin repeat domains 2	6.24251				3.48011		-1.2505		1.34375		0.18793
ENSG00000185442	FAM174B	protein_coding	family with sequence similarity 174 member B	4.20611				5.89272		-1.49037		1.04357		-0.381059
ENSG00000258728	AL162231.3	protein_coding		4.44246				2.27291		-1.79762		1.44407		-0.314132
ENSG00000074842	MYDGF	protein_coding	myeloid derived growth factor	7.31552				0.832018		-1.19792		1.44452		0.20095
ENSG00000177606	JUN	protein_coding	Jun proto-oncogene, AP-1 transcription factor subunit	5.07012	This gene is the putative transforming gene of avian sarcoma virus 17. It encodes a protein which is highly similar to the viral protein, and which interacts directly with specific target DNA sequences to regulate gene expression. This gene is intronless and is mapped to 1p32-p31, a chromosomal region involved in both translocations and deletions in human malignancies. [provided by RefSeq, Jul 20…			2.27573		2.62628		-3.05553		-0.528528
ENSG00000169714	CNBP	protein_coding	CCHC-type zinc finger nucleic acid binding protein	7.9337	This gene encodes a nucleic-acid binding protein with seven zinc-finger domains. The protein has a preference for binding single stranded DNA and RNA. The protein functions in cap-independent translation of ornithine decarboxylase mRNA, and may also function in sterol-mediated transcriptional regulation. A CCTG expansion in the first intron of this gene results in myotonic dystrophy type 2. Multi…			-0.625672		2.03578		-1.49014		0.438141
ENSG00000119777	TMEM214	protein_coding	transmembrane protein 214	6.30968				1.24609		-1.79216		1.57877		-0.181568
ENSG00000166226	CCT2	protein_coding	chaperonin containing TCP1 subunit 2	8.07034	The protein encoded by this gene is a molecular chaperone that is a member of the chaperonin containing TCP1 complex (CCT), also known as the TCP1 ring complex (TRiC). This complex consists of two identical stacked rings, each containing eight different proteins. Unfolded polypeptides enter the central cavity of the complex and are folded in an ATP-dependent manner. The complex folds various prot…			-0.950746		1.20875		-0.887162		0.197264
ENSG00000085998	POMGNT1	protein_coding	protein O-linked mannose N-acetylglucosaminyltransferase 1 (beta 1,2-)	5.86422	This gene encodes a type II transmembrane protein that resides in the Golgi apparatus. It participates in O-mannosyl glycosylation and is specific for alpha linked terminal mannose. Mutations in this gene may be associated with muscle-eye-brain disease and several congenital muscular dystrophies. Alternatively spliced transcript variants that encode different protein isoforms have been described.…			1.36134		-2.27553		2.07392		-0.129146
ENSG00000254901	BORCS8	protein_coding	BLOC-1 related complex subunit 8	4.74058				-0.988859		-3.55053		2.77432		-0.744566
ENSG00000084754	HADHA	protein_coding	hydroxyacyl-CoA dehydrogenase trifunctional multienzyme complex subunit alpha	6.27954	This gene encodes the alpha subunit of the mitochondrial trifunctional protein, which catalyzes the last three steps of mitochondrial beta-oxidation of long chain fatty acids. The mitochondrial membrane-bound heterocomplex is composed of four alpha and four beta subunits, with the alpha subunit catalyzing the 3-hydroxyacyl-CoA dehydrogenase and enoyl-CoA hydratase activities. Mutations in this ge…			1.46456		-1.47258		1.32489		-0.1411
ENSG00000188522	FAM83G	protein_coding	family with sequence similarity 83 member G	5.5566				1.83908		0.950473		-1.23436		-0.332114
ENSG00000160712	IL6R	protein_coding	interleukin 6 receptor	5.7786	This gene encodes a subunit of the interleukin 6 (IL6) receptor complex. Interleukin 6 is a potent pleiotropic cytokine that regulates cell growth and differentiation and plays an important role in the immune response. The IL6 receptor is a protein complex consisting of this protein and interleukin 6 signal transducer (IL6ST/GP130/IL6-beta), a receptor subunit also shared by many other cytokines.…			1.96919		-0.792489		1.03823		0.378446
ENSG00000177225	GATD1	protein_coding	glutamine amidotransferase like class 1 domain containing 1	4.88172				1.34799		-1.66037		1.97623		0.361387
ENSG00000008256	CYTH3	protein_coding	cytohesin 3	4.9678	This gene encodes a member of the PSCD (pleckstrin homology, Sec7 and coiled-coil domains) family. PSCD family members have identical structural organization that consists of an N-terminal coiled-coil motif, a central Sec7 domain, and a C-terminal pleckstrin homology (PH) domain. The coiled-coil motif is involved in homodimerization, the Sec7 domain contains guanine-nucleotide exchange protein (G…			3.10992		1.46923		-1.18139		0.292989
ENSG00000100292	HMOX1	protein_coding	heme oxygenase 1	6.07366	Heme oxygenase, an essential enzyme in heme catabolism, cleaves heme to form biliverdin, which is subsequently converted to bilirubin by biliverdin reductase, and carbon monoxide, a putative neurotransmitter. Heme oxygenase activity is induced by its substrate heme and by various nonheme substances. Heme oxygenase occurs as 2 isozymes, an inducible heme oxygenase-1 and a constitutive heme oxygena…			-0.762801		1.87447		-1.4373		0.354905
ENSG00000176340	COX8A	protein_coding	cytochrome c oxidase subunit 8A	7.88605	The protein encoded by this gene is the terminal enzyme of the respiratory chain, coupling the transfer of electrons from cytochrome c to molecular oxygen, with the concomitant production of a proton electrochemical gradient across the inner mitochondrial membrane. In addition to 3 mitochondrially encoded subunits, which perform the catalytic function, the eukaryotic enzyme contains nuclear-encod…			1.0496		-1.33112		1.23202		-0.144605
ENSG00000102878	HSF4	protein_coding	heat shock transcription factor 4	4.84812	Heat-shock transcription factors (HSFs) activate heat-shock response genes under conditions of heat or other stresses. HSF4 lacks the carboxyl-terminal hydrophobic repeat which is shared among all vertebrate HSFs and has been suggested to be involved in the negative regulation of DNA binding activity. Two alternatively spliced transcripts encoding distinct isoforms and possessing different transc…			2.68791		-1.18503		1.5758		0.418749
ENSG00000106927	AMBP	protein_coding	alpha-1-microglobulin/bikunin precursor	10.6877	This gene encodes a complex glycoprotein secreted in plasma. The precursor is proteolytically processed into distinct functioning proteins: alpha-1-microglobulin, which belongs to the superfamily of lipocalin transport proteins and may play a role in the regulation of inflammatory processes, and bikunin, which is a urinary trypsin inhibitor belonging to the superfamily of Kunitz-type protease inh…			-1.32219		-3.74555		3.66536		-0.188456
ENSG00000267314	AC104532.1	protein_coding		4.06397				3.26511		-1.92952		2.16427		0.350904
ENSG00000133055	MYBPH	protein_coding	myosin binding protein H	3.4437				7.38169		-2.81198		1.55063		-1.10752
ENSG00000160953	MUM1	protein_coding	melanoma associated antigen (mutated) 1	4.90585				0.962226		-2.49428		2.70874		0.263626
ENSG00000166825	ANPEP	protein_coding	alanyl aminopeptidase, membrane	8.39378	Aminopeptidase N is located in the small-intestinal and renal microvillar membrane, and also in other plasma membranes. In the small intestine aminopeptidase N plays a role in the final digestion of peptides generated from hydrolysis of proteins by gastric and pancreatic proteases. Its function in proximal tubular epithelial cells and other cell types is less clear. The large extracellular carbox…			4.75943		-2.17819		2.37584		0.0733435
ENSG00000173334	TRIB1	protein_coding	tribbles pseudokinase 1	6.57377				1.25328		3.92266		-3.98709		-0.254999
ENSG00000110455	ACCS	protein_coding	1-aminocyclopropane-1-carboxylate synthase homolog (inactive)	3.14055				3.82856		-3.42921		3.67021		0.262268
ENSG00000160752	FDPS	protein_coding	farnesyl diphosphate synthase	8.8071	This gene encodes an enzyme that catalyzes the production of geranyl pyrophosphate and farnesyl pyrophosphate from isopentenyl pyrophosphate and dimethylallyl pyrophosphate. The resulting product, farnesyl pyrophosphate, is a key intermediate in cholesterol and sterol biosynthesis, a substrate for protein farnesylation and geranylgeranylation, and a ligand or agonist for certain hormone receptors…			-0.722447		-2.43316		2.70446		0.147845
ENSG00000167315	ACAA2	protein_coding	acetyl-CoA acyltransferase 2	6.8649	The encoded protein catalyzes the last step of the mitochondrial fatty acid beta-oxidation spiral. Unlike most mitochondrial matrix proteins, it contains a non-cleavable amino-terminal targeting signal. [provided by RefSeq, Jul 2008].			1.07774		-1.59255		1.27144		-0.225131
ENSG00000011260	UTP18	protein_coding	UTP18, small subunit processome component	5.17875				-1.5077		2.00525		-1.40259		0.594724
ENSG00000182902	SLC25A18	protein_coding	solute carrier family 25 member 18	5.14836				2.96665		-2.76959		2.57893		-0.12586
ENSG00000254578	AC084125.1	antisense		4.74778				3.09615		-2.40838		2.45968		0.151221
ENSG00000106780	MEGF9	protein_coding	multiple EGF like domains 9	5.10425				1.82593		-2.02109		1.7368		-0.175559
ENSG00000164924	YWHAZ	protein_coding	tyrosine 3-monooxygenase/tryptophan 5-monooxygenase activation protein zeta	6.80408	This gene product belongs to the 14-3-3 family of proteins which mediate signal transduction by binding to phosphoserine-containing proteins. This highly conserved protein family is found in both plants and mammals, and this protein is 99% identical to the mouse, rat and sheep orthologs. The encoded protein interacts with IRS1 protein, suggesting a role in regulating insulin sensitivity. Several …			-0.810965		2.22253		-1.59072		0.451457
ENSG00000167107	ACSF2	protein_coding	acyl-CoA synthetase family member 2	5.55754				-0.658468		-2.1458		2.91485		0.821455
ENSG00000131069	ACSS2	protein_coding	acyl-CoA synthetase short chain family member 2	6.89933	This gene encodes a cytosolic enzyme that catalyzes the activation of acetate for use in lipid synthesis and energy generation. The protein acts as a monomer and produces acetyl-CoA from acetate in a reaction that requires ATP. Expression of this gene is regulated by sterol regulatory element-binding proteins, transcription factors that activate genes required for the synthesis of cholesterol and…			1.88973		-1.79472		1.86486		0.125936
ENSG00000100401	RANGAP1	protein_coding	Ran GTPase activating protein 1	6.76707	This gene encodes a protein that associates with the nuclear pore complex and participates in the regulation of nuclear transport. The encoded protein interacts with Ras-related nuclear protein 1 (RAN) and regulates guanosine triphosphate (GTP)-binding and exchange. Alternative splicing results in multiple transcript variants. [provided by RefSeq, Jul 2013].			-0.797574		1.78165		-1.36311		0.265223
ENSG00000068028	RASSF1	protein_coding	Ras association domain family member 1	5.33673	This gene encodes a protein similar to the RAS effector proteins. Loss or altered expression of this gene has been associated with the pathogenesis of a variety of cancers, which suggests the tumor suppressor function of this gene. The inactivation of this gene was found to be correlated with the hypermethylation of its CpG-island promoter region. The encoded protein was found to interact with DN…			-1.15045		2.33573		-2.03844		0.323048
ENSG00000184076	UQCR10	protein_coding	ubiquinol-cytochrome c reductase, complex III subunit X	8.01662	UCRC is a subunit of mitochondrial complex III (ubiquinol-cytochrome c reductase; EC 1.10.2.2), which forms the middle segment of the respiratory chain of the inner mitochondrial membrane (Schagger et al., 1995 [PubMed 8592474]).[supplied by OMIM, Mar 2008].			0.694077		-1.48752		1.31294		-0.217657
ENSG00000129103	SUMF2	protein_coding	sulfatase modifying factor 2	6.08051	The catalytic sites of sulfatases are only active if they contain a unique amino acid, C-alpha-formylglycine (FGly). The FGly residue is posttranslationally generated from a cysteine by enzymes with FGly-generating activity. The gene described in this record is a member of the sulfatase-modifying factor family and encodes a protein with a DUF323 domain that localizes to the lumen of the endoplasm…			2.17001		-0.837261		1.29578		0.462443
ENSG00000135677	GNS	protein_coding	glucosamine (N-acetyl)-6-sulfatase	6.23184	The product of this gene is a lysosomal enzyme found in all cells. It is involved in the catabolism of heparin, heparan sulphate, and keratan sulphate. Deficiency of this enzyme results in the accumulation of undegraded substrate and the lysosomal storage disorder mucopolysaccharidosis type IIID (Sanfilippo D syndrome). Mucopolysaccharidosis type IIID is the least common of the four subtypes of S…			1.3415		-0.97848		1.34622		0.429522
ENSG00000149809	TM7SF2	protein_coding	transmembrane 7 superfamily member 2	6.24625				1.36929		-3.2525		3.15543		-0.0987176
ENSG00000115107	STEAP3	protein_coding	STEAP3 metalloreductase	7.54221				4.69561		-1.37982		1.5478		0.0789472
ENSG00000160862	AZGP1	protein_coding	alpha-2-glycoprotein 1, zinc-binding	9.2338				12.5818		-2.10074		2.12711		-0.0964957
ENSG00000263756	AL645941.3	antisense		6.87392				0.874116		3.72852		-3.95648		-0.409494
ENSG00000008394	MGST1	protein_coding	microsomal glutathione S-transferase 1	9.2758	The MAPEG (Membrane Associated Proteins in Eicosanoid and Glutathione metabolism) family consists of six human proteins, two of which are involved in the production of leukotrienes and prostaglandin E, important mediators of inflammation. Other family members, demonstrating glutathione S-transferase and peroxidase activities, are involved in cellular defense against toxic, carcinogenic, and pharm…			1.95799		-0.531076		0.954898		0.301122
ENSG00000272993	AC239868.3	lincRNA		4.82367				1.55404		3.51385		-2.46078		0.998622
ENSG00000116898	MRPS15	protein_coding	mitochondrial ribosomal protein S15	7.10103	Mammalian mitochondrial ribosomal proteins are encoded by nuclear genes and help in protein synthesis within the mitochondrion. Mitochondrial ribosomes (mitoribosomes) consist of a small 28S subunit and a large 39S subunit. They have an estimated 75% protein to rRNA composition compared to prokaryotic ribosomes, where this ratio is reversed. Another difference between mammalian mitoribosomes and …			-1.19812		-1.42063		1.12104		-0.226672
ENSG00000108654	DDX5	protein_coding	DEAD-box helicase 5	8.85225	DEAD box proteins, characterized by the conserved motif Asp-Glu-Ala-Asp (DEAD), are putative RNA helicases. They are implicated in a number of cellular processes involving alteration of RNA secondary structure, such as translation initiation, nuclear and mitochondrial splicing, and ribosome and spliceosome assembly. Based on their distribution patterns, some members of this family are believed to…			0.452329		2.10095		-1.6721		0.305943
ENSG00000119326	CTNNAL1	protein_coding	catenin alpha like 1	5.90717				-1.48054		1.61611		-1.16572		0.408278
ENSG00000134153	EMC7	protein_coding	ER membrane protein complex subunit 7	6.7822				1.97361		-1.13124		1.34398		0.166922
ENSG00000134333	LDHA	protein_coding	lactate dehydrogenase A	10.3135	The protein encoded by this gene catalyzes the conversion of L-lactate and NAD to pyruvate and NADH in the final step of anaerobic glycolysis. The protein is found predominantly in muscle tissue and belongs to the lactate dehydrogenase family. Mutations in this gene have been linked to exertional myoglobinuria. Multiple transcript variants encoding different isoforms have been found for this gene…			0.470301		1.7356		-1.30596		0.321432
ENSG00000063241	ISOC2	protein_coding	isochorismatase domain containing 2	6.48639				-0.769334		-1.5382		1.14981		-0.411589
ENSG00000263620	AC129492.3	protein_coding		4.90484				1.37453		1.55871		-1.88044		-0.325766
ENSG00000112081	SRSF3	protein_coding	serine and arginine rich splicing factor 3	8.52878	The protein encoded by this gene is a member of the serine/arginine (SR)-rich family of pre-mRNA splicing factors, which constitute part of the spliceosome. Each of these factors contains an RNA recognition motif (RRM) for binding RNA and an RS domain for binding other proteins. The RS domain is rich in serine and arginine residues and facilitates interaction between different SR splicing factors…			-1.58364		2.88529		-2.87669		-0.111237
ENSG00000111328	CDK2AP1	protein_coding	cyclin dependent kinase 2 associated protein 1	5.40767	The protein encoded by this gene is a cyclin-dependent kinase 2 (CDK2) -associated protein which is thought to negatively regulate CDK2 activity by sequestering monomeric CDK2, and targeting CDK2 for proteolysis. This protein was found to also interact with DNA polymerase alpha/primase and mediate the phosphorylation of the large p180 subunit, which suggests a regulatory role in DNA replication d…			-1.08538		2.23754		-1.52352		0.710875
ENSG00000163950	SLBP	protein_coding	stem-loop binding protein	6.19737	This gene encodes a protein that binds to the stem-loop structure in replication-dependent histone mRNAs. Histone mRNAs do not contain introns or polyadenylation signals, and are processed by endonucleolytic cleavage. The stem-loop structure is essential for efficient processing but this structure also controls the transport, translation and stability of histone mRNAs. Expression of the protein i…			-2.01735		1.58146		-1.36186		0.218501
ENSG00000137204	SLC22A7	protein_coding	solute carrier family 22 member 7	nan	The protein encoded by this gene is involved in the sodium-independent transport and excretion of organic anions, some of which are potentially toxic. The encoded protein is an integral membrane protein and appears to be localized to the basolateral membrane of the kidney. Alternatively spliced transcript variants encoding different isoforms have been described. [provided by RefSeq, Jul 2008].			5.36974		-7.34413		6.62352		-0.64602
ENSG00000020577	SAMD4A	protein_coding	sterile alpha motif domain containing 4A	4.85874	Sterile alpha motifs (SAMs) in proteins such as SAMD4A are part of an RNA-binding domain that functions as a posttranscriptional regulator by binding to an RNA sequence motif known as the Smaug recognition element, which was named after the Drosophila Smaug protein (Baez and Boccaccio, 2005 [PubMed 16221671]).[supplied by OMIM, Mar 2008].			1.7186		4.07011		-3.19911		0.75321
ENSG00000124107	SLPI	protein_coding	secretory leukocyte peptidase inhibitor	10.0935	This gene encodes a secreted inhibitor which protects epithelial tissues from serine proteases. It is found in various secretions including seminal plasma, cervical mucus, and bronchial secretions, and has affinity for trypsin, leukocyte elastase, and cathepsin G. Its inhibitory effect contributes to the immune response by protecting epithelial surfaces from attack by endogenous proteolytic enzym…			7.60793		-1.59942		1.46869		-0.180062
ENSG00000189043	NDUFA4	protein_coding	NDUFA4, mitochondrial complex associated	9.57582	The protein encoded by this gene belongs to the complex I 9kDa subunit family. Mammalian complex I of mitochondrial respiratory chain is composed of 45 different subunits. This protein has NADH dehydrogenase activity and oxidoreductase activity. It transfers electrons from NADH to the respiratory chain. The immediate electron acceptor for the enzyme is believed to be ubiquinone. [provided by RefS…			0.556235		-1.64711		1.53566		-0.155172
ENSG00000169223	LMAN2	protein_coding	lectin, mannose binding 2	6.93523	This gene encodes a type I transmembrane lectin that shuttles between the endoplasmic reticulum, the Golgi apparatus and the plasma membrane. The encoded protein binds high mannose type glycoproteins and may facilitate their sorting, trafficking and quality control. [provided by RefSeq, Oct 2008]. Publication Note: This RefSeq record includes a subset of the publications that are available for th…			0.874325		-2.09359		1.95329		-0.110652
ENSG00000177954	RPS27	protein_coding	ribosomal protein S27	10.3069	Ribosomes, the organelles that catalyze protein synthesis, consist of a small 40S subunit and a large 60S subunit. Together these subunits are composed of 4 RNA species and approximately 80 structurally distinct proteins. This gene encodes a ribosomal protein that is a component of the 40S subunit. The protein belongs to the S27E family of ribosomal proteins. It contains a C4-type zinc finger dom…			-0.791836		-1.32356		1.19969		-0.169087
ENSG00000176834	VSIG10	protein_coding	V-set and immunoglobulin domain containing 10	3.39723				2.9844		-1.46379		2.11492		0.655547
ENSG00000152127	MGAT5	protein_coding	mannosyl (alpha-1,6-)-glycoprotein beta-1,6-N-acetyl-glucosaminyltransferase	5.54798	The protein encoded by this gene belongs to the glycosyltransferase family. It catalyzes the addition of beta-1,6-N-acetylglucosamine to the alpha-linked mannose of biantennary N-linked oligosaccharides present on the newly synthesized glycoproteins. It is one of the most important enzymes involved in the regulation of the biosynthesis of glycoprotein oligosaccharides. Alterations of the oligosac…			-0.790382		-2.74236		2.36935		-0.306983
ENSG00000147257	GPC3	protein_coding	glypican 3	nan	Cell surface heparan sulfate proteoglycans are composed of a membrane-associated protein core substituted with a variable number of heparan sulfate chains. Members of the glypican-related integral membrane proteoglycan family (GRIPS) contain a core protein anchored to the cytoplasmic membrane via a glycosyl phosphatidylinositol linkage. These proteins may play a role in the control of cell divisi…			-10.0522
ENSG00000175556	LONRF3	protein_coding	LON peptidase N-terminal domain and ring finger 3	nan	The protein encoded by this gene contains a RING finger domain, a motif present in a variety of functionally distinct proteins and known to be involved in protein-protein and protein-DNA interactions. Multiple alternatively spliced transcript variants have been suggested, but their full length natures are not clear. [provided by RefSeq, Jul 2008].					4.82679		-4.91412
ENSG00000148346	LCN2	protein_coding	lipocalin 2	3.97503				9.79958		-2.27159		2.00522		-0.203589
ENSG00000135404	CD63	protein_coding	CD63 molecule	9.89748	The protein encoded by this gene is a member of the transmembrane 4 superfamily, also known as the tetraspanin family. Most of these members are cell-surface proteins that are characterized by the presence of four hydrophobic domains. The proteins mediate signal transduction events that play a role in the regulation of cell development, activation, growth and motility. The encoded protein is a ce…			1.71076		-1.07474		1.26055		0.138413
ENSG00000146112	PPP1R18	protein_coding	protein phosphatase 1 regulatory subunit 18	4.73276	Protein phosphatase-1 (PP1; see MIM 176875) interacts with regulatory subunits that target the enzyme to different cellular locations and change its activity toward specific substrates. Phostensin is a regulatory subunit that targets PP1 to F-actin (see MIM 102610) cytoskeleton (Kao et al., 2007 [PubMed 17374523]).[supplied by OMIM, Mar 2008].			1.35682		1.72761		-2.0751		-0.383623
ENSG00000144115	THNSL2	protein_coding	threonine synthase like 2	4.28863	This gene encodes a threonine synthase-like protein. A similar enzyme in mouse can catalyze the degradation of O-phospho-homoserine to a-ketobutyrate, phosphate, and ammonia. This protein also has phospho-lyase activity on both gamma and beta phosphorylated substrates. In mouse an alternatively spliced form of this protein has been shown to act as a cytokine and can induce the production of the i…			2.52049		-2.16281		1.85818		-0.238495
ENSG00000280407	AC132872.4	TEC		5.70415				-0.873811		1.87483		-2.36517		-0.541165
ENSG00000214274	ANG	protein_coding	angiogenin	5.21147	The protein encoded by this gene is an exceedingly potent mediator of new blood vessel formation. It hydrolyzes cellular tRNAs resulting in decreased protein synthesis and is similar to pancreatic ribonuclease. In addition, the mature peptide has antimicrobial activity against some bacteria and fungi, including S. pneumoniae and C. albicans. Alternative splicing results in two transcript variants…			1.8836		-2.91861		3.01239		0.204673
ENSG00000171617	ENC1	protein_coding	ectodermal-neural cortex 1	5.51389	This gene encodes a member of the kelch-related family of actin-binding proteins. The encoded protein plays a role in the oxidative stress response as a regulator of the transcription factor Nrf2, and expression of this gene may play a role in malignant transformation. Alternatively spliced transcript variants encoding multiple isoforms have been observed for this gene. [provided by RefSeq, Feb 2…			-1.57684		1.47899		-1.81077		-0.354243
ENSG00000181472	ZBTB2	protein_coding	zinc finger and BTB domain containing 2	4.01124				-2.38688		3.06675		-2.47007		0.497758
ENSG00000160781	PAQR6	protein_coding	progestin and adipoQ receptor family member 6	3.27967				6.67934		-3.04961		2.59031		-0.332609
ENSG00000167578	RAB4B	protein_coding	RAB4B, member RAS oncogene family	3.77483	RAB proteins, such as RAB4B, are members of the RAS superfamily of small GTPases that are involved in vesicular trafficking (He et al., 2002 [PubMed 12450215]).[supplied by OMIM, Aug 2009].			2.00935		-2.10425		1.65741		-0.426531
ENSG00000163283	ALPP	protein_coding	alkaline phosphatase, placental	3.03446	There are at least four distinct but related alkaline phosphatases: intestinal, placental, placental-like, and liver/bone/kidney (tissue non-specific). The first three are located together on chromosome 2 while the tissue non-specific form is located on chromosome 1. The product of this gene is a membrane bound glycosylated enzyme, also referred to as the heat stable form, that is expressed prima…			9.71596		-1.98937		3.14743		1.21526
ENSG00000176715	ACSF3	protein_coding	acyl-CoA synthetase family member 3	3.32626	This gene encodes a member of the acyl-CoA synthetase family of enzymes that activate fatty acids by catalyzing the formation of a thioester linkage between fatty acids and coenzyme A. The encoded protein is localized to mitochondria, has high specificity for malonate and methylmalonate and possesses malonyl-CoA synthetase activity. Mutations in this gene are a cause of combined malonic and methy…			3.8805		-1.93967		1.39862		-0.48193
ENSG00000242590	AL645608.6	sense_intronic		6.17133				1.53244		-1.78313		1.84408		0.133176
ENSG00000111249	CUX2	protein_coding	cut like homeobox 2	5.21325	This gene encodes a protein which contains three CUT domains and a homeodomain; both domains are DNA-binding motifs. A similar gene, whose gene product possesses different DNA-binding activities, is located on chromosome on chromosome 7. Two pseudogenes of this gene have been identified on chromosomes 10 and 4. [provided by RefSeq, Jan 2013]. Publication Note: This RefSeq record includes a subset…			8.98494		0.973575		-1.11008		-0.180594
ENSG00000172824	CES4A	protein_coding	carboxylesterase 4A	3.46742	This gene encodes a member of the carboxylesterase large family. The family members are responsible for the hydrolysis or transesterification of various xenobiotics, such as cocaine and heroin, and endogenous substrates with ester, thioester, or amide bonds. They also participate in fatty acyl and cholesterol ester metabolism, and may play a role in the blood-brain barrier system. This gene, also…			9.0629		-2.88875		2.58935		-0.187208
ENSG00000197903	HIST1H2BK	protein_coding	histone cluster 1 H2B family member k	7.79902	Histones are basic nuclear proteins that are responsible for the nucleosome structure of the chromosomal fiber in eukaryotes. Two molecules of each of the four core histones (H2A, H2B, H3, and H4) form an octamer, around which approximately 146 bp of DNA is wrapped in repeating units, called nucleosomes. The linker histone, H1, interacts with linker DNA between nucleosomes and functions in the co…			-0.644485		1.95322		-1.68864		0.15445
ENSG00000103569	AQP9	protein_coding	aquaporin 9	5.61096	The aquaporins are a family of water-selective membrane channels. The protein encoded by this gene allows passage of a wide variety of noncharged solutes. It stimulates urea transport and osmotic water permeability; there are contradicting reports about its role in providing glycerol permeability. The encoded protein may also play a role in specialized leukocyte functions such as immunological re…			13.1813		-2.7295		2.38211		-0.242937
ENSG00000078070	MCCC1	protein_coding	methylcrotonoyl-CoA carboxylase 1	5.86879	This gene encodes the large subunit of 3-methylcrotonyl-CoA carboxylase. This enzyme functions as a heterodimer and catalyzes the carboxylation of 3-methylcrotonyl-CoA to form 3-methylglutaconyl-CoA. Mutations in this gene are associated with 3-Methylcrotonylglycinuria, an autosomal recessive disorder of leucine catabolism. [provided by RefSeq, Jul 2008].			2.51206		-1.58733		1.62419		0.136382
ENSG00000272478	AL020996.3	antisense		5.31946				1.71324		-1.98694		1.91984		-0.132135
ENSG00000164885	CDK5	protein_coding	cyclin dependent kinase 5	5.16226				0.900417		-1.86839		1.48136		-0.401729
ENSG00000164062	APEH	protein_coding	acylaminoacyl-peptide hydrolase	7.05171	This gene encodes the enzyme acylpeptide hydrolase, which catalyzes the hydrolysis of the terminal acetylated amino acid preferentially from small acetylated peptides. The acetyl amino acid formed by this hydrolase is further processed to acetate and a free amino acid by an aminoacylase. This gene is located within the same region of chromosome 3 (3p21) as the aminoacylase gene, and deletions at …			1.1727		-2.15177		2.00118		-0.0777934
ENSG00000123561	SERPINA7	protein_coding	serpin family A member 7	5.50277	There are three proteins including thyroxine-binding globulin (TBG), transthyretin and albumin responsible for carrying the thyroid hormones thyroxine (T4) and 3,5,3_-triiodothyronine (T3) in the bloodstream. This gene encodes the major thyroid hormone transport protein, TBG, in serum. It belongs to the serpin family in genomics, but the protein has no inhibitory function like many other members …			5.25983		-6.56294		6.37515		-0.122656
ENSG00000110958	PTGES3	protein_coding	prostaglandin E synthase 3	6.83268				-1.96538		1.70229		-1.05802		0.825214
ENSG00000083444	PLOD1	protein_coding	procollagen-lysine,2-oxoglutarate 5-dioxygenase 1	6.77547	Lysyl hydroxylase is a membrane-bound homodimeric protein localized to the cisternae of the endoplasmic reticulum. The enzyme (cofactors iron and ascorbate) catalyzes the hydroxylation of lysyl residues in collagen-like peptides. The resultant hydroxylysyl groups are attachment sites for carbohydrates in collagen and thus are critical for the stability of intermolecular crosslinks. Some patients …			1.35507		-1.64001		1.67485		0.108398
ENSG00000174669	SLC29A2	protein_coding	solute carrier family 29 member 2	nan	The uptake of nucleosides by transporters, such as SLC29A2, is essential for nucleotide synthesis by salvage pathways in cells that lack de novo biosynthetic pathways. Nucleoside transport also plays a key role in the regulation of many physiologic processes through its effect on adenosine concentration at the cell surface (Griffiths et al., 1997 [PubMed 9396714]).[supplied by OMIM, Nov 2008].			-6.9207
ENSG00000104765	BNIP3L	protein_coding	BCL2 interacting protein 3 like	4.58844	This gene is a member of the BCL2/adenovirus E1B 19 kd-interacting protein (BNIP) family. It interacts with the E1B 19 kDa protein, which protects cells from virally-induced cell death. The encoded protein also interacts with E1B 19 kDa-like sequences of BCL2, another apoptotic protector. This protein counteracts the apoptotic inducer BNIP3 and may play a role in tumor suppression. [provided by R…			2.10871		1.93526		-1.29383		0.613514
ENSG00000196139	AKR1C3	protein_coding	aldo-keto reductase family 1 member C3	9.48863	This gene encodes a member of the aldo/keto reductase superfamily, which consists of more than 40 known enzymes and proteins. These enzymes catalyze the conversion of aldehydes and ketones to their corresponding alcohols by utilizing NADH and/or NADPH as cofactors. The enzymes display overlapping but distinct substrate specificity. This enzyme catalyzes the reduction of prostaglandin (PG) D2, PGH…			11.0837		-0.500168		0.878196		0.254113
ENSG00000158457	TSPAN33	protein_coding	tetraspanin 33	5.01142				3.67396		-1.55535		1.25772		-0.256859
ENSG00000166016	ABTB2	protein_coding	ankyrin repeat and BTB domain containing 2	6.23516				1.76655		3.72436		-3.65437		-0.164286
ENSG00000128016	ZFP36	protein_coding	ZFP36 ring finger protein	7.62806				4.53122		0.968797		-0.595324		0.264299
ENSG00000171992	SYNPO	protein_coding	synaptopodin	5.49681	Synaptopodin is an actin-associated protein that may play a role in actin-based cell shape and motility. The name synaptopodin derives from the protein_s associations with postsynaptic densities and dendritic spines and with renal podocytes (Mundel et al., 1997 [PubMed 9314539]).[supplied by OMIM, Mar 2008].			4.42707		0.832434		-1.25986		-0.430163
ENSG00000160216	AGPAT3	protein_coding	1-acylglycerol-3-phosphate O-acyltransferase 3	4.39298	The protein encoded by this gene is an acyltransferase that converts lysophosphatidic acid into phosphatidic acid, which is the second step in the de novo phospholipid biosynthetic pathway. The encoded protein may be an integral membrane protein. Two transcript variants encoding the same protein have been found for this gene. [provided by RefSeq, Jul 2008].			1.8512		-1.94131		1.55789		-0.268176
ENSG00000278367	AL356652.1	antisense		4.95165				7.76721		-1.28573		1.33117		0.128639
ENSG00000124225	PMEPA1	protein_coding	prostate transmembrane protein, androgen induced 1	5.17465	This gene encodes a transmembrane protein that contains a Smad interacting motif (SIM). Expression of this gene is induced by androgens and transforming growth factor beta, and the encoded protein suppresses the androgen receptor and transforming growth factor beta signaling pathways though interactions with Smad proteins. Overexpression of this gene may play a role in multiple types of cancer. A…			7.66145		3.77471		-4.29205		-0.628405
ENSG00000063244	U2AF2	protein_coding	U2 small nuclear RNA auxiliary factor 2	5.84999	U2 auxiliary factor (U2AF), comprised of a large and a small subunit, is a non-snRNP protein required for the binding of U2 snRNP to the pre-mRNA branch site. This gene encodes the U2AF large subunit which contains a sequence-specific RNA-binding region with 3 RNA recognition motifs and an Arg/Ser-rich domain necessary for splicing. The large subunit binds to the polypyrimidine tract of introns e…			-1.20024		1.32502		-0.808799		0.517269
ENSG00000137804	NUSAP1	protein_coding	nucleolar and spindle associated protein 1	4.99255	NUSAP1 is a nucleolar-spindle-associated protein that plays a role in spindle microtubule organization (Raemaekers et al., 2003 [PubMed 12963707]).[supplied by OMIM, Jun 2009].			-3.73932		1.87447		-1.32899		0.540645
ENSG00000196305	IARS	protein_coding	isoleucyl-tRNA synthetase	6.72672	Aminoacyl-tRNA synthetases catalyze the aminoacylation of tRNA by their cognate amino acid. Because of their central role in linking amino acids with nucleotide triplets contained in tRNAS, aminoacyl-tRNA synthetases are thought to be among the first proteins that appeared in evolution. Isoleucine-tRNA synthetase belongs to the class-I aminoacyl-tRNA synthetase family and has been identified as a…			-1.46885		-1.0016		1.33795		0.476
ENSG00000124882	EREG	protein_coding	epiregulin	nan	Epiregulin is a member of the epidermal growth factor family. Epiregulin can function as a ligand of EGFR (epidermal growth factor receptor), as well as a ligand of most members of the ERBB (v-erb-b2 oncogene homolog) family of tyrosine-kinase receptors. [provided by RefSeq, Jul 2008]. Publication Note: This RefSeq record includes a subset of the publications that are available for this gene. Ple…					6.02416		-5.66254
ENSG00000110245	APOC3	protein_coding	apolipoprotein C3	11.4552	Apolipoprotein C-III is a very low density lipoprotein (VLDL) protein. APOC3 inhibits lipoprotein lipase and hepatic lipase; it is thought to delay catabolism of triglyceride-rich particles. The APOA1, APOC3 and APOA4 genes are closely linked in both rat and human genomes. The A-I and A-IV genes are transcribed from the same strand, while the A-1 and C-III genes are convergently transcribed. An i…			6.9602		-4.37683		4.21316		-0.197314
ENSG00000137070	IL11RA	protein_coding	interleukin 11 receptor subunit alpha	4.28342	Interleukin 11 is a stromal cell-derived cytokine that belongs to a family of pleiotropic and redundant cytokines that use the gp130 transducing subunit in their high affinity receptors. This gene encodes the IL-11 receptor, which is a member of the hematopoietic cytokine receptor family. This particular receptor is very similar to ciliary neurotrophic factor, since both contain an extracellular …			3.67108		-2.42346		2.21228		-0.165525
ENSG00000142534	RPS11	protein_coding	ribosomal protein S11	11.0369	Ribosomes, the organelles that catalyze protein synthesis, consist of a small 40S subunit and a large 60S subunit. Together these subunits are composed of 4 RNA species and approximately 80 structurally distinct proteins. This gene encodes a member of the S17P family of ribosomal proteins that is a component of the 40S subunit. This gene is co-transcribed with the small nucleolar RNA gene U35B, w…			-0.775373		-1.36914		1.30011		-0.113423
ENSG00000183087	GAS6	protein_coding	growth arrest specific 6	7.10269	This gene encodes a gamma-carboxyglutamic acid (Gla)-containing protein thought to be involved in the stimulation of cell proliferation. This gene is frequently overexpressed in many cancers and has been implicated as an adverse prognostic marker. Elevated protein levels are additionally associated with a variety of disease states, including venous thromboembolic disease, systemic lupus erythemat…			12.5592		-1.33461		1.52578		0.136845
ENSG00000123933	MXD4	protein_coding	MAX dimerization protein 4	5.53206	This gene is a member of the MAD gene family . The MAD genes encode basic helix-loop-helix-leucine zipper proteins that heterodimerize with MAX protein, forming a transcriptional repression complex. The MAD proteins compete for MAX binding with MYC, which heterodimerizes with MAX forming a transcriptional activation complex. Studies in rodents suggest that the MAD genes are tumor suppressors and …			1.50185		-1.39598		1.09722		-0.191208
ENSG00000144476	ACKR3	protein_coding	atypical chemokine receptor 3	4.36712	This gene encodes a member of the G-protein coupled receptor family. Although this protein was earlier thought to be a receptor for vasoactive intestinal peptide (VIP), it is now considered to be an orphan receptor, in that its endogenous ligand has not been identified. The protein is also a coreceptor for human immunodeficiency viruses (HIV). Translocations involving this gene and HMGA2 on chrom…			4.79676		3.06727		-3.30014		-0.290909
ENSG00000105852	PON3	protein_coding	paraoxonase 3	6.47634	This gene is a member of the paraoxonase family and lies in a cluster on chromosome 7 with the other two family members. The encoded protein is secreted into the bloodstream and associates with high-density lipoprotein (HDL). The protein also rapidly hydrolyzes lactones and can inhibit the oxidation of low-density lipoprotein (LDL), a function that is believed to slow the initiation and progressi…			3.67696		-2.66065		2.65755		0.0721974
ENSG00000123136	DDX39A	protein_coding	DExD-box helicase 39A	6.98984	This gene encodes a member of the DEAD box protein family. These proteins are characterized by the conserved motif Asp-Glu-Ala-Asp (DEAD) and are putative RNA helicases. They are implicated in a number of cellular processes involving alteration of RNA secondary structure, such as translation initiation, nuclear and mitochondrial splicing, and ribosome and spliceosome assembly. Based on their dist…			-1.57348		1.17242		-0.748899		0.378589
ENSG00000107798	LIPA	protein_coding	lipase A, lysosomal acid type	5.76209	This gene encodes lipase A, the lysosomal acid lipase (also known as cholesterol ester hydrolase). This enzyme functions in the lysosome to catalyze the hydrolysis of cholesteryl esters and triglycerides. Mutations in this gene can result in Wolman disease and cholesteryl ester storage disease. Alternatively spliced transcript variants have been found for this gene. [provided by RefSeq, Jan 2014].			1.27026		-1.48774		1.57985		0.166934
ENSG00000278952	AP003068.4	TEC		2.86374				5.42059		-2.39535		2.82756		0.465518
ENSG00000099977	DDT	protein_coding	D-dopachrome tautomerase	7.35323	D-dopachrome tautomerase converts D-dopachrome into 5,6-dihydroxyindole. The DDT gene is related to the migration inhibitory factor (MIF) in terms of sequence, enzyme activity, and gene structure. DDT and MIF are closely linked on chromosome 22. [provided by RefSeq, Jul 2008].			1.66434		-2.74827		2.89264		-0.0772111
ENSG00000151224	MAT1A	protein_coding	methionine adenosyltransferase 1A	7.21522	This gene catalyzes a two-step reaction that involves the transfer of the adenosyl moiety of ATP to methionine to form S-adenosylmethionine and tripolyphosphate, which is subsequently cleaved to PPi and Pi. S-adenosylmethionine is the source of methyl groups for most biological methylations. The encoded protein is found as a homotetramer (MAT I) or a homodimer (MAT III) whereas a third form, MAT …			6.77275		-2.6341		2.52735		-0.158756
ENSG00000142484	TM4SF5	protein_coding	transmembrane 4 L six family member 5	5.80479	The protein encoded by this gene is a member of the transmembrane 4 superfamily, also known as the tetraspanin family. Most of these members are cell-surface proteins that are characterized by the presence of four hydrophobic domains. The proteins mediate signal transduction events that play a role in the regulation of cell development, activation, growth and motility. This encoded protein is a c…			1.9439		-1.94062		2.09054		0.183148
ENSG00000168496	FEN1	protein_coding	flap structure-specific endonuclease 1	6.68948	The protein encoded by this gene removes 5_ overhanging flaps in DNA repair and processes the 5_ ends of Okazaki fragments in lagging strand DNA synthesis. Direct physical interaction between this protein and AP endonuclease 1 during long-patch base excision repair provides coordinated loading of the proteins onto the substrate, thus passing the substrate from one enzyme to another. The protein i…			-3.64987		-1.18174		1.62888		0.465899
ENSG00000164406	LEAP2	protein_coding	liver enriched antimicrobial peptide 2	4.23955	LEAP2 is a cysteine-rich cationic antimicrobial peptide (Krause et al., 2003 [PubMed 12493837]).[supplied by OMIM, Mar 2008].			5.35755		-1.96064		1.24663		-0.724232
ENSG00000165732	DDX21	protein_coding	DExD-box helicase 21	5.74514	DEAD box proteins, characterized by the conserved motif Asp-Glu-Ala-Asp (DEAD), are putative RNA helicases. They are implicated in a number of cellular processes involving alteration of RNA secondary structure such as translation initiation, nuclear and mitochondrial splicing, and ribosome and spliceosome assembly. Based on their distribution patterns, some members of this family are believed to …			-1.96794		1.7746		-1.42667		0.344634
ENSG00000044574	HSPA5	protein_coding	heat shock protein family A (Hsp70) member 5	3.71896	The protein encoded by this gene is a member of the heat shock protein 70 (HSP70) family. It is localized in the lumen of the endoplasmic reticulum (ER), and is involved in the folding and assembly of proteins in the ER. As this protein interacts with many ER proteins, it may play a key role in monitoring protein transport through the cell.[provided by RefSeq, Sep 2010]. Publication Note: This Re…			1.32749		-2.69003		2.20175		-0.413946
ENSG00000189064	GAGE2A	protein_coding	G antigen 2A	6.18886				13.693		-1.14609		1.13792		0.127193
ENSG00000162512	SDC3	protein_coding	syndecan 3	5.38963	The protein encoded by this gene belongs to the syndecan proteoglycan family. It may play a role in the organization of cell shape by affecting the actin cytoskeleton, possibly by transferring signals from the cell surface in a sugar-dependent mechanism. Allelic variants of this gene have been associated with obesity. [provided by RefSeq, Oct 2009]. Publication Note: This RefSeq record includes a…			5.09745		-1.32891		1.06686		-0.175297
ENSG00000109016	DHRS7B	protein_coding	dehydrogenase/reductase 7B	4.54825	This gene is located within the Smith-Magenis syndrome region on chromosome 17. It encodes a protein of unknown function. [provided by RefSeq, Jul 2008].			2.41583		-1.42721		1.17855		-0.245702
ENSG00000023839	ABCC2	protein_coding	ATP binding cassette subfamily C member 2	6.18317	The protein encoded by this gene is a member of the superfamily of ATP-binding cassette (ABC) transporters. ABC proteins transport various molecules across extra- and intra-cellular membranes. ABC genes are divided into seven distinct subfamilies (ABC1, MDR/TAP, MRP, ALD, OABP, GCN20, White). This protein is a member of the MRP subfamily which is involved in multi-drug resistance. This protein is…			1.92945		-3.27103		3.31035		0.122291
ENSG00000125378	BMP4	protein_coding	bone morphogenetic protein 4	5.43733	The protein encoded by this gene is a member of the bone morphogenetic protein family which is part of the transforming growth factor-beta superfamily. The superfamily includes large families of growth and differentiation factors. Bone morphogenetic proteins were originally identified by an ability of demineralized bone extract to induce endochondral osteogenesis in vivo in an extraskeletal site.…			-0.896435		2.78932		-3.00448		-0.317395
ENSG00000182836	PLCXD3	protein_coding	phosphatidylinositol specific phospholipase C X domain containing 3	5.22153				8.5239		-0.861837		1.21567		0.43312
ENSG00000126218	F10	protein_coding	coagulation factor X	4.04184	This gene encodes the vitamin K-dependent coagulation factor X of the blood coagulation cascade. This factor undergoes multiple processing steps before its preproprotein is converted to a mature two-chain form by the excision of the tripeptide RKR. Two chains of the factor are held together by 1 or more disulfide bonds; the light chain contains 2 EGF-like domains, while the heavy chain contains t…			-1.50876		-4.62143		3.89714		-0.757191
ENSG00000123838	C4BPA	protein_coding	complement component 4 binding protein alpha	4.80142	This gene encodes a member of a superfamily of proteins composed predominantly of tandemly arrayed short consensus repeats of approximately 60 amino acids. Along with a single, unique beta-chain, seven identical alpha-chains encoded by this gene assemble into the predominant isoform of C4b-binding protein, a multimeric protein that controls activation of the complement cascade through the classic…			1.26814		-5.29397		4.95504		-0.238693
ENSG00000185567	AHNAK2	protein_coding	AHNAK nucleoprotein 2	5.00755				10.3674		-2.79298		2.90862		0.21142
ENSG00000008283	CYB561	protein_coding	cytochrome b561	4.77647				6.97554		-1.29613		1.37564		0.146622
ENSG00000111640	GAPDH	protein_coding	glyceraldehyde-3-phosphate dehydrogenase	6.82738	This gene encodes a member of the glyceraldehyde-3-phosphate dehydrogenase protein family. The encoded protein has been identified as a moonlighting protein based on its ability to perform mechanistically distinct functions. The product of this gene catalyzes an important energy-yielding step in carbohydrate metabolism, the reversible oxidative phosphorylation of glyceraldehyde-3-phosphate in the…			-1.46545		-1.341		0.943066		-0.357791
ENSG00000143882	ATP6V1C2	protein_coding	ATPase H+ transporting V1 subunit C2	6.8563	This gene encodes a component of vacuolar ATPase (V-ATPase), a multisubunit enzyme that mediates acidification of eukaryotic intracellular organelles. V-ATPase dependent organelle acidification is necessary for such intracellular processes as protein sorting, zymogen activation, receptor-mediated endocytosis, and synaptic vesicle proton gradient generation. V-ATPase is composed of a cytosolic V1 …			0.833185		-1.71088		1.37501		-0.242645
ENSG00000135679	MDM2	protein_coding	MDM2 proto-oncogene	4.98307	This gene encodes a nuclear-localized E3 ubiquitin ligase. The encoded protein can promote tumor formation by targeting tumor suppressor proteins, such as p53, for proteasomal degradation. This gene is itself transcriptionally-regulated by p53. Overexpression or amplification of this locus is detected in a variety of different cancers. There is a pseudogene for this gene on chromosome 2. Alternat…			5.34943		2.30442		-1.84132		0.395342
ENSG00000111271	ACAD10	protein_coding	acyl-CoA dehydrogenase family member 10	5.09288	This gene encodes a member of the acyl-CoA dehydrogenase family of enzymes (ACADs), which participate in the beta-oxidation of fatty acids in mitochondria. The encoded enzyme contains a hydrolase domain at the N-terminal portion, a serine/threonine protein kinase catlytic domain in the central region, and a conserved ACAD domain at the C-terminus. Several alternatively spliced transcript variants…			1.1496		-2.22764		1.98592		-0.180521
ENSG00000115641	FHL2	protein_coding	four and a half LIM domains 2	3.84815	This gene encodes a member of the four-and-a-half-LIM-only protein family. Family members contain two highly conserved, tandemly arranged, zinc finger domains with four highly conserved cysteines binding a zinc atom in each zinc finger. This protein is thought to have a role in the assembly of extracellular membranes. Also, this gene is down-regulated during transformation of normal myoblasts to …			3.00238		2.67628		-3.18231		-0.558912
ENSG00000274655	RF02266	misc_RNA		5.41618				1.02271		-1.29028		1.64125		0.394088
ENSG00000166278	C2	protein_coding	complement C2	5.20427	Component C2 is a serum glycoprotein that functions as part of the classical pathway of the complement system. Activated C1 cleaves C2 into C2a and C2b. The serine proteinase C2a then combines with complement factor 4b to create the C3 or C5 convertase. Deficiency of C2 has been reported to associated with certain autoimmune diseases and SNPs in this gene have been associated with altered suscept…			1.24546		-1.98179		2.08629		0.162131
ENSG00000125730	C3	protein_coding	complement C3	10.8785	Complement component C3 plays a central role in the activation of complement system. Its activation is required for both classical and alternative complement activation pathways. A peptide (C3a) derived from the encoded protein has antimicrobial activity, so people with C3 deficiency are susceptible to bacterial infection. [provided by RefSeq, Nov 2014]. Publication Note: This RefSeq record inclu…			4.56763		-0.86212		1.09276		0.10626
ENSG00000149925	ALDOA	protein_coding	aldolase, fructose-bisphosphate A	9.98154	The protein encoded by this gene, Aldolase A (fructose-bisphosphate aldolase), is a glycolytic enzyme that catalyzes the reversible conversion of fructose-1,6-bisphosphate to glyceraldehyde 3-phosphate and dihydroxyacetone phosphate. Three aldolase isozymes (A, B, and C), encoded by three different genes, are differentially expressed during development. Aldolase A is found in the developing embry…			1.1266		-0.781936		0.573002		-0.316862
ENSG00000099849	RASSF7	protein_coding	Ras association domain family member 7	6.12965				1.07922		-0.991537		1.13719		0.223304
ENSG00000111897	SERINC1	protein_coding	serine incorporator 1	6.79092				1.29501		1.30265		-0.905358		0.247834
ENSG00000127419	TMEM175	protein_coding	transmembrane protein 175	5.46255				1.12747		-2.17648		2.36978		0.235767
ENSG00000196878	LAMB3	protein_coding	laminin subunit beta 3	3.02121	The product encoded by this gene is a laminin that belongs to a family of basement membrane proteins. This protein is a beta subunit laminin, which together with an alpha and a gamma subunit, forms laminin-5. Mutations in this gene cause epidermolysis bullosa junctional Herlitz type, and generalized atrophic benign epidermolysis bullosa, diseases that are characterized by blistering of the skin. …			6.9243		-2.52673		2.089		-0.38022
ENSG00000182054	IDH2	protein_coding	isocitrate dehydrogenase (NADP(+)) 2, mitochondrial	7.43354	Isocitrate dehydrogenases catalyze the oxidative decarboxylation of isocitrate to 2-oxoglutarate. These enzymes belong to two distinct subclasses, one of which utilizes NAD(+) as the electron acceptor and the other NADP(+). Five isocitrate dehydrogenases have been reported: three NAD(+)-dependent isocitrate dehydrogenases, which localize to the mitochondrial matrix, and two NADP(+)-dependent isoc…			-0.491205		-3.0465		2.71764		-0.227727
ENSG00000124635	HIST1H2BJ	protein_coding	histone cluster 1 H2B family member j	4.87618	Histones are basic nuclear proteins that are responsible for the nucleosome structure of the chromosomal fiber in eukaryotes. Two molecules of each of the four core histones (H2A, H2B, H3, and H4) form an octamer, around which approximately 146 bp of DNA is wrapped in repeating units, called nucleosomes. The linker histone, H1, interacts with linker DNA between nucleosomes and functions in the co…			-1.16006		4.12622		-3.19684		0.83033
ENSG00000091490	SEL1L3	protein_coding	SEL1L family member 3	5.23519				2.04264		-1.72467		1.82327		0.162647
ENSG00000249141	AL159163.1	protein_coding		3.81081				2.21112		-2.74145		2.88596		0.239255
ENSG00000139180	NDUFA9	protein_coding	NADH:ubiquinone oxidoreductase subunit A9	6.12294	The encoded protein is a subunit of the hydrophobic protein fraction of the NADH:ubiquinone oxidoreductase (complex I), the first enzyme complex in the electron transport chain located in the inner mitochondrial membrane. A pseudogene has been identified on chromosome 12. [provided by RefSeq, May 2010]. Publication Note: This RefSeq record includes a subset of the publications that are available …			-1.03457		-1.72188		1.4392		-0.21524
ENSG00000166337	TAF10	protein_coding	TATA-box binding protein associated factor 10	6.71225	Initiation of transcription by RNA polymerase II requires the activities of more than 70 polypeptides. The protein that coordinates these activities is transcription factor IID (TFIID), which binds to the core promoter to position the polymerase properly, serves as the scaffold for assembly of the remainder of the transcription complex, and acts as a channel for regulatory signals. TFIID is compo…			0.904867		-1.48212		1.06074		-0.324113
ENSG00000163956	LRPAP1	protein_coding	LDL receptor related protein associated protein 1	8.70047	This gene encodes a protein that interacts with the low density lipoprotein (LDL) receptor-related protein and facilitates its proper folding and localization by preventing the binding of ligands. Mutations in this gene have been identified in individuals with myopia 23. Alternative splicing results in multiple transcript variants. [provided by RefSeq, Dec 2013].			0.897093		-1.64996		1.64446		-0.0938839
ENSG00000215301	DDX3X	protein_coding	DEAD-box helicase 3 X-linked	6.82002	The protein encoded by this gene is a member of the large DEAD-box protein family, that is defined by the presence of the conserved Asp-Glu-Ala-Asp (DEAD) motif, and has ATP-dependent RNA helicase activity. This protein has been reported to display a high level of RNA-independent ATPase activity, and unlike most DEAD-box helicases, the ATPase activity is thought to be stimulated by both RNA and D…			-0.803464		3.25811		-2.65335		0.391912
ENSG00000130826	DKC1	protein_coding	dyskerin pseudouridine synthase 1	5.95473	This gene functions in two distinct complexes. It plays an active role in telomerase stabilization and maintenance, as well as recognition of snoRNAs containing H/ACA sequences which provides stability during biogenesis and assembly into H/ACA small nucleolar RNA ribonucleoproteins (snoRNPs). This gene is highly conserved and widely expressed, and may play additional roles in nucleo-cytoplasmic s…			-1.73046		1.3369		-1.08211		0.230151
ENSG00000184117	NIPSNAP1	protein_coding	nipsnap homolog 1	7.90926	This gene encodes a member of the NipSnap family of proteins that may be involved in vesicular transport. A similar protein in mice inhibits the calcium channel TRPV6, and is also localized to the inner mitochondrial membrane where it may play a role in mitochondrial DNA maintenance. A pseudogene of this gene is located on the short arm of chromosome 17. Alternatively spliced transcript variants …			-1.04384		-2.37206		2.22237		-0.11718
ENSG00000117791	MARC2	protein_coding	mitochondrial amidoxime reducing component 2	4.30353				2.58252		-1.47665		1.65606		0.230458
ENSG00000180767	CHST13	protein_coding	carbohydrate sulfotransferase 13	5.86579	The protein encoded by this gene belongs to the sulfotransferase 2 family. It is localized to the golgi membrane, and catalyzes the transfer of sulfate to the C4 hydroxyl of beta-1,4-linked N-acetylgalactosamine (GalNAc) flanked by glucuronic acid residue in chondroitin. Chondroitin sulfate constitutes the predominant proteoglycan present in cartilage and is distributed on the surfaces of many ce…			-3.3508		-3.67054		3.16497		-0.427297
ENSG00000106605	BLVRA	protein_coding	biliverdin reductase A	5.39185	The protein encoded by this gene belongs to the biliverdin reductase family, members of which catalyze the conversion of biliverdin to bilirubin in the presence of NADPH or NADH. Mutations in this gene are associated with hyperbiliverdinemia. Alternatively spliced transcript variants have been found for this gene. [provided by RefSeq, Dec 2011].			2.40357		-1.07151		1.1446		0.151119
ENSG00000214401	KANSL1-AS1	antisense	KANSL1 antisense RNA 1	2.5368				3.8413		-3.37101		2.8743		-0.39822
ENSG00000142227	EMP3	protein_coding	epithelial membrane protein 3	4.7421				5.45118		-0.861727		1.26589		0.547082
ENSG00000143653	SCCPDH	protein_coding	saccharopine dehydrogenase (putative)	4.15873				1.42854		-2.07667		1.70072		-0.291247
ENSG00000182165	TP53TG1	lincRNA	TP53 target 1 (non-protein coding)	3.88032				2.81947		-1.70412		1.79907		0.209462
ENSG00000204392	LSM2	protein_coding	LSM2 homolog, U6 small nuclear RNA and mRNA degradation associated	5.68132	This gene encodes a member of the LSm family of RNA-binding proteins. LSm proteins form stable heteromers that bind specifically to the 3_-terminal oligo(U) tract of U6 snRNA and may play a role in pre-mRNA splicing by mediating U4/U6 snRNP formation. Pseudogenes of this gene are located on the short arm of chromosomes 6 and 19. [provided by RefSeq, Nov 2011].			-1.55878		-1.33356		1.5517		0.333707
ENSG00000156096	UGT2B4	protein_coding	UDP glucuronosyltransferase family 2 member B4	3.93282				3.11231		-5.43877		5.12801		-0.228069
ENSG00000090339	ICAM1	protein_coding	intercellular adhesion molecule 1	5.48012	This gene encodes a cell surface glycoprotein which is typically expressed on endothelial cells and cells of the immune system. It binds to integrins of type CD11a / CD18, or CD11b / CD18 and is also exploited by Rhinovirus as a receptor. [provided by RefSeq, Jul 2008]. Publication Note: This RefSeq record includes a subset of the publications that are available for this gene. Please see the Gene…			1.30155		3.95184		-4.05346		-0.398307
ENSG00000197408	CYP2B6	protein_coding	cytochrome P450 family 2 subfamily B member 6	2.97126	This gene, CYP2B6, encodes a member of the cytochrome P450 superfamily of enzymes. The cytochrome P450 proteins are monooxygenases which catalyze many reactions involved in drug metabolism and synthesis of cholesterol, steroids and other lipids. This protein localizes to the endoplasmic reticulum and its expression is induced by phenobarbital. The enzyme is known to metabolize some xenobiotics, s…			4.58348		-3.08282		2.12629		-0.905677
ENSG00000149131	SERPING1	protein_coding	serpin family G member 1	9.10389	This gene encodes a highly glycosylated plasma protein involved in the regulation of the complement cascade. Its protein inhibits activated C1r and C1s of the first complement component and thus regulates complement activation. Deficiency of this protein is associated with hereditary angioneurotic oedema (HANE). Alternative splicing results in multiple transcript variants encoding the same isofor…			3.63501		-1.34012		1.35699		-0.0911523
ENSG00000272762	AC115284.1	processed_transcript		5.20598				1.21384		-1.76107		1.04049		-0.656622
ENSG00000204634	TBC1D8	protein_coding	TBC1 domain family member 8	6.8922				1.19597		2.06164		-1.72895		0.159294
ENSG00000213699	SLC35F6	protein_coding	solute carrier family 35 member F6	4.81578				2.07918		-1.76796		1.56904		-0.174274
ENSG00000243696	AC006254.1	protein_coding		7.61345				10.7753		-3.94233		3.91481		-0.112568
ENSG00000273760	AC245041.1	lincRNA		2.70206				6.10542		1.75947		-2.44864		-0.772139
ENSG00000279208	CR381653.2	unprocessed_pseudogene		4.27582				3.88362		1.48534		-1.0215		0.527986
ENSG00000243927	MRPS6	protein_coding	mitochondrial ribosomal protein S6	5.75567	Mammalian mitochondrial ribosomal proteins are encoded by nuclear genes and help in protein synthesis within the mitochondrion. Mitochondrial ribosomes (mitoribosomes) consist of a small 28S subunit and a large 39S subunit. They have an estimated 75% protein to rRNA composition compared to prokaryotic ribosomes, where this ratio is reversed. Another difference between mammalian mitoribosomes and …			-0.85645		1.71381		-1.42072		0.277651
ENSG00000215845	TSTD1	protein_coding	thiosulfate sulfurtransferase like domain containing 1	2.28545				6.22971		-2.79498		2.16593		-0.548504
ENSG00000099999	RNF215	protein_coding	ring finger protein 215	3.89314				2.8167		-1.5641		1.75169		0.253034
ENSG00000250571	GLI4	protein_coding	GLI family zinc finger 4	4.67555				2.41375		-2.07982		2.26841		0.22618
ENSG00000137106	GRHPR	protein_coding	glyoxylate and hydroxypyruvate reductase	7.83846	This gene encodes an enzyme with hydroxypyruvate reductase, glyoxylate reductase, and D-glycerate dehydrogenase enzymatic activities. The enzyme has widespread tissue expression and has a role in metabolism. Type II hyperoxaluria is caused by mutations in this gene. [provided by RefSeq, Jul 2008]. Publication Note: This RefSeq record includes a subset of the publications that are available for th…			0.821608		-1.84071		1.70924		-0.216606
ENSG00000068745	IP6K2	protein_coding	inositol hexakisphosphate kinase 2	6.5916	This gene encodes a protein that belongs to the inositol phosphokinase (IPK) family. This protein is likely responsible for the conversion of inositol hexakisphosphate (InsP6) to diphosphoinositol pentakisphosphate (InsP7/PP-InsP5). It may also convert 1,3,4,5,6-pentakisphosphate (InsP5) to PP-InsP4 and affect the growth suppressive and apoptotic activities of interferon-beta in some ovarian canc…			-0.68256		2.67747		-2.19452		0.258954
ENSG00000196961	AP2A1	protein_coding	adaptor related protein complex 2 subunit alpha 1	5.43994	This gene encodes the alpha 1 adaptin subunit of the adaptor protein 2 (AP-2) complex found in clathrin coated vesicles. The AP-2 complex is a heterotetramer consisting of two large adaptins (alpha or beta), a medium adaptin (mu), and a small adaptin (sigma). The complex is part of the protein coat on the cytoplasmic face of coated vesicles which links clathrin to receptors in vesicles. Alternati…			0.747061		-2.01321		1.44827		-0.492869
ENSG00000185386	MAPK11	protein_coding	mitogen-activated protein kinase 11	3.04561	This gene encodes a member of a family of protein kinases that are involved in the integration of biochemical signals for a wide variety of cellular processes, including cell proliferation, differentiation, transcriptional regulation, and development. The encoded protein can be activated by proinflammatory cytokines and environmental stresses through phosphorylation by mitogen activated protein k…			5.48328		-2.10634		2.32561		0.344112
ENSG00000186166	CCDC84	protein_coding	coiled-coil domain containing 84	5.26144	This gene encodes a protein thought to contain a coiled coil motif. No function has been determined for the encoded protein. A pseudogene of this gene is located on chromosome 20. Alternate splicing results in multiple transcript variants. [provided by RefSeq, Aug 2013].			1.97347		-1.09938		1.59795		0.584124
ENSG00000233728	AL929472.3	antisense		3.84995				2.36058		-1.71374		1.29486		-0.346793
ENSG00000270820	AC016727.1	antisense		5.26169				-1.57788		2.04007		-1.47819		0.550424
ENSG00000188153	COL4A5	protein_coding	collagen type IV alpha 5 chain	3.36837	This gene encodes one of the six subunits of type IV collagen, the major structural component of basement membranes. Mutations in this gene are associated with X-linked Alport syndrome, also known as hereditary nephritis. Like the other members of the type IV collagen gene family, this gene is organized in a head-to-head conformation with another type IV collagen gene so that each gene pair share…			2.26429		-2.71355		3.08784		0.462322
ENSG00000104695	PPP2CB	protein_coding	protein phosphatase 2 catalytic subunit beta	5.61938	This gene encodes the phosphatase 2A catalytic subunit. Protein phosphatase 2A is one of the four major Ser/Thr phosphatases, and it is implicated in the negative control of cell growth and division. It consists of a common heteromeric core enzyme, which is composed of a catalytic subunit and a constant regulatory subunit, that associates with a variety of regulatory subunits. This gene encodes a…			1.35801		2.20865		-1.60309		0.60937
ENSG00000115255	REEP6	protein_coding	receptor accessory protein 6	6.16003				-1.29844		-2.14464		1.65579		-0.485002
ENSG00000161896	IP6K3	protein_coding	inositol hexakisphosphate kinase 3	5.10632	This gene encodes a protein that belongs to the inositol phosphokinase (IPK) family. This protein is likely responsible for the conversion of inositol hexakisphosphate (InsP6) to diphosphoinositol pentakisphosphate (InsP7/PP-InsP5). It may also convert 1,3,4,5,6-pentakisphosphate (InsP5) to PP-InsP4. Alternative splicing results in multiple transcript variants encoding the same protein.[provided …			8.65351		1.50101		-1.5785		-0.0940795
ENSG00000255857	PXN-AS1	antisense	PXN antisense RNA 1	6.09761				1.31365		1.05523		-1.04414		0.223232
ENSG00000105612	DNASE2	protein_coding	deoxyribonuclease 2, lysosomal	3.89317	This gene encodes a member of the DNase family. The protein, located in the lysosome, hydrolyzes DNA under acidic conditions and mediates the breakdown of DNA during erythropoiesis and apoptosis. Two codominant alleles have been characterized, DNASE2*L (low activity) and DNASE2*H (high activity), that differ at one nucleotide in the promoter region. The DNASE2*H allele is represented in this reco…			1.73564		-1.9282		2.23134		0.365159
ENSG00000060971	ACAA1	protein_coding	acetyl-CoA acyltransferase 1	8.07629	This gene encodes an enzyme operative in the beta-oxidation system of the peroxisomes. Deficiency of this enzyme leads to pseudo-Zellweger syndrome. Alternative splicing results in multiple transcript variants. [provided by RefSeq, Jul 2008].			1.74417		-1.67307		1.61149		-0.147166
ENSG00000278053	DDX52	protein_coding	DExD-box helicase 52	3.01858				-2.99713		3.28131		-2.20434		1.03276
ENSG00000133835	HSD17B4	protein_coding	hydroxysteroid 17-beta dehydrogenase 4	7.12385	The protein encoded by this gene is a bifunctional enzyme that is involved in the peroxisomal beta-oxidation pathway for fatty acids. It also acts as a catalyst for the formation of 3-ketoacyl-CoA intermediates from both straight-chain and 2-methyl-branched-chain fatty acids. Defects in this gene that affect the peroxisomal fatty acid beta-oxidation activity are a cause of D-bifunctional protein …			0.711315		-1.53128		1.21855		-0.21758
ENSG00000049449	RCN1	protein_coding	reticulocalbin 1	5.34275	Reticulocalbin 1 is a calcium-binding protein located in the lumen of the ER. The protein contains six conserved regions with similarity to a high affinity Ca(+2)-binding motif, the EF-hand. High conservation of amino acid residues outside of these motifs, in comparison to mouse reticulocalbin, is consistent with a possible biochemical function besides that of calcium binding. In human endothelia…			4.62798		-1.66364		1.67238		0.125314
ENSG00000155465	SLC7A7	protein_coding	solute carrier family 7 member 7	6.84506	The protein encoded by this gene is the light subunit of a cationic amino acid transporter. This sodium-independent transporter is formed when the light subunit encoded by this gene dimerizes with the heavy subunit transporter protein SLC3A2. This transporter is found in epithelial cell membranes where it transfers cationic and large neutral amino acids from the cell to the extracellular space. D…			2.69538		-1.94458		1.96331		0.0930345
ENSG00000151376	ME3	protein_coding	malic enzyme 3	3.33832	Malic enzyme catalyzes the oxidative decarboxylation of malate to pyruvate using either NAD+ or NADP+ as a cofactor. Mammalian tissues contain 3 distinct isoforms of malic enzyme: a cytosolic NADP(+)-dependent isoform, a mitochondrial NADP(+)-dependent isoform, and a mitochondrial NAD(+)-dependent isoform. This gene encodes a mitochondrial NADP(+)-dependent isoform. Multiple alternatively spliced…			4.15082		-1.7912		1.4142		-0.368951
ENSG00000272398	CD24	protein_coding	CD24 molecule	6.73338	This gene encodes a sialoglycoprotein that is expressed on mature granulocytes and B cells and modulates growth and differentiation signals to these cells. The precursor protein is cleaved to a short 32 amino acid mature peptide which is anchored via a glycosyl phosphatidylinositol (GPI) link to the cell surface. This gene was missing from previous genome assemblies, but is properly located on ch…			-1.31133		-1.05443		1.48354		0.511841
ENSG00000145390	USP53	protein_coding	ubiquitin specific peptidase 53	4.54943				2.26225		2.14819		-2.3644		-0.257523
ENSG00000226742	HSBP1L1	protein_coding	heat shock factor binding protein 1 like 1	5.09772				1.0086		-1.50821		2.02883		0.548696
ENSG00000005893	LAMP2	protein_coding	lysosomal associated membrane protein 2	5.28339	The protein encoded by this gene is a member of a family of membrane glycoproteins. This glycoprotein provides selectins with carbohydrate ligands. It may play a role in tumor cell metastasis. It may also function in the protection, maintenance, and adhesion of the lysosome. Alternative splicing of this gene results in multiple transcript variants encoding distinct proteins. [provided by RefSeq, …			2.25366		-0.996836		1.12988		0.247438
ENSG00000256632	AC135586.2	protein_coding		4.61982				1.92932		-1.87298		1.48458		-0.316876
ENSG00000232956	SNHG15	lincRNA	small nucleolar RNA host gene 15	6.95855				-1.02599		2.34577		-2.00152		0.121933
ENSG00000182247	UBE2E2	protein_coding	ubiquitin conjugating enzyme E2 E2	4.6347				5.00391		1.76138		-1.87272		-0.156775
ENSG00000199488	RNU1-70P	snRNA	RNA, U1 small nuclear 70, pseudogene	2.04457				5.74279		-3.5238		3.18385		-0.405182
ENSG00000169871	TRIM56	protein_coding	tripartite motif containing 56	5.46944				2.15755		-1.04164		1.26474		0.258198
ENSG00000144867	SRPRB	protein_coding	SRP receptor subunit beta	4.08493	The protein encoded by this gene has similarity to mouse protein which is a subunit of the signal recognition particle receptor (SR). This subunit is a transmembrane GTPase belonging to the GTPase superfamily. It anchors alpha subunit, a peripheral membrane GTPase, to the ER membrane. SR is required for the cotranslational targeting of both secretory and membrane proteins to the ER membrane. [pro…			1.63001		-1.94238		1.60777		-0.298104
ENSG00000138760	SCARB2	protein_coding	scavenger receptor class B member 2	7.63024	The protein encoded by this gene is a type III glycoprotein that is located primarily in limiting membranes of lysosomes and endosomes. Earlier studies in mice and rat suggested that this protein may participate in membrane transportation and the reorganization of endosomal/lysosomal compartment. The protein deficiency in mice was reported to impair cell membrane transport processes and cause pel…			2.16773		-0.994093		1.17744		0.0954477
ENSG00000272888	LINC01578	processed_transcript	long intergenic non-protein coding RNA 1578	6.95052				-1.39306		3.1685		-2.81576		0.14559
ENSG00000166289	PLEKHF1	protein_coding	pleckstrin homology and FYVE domain containing 1	5.11474				5.42109		-1.14499		0.971047		-0.15588
ENSG00000130147	SH3BP4	protein_coding	SH3 domain binding protein 4	5.77386	This gene encodes a protein with 3 Asn-Pro-Phe (NPF) motifs, an SH3 domain, a PXXP motif, a bipartite nuclear targeting signal, and a tyrosine phosphorylation site. This protein is involved in cargo-specific control of clathrin-mediated endocytosis, specifically controlling the internalization of a specific protein receptor. [provided by RefSeq, Jul 2008]. Publication Note: This RefSeq record inc…			1.51091		1.85469		-1.6206		0.221469
ENSG00000117308	GALE	protein_coding	UDP-galactose-4-epimerase	5.68735	This gene encodes UDP-galactose-4-epimerase which catalyzes two distinct but analogous reactions: the epimerization of UDP-glucose to UDP-galactose, and the epimerization of UDP-N-acetylglucosamine to UDP-N-acetylgalactosamine. The bifunctional nature of the enzyme has the important metabolic consequence that mutant cells (or individuals) are dependent not only on exogenous galactose, but also on…			-0.770305		-2.25222		1.9364		-0.265872
ENSG00000196620	UGT2B15	protein_coding	UDP glucuronosyltransferase family 2 member B15	3.25262	This gene encodes a member of the UDP-glycosyltransferase (UDPGT) family. The UDPGTs are of major importance in the conjugation and subsequent elimination of potentially toxic xenobiotics and endogenous compounds. This protein displays activity towards several classes of xenobiotic substrates, including simple phenolic compounds, 7-hydroxylated coumarins, flavonoids, anthraquinones, and certain d…			6.95652		-3.20034		3.31712		0.240393
ENSG00000120860	WASHC3	protein_coding	WASH complex subunit 3	5.16539				1.95974		-1.05584		1.15491		0.247982
ENSG00000181019	NQO1	protein_coding	NAD(P)H quinone dehydrogenase 1	5.8991	This gene is a member of the NAD(P)H dehydrogenase (quinone) family and encodes a cytoplasmic 2-electron reductase. This FAD-binding protein forms homodimers and reduces quinones to hydroquinones. This protein_s enzymatic activity prevents the one electron reduction of quinones that results in the production of radical species. Mutations in this gene have been associated with tardive dyskinesia (…			-6.99199
ENSG00000226329	AC005682.1	unprocessed_pseudogene		nan						4.13252		-3.14114		0.927379
ENSG00000155849	ELMO1	protein_coding	engulfment and cell motility 1	3.46452	This gene encodes a member of the engulfment and cell motility protein family. These proteins interact with dedicator of cytokinesis proteins to promote phagocytosis and cell migration. Increased expression of this gene and dedicator of cytokinesis 1 may promote glioma cell invasion, and single nucleotide polymorphisms in this gene may be associated with diabetic nephropathy. Alternative splicing…			4.62607		-1.74235		1.21786		-0.496482
ENSG00000183648	NDUFB1	protein_coding	NADH:ubiquinone oxidoreductase subunit B1	6.7324				0.815943		-2.46713		2.26251		-0.130423
ENSG00000167711	SERPINF2	protein_coding	serpin family F member 2	6.80811	This gene encodes a member of the serpin family of serine protease inhibitors. The protein is a major inhibitor of plasmin, which degrades fibrin and various other proteins. Consequently, the proper function of this gene has a major role in regulating the blood clotting pathway. Mutations in this gene result in alpha-2-plasmin inhibitor deficiency, which is characterized by severe hemorrhagic dia…			0.638211		-4.94445		4.58288		-0.305329
ENSG00000060138	YBX3	protein_coding	Y-box binding protein 3	6.92569				-0.717749		2.56151		-2.23158		0.123225
ENSG00000163739	CXCL1	protein_coding	C-X-C motif chemokine ligand 1	5.50845	This antimicrobial gene encodes a member of the CXC subfamily of chemokines. The encoded protein is a secreted growth factor that signals through the G-protein coupled receptor, CXC receptor 2. This protein plays a role in inflammation and as a chemoattractant for neutrophils. Aberrant expression of this protein is associated with the growth and progression of certain tumors. A naturally occurrin…			1.32818		5.06564		-5.23114		-0.496964
ENSG00000085871	MGST2	protein_coding	microsomal glutathione S-transferase 2	6.88498	The MAPEG (Membrane Associated Proteins in Eicosanoid and Glutathione metabolism) family consists of six human proteins, several of which are involved in the production of leukotrienes and prostaglandin E, important mediators of inflammation. This gene encodes a protein which catalyzes the conjugation of leukotriene A4 and reduced glutathione to produce leukotriene C4. Alternatively spliced trans…			-0.568724		-2.46825		2.24009		-0.163259
ENSG00000163755	HPS3	protein_coding	HPS3, biogenesis of lysosomal organelles complex 2 subunit 1	3.55494	This gene encodes a protein containing a potential clathrin-binding motif, consensus dileucine signals, and tyrosine-based sorting signals for targeting to vesicles of lysosomal lineage. The encoded protein may play a role in organelle biogenesis associated with melanosomes, platelet dense granules, and lysosomes. Mutations in this gene are associated with Hermansky-Pudlak syndrome type 3. Altern…			5.45316		-1.56156		0.996716		-0.478977
ENSG00000187608	ISG15	protein_coding	ISG15 ubiquitin-like modifier	5.88493	The protein encoded by this gene is a ubiquitin-like protein that is conjugated to intracellular target proteins upon activation by interferon-alpha and interferon-beta. Several functions have been ascribed to the encoded protein, including chemotactic activity towards neutrophils, direction of ligated target proteins to intermediate filaments, cell-to-cell signaling, and antiviral activity durin…			2.47705		-1.323		1.39477		0.141013
ENSG00000118515	SGK1	protein_coding	serum/glucocorticoid regulated kinase 1	5.17855	This gene encodes a serine/threonine protein kinase that plays an important role in cellular stress response. This kinase activates certain potassium, sodium, and chloride channels, suggesting an involvement in the regulation of processes such as cell survival, neuronal excitability, and renal sodium excretion. High levels of expression of this gene may contribute to conditions such as hypertensi…			-1.66568		2.79996		-2.40303		0.321586
ENSG00000166250	CLMP	protein_coding	CXADR like membrane protein	4.04646	The CTX (see VSIG2, MIM 606011) family of proteins, including ASAM, are type I transmembrane proteins within the Ig superfamily that localize to junctional complexes between endothelial and epithelial cells and may play a role in cell-cell adhesion (Raschperger et al., 2004 [PubMed 14573622]).[supplied by OMIM, Mar 2008]. Publication Note: This RefSeq record includes a subset of the publications …			8.15298		1.5324		-1.13857		0.402494
ENSG00000183963	SMTN	protein_coding	smoothelin	5.04764	This gene encodes a structural protein that is found exclusively in contractile smooth muscle cells. It associates with stress fibers and constitutes part of the cytoskeleton. This gene is localized to chromosome 22q12.3, distal to the TUPLE1 locus and outside the DiGeorge syndrome deletion. Alternative splicing of this gene results in multiple transcript variants encoding distinct isoforms. [pro…			-2.20319		1.88127		-2.15867		-0.295735
ENSG00000123496	IL13RA2	protein_coding	interleukin 13 receptor subunit alpha 2	6.04419	The protein encoded by this gene is closely related to Il13RA1, a subuint of the interleukin 13 receptor complex. This protein binds IL13 with high affinity, but lacks cytoplasmic domain, and does not appear to function as a signal mediator. It is reported to play a role in the internalization of IL13. [provided by RefSeq, Jul 2008]. Publication Note: This RefSeq record includes a subset of the p…			11.2255		-0.681374		1.21967		0.611826
ENSG00000261147	AC091167.2	protein_coding		7.31469				-0.608015		1.06823		-1.27015		-0.315424
ENSG00000184164	CRELD2	protein_coding	cysteine rich with EGF like domains 2	6.05334				0.963334		-2.56924		2.42395		-0.0907953
ENSG00000162607	USP1	protein_coding	ubiquitin specific peptidase 1	4.3909	This gene encodes a member of the ubiquitin-specific processing (UBP) family of proteases that is a deubiquitinating enzyme (DUB) with His and Cys domains. This protein is located in the cytoplasm and cleaves the ubiquitin moiety from ubiquitin-fused precursors and ubiquitinylated proteins. The protein specifically deubiquitinates a protein in the Fanconi anemia (FA) DNA repair pathway. Alternate…			-2.2756		2.31161		-1.8755		0.372463
ENSG00000262660	AC139530.2	protein_coding		5.98691				0.86096		-3.89305		3.6031		-0.156323
ENSG00000116044	NFE2L2	protein_coding	nuclear factor, erythroid 2 like 2	5.9004	This gene encodes a transcription factor which is a member of a small family of basic leucine zipper (bZIP) proteins. The encoded transcription factor regulates genes which contain antioxidant response elements (ARE) in their promoters; many of these genes encode proteins involved in response to injury and inflammation which includes the production of free radicals. Multiple transcript variants e…			-1.16696		3.05604		-2.94695		0.199631
ENSG00000171867	PRNP	protein_coding	prion protein	5.06558	The protein encoded by this gene is a membrane glycosylphosphatidylinositol-anchored glycoprotein that tends to aggregate into rod-like structures. The encoded protein contains a highly unstable region of five tandem octapeptide repeats. This gene is found on chromosome 20, approximately 20 kbp upstream of a gene which encodes a biochemically and structurally similar protein to the one encoded by…			7.73703		1.17181		-0.773279		0.455324
ENSG00000118640	VAMP8	protein_coding	vesicle associated membrane protein 8	6.83515	This gene encodes an integral membrane protein that belongs to the synaptobrevin/vesicle-associated membrane protein subfamily of soluble N-ethylmaleimide-sensitive factor attachment protein receptors (SNAREs). The encoded protein is involved in the fusion of synaptic vesicles with the presynaptic membrane.[provided by RefSeq, Jun 2010]. Publication Note: This RefSeq record includes a subset of t…			2.25576		-1.19834		1.34947		0.105907
ENSG00000266341	AC004477.2	antisense		7.13723				2.8		-0.926472		0.788131		-0.284926
ENSG00000166794	PPIB	protein_coding	peptidylprolyl isomerase B	9.60971	The protein encoded by this gene is a cyclosporine-binding protein and is mainly located within the endoplasmic reticulum. It is associated with the secretory pathway and released in biological fluids. This protein can bind to cells derived from T- and B-lymphocytes, and may regulate cyclosporine A-mediated immunosuppression. Variants have been identified in this protein that give rise to recessi…			1.02539		-1.21307		1.25648		-0.0810207
ENSG00000197989	SNHG12	antisense	small nucleolar RNA host gene 12	5.27624				-0.647248		2.37999		-1.45845		0.913917
ENSG00000185813	PCYT2	protein_coding	phosphate cytidylyltransferase 2, ethanolamine	5.96041	This gene encodes an enzyme that catalyzes the formation of CDP-ethanolamine from CTP and phosphoethanolamine in the Kennedy pathway of phospholipid synthesis. Alternative splicing results in multiple transcript variants. [provided by RefSeq, May 2010].			1.67636		-3.21613		3.0823		-0.081597
ENSG00000267755	AC005329.2	antisense		4.44304				1.0153		-1.70598		2.12746		0.537344
ENSG00000115884	SDC1	protein_coding	syndecan 1	7.35116	The protein encoded by this gene is a transmembrane (type I) heparan sulfate proteoglycan and is a member of the syndecan proteoglycan family. The syndecans mediate cell binding, cell signaling, and cytoskeletal organization and syndecan receptors are required for internalization of the HIV-1 tat protein. The syndecan-1 protein functions as an integral membrane protein and participates in cell pr…			2.50964		-1.40199		1.56433		0.0781161
ENSG00000114378	HYAL1	protein_coding	hyaluronoglucosaminidase 1	6.92673	This gene encodes a lysosomal hyaluronidase. Hyaluronidases intracellularly degrade hyaluronan, one of the major glycosaminoglycans of the extracellular matrix. Hyaluronan is thought to be involved in cell proliferation, migration and differentiation. This enzyme is active at an acidic pH and is the major hyaluronidase in plasma. Mutations in this gene are associated with mucopolysaccharidosis ty…			8.68445		-4.03317		4.24367		-0.0524065
ENSG00000174851	YIF1A	protein_coding	Yip1 interacting factor homolog A, membrane trafficking protein	8.24879				-1.19212		-2.02698		1.98303		0.0939665
ENSG00000178982	EIF3K	protein_coding	eukaryotic translation initiation factor 3 subunit K	8.18677	The 700-kD eukaryotic translation initiation factor-3 (eIF3) is the largest eIF and contains at least 12 subunits, including EIF2S12. eIF3 plays an essential role in translation by binding directly to the 40S ribosomal subunit and promoting formation of the 40S preinitiation complex (Mayeur et al., 2003 [PubMed 14519125]).[supplied by OMIM, Mar 2008].			0.798299		-1.7432		1.70032		-0.0878423
ENSG00000125991	ERGIC3	protein_coding	ERGIC and golgi 3	8.06621				0.56844		-1.3663		1.65741		0.166714
ENSG00000167588	GPD1	protein_coding	glycerol-3-phosphate dehydrogenase 1	4.0831	This gene encodes a member of the NAD-dependent glycerol-3-phosphate dehydrogenase family. The encoded protein plays a critical role in carbohydrate and lipid metabolism by catalyzing the reversible conversion of dihydroxyacetone phosphate (DHAP) and reduced nicotine adenine dinucleotide (NADH) to glycerol-3-phosphate (G3P) and NAD+. The encoded cytosolic protein and mitochondrial glycerol-3-phos…			6.58984		-2.46084		2.67926		0.259326
ENSG00000044090	CUL7	protein_coding	cullin 7	4.61224	The protein encoded by this gene is a component of an E3 ubiquitin-protein ligase complex. The encoded protein interacts with TP53, CUL9, and FBXW8 proteins. Defects in this gene are a cause of 3M syndrome type 1 (3M1). Two transcript variants encoding different isoforms have been found for this gene. [provided by RefSeq, Dec 2009].			1.28601		-1.89753		1.50688		-0.325385
ENSG00000008300	CELSR3	protein_coding	cadherin EGF LAG seven-pass G-type receptor 3	3.73483	This gene belongs to the flamingo subfamily, which is included in the cadherin superfamily. The flamingo cadherins consist of nonclassic-type cadherins that do not interact with catenins. They are plasma membrane proteins containing seven epidermal growth factor-like repeats, nine cadherin domains and two laminin A G-type repeats in their ectodomain. They also have seven transmembrane domains, a …			2.603		-1.84805		1.98985		0.241266
ENSG00000125966	MMP24	protein_coding	matrix metallopeptidase 24	2.92641	Proteins of the matrix metalloproteinase (MMP) family are involved in the breakdown of extracellular matrix in normal physiological processes, such as embryonic development, reproduction, and tissue remodeling, as well as in disease processes, such as arthritis and metastasis. Most MMP_s are secreted as inactive proproteins which are activated when cleaved by extracellular proteinases. However, t…			4.04977		-2.38777		1.85197		-0.415728
ENSG00000137100	DCTN3	protein_coding	dynactin subunit 3	5.97892	This gene encodes the smallest subunit of dynactin, a macromolecular complex consisting of 10 subunits ranging in size from 22 to 150 kD. Dynactin binds to both microtubules and cytoplasmic dynein. It is involved in a diverse array of cellular functions, including ER-to-Golgi transport, the centripetal movement of lysosomes and endosomes, spindle formation, cytokinesis, chromosome movement, nucle…			1.34381		-1.15764		0.825057		-0.29715
ENSG00000237836	PHKA2-AS1	antisense	PHKA2 antisense RNA 1	4.51314				1.41923		-2.45166		2.51134		0.177072
ENSG00000146828	SLC12A9	protein_coding	solute carrier family 12 member 9	5.04576				1.25748		-1.95624		2.02818		0.162455
ENSG00000119048	UBE2B	protein_coding	ubiquitin conjugating enzyme E2 B	6.46294	The modification of proteins with ubiquitin is an important cellular mechanism for targeting abnormal or short-lived proteins for degradation. Ubiquitination involves at least three classes of enzymes: ubiquitin-activating enzymes, or E1s, ubiquitin-conjugating enzymes, or E2s, and ubiquitin-protein ligases, or E3s. This gene encodes a member of the E2 ubiquitin-conjugating enzyme family. This en…			0.696481		2.89472		-2.49219		0.179697
ENSG00000184678	HIST2H2BE	protein_coding	histone cluster 2 H2B family member e	5.70305	Histones are basic nuclear proteins that are responsible for the nucleosome structure of the chromosomal fiber in eukaryotes. Two molecules of each of the four core histones (H2A, H2B, H3, and H4) form an octamer, around which approximately 146 bp of DNA is wrapped in repeating units, called nucleosomes. The linker histone, H1, interacts with linker DNA between nucleosomes and functions in the co…			2.77488		1.18161		-1.04438		0.143445
ENSG00000136881	BAAT	protein_coding	bile acid-CoA:amino acid N-acyltransferase	5.19968	The protein encoded by this gene is a liver enzyme that catalyzes the transfer of C24 bile acids from the acyl-CoA thioester to either glycine or taurine, the second step in the formation of bile acid-amino acid conjugates. The bile acid conjugates then act as a detergent in the gastrointestinal tract, which enhances lipid and fat-soluble vitamin absorption. Defects in this gene are a cause of fa…			8.1521		-1.57019		1.09743		-0.402438
ENSG00000156804	FBXO32	protein_coding	F-box protein 32	4.29133	This gene encodes a member of the F-box protein family which is characterized by an approximately 40 amino acid motif, the F-box. The F-box proteins constitute one of the four subunits of the ubiquitin protein ligase complex called SCFs (SKP1-cullin-F-box), which function in phosphorylation-dependent ubiquitination. The F-box proteins are divided into 3 classes: Fbws containing WD-40 domains, Fbl…			6.33168		2.35827		-2.56551		-0.223613
ENSG00000148362	PAXX	protein_coding	PAXX, non-homologous end joining factor	6.32045				-1.29379		-0.922119		1.2358		0.341482
ENSG00000116560	SFPQ	protein_coding	splicing factor proline and glutamine rich	4.86282				-1.7209		3.94754		-4.15746		-0.349905
ENSG00000185262	UBALD2	protein_coding	UBA like domain containing 2	6.65069				1.07351		2.88109		-2.75396		-0.096343
ENSG00000146457	WTAP	protein_coding	WT1 associated protein	5.29252	The Wilms tumor suppressor gene WT1 appears to play a role in both transcriptional and posttranscriptional regulation of certain cellular genes. This gene encodes a WT1-associating protein, which is a ubiquitously expressed nuclear protein. Like WT1 protein, this protein is localized throughout the nucleoplasm as well as in speckles and partially colocalizes with splicing factors. Alternative spl…			-1.23824		4.16599		-3.60701		0.466677
ENSG00000129562	DAD1	protein_coding	defender against cell death 1	8.27911	DAD1, the defender against apoptotic cell death, was initially identified as a negative regulator of programmed cell death in the temperature sensitive tsBN7 cell line. The DAD1 protein disappeared in temperature-sensitive cells following a shift to the nonpermissive temperature, suggesting that loss of the DAD1 protein triggered apoptosis. DAD1 is believed to be a tightly associated subunit of o…			0.794712		-0.725322		1.04599		0.277415
ENSG00000156709	AIFM1	protein_coding	apoptosis inducing factor mitochondria associated 1	6.4792	This gene encodes a flavoprotein essential for nuclear disassembly in apoptotic cells, and it is found in the mitochondrial intermembrane space in healthy cells. Induction of apoptosis results in the translocation of this protein to the nucleus where it affects chromosome condensation and fragmentation. In addition, this gene product induces mitochondria to release the apoptogenic proteins cytoch…			0.652434		-1.9942		1.77014		-0.188909
ENSG00000186187	ZNRF1	protein_coding	zinc and ring finger 1	2.79778	This gene encodes an E3 ubiquitin-protein ligase that plays a role in neural-cell differentiation. Overexpression of this gene causes neurite-like elongation. The encoded protein contains both a zinc finger and a RING finger motif and is localized in the endosome/lysosome compartment, indicating that it may be involved in ubiquitin-mediated protein modification, and in synaptic vessicle membranes…			2.63451		-2.47076		1.83305		-0.555093
ENSG00000178038	ALS2CL	protein_coding	ALS2 C-terminal like	4.82175				4.38012		-3.94314		4.01915		0.199325
ENSG00000143537	ADAM15	protein_coding	ADAM metallopeptidase domain 15	7.39447	The protein encoded by this gene is a member of the ADAM (a disintegrin and metalloproteinase) protein family. ADAM family members are type I transmembrane glycoproteins known to be involved in cell adhesion and proteolytic ectodomain processing of cytokines and adhesion molecules. This protein contains multiple functional domains including a zinc-binding metalloprotease domain, a disintegrin-lik…			3.50541		-0.971088		1.17577		0.152213
ENSG00000104635	SLC39A14	protein_coding	solute carrier family 39 member 14	8.13706	Zinc is an essential cofactor for hundreds of enzymes. It is involved in protein, nucleic acid, carbohydrate, and lipid metabolism, as well as in the control of gene transcription, growth, development, and differentiation. SLC39A14 belongs to a subfamily of proteins that show structural characteristics of zinc transporters (Taylor and Nicholson, 2003 [PubMed 12659941]).[supplied by OMIM, Mar 2008…			1.43305		1.09034		-0.912985		0.0925017
ENSG00000283845	MIR4721	miRNA	microRNA 4721	5.99526				0.87358		-2.48714		2.32904		-0.148146
ENSG00000108848	LUC7L3	protein_coding	LUC7 like 3 pre-mRNA splicing factor	5.32857	This gene encodes a protein with an N-terminal half that contains cysteine/histidine motifs and leucine zipper-like repeats, and the C-terminal half is rich in arginine and glutamate residues (RE domain) and arginine and serine residues (RS domain). This protein localizes with a speckled pattern in the nucleus, and could be involved in the formation of splicesome via the RE and RS domains. Two al…			-0.926931		1.98802		-1.4786		0.516453
ENSG00000108187	PBLD	protein_coding	phenazine biosynthesis like protein domain containing	2.5865				3.6839		-2.93796		2.41962		-0.398434
ENSG00000235288	AC099329.1	antisense		6.45596				0.925748		-1.69928		1.39505		-0.231861
ENSG00000125534	PPDPF	protein_coding	pancreatic progenitor cell differentiation and proliferation factor	7.12804				0.711192		-1.70493		1.29862		-0.333102
ENSG00000168936	TMEM129	protein_coding	transmembrane protein 129	5.66284				2.72552		-1.87407		1.65682		-0.110758
ENSG00000185090	MANEAL	protein_coding	mannosidase endo-alpha like	4.10762				2.10129		-1.82668		1.36758		-0.360782
ENSG00000106261	ZKSCAN1	protein_coding	zinc finger with KRAB and SCAN domains 1	5.9455	The ZKSCAN1 gene encodes a transcriptional regulator of the KRAB (Kruppel-associated box) subfamily of zinc finger proteins, which contain repeated Cys2-His2 (C2H2) zinc finger domains that are connected by conserved sequences, called H/C links (summarized by Tommerup and Vissing, 1995 [PubMed 7557990]). Transcriptional regulatory proteins containing tandemly repeated zinc finger domains are thou…			0.707689		-1.06026		1.4385		0.519436
ENSG00000117480	FAAH	protein_coding	fatty acid amide hydrolase	4.7281	This gene encodes a protein that is responsible for the hydrolysis of a number of primary and secondary fatty acid amides, including the neuromodulatory compounds anandamide and oleamide. [provided by RefSeq, Jul 2008]. Publication Note: This RefSeq record includes a subset of the publications that are available for this gene. Please see the Gene record to access additional publications.			3.23007		-1.79984		2.0163		0.253018
ENSG00000153560	UBP1	protein_coding	upstream binding protein 1	4.82294				-1.4247		2.44297		-1.85831		0.631319
ENSG00000121310	ECHDC2	protein_coding	enoyl-CoA hydratase domain containing 2	6.47595				2.46229		-2.23409		2.27299		0.108046
ENSG00000232119	MCTS1	protein_coding	MCTS1, re-initiation and release factor	5.22339				0.911445		-1.71157		1.85957		0.258829
ENSG00000181513	ACBD4	protein_coding	acyl-CoA binding domain containing 4	4.50857	This gene encodes a member of the acyl-coenzyme A binding domain containing protein family. All family members contain the conserved acyl-Coenzyme A binding domain, which binds acyl-CoA thiol esters. They are thought to play roles in acyl-CoA dependent lipid metabolism. Multiple transcript variants encoding different isoforms have been found for this gene. [provided by RefSeq, Oct 2008].			3.64068		-4.18369		3.91909		-0.147369
ENSG00000130414	NDUFA10	protein_coding	NADH:ubiquinone oxidoreductase subunit A10	6.37584	The protein encoded by this gene belongs to the complex I 42kDA subunit family. Mammalian complex I is the first enzyme complex in the electron transport chain of mitochondria. It is composed of 45 different subunits. This protein is a component of the hydrophobic protein fraction and has NADH dehydrogenase activity and oxidoreductase activity. It transfers electrons from NADH to the respiratory …			1.0406		-1.26616		1.02495		-0.212449
ENSG00000173432	SAA1	protein_coding	serum amyloid A1	11.8994	This gene encodes a member of the serum amyloid A family of apolipoproteins. The encoded protein is a major acute phase protein that is highly expressed in response to inflammation and tissue injury. This protein also plays an important role in HDL metabolism and cholesterol homeostasis. High levels of this protein are associated with chronic inflammatory diseases including atherosclerosis, rheum…			13.1837		-1.34229		1.29624		-0.0922584
ENSG00000114771	AADAC	protein_coding	arylacetamide deacetylase	4.34849	Microsomal arylacetamide deacetylase competes against the activity of cytosolic arylamine N-acetyltransferase, which catalyzes one of the initial biotransformation pathways for arylamine and heterocyclic amine carcinogens [provided by RefSeq, Jul 2008]. Publication Note: This RefSeq record includes a subset of the publications that are available for this gene. Please see the Gene record to access…			-1.58631		-4.16451		3.94101		-0.219025
ENSG00000213144	AC084880.1	processed_pseudogene		4.66199				3.38311		2.76895		-2.82825		-0.136839
ENSG00000155660	PDIA4	protein_coding	protein disulfide isomerase family A member 4	6.32066				1.40776		-3.62173		3.56353		0.0741829
ENSG00000164904	ALDH7A1	protein_coding	aldehyde dehydrogenase 7 family member A1	6.45243	The protein encoded by this gene is a member of subfamily 7 in the aldehyde dehydrogenase gene family. These enzymes are thought to play a major role in the detoxification of aldehydes generated by alcohol metabolism and lipid peroxidation. This particular member has homology to a previously described protein from the green garden pea, the 26g pea turgor protein. It is also involved in lysine cat…			0.54125		-1.86086		1.47495		-0.351007
ENSG00000110090	CPT1A	protein_coding	carnitine palmitoyltransferase 1A	5.53718	The mitochondrial oxidation of long-chain fatty acids is initiated by the sequential action of carnitine palmitoyltransferase I (which is located in the outer membrane and is detergent-labile) and carnitine palmitoyltransferase II (which is located in the inner membrane and is detergent-stable), together with a carnitine-acylcarnitine translocase. CPT I is the key enzyme in the carnitine-dependen…			2.23311		-0.830019		0.963501		0.239508
ENSG00000101160	CTSZ	protein_coding	cathepsin Z	7.87921	The protein encoded by this gene is a lysosomal cysteine proteinase and member of the peptidase C1 family. It exhibits both carboxy-monopeptidase and carboxy-dipeptidase activities. The encoded protein has also been known as cathepsin X and cathepsin P. This gene is expressed ubiquitously in cancer cell lines and primary tumors and, like other members of this family, may be involved in tumorigene…			2.06573		-0.474907		0.856468		0.256761
ENSG00000257727	CNPY2	protein_coding	canopy FGF signaling regulator 2	7.16864				-0.486786		-2.40589		2.47271		0.180077
ENSG00000196975	ANXA4	protein_coding	annexin A4	7.83791	Annexin IV (ANX4) belongs to the annexin family of calcium-dependent phospholipid binding proteins. Although their functions are still not clearly defined, several members of the annexin family have been implicated in membrane-related events along exocytotic and endocytotic pathways. ANX4 has 45 to 59% identity with other members of its family and shares a similar size and exon-intron organizatio…			-1.85126		-1.02506		0.824441		-0.170708
ENSG00000270757	HSPE1-MOB4	protein_coding	HSPE1-MOB4 readthrough	5.47394	This locus represents naturally occurring read-through transcription between the neighboring HSPE1 (heat shock 10kDa protein 1 (chaperonin 10)) and MOB4 (MOB family member 4, phocein) genes on chromosome 2. The read-through transcript produces a fusion protein that shares sequence identity with each individual gene product. [provided by RefSeq, Oct 2011]. Sequence Note: This RefSeq record was cre…			-0.714968		1.94966		-1.58389		0.356319
ENSG00000265241	RBM8A	protein_coding	RNA binding motif protein 8A	6.94093	This gene encodes a protein with a conserved RNA-binding motif. The protein is found predominantly in the nucleus, although it is also present in the cytoplasm. It is preferentially associated with mRNAs produced by splicing, including both nuclear mRNAs and newly exported cytoplasmic mRNAs. It is thought that the protein remains associated with spliced mRNAs as a tag to indicate where introns ha…			-1.435		1.41626		-1.71347		-0.146627
ENSG00000244242	IFITM10	protein_coding	interferon induced transmembrane protein 10	3.49616				7.24943		1.11186		-2.23513		-1.16373
ENSG00000204397	CARD16	protein_coding	caspase recruitment domain family member 16	2.99926				6.31304		-1.96563		1.60577		-0.252098
ENSG00000008988	RPS20	protein_coding	ribosomal protein S20	9.90975	Ribosomes, the organelles that catalyze protein synthesis, consist of a small 40S subunit and a large 60S subunit. Together these subunits are composed of 4 RNA species and approximately 80 structurally distinct proteins. This gene encodes a ribosomal protein that is a component of the 40S subunit. The protein belongs to the S10P family of ribosomal proteins. It is located in the cytoplasm. This …			0.417992		-1.5284		1.38548		-0.186794
ENSG00000186468	RPS23	protein_coding	ribosomal protein S23	10.0018	Ribosomes, the organelles that catalyze protein synthesis, consist of a small 40S subunit and a large 60S subunit. Together these subunits are composed of 4 RNA species and approximately 80 structurally distinct proteins. This gene encodes a ribosomal protein that is a component of the 40S subunit. The protein belongs to the S12P family of ribosomal proteins. It is located in the cytoplasm. The p…			-0.63678		-1.12881		0.712357		-0.525298
ENSG00000090863	GLG1	protein_coding	golgi glycoprotein 1	6.37485				0.571393		-1.7216		1.39591		-0.314451
ENSG00000096746	HNRNPH3	protein_coding	heterogeneous nuclear ribonucleoprotein H3	7.13498	This gene belongs to the subfamily of ubiquitously expressed heterogeneous nuclear ribonucleoproteins (hnRNPs). The hnRNPs are RNA binding proteins and they complex with heterogeneous nuclear RNA (hnRNA). These proteins are associated with pre-mRNAs in the nucleus and appear to influence pre-mRNA processing and other aspects of mRNA metabolism and transport. While all of the hnRNPs are present in…			-1.01629		2.78432		-2.46636		0.129634
ENSG00000243789	JMJD7	protein_coding	jumonji domain containing 7	3.55067	This gene encodes a highly conserved protein with a JmjC domain, which are part of the cupin metalloenzyme superfamily. JmjC proteins may function as 2-oxoglutarate-Fe(II)-dependent dioxygenases. Most tissues also express read-through transcripts from this gene into the downstream phospholipase A2, group IVB (cytosolic) gene, some of which may encode fusion proteins combining the N-terminus of th…			2.38263		-1.32587		1.7025		0.457496
ENSG00000053747	LAMA3	protein_coding	laminin subunit alpha 3	5.34961	The protein encoded by this gene belongs to the laminin family of secreted molecules. Laminins are heterotrimeric molecules that consist of alpha, beta, and gamma subunits that assemble through a coiled-coil domain. Laminins are essential for formation and function of the basement membrane and have additional functions in regulating cell migration and mechanical signal transduction. This gene enc…			4.7734		-3.57988		3.40376		-0.0806487
ENSG00000100100	PIK3IP1	protein_coding	phosphoinositide-3-kinase interacting protein 1	4.48751				4.01811		0.911519		-1.18967		-0.247508
ENSG00000278621	AC037198.2	antisense		4.26285				2.45201		4.05368		-3.54388		0.432067
ENSG00000160446	ZDHHC12	protein_coding	zinc finger DHHC-type containing 12	5.8565				0.795876		-2.32965		2.0624		-0.184001
ENSG00000127948	POR	protein_coding	cytochrome p450 oxidoreductase	7.93316	This gene encodes an endoplasmic reticulum membrane oxidoreductase with an FAD-binding domain and a flavodoxin-like domain. The protein binds two cofactors, FAD and FMN, which allow it to donate electrons directly from NADPH to all microsomal P450 enzymes. Mutations in this gene have been associated with various diseases, including apparent combined P450C17 and P450C21 deficiency, amenorrhea and …			2.5204		-0.828092		1.11256		0.162855
ENSG00000116882	HAO2	protein_coding	hydroxyacid oxidase 2	nan	This gene is one of three related genes that have 2-hydroxyacid oxidase activity. The encoded protein localizes to the peroxisome has the highest activity toward the substrate 2-hydroxypalmitate. Alternative splicing results in multiple transcript variants. [provided by RefSeq, Jul 2014].			5.3644		-4.23786		4.56021		0.339324
ENSG00000167930	FAM234A	protein_coding	family with sequence similarity 234 member A	6.26575				2.18975		-0.910862		1.1138		0.194866
ENSG00000181350	LRRC75A	protein_coding	leucine rich repeat containing 75A	6.37517				-0.886683		-1.49186		1.03443		-0.382733
ENSG00000178234	GALNT11	protein_coding	polypeptide N-acetylgalactosaminyltransferase 11	4.59506				1.08261		-1.66173		1.28988		-0.35504
ENSG00000232480	TGFB2-AS1	antisense	TGFB2 antisense RNA 1 (head to head)	nan						7.05045		-5.41059
ENSG00000105519	CAPS	protein_coding	calcyphosine	3.76274	This gene encodes a calcium-binding protein, which may play a role in the regulation of ion transport. A similar protein was first described as a potentially important regulatory protein in the dog thyroid and was termed as R2D5 antigen in rabbit. Alternative splicing of this gene generates two transcript variants. [provided by RefSeq, Jul 2008].			3.18202		-2.62745		2.41104		-0.161663
ENSG00000165915	SLC39A13	protein_coding	solute carrier family 39 member 13	5.05335	This gene encodes a member of the LIV-1 subfamily of the ZIP transporter family. The encoded transmembrane protein functions as a zinc transporter. Mutations in this gene have been associated with the spondylocheiro dysplastic form of Ehlers-Danlos syndrome.[provided by RefSeq, Mar 2010].			2.83054		-1.40516		1.23189		-0.135167
ENSG00000273275	AC017083.2	antisense		4.88997				-1.42652		1.80246		-1.46976		0.34826
ENSG00000187954	CYHR1	protein_coding	cysteine and histidine rich 1	5.47467				2.42168		-0.812023		0.973039		0.269278
ENSG00000198732	SMOC1	protein_coding	SPARC related modular calcium binding 1	4.56773	This gene encodes a multi-domain secreted protein that may have a critical role in ocular and limb development. Mutations in this gene are associated with microphthalmia and limb anomalies. Alternatively spliced transcript variants encoding different isoforms have been found for this gene. [provided by RefSeq, Mar 2011].			3.47341		-3.0439		2.8517		-0.13157
ENSG00000114354	TFG	protein_coding	TRK-fused gene	7.11115	There are several documented fusion oncoproteins encoded partially by this gene. This gene also participates in several oncogenic rearrangements resulting in anaplastic lymphoma and mixoid chondrosarcoma, and may play a role in the NF-kappaB pathway. Multiple transcript variants have been found for this gene. [provided by RefSeq, Sep 2010].			-0.761059		1.6637		-1.38424		0.130197
ENSG00000139318	DUSP6	protein_coding	dual specificity phosphatase 6	5.03734	The protein encoded by this gene is a member of the dual specificity protein phosphatase subfamily. These phosphatases inactivate their target kinases by dephosphorylating both the phosphoserine/threonine and phosphotyrosine residues. They negatively regulate members of the mitogen-activated protein (MAP) kinase superfamily (MAPK/ERK, SAPK/JNK, p38), which are associated with cellular proliferati…			-2.81323		3.18662		-3.48261		-0.323185
ENSG00000189266	PNRC2	protein_coding	proline rich nuclear receptor coactivator 2	5.87517				-0.502858		2.59935		-1.92633		0.594131
ENSG00000182704	TSKU	protein_coding	tsukushi, small leucine rich proteoglycan	8.56743				5.51507		-1.73831		1.68233		-0.108543
ENSG00000250722	SELENOP	protein_coding	selenoprotein P	10.3515	This gene encodes a selenoprotein containing multiple selenocysteine (Sec) residues, which are encoded by the UGA codon that normally signals translation termination. The 3_ UTR of selenoprotein genes have a common stem-loop structure, the sec insertion sequence (SECIS), which is necessary for the recognition of UGA as a Sec codon rather than as a stop signal. This selenoprotein is an extracellul…			1.99843		-1.34585		1.33176		-0.122439
ENSG00000103222	ABCC1	protein_coding	ATP binding cassette subfamily C member 1	5.66883	The protein encoded by this gene is a member of the superfamily of ATP-binding cassette (ABC) transporters. ABC proteins transport various molecules across extra-and intra-cellular membranes. ABC genes are divided into seven distinct subfamilies (ABC1, MDR/TAP, MRP, ALD, OABP, GCN20, White). This full transporter is a member of the MRP subfamily which is involved in multi-drug resistance. This pr…			3.62614		-0.928946		1.12541		0.221174
ENSG00000127415	IDUA	protein_coding	iduronidase, alpha-L-	4.88905	This gene encodes an enzyme that hydrolyzes the terminal alpha-L-iduronic acid residues of two glycosaminoglycans, dermatan sulfate and heparan sulfate. This hydrolysis is required for the lysosomal degradation of these glycosaminoglycans. Mutations in this gene that result in enzymatic deficiency lead to the autosomal recessive disease mucopolysaccharidosis type I (MPS I). [provided by RefSeq, J…			4.69733		-0.638218		1.21923		0.601635
ENSG00000145632	PLK2	protein_coding	polo like kinase 2	6.90357	The protein encoded by this gene is a member of the polo family of serine/threonine protein kinases that have a role in normal cell division. This gene is most abundantly expressed in testis, spleen and fetal tissues, and its expression is inducible by serum, suggesting that it may also play an important role in cells undergoing rapid cell division. Alternatively spliced transcript variants encod…			2.12098		3.20577		-2.96223		0.0545839
ENSG00000169919	GUSB	protein_coding	glucuronidase beta	7.22706	This gene encodes a hydrolase that degrades glycosaminoglycans, including heparan sulfate, dermatan sulfate, and chondroitin-4,6-sulfate. The enzyme forms a homotetramer that is localized to the lysosome. Mutations in this gene result in mucopolysaccharidosis type VII. Alternative splicing results in multiple transcript variants. There are many pseudogenes of this locus in the human genome.[provi…			1.42076		-1.14071		1.14691		-0.101574
ENSG00000230212	AP000688.1	sense_intronic		4.15549				2.18876		-2.2823		1.91492		-0.240225
ENSG00000132541	RIDA	protein_coding	reactive intermediate imine deaminase A homolog	5.87396				2.44676		-2.59163		2.58769		0.114433
ENSG00000215030	RPL13P12	processed_pseudogene	ribosomal protein L13 pseudogene 12	4.97304				1.66571		-2.00182		1.75971		-0.174316
ENSG00000266076	AC004805.1	protein_coding		3.35869				1.78161		3.1115		-4.38403		-1.34534
ENSG00000226332	AL354836.1	antisense		3.6988				2.89801		-1.9052		2.25205		0.455338
ENSG00000153071	DAB2	protein_coding	DAB2, clathrin adaptor protein	5.12179	This gene encodes a mitogen-responsive phosphoprotein. It is expressed in normal ovarian epithelial cells, but is down-regulated or absent from ovarian carcinoma cell lines, suggesting its role as a tumor suppressor. This protein binds to the SH3 domains of GRB2, an adaptor protein that couples tyrosine kinase receptors to SOS (a guanine nucleotide exchange factor for Ras), via its C-terminal pro…			2.15121		1.07834		-1.19981		-0.163852
ENSG00000214253	FIS1	protein_coding	fission, mitochondrial 1	7.38996	The balance between fission and fusion regulates the morphology of mitochondria. TTC11 is a component of a mitochondrial complex that promotes mitochondrial fission (James et al., 2003 [PubMed 12783892]).[supplied by OMIM, Mar 2008]. Publication Note: This RefSeq record includes a subset of the publications that are available for this gene. Please see the Gene record to access additional publicat…			2.0496		-0.972651		0.899102		-0.116732
ENSG00000160972	PPP1R16A	protein_coding	protein phosphatase 1 regulatory subunit 16A	6.73311				2.75929		-2.45115		2.43021		0.074863
ENSG00000080618	CPB2	protein_coding	carboxypeptidase B2	7.93116	Carboxypeptidases are enzymes that hydrolyze C-terminal peptide bonds. The carboxypeptidase family includes metallo-, serine, and cysteine carboxypeptidases. According to their substrate specificity, these enzymes are referred to as carboxypeptidase A (cleaving aliphatic residues) or carboxypeptidase B (cleaving basic amino residues). The protein encoded by this gene is activated by trypsin and a…			3.79805		-2.12904		2.26731		0.086525
ENSG00000081721	DUSP12	protein_coding	dual specificity phosphatase 12	4.91443	The protein encoded by this gene is a member of the dual specificity protein phosphatase subfamily. These phosphatases inactivate their target kinases by dephosphorylating both the phosphoserine/threonine and phosphotyrosine residues. They negatively regulate members of the mitogen-activated protein (MAP) kinase superfamily (MAPK/ERK, SAPK/JNK, p38), which is associated with cellular proliferatio…			-1.2135		1.93247		-1.58747		0.289604
ENSG00000137563	GGH	protein_coding	gamma-glutamyl hydrolase	6.13157	This gene catalyzes the hydrolysis of folylpoly-gamma-glutamates and antifolylpoly-gamma-glutamates by the removal of gamma-linked polyglutamates and glutamate. [provided by RefSeq, Jul 2008]. Publication Note: This RefSeq record includes a subset of the publications that are available for this gene. Please see the Gene record to access additional publications.			-0.620439		-1.18144		1.60423		0.562773
ENSG00000181588	MEX3D	protein_coding	mex-3 RNA binding family member D	4.39624				-1.98138		1.75513		-2.23787		-0.495349
ENSG00000187609	EXD3	protein_coding	exonuclease 3'-5' domain containing 3	3.52224				1.88992		-2.604		2.18427		-0.341129
ENSG00000258941				5.42679				1.73139		-1.8129		1.5321		-0.248655
ENSG00000248583	AC119751.3	unprocessed_pseudogene		4.21067				6.46666		1.49933		-0.802577		0.765138
ENSG00000272414	FAM47E-STBD1	protein_coding	FAM47E-STBD1 readthrough	6.10931	This locus represents naturally occurring read-through transcription between the neighboring FAM47E (family with sequence similarity 47, member E) and STBD1 (starch binding domain 1) genes on chromosome 4. The read-through transcript encodes a protein that shares sequence identity with the upstream gene product but its C-terminal region is distinct due to frameshifts relative to the downstream ge…			2.48031		-1.63681		1.43688		-0.16415
ENSG00000169139	UBE2V2	protein_coding	ubiquitin conjugating enzyme E2 V2	5.75899	Ubiquitin-conjugating enzyme E2 variant proteins constitute a distinct subfamily within the E2 protein family. They have sequence similarity to other ubiquitin-conjugating enzymes but lack the conserved cysteine residue that is critical for the catalytic activity of E2s. The protein encoded by this gene also shares homology with ubiquitin-conjugating enzyme E2 variant 1 and yeast MMS2 gene produc…			-1.26603		1.35869		-1.13895		0.246121
ENSG00000160014	CALM3	protein_coding	calmodulin 3	5.72619				-1.05079		-1.41322		0.985426		-0.422409
ENSG00000108528	SLC25A11	protein_coding	solute carrier family 25 member 11	5.59872	The oxoglutarate/malate carrier transports 2-oxoglutarate across the inner membranes of mitochondria in an electroneutral exchange for malate or other dicarboxylic acids (summary by Iacobazzi et al., 1992 [PubMed 1457818]).[supplied by OMIM, Jan 2011].			0.864327		-1.34821		1.03713		-0.272989
ENSG00000148444	COMMD3	protein_coding	COMM domain containing 3	6.77304				0.667429		-1.29281		1.39981		0.164424
ENSG00000134686	PHC2	protein_coding	polyhomeotic homolog 2	6.81695	In Drosophila melanogaster, the _Polycomb_ group (PcG) of genes are part of a cellular memory system that is responsible for the stable inheritance of gene activity. PcG proteins form a large multimeric, chromatin-associated protein complex. The protein encoded by this gene has homology to the Drosophila PcG protein _polyhomeotic_ (Ph) and is known to heterodimerize with EDR1 and colocalize with …			0.816134		1.03168		-1.14219		-0.230004
ENSG00000177426	TGIF1	protein_coding	TGFB induced factor homeobox 1	6.02422	The protein encoded by this gene is a member of the three-amino acid loop extension (TALE) superclass of atypical homeodomains. TALE homeobox proteins are highly conserved transcription regulators. This particular homeodomain binds to a previously characterized retinoid X receptor responsive element from the cellular retinol-binding protein II promoter. In addition to its role in inhibiting 9-cis…			-1.14315		1.85142		-1.93669		-0.156935
ENSG00000227766	AL671277.1	unprocessed_pseudogene		7.37517				6.0731		0.741025		-0.866279		-0.250896
ENSG00000140104	CLBA1	protein_coding	clathrin binding box of aftiphilin containing 1	3.53524				3.42215		-1.85985		1.26774		-0.535791
ENSG00000206337	HCP5	sense_overlapping	HLA complex P5 (non-protein coding)	4.71243				12.3364		-1.37528		0.503552		-0.808666
ENSG00000164111	ANXA5	protein_coding	annexin A5	8.5094	The protein encoded by this gene belongs to the annexin family of calcium-dependent phospholipid binding proteins some of which have been implicated in membrane-related events along exocytotic and endocytotic pathways. Annexin 5 is a phospholipase A2 and protein kinase C inhibitory protein with calcium channel activity and a potential role in cellular signal transduction, inflammation, growth and…			1.91011		1.26792		-1.0651		0.0795278
ENSG00000163870	TPRA1	protein_coding	transmembrane protein adipocyte associated 1	6.73535				1.44593		1.40452		-1.14579		0.109186
ENSG00000026297	RNASET2	protein_coding	ribonuclease T2	4.47599	This ribonuclease gene is a novel member of the Rh/T2/S-glycoprotein class of extracellular ribonucleases. It is a single copy gene that maps to 6q27, a region associated with human malignancies and chromosomal rearrangement. [provided by RefSeq, Jul 2008]. Sequence Note: The RefSeq transcript and protein were derived from genomic sequence to make the sequence consistent with the reference genome…			2.2303		-3.0537		2.86417		-0.118563
ENSG00000158604	TMED4	protein_coding	transmembrane p24 trafficking protein 4	5.67694				0.803948		-1.65492		1.26909		-0.289623
ENSG00000213058	AL365357.1	processed_pseudogene		4.46714				5.96951		-1.34711		1.11608		-0.162147
ENSG00000001630	CYP51A1	protein_coding	cytochrome P450 family 51 subfamily A member 1	6.90794	This gene encodes a member of the cytochrome P450 superfamily of enzymes. The cytochrome P450 proteins are monooxygenases which catalyze many reactions involved in drug metabolism and synthesis of cholesterol, steroids and other lipids. This endoplasmic reticulum protein participates in the synthesis of cholesterol by catalyzing the removal of the 14alpha-methyl group from lanosterol. Homologous …			0.594346		-1.3816		1.55003		0.265459
ENSG00000152518	ZFP36L2	protein_coding	ZFP36 ring finger protein like 2	7.15072	This gene is a member of the TIS11 family of early response genes. Family members are induced by various agonists such as the phorbol ester TPA and the polypeptide mitogen EGF. The encoded protein contains a distinguishing putative zinc finger domain with a repeating cys-his motif. This putative nuclear transcription factor most likely functions in regulating the response to growth factors. [prov…			-0.512238		2.74295		-2.40797		0.188518
ENSG00000221394	MIR1229	miRNA	microRNA 1229	5.3518	microRNAs (miRNAs) are short (20-24 nt) non-coding RNAs that are involved in post-transcriptional regulation of gene expression in multicellular organisms by affecting both the stability and translation of mRNAs. miRNAs are transcribed by RNA polymerase II as part of capped and polyadenylated primary transcripts (pri-miRNAs) that can be either protein-coding or non-coding. The primary transcript …			1.62646		-1.62202		1.76003		0.147812
ENSG00000062282	DGAT2	protein_coding	diacylglycerol O-acyltransferase 2	3.91463	This gene encodes one of two enzymes which catalyzes the final reaction in the synthesis of triglycerides in which diacylglycerol is covalently bound to long chain fatty acyl-CoAs. The encoded protein catalyzes this reaction at low concentrations of magnesium chloride while the other enzyme has high activity at high concentrations of magnesium chloride. Multiple transcript variants encoding diffe…			1.47125		-2.37817		1.78825		-0.504775
ENSG00000108578	BLMH	protein_coding	bleomycin hydrolase	nan	Bleomycin hydrolase (BMH) is a cytoplasmic cysteine peptidase that is highly conserved through evolution; however, the only known activity of the enzyme is metabolic inactivation of the glycopeptide bleomycin (BLM), an essential component of combination chemotherapy regimens for cancer. The protein contains the signature active site residues of the cysteine protease papain superfamily. [provided …			-8.12686
ENSG00000204822	MRPL53	protein_coding	mitochondrial ribosomal protein L53	6.63872	Mammalian mitochondrial ribosomal proteins are encoded by nuclear genes and help in protein synthesis within the mitochondrion. Mitochondrial ribosomes (mitoribosomes) consist of a small 28S subunit and a large 39S subunit. They have an estimated 75% protein to rRNA composition compared to prokaryotic ribosomes, where this ratio is reversed. Another difference between mammalian mitoribosomes and …			1.27788		-1.13813		1.14003		0.137654
ENSG00000198203	SULT1C2	protein_coding	sulfotransferase family 1C member 2	4.61122	Sulfotransferase enzymes catalyze the sulfate conjugation of many hormones, neurotransmitters, drugs, and xenobiotic compounds. These cytosolic enzymes are different in their tissue distributions and substrate specificities. The gene structure (number and length of exons) is similar among family members. This gene encodes a protein that belongs to the SULT1 subfamily, responsible for transferring…			2.44188		-3.84402		3.51179		-0.212153
ENSG00000256566	AL049650.1	protein_coding		8.20549				-2.38074		1.69162		-1.59576		-0.0947158
ENSG00000234431	AC007283.1	3prime_overlapping_ncRNA		4.9395				2.37032		1.39166		-0.863801		0.594596
ENSG00000165948	IFI27L1	protein_coding	interferon alpha inducible protein 27 like 1	4.26371				1.85357		-3.2462		2.98277		-0.166335
ENSG00000259357	AL590133.2	antisense		7.29544				1.55244		-1.21968		1.1924		-0.0709288
ENSG00000104325	DECR1	protein_coding	2,4-dienoyl-CoA reductase 1	7.2164	This gene encodes an accessory enzyme which participates in the beta-oxidation and metabolism of unsaturated fatty enoyl-CoA esters. [provided by RefSeq, Jul 2008]. Publication Note: This RefSeq record includes a subset of the publications that are available for this gene. Please see the Gene record to access additional publications.			2.7364		-2.48273		2.57455		0.0531136
ENSG00000188010	MORN2	protein_coding	MORN repeat containing 2	3.56517				2.09334		-1.8859		1.51174		-0.308002
ENSG00000085733	CTTN	protein_coding	cortactin	6.99732	This gene is overexpressed in breast cancer and squamous cell carcinomas of the head and neck. The encoded protein is localized in the cytoplasm and in areas of the cell-substratum contacts. This gene has two roles: (1) regulating the interactions between components of adherens-type junctions and (2) organizing the cytoskeleton and cell adhesion structures of epithelia and carcinoma cells. During…			-0.384008		-2.16745		2.41046		0.294753
ENSG00000146834	MEPCE	protein_coding	methylphosphate capping enzyme	6.97178				0.474323		2.14531		-1.77402		0.222912
ENSG00000116741	RGS2	protein_coding	regulator of G protein signaling 2	4.30869	Regulator of G protein signaling (RGS) family members are regulatory molecules that act as GTPase activating proteins (GAPs) for G alpha subunits of heterotrimeric G proteins. RGS proteins are able to deactivate G protein subunits of the Gi alpha, Go alpha and Gq alpha subtypes. They drive G proteins into their inactive GDP-bound forms. Regulator of G protein signaling 2 belongs to this family. T…			-3.38252		3.4599		-2.95166		0.390714
ENSG00000168066	SF1	protein_coding	splicing factor 1	7.1416	This gene encodes a nuclear pre-mRNA splicing factor. The encoded protein specifically recognizes the intron branch point sequence and is required for the early stages of spliceosome assembly. Alternate splicing results in multiple transcript variants. [provided by RefSeq, May 2010].			-0.527031		1.99222		-1.43948		0.402525
ENSG00000106268	NUDT1	protein_coding	nudix hydrolase 1	5.00615	Misincorporation of oxidized nucleoside triphosphates into DNA/RNA during replication and transcription can cause mutations that may result in carcinogenesis or neurodegeneration. The protein encoded by this gene is an enzyme that hydrolyzes oxidized purine nucleoside triphosphates, such as 8-oxo-dGTP, 8-oxo-dATP, 2-hydroxy-dATP, and 2-hydroxy rATP, to monophosphates, thereby preventing misincorp…			-2.06936		-1.52771		1.77308		0.367181
ENSG00000224814	AC114812.2	antisense		7.06327				11.0625		-1.00976		1.19212		0.140703
ENSG00000103275	UBE2I	protein_coding	ubiquitin conjugating enzyme E2 I	6.72851	The modification of proteins with ubiquitin is an important cellular mechanism for targeting abnormal or short-lived proteins for degradation. Ubiquitination involves at least three classes of enzymes: ubiquitin-activating enzymes, or E1s, ubiquitin-conjugating enzymes, or E2s, and ubiquitin-protein ligases, or E3s. This gene encodes a member of the E2 ubiquitin-conjugating enzyme family. Four al…			-1.13402		0.680886		-0.962515		-0.284404
ENSG00000196576	PLXNB2	protein_coding	plexin B2	8.24348	Members of the B class of plexins, such as PLXNB2 are transmembrane receptors that participate in axon guidance and cell migration in response to semaphorins (Perrot et al. (2002) [PubMed 12183458]).[supplied by OMIM, Mar 2008]. Sequence Note: This RefSeq record was created from transcript and genomic sequence data to make the sequence consistent with the reference genome assembly. The genomic co…			3.47935		-0.707181		0.6264		-0.157537
ENSG00000152137	HSPB8	protein_coding	heat shock protein family B (small) member 8	7.68694	The protein encoded by this gene belongs to the superfamily of small heat-shock proteins containing a conservative alpha-crystallin domain at the C-terminal part of the molecule. The expression of this gene in induced by estrogen in estrogen receptor-positive breast cancer cells, and this protein also functions as a chaperone in association with Bag3, a stimulator of macroautophagy. Thus, this ge…			7.27994		1.59745		-1.41436		0.0751684
ENSG00000140941	MAP1LC3B	protein_coding	microtubule associated protein 1 light chain 3 beta	6.75936	The product of this gene is a subunit of neuronal microtubule-associated MAP1A and MAP1B proteins, which are involved in microtubule assembly and important for neurogenesis. Studies on the rat homolog implicate a role for this gene in autophagy, a process that involves the bulk degradation of cytoplasmic component. [provided by RefSeq, Jul 2008]. Publication Note: This RefSeq record includes a su…			0.539902		2.78764		-2.40581		0.174154
ENSG00000149485	FADS1	protein_coding	fatty acid desaturase 1	7.34427	The protein encoded by this gene is a member of the fatty acid desaturase (FADS) gene family. Desaturase enzymes regulate unsaturation of fatty acids through the introduction of double bonds between defined carbons of the fatty acyl chain. FADS family members are considered fusion products composed of an N-terminal cytochrome b5-like domain and a C-terminal multiple membrane-spanning desaturase p…			-0.95215		-0.94008		1.1087		0.173269
ENSG00000155792	DEPTOR	protein_coding	DEP domain containing MTOR interacting protein	3.51554				3.67688		1.65084		-1.02212		0.598102
ENSG00000107159	CA9	protein_coding	carbonic anhydrase 9	nan	Carbonic anhydrases (CAs) are a large family of zinc metalloenzymes that catalyze the reversible hydration of carbon dioxide. They participate in a variety of biological processes, including respiration, calcification, acid-base balance, bone resorption, and the formation of aqueous humor, cerebrospinal fluid, saliva, and gastric acid. They show extensive diversity in tissue distribution and in t…			6.11047		-3.99655		3.63901		-0.341536
ENSG00000260822	AC004656.1	sense_overlapping		3.93181				2.01034		-2.09472		2.1977		0.205138
ENSG00000117266	CDK18	protein_coding	cyclin dependent kinase 18	4.31037				3.55108		-1.91328		1.63229		-0.221091
ENSG00000257219	LINC02407	lincRNA	long intergenic non-protein coding RNA 2407	2.93556				8.51701		3.23481		-3.49057		-0.381131
ENSG00000157827	FMNL2	protein_coding	formin like 2	4.56359	This gene encodes a formin-related protein. Formin-related proteins have been implicated in morphogenesis, cytokinesis, and cell polarity. Alternatively spliced transcript variants encoding different isoforms have been described but their full-length nature has yet to be determined. [provided by RefSeq, Jul 2008]. Publication Note: This RefSeq record includes a subset of the publications that are…			-2.36726		3.80953		-3.19662		0.578156
ENSG00000138308	PLA2G12B	protein_coding	phospholipase A2 group XIIB	4.09375	Phospholipase A2 (PLA2) enzymes catalyze hydrolysis of glycolipids to release free fatty acids and lysophospholipids. PLA2G12B belongs to the PLA2 family, but it is catalytically inactive due to an amino acid change in its active site and has altered phospholipid-binding properties (Rouault et al., 2003 [PubMed 14516201]).[supplied by OMIM, Mar 2008].			-1.94433		-4.4837		3.97453		-0.787168
ENSG00000198408	OGA	protein_coding	O-GlcNAcase	7.16052	The dynamic modification of cytoplasmic and nuclear proteins by O-linked N-acetylglucosamine (O-GlcNAc) addition and removal on serine and threonine residues is catalyzed by OGT (MIM 300255), which adds O-GlcNAc, and MGEA5, a glycosidase that removes O-GlcNAc modifications (Gao et al., 2001 [PubMed 11148210]).[supplied by OMIM, Mar 2008].			1.36822		0.896807		-0.590046		0.253673
ENSG00000127129	EDN2	protein_coding	endothelin 2	4.86668	This gene encodes a member of the endothelin protein family of secretory vasoconstrictive peptides. The preproprotein is processed to a short mature form which functions as a ligand for the endothelin receptors that initiate intracellular signaling events. This gene product is involved in a wide range of biological processes, such as hypertension and ovulation. Altered expression of this gene is …			10.772		-2.92257		2.71663		-0.104961
ENSG00000178209	PLEC	protein_coding	plectin	7.97033	Plectin is a prominent member of an important family of structurally and in part functionally related proteins, termed plakins or cytolinkers, that are capable of interlinking different elements of the cytoskeleton. Plakins, with their multi-domain structure and enormous size, not only play crucial roles in maintaining cell and tissue integrity and orchestrating dynamic changes in cytoarchitectur…			3.94757		-1.13765		1.05062		-0.135422
ENSG00000136628	EPRS	protein_coding	glutamyl-prolyl-tRNA synthetase	7.15229	Aminoacyl-tRNA synthetases are a class of enzymes that charge tRNAs with their cognate amino acids. The protein encoded by this gene is a multifunctional aminoacyl-tRNA synthetase that catalyzes the aminoacylation of glutamic acid and proline tRNA species. Alternative splicing has been observed for this gene, but the full-length nature and biological validity of the variant have not been determin…			-0.98489		-0.932595		0.993345		0.192345
ENSG00000256612	CYP2B7P	transcribed_unprocessed_pseudogene	cytochrome P450 family 2 subfamily B member 7, pseudogene	3.30333				8.402		-2.32094		1.26264		-0.987002
ENSG00000134825	TMEM258	protein_coding	transmembrane protein 258	7.80929				-1.07589		-1.88795		1.74243		-0.0746593
ENSG00000110921	MVK	protein_coding	mevalonate kinase	5.684	This gene encodes the peroxisomal enzyme mevalonate kinase. Mevalonate is a key intermediate, and mevalonate kinase a key early enzyme, in isoprenoid and sterol synthesis. Mevalonate kinase deficiency caused by mutation of this gene results in mevalonic aciduria, a disease characterized psychomotor retardation, failure to thrive, hepatosplenomegaly, anemia and recurrent febrile crises. Defects in…			-0.677438		-2.52124		2.27509		-0.233412
ENSG00000124006	OBSL1	protein_coding	obscurin like 1	5.50106	Cytoskeletal adaptor proteins function in linking the internal cytoskeleton of cells to the cell membrane. This gene encodes a cytoskeletal adaptor protein, which is a member of the Unc-89/obscurin family. The protein contains multiple N- and C-terminal immunoglobulin (Ig)-like domains and a central fibronectin type 3 domain. Mutations in this gene cause 3M syndrome type 2. Alternatively spliced …			0.805708		-1.63543		1.18934		-0.376006
ENSG00000162840	MT2P1	processed_pseudogene	metallothionein 2 pseudogene 1	2.27632				5.77691		-2.4328		1.37342		-1.13449
ENSG00000146278	PNRC1	protein_coding	proline rich nuclear receptor coactivator 1	4.79233				1.73768		3.74987		-3.24241		0.388709
ENSG00000258590	NBEAP1	transcribed_unprocessed_pseudogene	neurobeachin pseudogene 1	3.88253				6.23231		3.98113		-4.28029		-0.296982
ENSG00000197442	MAP3K5	protein_coding	mitogen-activated protein kinase kinase kinase 5	2.83335	Mitogen-activated protein kinase (MAPK) signaling cascades include MAPK or extracellular signal-regulated kinase (ERK), MAPK kinase (MKK or MEK), and MAPK kinase kinase (MAPKKK or MEKK). MAPKK kinase/MEKK phosphorylates and activates its downstream protein kinase, MAPK kinase/MEK, which in turn activates MAPK. The kinases of these signaling cascades are highly conserved, and homologs exist in yea…			8.13443		2.37436		-1.80968		0.532241
ENSG00000027697	IFNGR1	protein_coding	interferon gamma receptor 1	6.3974	This gene (IFNGR1) encodes the ligand-binding chain (alpha) of the gamma interferon receptor. Human interferon-gamma receptor is a heterodimer of IFNGR1 and IFNGR2. A genetic variation in IFNGR1 is associated with susceptibility to Helicobacter pylori infection. In addition, defects in IFNGR1 are a cause of mendelian susceptibility to mycobacterial disease, also known as familial disseminated aty…			2.85726		1.1388		-0.675547		0.291283
ENSG00000213619	NDUFS3	protein_coding	NADH:ubiquinone oxidoreductase core subunit S3	7.0427	This gene encodes one of the iron-sulfur protein (IP) components of mitochondrial NADH:ubiquinone oxidoreductase (complex I). Mutations in this gene are associated with Leigh syndrome resulting from mitochondrial complex I deficiency.[provided by RefSeq, Apr 2009]. Publication Note: This RefSeq record includes a subset of the publications that are available for this gene. Please see the Gene reco…			0.942824		-2.01241		1.78191		-0.094072
ENSG00000119801	YPEL5	protein_coding	yippee like 5	4.73786				1.07611		2.55112		-1.78438		0.756687
ENSG00000232859	LYRM9	protein_coding	LYR motif containing 9	2.97582				4.08447		-3.23142		3.00786		-0.146221
ENSG00000167272	POP5	protein_coding	POP5 homolog, ribonuclease P/MRP subunit	6.04743				0.493939		-2.00363		2.13454		0.248743
ENSG00000197756	RPL37A	protein_coding	ribosomal protein L37a	10.8348	Ribosomes, the organelles that catalyze protein synthesis, consist of a small 40S subunit and a large 60S subunit. Together these subunits are composed of 4 RNA species and approximately 80 structurally distinct proteins. This gene encodes a ribosomal protein that is a component of the 60S subunit. The protein belongs to the L37AE family of ribosomal proteins. It is located in the cytoplasm. The …			-0.510597		-0.991501		0.782021		-0.318026
ENSG00000196141	SPATS2L	protein_coding	spermatogenesis associated serine rich 2 like	6.63665				-1.26621		1.24625		-1.06917		0.17131
ENSG00000163638	ADAMTS9	protein_coding	ADAM metallopeptidase with thrombospondin type 1 motif 9	4.23559	This gene encodes a member of the ADAMTS (a disintegrin and metalloproteinase with thrombospondin motifs) protein family. Members of the family share several distinct protein modules, including a propeptide region, a metalloproteinase domain, a disintegrin-like domain, and a thrombospondin type 1 (TS) motif. Individual members of this family differ in the number of C-terminal TS motifs, and some …			1.09557		2.61273		-3.36497		-0.84028
ENSG00000215252	GOLGA8B	protein_coding	golgin A8 family member B	4.55503				1.65851		-1.39698		1.72345		0.356487
ENSG00000109534	GAR1	protein_coding	GAR1 ribonucleoprotein	4.34912	This gene is a member of the H/ACA snoRNPs (small nucleolar ribonucleoproteins) gene family. snoRNPs are involved in various aspects of rRNA processing and modification and have been classified into two families: C/D and H/ACA. The H/ACA snoRNPs also include the DKC1, NOLA2 and NOLA3 proteins. These four H/ACA snoRNP proteins localize to the dense fibrillar components of nucleoli and to coiled (C…			-1.84919		2.30382		-1.51111		0.721542
ENSG00000257093	KIAA1147	protein_coding	KIAA1147	4.35505				1.47411		-2.35449		2.44403		0.188615
ENSG00000159840	ZYX	protein_coding	zyxin	6.72209	Focal adhesions are actin-rich structures that enable cells to adhere to the extracellular matrix and at which protein complexes involved in signal transduction assemble. Zyxin is a zinc-binding phosphoprotein that concentrates at focal adhesions and along the actin cytoskeleton. Zyxin has an N-terminal proline-rich domain and three LIM domains in its C-terminal half. The proline-rich domain may …			1.55593		0.515725		-0.778981		-0.436948
ENSG00000135940	COX5B	protein_coding	cytochrome c oxidase subunit 5B	8.18455	Cytochrome C oxidase (COX) is the terminal enzyme of the mitochondrial respiratory chain. It is a multi-subunit enzyme complex that couples the transfer of electrons from cytochrome c to molecular oxygen and contributes to a proton electrochemical gradient across the inner mitochondrial membrane. The complex consists of 13 mitochondrial- and nuclear-encoded subunits. The mitochondrially-encoded s…			0.972059		-2.26369		2.25491		-0.0529606
ENSG00000075239	ACAT1	protein_coding	acetyl-CoA acetyltransferase 1	6.1272	This gene encodes a mitochondrially localized enzyme that catalyzes the reversible formation of acetoacetyl-CoA from two molecules of acetyl-CoA. Defects in this gene are associated with 3-ketothiolase deficiency, an inborn error of isoleucine catabolism characterized by urinary excretion of 2-methyl-3-hydroxybutyric acid, 2-methylacetoacetic acid, tiglylglycine, and butanone. [provided by RefSeq…			1.99629		-1.56527		1.62546		0.0922556
ENSG00000257453	AC011611.3	antisense		6.11239				0.575257		3.78069		-4.0196		-0.462175
ENSG00000170899	GSTA4	protein_coding	glutathione S-transferase alpha 4	4.49527	Cytosolic and membrane-bound forms of glutathione S-transferase are encoded by two distinct supergene families. These enzymes are involved in cellular defense against toxic, carcinogenic, and pharmacologically active electrophilic compounds. At present, eight distinct classes of the soluble cytoplasmic mammalian glutathione S-transferases have been identified: alpha, kappa, mu, omega, pi, sigma, …			-2.5711		-2.48137		3.02324		0.55166
ENSG00000254453	NAV2-AS2	antisense	NAV2 antisense RNA 2	4.69391				-0.925724		5.57124		-6.95291		-1.51997
ENSG00000108691	CCL2	protein_coding	C-C motif chemokine ligand 2	4.02466	This gene is one of several cytokine genes clustered on the q-arm of chromosome 17. Chemokines are a superfamily of secreted proteins involved in immunoregulatory and inflammatory processes. The superfamily is divided into four subfamilies based on the arrangement of N-terminal cysteine residues of the mature peptide. This chemokine is a member of the CC subfamily which is characterized by two ad…			9.96723		2.70611		-2.76445		-0.172781
ENSG00000122194	PLG	protein_coding	plasminogen	2.45089	The protein encoded by this gene is a secreted blood zymogen that is activated by proteolysis and converted to plasmin and angiostatin. Plasmin dissolves fibrin in blood clots and is an important protease in many other cellular processes while angiostatin inhibits angiogenesis. Defects in this gene are likely a cause of thrombophilia and ligneous conjunctivitis. Two transcript variants encoding d…			2.17068		-4.50349		3.71057		-0.813943
ENSG00000177830	CHID1	protein_coding	chitinase domain containing 1	5.60375				0.550689		-1.78939		1.40304		-0.341933
ENSG00000103194	USP10	protein_coding	ubiquitin specific peptidase 10	5.27065	Ubiquitin is a highly conserved protein that is covalently linked to other proteins to regulate their function and degradation. This gene encodes a member of the ubiquitin-specific protease family of cysteine proteases. The enzyme specifically cleaves ubiquitin from ubiquitin-conjugated protein substrates. The protein is found in the nucleus and cytoplasm. It functions as a co-factor of the DNA-b…			-0.949522		1.85277		-1.45035		0.365883
ENSG00000088280	ASAP3	protein_coding	ArfGAP with SH3 domain, ankyrin repeat and PH domain 3	5.3944	This gene encodes a member of a subfamily of ADP-ribosylation factor(Arf) GTPase-activating proteins that contain additional ankyrin repeat and pleckstrin homology domains. The Arf GAP domain of this protein catalyzes the hydrolysis of GTP bound to Arf proteins. The encoded protein promotes cell differentiation and migration and has been implicated in cancer cell invasion. Alternative splicing re…			1.47722		-1.66993		1.73617		0.13086
ENSG00000070404	FSTL3	protein_coding	follistatin like 3	5.65894	Follistatin-like 3 is a secreted glycoprotein of the follistatin-module-protein family. It may have a role in leukemogenesis. [provided by RefSeq, Jul 2008]. Publication Note: This RefSeq record includes a subset of the publications that are available for this gene. Please see the Gene record to access additional publications.			1.78264		1.16156		-0.875829		0.260856
ENSG00000166441	RPL27A	protein_coding	ribosomal protein L27a	9.90677	Ribosomes, the organelles that catalyze protein synthesis, consist of a small 40S subunit and a large 60S subunit. Together these subunits are composed of 4 RNA species and approximately 80 structurally distinct proteins. This gene encodes a ribosomal protein that is a component of the 60S subunit. The protein belongs to the L15P family of ribosomal proteins. It is located in the cytoplasm. Varia…			-0.400259		-1.10247		0.910254		-0.315968
ENSG00000204386	NEU1	protein_coding	neuraminidase 1	6.78877	The protein encoded by this gene is a lysosomal enzyme that cleaves terminal sialic acid residues from substrates such as glycoproteins and glycolipids. In the lysosome, this enzyme is part of a heterotrimeric complex together with beta-galactosidase and cathepsin A (the latter is also referred to as _protective protein_). Mutations in this gene can lead to sialidosis, a lysosomal storage disease…			0.724628		-1.31071		1.1011		-0.171208
ENSG00000166035	LIPC	protein_coding	lipase C, hepatic type	5.52104	LIPC encodes hepatic triglyceride lipase, which is expressed in liver. LIPC has the dual functions of triglyceride hydrolase and ligand/bridging factor for receptor-mediated lipoprotein uptake. [provided by RefSeq, Jul 2008]. Publication Note: This RefSeq record includes a subset of the publications that are available for this gene. Please see the Gene record to access additional publications.			-4.43721		-6.77299		6.58906		-0.424828
ENSG00000160683	CXCR5	protein_coding	C-X-C motif chemokine receptor 5	5.66764	This gene encodes a multi-pass membrane protein that belongs to the CXC chemokine receptor family. It is expressed in mature B-cells and Burkitt_s lymphoma. This cytokine receptor binds to B-lymphocyte chemoattractant (BLC), and is involved in B-cell migration into B-cell follicles of spleen and Peyer patches. Alternatively spliced transcript variants encoding different isoforms have been describ…			1.25608		1.50439		-1.64089		-0.142931
ENSG00000176845	METRNL	protein_coding	meteorin like, glial cell differentiation regulator	5.77729				1.13035		1.78226		-1.87366		-0.15534
ENSG00000258430	AL583722.2	antisense		6.09086				1.34565		-0.827544		0.919388		0.163469
ENSG00000059145	UNKL	protein_coding	unkempt family like zinc finger	4.85982	This gene encodes a RING finger protein that may function in Rac signaling. It can bind to Brg/Brm-associated factor 60b and can promote its ubiquitination. Alternative splicing of this gene results in multiple transcript variants. [provided by RefSeq, Jun 2013].			1.08528		-1.59876		1.15449		-0.416562
ENSG00000260304	AC009088.2	antisense		6.93063				-1.05426		1.74267		-1.71239		-0.115956
ENSG00000067955	CBFB	protein_coding	core-binding factor subunit beta	4.33794	The protein encoded by this gene is the beta subunit of a heterodimeric core-binding transcription factor belonging to the PEBP2/CBF transcription factor family which master-regulates a host of genes specific to hematopoiesis (e.g., RUNX1) and osteogenesis (e.g., RUNX2). The beta subunit is a non-DNA binding regulatory subunit; it allosterically enhances DNA binding by alpha subunit as the comple…			-1.49605		2.93956		-2.51616		0.358271
ENSG00000102580	DNAJC3	protein_coding	DnaJ heat shock protein family (Hsp40) member C3	5.67152	This gene encodes a protein with multiple tetratricopeptide repeat (TPR) motifs as well as the highly conserved J domain found in DNAJ chaperone family members. It is a member of the tetratricopeptide repeat family of proteins and acts as an inhibitor of the interferon-induced, dsRNA-activated protein kinase (PKR). [provided by RefSeq, Jul 2010]. Sequence Note: This RefSeq record was created from…			2.34669		-1.59084		1.54659		0.0702517
ENSG00000105722	ERF	protein_coding	ETS2 repressor factor	4.77371	Members of the ETS family of transcription factors, such as ERF, regulate cell proliferation and differentiation. They share a highly conserved DNA-binding domain, the ETS domain, that recognizes the sequence GGAA/T (de Castro et al., 1997 [PubMed 9192842]). For further information on ETS transcription factors, see ETS1 (MIM 164720).[supplied by OMIM, Mar 2008].			-1.81465		2.19386		-2.47268		-0.360164
ENSG00000151892	GFRA1	protein_coding	GDNF family receptor alpha 1	3.51143	Glial cell line-derived neurotrophic factor (GDNF) and neurturin (NTN) are two structurally related, potent neurotrophic factors that play key roles in the control of neuron survival and differentiation. The protein encoded by this gene is a member of the GDNF receptor family. It is a glycosylphosphatidylinositol(GPI)-linked cell surface receptor for both GDNF and NTN, and mediates activation of …			1.57224		-3.37045		2.97114		-0.279277
ENSG00000127922	SEM1	protein_coding	SEM1, 26S proteasome complex subunit	7.77352	The product of this gene has been localized within the split hand/split foot malformation locus SHFM1 at chromosome 7. It has been proposed to be a candidate gene for the autosomal dominant form of the heterogeneous limb developmental disorder split hand/split foot malformation type 1. In addition, it has been shown to directly interact with BRCA2. It also may play a role in the completion of the…			-0.608716		-1.25042		0.912567		-0.265361
ENSG00000169220	RGS14	protein_coding	regulator of G protein signaling 14	5.00112	This gene encodes a member of the regulator of G-protein signaling family. This protein contains one RGS domain, two Raf-like Ras-binding domains (RBDs), and one GoLoco domain. The protein attenuates the signaling activity of G-proteins by binding, through its GoLoco domain, to specific types of activated, GTP-bound G alpha subunits. Acting as a GTPase activating protein (GAP), the protein increa…			1.46889		-1.6923		1.83408		0.168097
ENSG00000156234	CXCL13	protein_coding	C-X-C motif chemokine ligand 13	5.89623	B lymphocyte chemoattractant, independently cloned and named Angie, is an antimicrobial peptide and CXC chemokine strongly expressed in the follicles of the spleen, lymph nodes, and Peyer_s patches. It preferentially promotes the migration of B lymphocytes (compared to T cells and macrophages), apparently by stimulating calcium influx into, and chemotaxis of, cells expressing Burkitt_s lymphoma r…			13.7516		-4.07797		3.89186		-0.0834692
ENSG00000188486	H2AFX	protein_coding	H2A histone family member X	6.84745	Histones are basic nuclear proteins that are responsible for the nucleosome structure of the chromosomal fiber in eukaryotes. Two molecules of each of the four core histones (H2A, H2B, H3, and H4) form an octamer, around which approximately 146 bp of DNA is wrapped in repeating units, called nucleosomes. The linker histone, H1, interacts with linker DNA between nucleosomes and functions in the co…			-2.45369		2.13979		-2.22229		0.0511253
ENSG00000253215	AC087273.1	antisense		6.2688				5.64784		-2.94255		2.91206		0.109993
ENSG00000102893	PHKB	protein_coding	phosphorylase kinase regulatory subunit beta	5.13977	Phosphorylase kinase is a polymer of 16 subunits, four each of alpha, beta, gamma and delta. The alpha subunit includes the skeletal muscle and hepatic isoforms, encoded by two different genes. The beta subunit is the same in both the muscle and hepatic isoforms, encoded by this gene, which is a member of the phosphorylase b kinase regulatory subunit family. The gamma subunit also includes the sk…			1.27343		-1.3341		1.00269		-0.268504
ENSG00000167632	TRAPPC9	protein_coding	trafficking protein particle complex 9	3.67769	This gene encodes a protein that likely plays a role in NF-kappa-B signaling. Mutations in this gene have been associated with autosomal-recessive mental retardation. Alternatively spliced transcript variants have been described.[provided by RefSeq, Feb 2010].			1.86292		-2.09592		1.74289		-0.329133
ENSG00000158373	HIST1H2BD	protein_coding	histone cluster 1 H2B family member d	6.54157	Histones are basic nuclear proteins that are responsible for the nucleosome structure of the chromosomal fiber in eukaryotes. Nucleosomes consist of approximately 146 bp of DNA wrapped around a histone octamer composed of pairs of each of the four core histones (H2A, H2B, H3, and H4). The chromatin fiber is further compacted through the interaction of a linker histone, H1, with the DNA between th…			0.455737		2.87763		-2.42143		0.270201
ENSG00000108679	LGALS3BP	protein_coding	galectin 3 binding protein	8.18612	The galectins are a family of beta-galactoside-binding proteins implicated in modulating cell-cell and cell-matrix interactions. LGALS3BP has been found elevated in the serum of patients with cancer and in those infected by the human immunodeficiency virus (HIV). It appears to be implicated in immune response associated with natural killer (NK) and lymphokine-activated killer (LAK) cell cytotoxic…			9.86265		-2.00839		2.08193		-0.0351434
ENSG00000152234	ATP5F1A	protein_coding	ATP synthase F1 subunit alpha	9.07064	This gene encodes a subunit of mitochondrial ATP synthase. Mitochondrial ATP synthase catalyzes ATP synthesis, using an electrochemical gradient of protons across the inner membrane during oxidative phosphorylation. ATP synthase is composed of two linked multi-subunit complexes: the soluble catalytic core, F1, and the membrane-spanning component, Fo, comprising the proton channel. The catalytic p…			0.675758		-1.00901		0.951218		-0.142965
ENSG00000257950	P2RX5-TAX1BP3	protein_coding	P2RX5-TAX1BP3 readthrough (NMD candidate)	5.69492	This locus represents naturally occurring read-through transcription between the neighboring P2RX5 (purinergic receptor P2X, ligand-gated ion channel, 5) and TAX1BP3 (Tax1 binding protein 3) genes on chromosome 17. The read-through transcript is a candidate for nonsense-mediated mRNA decay (NMD), and is thus unlikely to produce a protein product. [provided by RefSeq, Mar 2011]. Sequence Note: Thi…			0.856536		-1.5934		1.18529		-0.33108
ENSG00000102796	DHRS12	protein_coding	dehydrogenase/reductase 12	3.05714	This gene encodes a member of the short-chain dehydrogenases/reductases (SDR) family, which has over 46,000 members. Members in this family are enzymes that metabolize many different compounds, such as steroid hormones, prostaglandins, retinoids, lipids and xenobiotics. Alternative splicing results in multiple transcript variants and protein isoforms. [provided by RefSeq, Jul 2012].			1.56633		-3.22181		2.71484		-0.526048
ENSG00000134294	SLC38A2	protein_coding	solute carrier family 38 member 2	6.47419				0.762407		2.55763		-1.60026		0.779197
ENSG00000258908	AL355075.3	lincRNA		5.69395				-2.19754		2.85663		-2.72908		0.0726647
ENSG00000210077	MT-TV	Mt_tRNA	mitochondrially encoded tRNA valine	8.87094				4.17701		4.95539		-4.66545		0.050889
ENSG00000053371	AKR7A2	protein_coding	aldo-keto reductase family 7 member A2	6.53531	The protein encoded by this gene belongs to the aldo/keto reductase (AKR) superfamily and AKR7 family, which are involved in the detoxification of aldehydes and ketones. The AKR7 family consists of 3 genes that are present in a cluster on the p arm of chromosome 1. This protein, thought to be localized in the golgi, catalyzes the NADPH-dependent reduction of succinic semialdehyde to the endogenou…			1.67246		-0.97307		0.764806		-0.153101
ENSG00000108479	GALK1	protein_coding	galactokinase 1	5.43738	Galactokinase is a major enzyme for the metabolism of galactose and its deficiency causes congenital cataracts during infancy and presenile cataracts in the adult population. [provided by RefSeq, Jul 2008]. Publication Note: This RefSeq record includes a subset of the publications that are available for this gene. Please see the Gene record to access additional publications.			1.10243		-1.71711		1.87671		0.189194
ENSG00000095321	CRAT	protein_coding	carnitine O-acetyltransferase	5.92746	This gene encodes carnitine acetyltransferase (CRAT), which is a key enzyme in the metabolic pathway in mitochondria, peroxisomes and endoplasmic reticulum. CRAT catalyzes the reversible transfer of acyl groups from an acyl-CoA thioester to carnitine and regulates the ratio of acylCoA/CoA in the subcellular compartments. Two transcript variants encoding different isoforms have been found for this…			1.4556		-1.08348		0.890689		-0.139194
ENSG00000271984	AL008726.1	antisense		7.20939				1.96199		-1.21523		1.12988		-0.133283
ENSG00000117868	ESYT2	protein_coding	extended synaptotagmin 2	4.71062				2.09881		-1.71931		1.4216		-0.258294
ENSG00000146707	POMZP3	protein_coding	POM121 and ZP3 fusion	3.46369	This gene appears to have resulted from a fusion of DNA sequences derived from 2 distinct loci, specifically through the duplication of two internal exons from the POM121 gene and four 3_ exons from the ZP3 gene. The 5_ end of this gene is similar to the 5` coding region of the POM121 gene which encodes an integral nuclear pore membrane protein. However, the protein encoded by this gene lacks the…			1.93817		2.31771		-1.72322		0.533804
ENSG00000168621	GDNF	protein_coding	glial cell derived neurotrophic factor	3.59762	This gene encodes a highly conserved neurotrophic factor. The recombinant form of this protein was shown to promote the survival and differentiation of dopaminergic neurons in culture, and was able to prevent apoptosis of motor neurons induced by axotomy. The encoded protein is processed to a mature secreted form that exists as a homodimer. The mature form of the protein is a ligand for the produ…			4.16304		4.04524		-3.42636		0.554752
ENSG00000175899	A2M	protein_coding	alpha-2-macroglobulin	7.06453	Alpha-2-macroglobulin is a protease inhibitor and cytokine transporter. It inhibits many proteases, including trypsin, thrombin and collagenase. A2M is implicated in Alzheimer disease (AD) due to its ability to mediate the clearance and degradation of A-beta, the major component of beta-amyloid deposits. [provided by RefSeq, Jul 2008]. Publication Note: This RefSeq record includes a subset of the…			-0.726962		-2.96231		2.44007		-0.465563
ENSG00000147065	MSN	protein_coding	moesin	6.72874	Moesin (for membrane-organizing extension spike protein) is a member of the ERM family which includes ezrin and radixin. ERM proteins appear to function as cross-linkers between plasma membranes and actin-based cytoskeletons. Moesin is localized to filopodia and other membranous protrusions that are important for cell-cell recognition and signaling and for cell movement. [provided by RefSeq, Jul …			11.7686		0.971739		-0.748182		0.115466
ENSG00000101474	APMAP	protein_coding	adipocyte plasma membrane associated protein	8.23247				2.77137		-0.744562		0.632795		-0.188936
ENSG00000170906	NDUFA3	protein_coding	NADH:ubiquinone oxidoreductase subunit A3	6.50273				0.666825		-1.84665		1.55208		-0.25225
ENSG00000183578	TNFAIP8L3	protein_coding	TNF alpha induced protein 8 like 3	4.43627				4.33588		0.779508		-1.15866		-0.301566
ENSG00000172456	FGGY	protein_coding	FGGY carbohydrate kinase domain containing	2.89717	This gene encodes a protein that phosphorylates carbohydrates such as ribulose, ribitol, and L-arabinitol. Genome-wide association studies in some populations have found an association between polymorphisms in this gene and sporadic amyotrophic lateral sclerosis, but studies of other populations have not been able to replicate this association. Alternative splicing results in multiple transcript …			1.85501		-2.67049		2.11996		-0.430294
ENSG00000242028	HYPK	protein_coding	huntingtin interacting protein K	6.23795				0.994514		-1.10238		0.809885		-0.233192
ENSG00000109606	DHX15	protein_coding	DEAH-box helicase 15	6.15255	The protein encoded by this gene is a putative ATP-dependent RNA helicase implicated in pre-mRNA splicing. [provided by RefSeq, Jul 2008].			-2.11786		1.36278		-1.1406		0.249303
ENSG00000213593	TMX2	protein_coding	thioredoxin related transmembrane protein 2	7.6736				-0.795465		-0.814322		1.02394		0.265735
ENSG00000143554	SLC27A3	protein_coding	solute carrier family 27 member 3	5.0422				2.57932		-1.21005		1.02892		-0.115939
ENSG00000197958	RPL12	protein_coding	ribosomal protein L12	10.6061	Ribosomes, the organelles that catalyze protein synthesis, consist of a small 40S subunit and a large 60S subunit. Together these subunits are composed of 4 RNA species and approximately 80 structurally distinct proteins. This gene encodes a ribosomal protein that is a component of the 60S subunit. The protein belongs to the L11P family of ribosomal proteins. It is located in the cytoplasm. The p…			-0.272149		-1.63429		1.47257		-0.285682
ENSG00000247271	ZBED5-AS1	antisense	ZBED5 antisense RNA 1	3.1238				2.78656		-4.21614		4.27999		0.157766
ENSG00000167701	GPT	protein_coding	glutamic--pyruvic transaminase	4.82169	This gene encodes cytosolic alanine aminotransaminase 1 (ALT1); also known as glutamate-pyruvate transaminase 1. This enzyme catalyzes the reversible transamination between alanine and 2-oxoglutarate to generate pyruvate and glutamate and, therefore, plays a key role in the intermediary metabolism of glucose and amino acids. Serum activity levels of this enzyme are routinely used as a biomarker o…			5.37634		-4.09285		3.97382		-0.0856752
ENSG00000101194	SLC17A9	protein_coding	solute carrier family 17 member 9	5.76562	This gene encodes a member of a family of transmembrane proteins that are involved in the transport of small molecules. The encoded protein participates in the vesicular uptake, storage, and secretion of adenoside triphosphate (ATP) and other nucleotides. A mutation in this gene was found in individuals with autosomal dominant disseminated superficial actinic porokeratosis-8. Alternative splicing…			-1.94888		-1.29361		1.62854		0.428629
ENSG00000162889	MAPKAPK2	protein_coding	mitogen-activated protein kinase-activated protein kinase 2	6.61984	This gene encodes a member of the Ser/Thr protein kinase family. This kinase is regulated through direct phosphorylation by p38 MAP kinase. In conjunction with p38 MAP kinase, this kinase is known to be involved in many cellular processes including stress and inflammatory responses, nuclear export, gene expression regulation and cell proliferation. Heat shock protein HSP27 was shown to be one of …			0.874632		0.952647		-0.982555		-0.182684
ENSG00000178741	COX5A	protein_coding	cytochrome c oxidase subunit 5A	9.77352	Cytochrome c oxidase (COX) is the terminal enzyme of the mitochondrial respiratory chain. It is a multi-subunit enzyme complex that couples the transfer of electrons from cytochrome c to molecular oxygen and contributes to a proton electrochemical gradient across the inner mitochondrial membrane. The complex consists of 13 mitochondrial- and nuclear-encoded subunits. The mitochondrially-encoded s…			-1.31866		-0.846055		0.769656		-0.121381
ENSG00000161513	FDXR	protein_coding	ferredoxin reductase	5.02573	This gene encodes a mitochondrial flavoprotein that initiates electron transport for cytochromes P450 receiving electrons from NADPH. Multiple alternatively spliced transcript variants have been found for this gene. [provided by RefSeq, Apr 2012].			2.22545		-0.992902		0.684928		-0.243511
ENSG00000210112	MT-TM	Mt_tRNA	mitochondrially encoded tRNA methionine	6.8905				2.33693		4.37115		-3.75289		0.290691
ENSG00000188739	RBM34	protein_coding	RNA binding motif protein 34	5.70962				-1.18435		1.25775		-0.77011		0.449856
ENSG00000256811	AC079360.1	antisense		5.9591				9.34632		-3.74869		3.54378		-0.0858836
ENSG00000139329	LUM	protein_coding	lumican	4.55049	This gene encodes a member of the small leucine-rich proteoglycan (SLRP) family that includes decorin, biglycan, fibromodulin, keratocan, epiphycan, and osteoglycin. In these bifunctional molecules, the protein moiety binds collagen fibrils and the highly charged hydrophilic glycosaminoglycans regulate interfibrillar spacings. Lumican is the major keratan sulfate proteoglycan of the cornea but is…			3.5956		2.64522		-2.49641		0.13129
ENSG00000236213	AC006369.1	antisense		5.6056				10.8273		3.35737		-2.9665		0.157926
ENSG00000264920	AC018521.5	processed_transcript		2.77985				1.68967		-3.61658		2.90253		-0.725065
ENSG00000109220	CHIC2	protein_coding	cysteine rich hydrophobic domain 2	5.39627	This gene encodes a member of the CHIC family of proteins. The encoded protein contains a cysteine-rich hydrophobic (CHIC) motif, and is localized to vesicular structures and the plasma membrane. This gene is associated with some cases of acute myeloid leukemia. [provided by RefSeq, Jul 2008].			-0.739495		3.32131		-2.80765		0.46714
ENSG00000103363	ELOB	protein_coding	elongin B	7.98611	This gene encodes the protein elongin B, which is a subunit of the transcription factor B (SIII) complex. The SIII complex is composed of elongins A/A2, B and C. It activates elongation by RNA polymerase II by suppressing transient pausing of the polymerase at many sites within transcription units. Elongin A functions as the transcriptionally active component of the SIII complex, whereas elongins…			1.07082		-0.906957		0.699858		-0.251977
ENSG00000206341	HLA-H	unprocessed_pseudogene	major histocompatibility complex, class I, H (pseudogene)	7.91602	This major histocompatibility complex gene represents a transcribed pseudogene, possibly derived from HLA-A. This gene displays extensive variation. [provided by RefSeq, May 2010]. Sequence Note: The RefSeq transcript was derived from the reference genome assembly. The genomic coordinates were determined from alignments.			8.48487		0.514077		-0.702269		-0.296265
ENSG00000102125	TAZ	protein_coding	tafazzin	5.20114	This gene encodes a protein that is expressed at high levels in cardiac and skeletal muscle. Mutations in this gene have been associated with a number of clinical disorders including Barth syndrome, dilated cardiomyopathy (DCM), hypertrophic DCM, endocardial fibroelastosis, and left ventricular noncompaction (LVNC). Multiple transcript variants encoding different isoforms have been described. A l…			2.81325		-0.728027		0.980482		0.334267
ENSG00000115275	MOGS	protein_coding	mannosyl-oligosaccharide glucosidase	5.96076	This gene encodes the first enzyme in the N-linked oligosaccharide processing pathway. The enzyme cleaves the distal alpha-1,2-linked glucose residue from the Glc(3)-Man(9)-GlcNAc(2) oligosaccharide precursor. This protein is located in the lumen of the endoplasmic reticulum. Defects in this gene are a cause of type IIb congenital disorder of glycosylation (CDGIIb). Two transcript variants encodi…			0.874005		-1.47769		1.5419		0.134931
ENSG00000188529	SRSF10	protein_coding	serine and arginine rich splicing factor 10	4.4401	This gene product is a member of the serine-arginine (SR) family of proteins, which are involved in constitutive and regulated RNA splicing. Members of this family are characterized by N-terminal RNP1 and RNP2 motifs, which are required for binding to RNA, and multiple C-terminal SR/RS repeats, which are important in mediating association with other cellular proteins. This protein interacts with …			-1.76417		1.6108		-1.93056		-0.363633
ENSG00000131495	NDUFA2	protein_coding	NADH:ubiquinone oxidoreductase subunit A2	7.09941	The encoded protein is a subunit of the hydrophobic protein fraction of the NADH:ubiquinone oxidoreductase (complex 1), the first enzyme complex in the electron transport chain located in the inner mitochondrial membrane, and may be involved in regulating complex I activity or its assembly via assistance in redox processes. Mutations in this gene are associated with Leigh syndrome, an early-onset…			0.73727		-1.73377		1.50574		-0.0920111
ENSG00000170043	TRAPPC1	protein_coding	trafficking protein particle complex 1	6.25821	This gene product plays a role in vesicular transport of proteins to the Golgi apparatus from the endoplasmic reticulum. The encoded protein is a component of the multisubunit transport protein particle (TRAPP) complex. Alternative splicing results in multiple transcript variants.[provided by RefSeq, Oct 2009].			0.551409		-2.77729		2.49308		-0.167786
ENSG00000277611	Z98752.3	protein_coding		2.84273				3.15613		-2.71214		1.93417		-0.628288
ENSG00000111276	CDKN1B	protein_coding	cyclin dependent kinase inhibitor 1B	3.8982	This gene encodes a cyclin-dependent kinase inhibitor, which shares a limited similarity with CDK inhibitor CDKN1A/p21. The encoded protein binds to and prevents the activation of cyclin E-CDK2 or cyclin D-CDK4 complexes, and thus controls the cell cycle progression at G1. The degradation of this protein, which is triggered by its CDK dependent phosphorylation and subsequent ubiquitination by SCF…			-1.94686		3.14334		-2.59071		0.423747
ENSG00000135334	AKIRIN2	protein_coding	akirin 2	5.94667				-0.833445		3.27661		-2.84036		0.186379
ENSG00000133773	CCDC59	protein_coding	coiled-coil domain containing 59	4.86873				-1.5036		2.11291		-1.79141		0.263572
ENSG00000183779	ZNF703	protein_coding	zinc finger protein 703	5.08029				-4.11777		2.59756		-2.84982		-0.280948
ENSG00000166436	TRIM66	protein_coding	tripartite motif containing 66	3.02489				2.07851		-2.821		3.06665		0.371993
ENSG00000186470	BTN3A2	protein_coding	butyrophilin subfamily 3 member A2	4.61649	This gene encodes a member of the immunoglobulin superfamily, which resides in the juxta-telomeric region of the major histocompatability class 1 locus and is clustered with the other family members on chromosome 6. The encoded protein may be involved in the adaptive immune response. Alternatively spliced transcript variants encoding different isoforms have been found for this gene. [provided by …			4.19881		-1.08603		0.671464		-0.391114
ENSG00000105953	OGDH	protein_coding	oxoglutarate dehydrogenase	5.39389	This gene encodes one subunit of the 2-oxoglutarate dehydrogenase complex. This complex catalyzes the overall conversion of 2-oxoglutarate (alpha-ketoglutarate) to succinyl-CoA and CO(2) during the Krebs cycle. The protein is located in the mitochondrial matrix and uses thiamine pyrophosphate as a cofactor. A congenital deficiency in 2-oxoglutarate dehydrogenase activity is believed to lead to hy…			1.19439		-1.89028		1.67343		-0.136145
ENSG00000244270	RPL32P29	processed_pseudogene	ribosomal protein L32 pseudogene 29	3.86039				3.1177		-2.53342		2.29499		-0.125843
ENSG00000082014	SMARCD3	protein_coding	SWI/SNF related, matrix associated, actin dependent regulator of chromatin, subfamily d, member 3	5.70295	The protein encoded by this gene is a member of the SWI/SNF family of proteins, whose members display helicase and ATPase activities and which are thought to regulate transcription of certain genes by altering the chromatin structure around those genes. The encoded protein is part of the large ATP-dependent chromatin remodeling complex SNF/SWI and has sequence similarity to the yeast Swp73 protei…			2.57108		-1.47378		1.55149		0.132336
ENSG00000103342	GSPT1	protein_coding	G1 to S phase transition 1	6.94071				-0.701188		1.68163		-1.43868		0.124935
ENSG00000198763	MT-ND2	protein_coding	mitochondrially encoded NADH:ubiquinone oxidoreductase core subunit 2	12.9289				2.33959		-0.335294		1.53812		1.09323
ENSG00000197912	SPG7	protein_coding	SPG7, paraplegin matrix AAA peptidase subunit	6.4163	This gene encodes a mitochondrial metalloprotease protein that is a member of the AAA family. Members of this protein family share an ATPase domain and have roles in diverse cellular processes including membrane trafficking, intracellular motility, organelle biogenesis, protein folding, and proteolysis. Mutations in this gene cause autosomal recessive spastic paraplegia 7. Two transcript variants…			0.760539		-1.15361		1.43075		0.286042
ENSG00000167702	KIFC2	protein_coding	kinesin family member C2	3.41189				4.0449		-1.55406		1.88418		0.355511
ENSG00000168374	ARF4	protein_coding	ADP ribosylation factor 4	6.73524	This gene is a member of the human ARF gene family whose members encode small guanine nucleotide-binding proteins that stimulate the ADP-ribosyltransferase activity of cholera toxin and play a role in vesicular trafficking and as activators of phospholipase D. The gene products include 5 ARF proteins and 11 ARF-like proteins and constitute one family of the RAS superfamily. The ARF proteins are c…			0.614616		1.31339		-0.941203		0.182702
ENSG00000112576	CCND3	protein_coding	cyclin D3	6.1638	The protein encoded by this gene belongs to the highly conserved cyclin family, whose members are characterized by a dramatic periodicity in protein abundance through the cell cycle. Cyclins function as regulators of CDK kinases. Different cyclins exhibit distinct expression and degradation patterns which contribute to the temporal coordination of each mitotic event. This cyclin forms a complex w…			4.27878		0.737223		-0.708703		-0.143595
ENSG00000125691	RPL23	protein_coding	ribosomal protein L23	10.4533	Ribosomes, the organelles that catalyze protein synthesis, consist of a small 40S subunit and a large 60S subunit. Together these subunits are composed of 4 RNA species and approximately 80 structurally distinct proteins. This gene encodes a ribosomal protein that is a component of the 60S subunit. The protein belongs to the L14P family of ribosomal proteins. It is located in the cytoplasm. This …			-0.739231		-0.850442		0.687546		-0.271148
ENSG00000143314	MRPL24	protein_coding	mitochondrial ribosomal protein L24	6.96361	Mammalian mitochondrial ribosomal proteins are encoded by nuclear genes and help in protein synthesis within the mitochondrion. Mitochondrial ribosomes (mitoribosomes) consist of a small 28S subunit and a large 39S subunit. They have an estimated 75% protein to rRNA composition compared to prokaryotic ribosomes, where this ratio is reversed. Another difference between mammalian mitoribosomes and …			0.485788		-1.36985		1.50212		0.200655
ENSG00000140365	COMMD4	protein_coding	COMM domain containing 4	6.72096				-0.715231		-1.32933		1.11565		-0.162785
ENSG00000106049	HIBADH	protein_coding	3-hydroxyisobutyrate dehydrogenase	6.57946	This gene encodes a mitochondrial 3-hydroxyisobutyrate dehydrogenase enzyme. The encoded protein plays a critical role in the catabolism of L-valine by catalyzing the oxidation of 3-hydroxyisobutyrate to methylmalonate semialdehyde. [provided by RefSeq, Nov 2011].			1.54124		-1.5084		1.37574		-0.0625015
ENSG00000261716	AC239868.1	sense_overlapping		4.59867				1.09536		3.22279		-2.64812		0.530225
ENSG00000277669	AC009086.2	protein_coding		6.87324				-2.99896		-3.58926		3.32568		-0.143815
ENSG00000018625	ATP1A2	protein_coding	ATPase Na+/K+ transporting subunit alpha 2	4.06239	The protein encoded by this gene belongs to the family of P-type cation transport ATPases, and to the subfamily of Na+/K+ -ATPases. Na+/K+ -ATPase is an integral membrane protein responsible for establishing and maintaining the electrochemical gradients of Na and K ions across the plasma membrane. These gradients are essential for osmoregulation, for sodium-coupled transport of a variety of organ…			8.85323		-4.63079		4.51169		-0.055362
ENSG00000264982	AC015563.2	antisense		4.97654				2.76578		4.82501		-5.16267		-0.408776
ENSG00000231925	TAPBP	protein_coding	TAP binding protein	7.47412	This gene encodes a transmembrane glycoprotein which mediates interaction between newly assembled major histocompatibility complex (MHC) class I molecules and the transporter associated with antigen processing (TAP), which is required for the transport of antigenic peptides across the endoplasmic reticulum membrane. This interaction is essential for optimal peptide loading on the MHC class I mole…			4.84573		-1.43362		1.61887		0.0981501
ENSG00000166171	DPCD	protein_coding	deleted in primary ciliary dyskinesia homolog (mouse)	4.12302				0.958681		-2.24128		1.76575		-0.417832
ENSG00000259279				4.82768				3.06774		2.77382		-2.57796		0.145773
ENSG00000090060	PAPOLA	protein_coding	poly(A) polymerase alpha	6.27392	The protein encoded by this gene belongs to the poly(A) polymerase family. It is required for the addition of adenosine residues for the creation of the 3_-poly(A) tail of mRNAs. Alternatively spliced transcript variants encoding different isoforms have been found for this gene. [provided by RefSeq, Oct 2011].			-1.09558		1.49416		-0.907252		0.55985
ENSG00000163382	NAXE	protein_coding	NAD(P)HX epimerase	6.68726	The product of this gene interacts with apolipoprotein A-I (apoA-I), the major apolipoprotein of high-density lipoproteins (HDLs). It is secreted into some bodily fluids, and its synthesis and secretion are stimulated in vitro by incubating cells with apoA-I. The human genome contains related pseudogenes. [provided by RefSeq, Jul 2008].			0.647449		-1.32419		1.21593		-0.14264
ENSG00000133027	PEMT	protein_coding	phosphatidylethanolamine N-methyltransferase	4.6844	Phosphatidylcholine (PC) is the most abundant mammalian phospholipid. This gene encodes an enzyme which converts phosphatidylethanolamine to phosphatidylcholine by sequential methylation in the liver. Another distinct synthetic pathway in nucleated cells converts intracellular choline to phosphatidylcholine by a three-step process. The protein isoforms encoded by this gene localize to the endopla…			1.04533		-2.18837		1.78611		-0.352055
ENSG00000225855	RUSC1-AS1	antisense	RUSC1 antisense RNA 1	4.00008				-1.32549		-2.65954		3.0199		0.438359
ENSG00000137193	PIM1	protein_coding	Pim-1 proto-oncogene, serine/threonine kinase	4.86238	The protein encoded by this gene belongs to the Ser/Thr protein kinase family, and PIM subfamily. This gene is expressed primarily in B-lymphoid and myeloid cell lines, and is overexpressed in hematopoietic malignancies and in prostate cancer. It plays a role in signal transduction in blood cells, contributing to both cell proliferation and survival, and thus provides a selective advantage in tum…			2.44872		1.18706		-1.43653		-0.253265
ENSG00000119977	TCTN3	protein_coding	tectonic family member 3	4.59204	This gene encodes a member of the tectonic gene family which functions in Hedgehog signal transduction and development of the neural tube. Mutations in this gene have been associated with Orofaciodigital Syndrome IV and Joubert Syndrom 18. Alternatively spliced transcript variants encoding multiple isoforms have been observed for this gene. [provided by RefSeq, Sep 2012].			0.568321		-3.16383		2.46211		-0.59617
ENSG00000272104	Z84492.1	protein_coding		4.02105				1.37922		-1.74229		1.37975		-0.286634
ENSG00000228804	AC072022.1	antisense		5.3511				2.50085		3.72515		-4.0081		-0.170343
ENSG00000258199	AC073896.4	sense_overlapping		3.94821				1.44744		-1.57016		1.79633		0.339767
ENSG00000258232	AC125611.3	antisense		6.59526				-2.36409		1.47469		-1.58998		-0.119621
ENSG00000055044	NOP58	protein_coding	NOP58 ribonucleoprotein	6.82682				-1.2494		1.12814		-0.660165		0.428018
ENSG00000139540	SLC39A5	protein_coding	solute carrier family 39 member 5	4.45243	The protein encoded by this gene belongs to the ZIP family of zinc transporters that transport zinc into cells from outside, and play a crucial role in controlling intracellular zinc levels. Zinc is an essential cofactor for many enzymes and proteins involved in gene transcription, growth, development and differentiation. Mutations in this gene have been associated with autosomal dominant high my…			-2.93987		-3.81967		3.0199		-0.638803
ENSG00000260604	AL590004.4	lincRNA		1.85069				5.74953		-2.73628		2.25165		-0.461724
ENSG00000157637	SLC38A10	protein_coding	solute carrier family 38 member 10	6.7279				1.35669		-2.56858		2.39862		-0.0742815
ENSG00000095787	WAC	protein_coding	WW domain containing adaptor with coiled-coil	6.75147	The protein encoded by this gene contains a WW domain, which is a protein module found in a wide range of signaling proteins. This domain mediates protein-protein interactions and binds proteins containing short linear peptide motifs that are proline-rich or contain at least one proline. This gene product shares 94% sequence identity with the WAC protein in mouse, however, its exact function is n…			-0.659186		2.58888		-2.22621		0.210198
ENSG00000120053	GOT1	protein_coding	glutamic-oxaloacetic transaminase 1	5.69818	Glutamic-oxaloacetic transaminase is a pyridoxal phosphate-dependent enzyme which exists in cytoplasmic and mitochondrial forms, GOT1 and GOT2, respectively. GOT plays a role in amino acid metabolism and the urea and tricarboxylic acid cycles. The two enzymes are homodimeric and show close homology. [provided by RefSeq, Jul 2008]. Publication Note: This RefSeq record includes a subset of the publ…			0.606526		-1.66425		1.29053		-0.327735
ENSG00000177731	FLII	protein_coding	FLII, actin remodeling protein	7.05614	This gene encodes a protein with a gelsolin-like actin binding domain and an N-terminal leucine-rich repeat-protein protein interaction domain. The protein is similar to a Drosophila protein involved in early embryogenesis and the structural organization of indirect flight muscle. The gene is located within the Smith-Magenis syndrome region on chromosome 17. [provided by RefSeq, Jul 2008].			1.07074		1.10537		-0.867328		0.128518
ENSG00000108773	KAT2A	protein_coding	lysine acetyltransferase 2A	6.20229	KAT2A, or GCN5, is a histone acetyltransferase (HAT) that functions primarily as a transcriptional activator. It also functions as a repressor of NF-kappa-B (see MIM 164011) by promoting ubiquitination of the NF-kappa-B subunit RELA (MIM 164014) in a HAT-independent manner (Mao et al., 2009 [PubMed 19339690]).[supplied by OMIM, Sep 2009]. Publication Note: This RefSeq record includes a subset of …			0.739512		-1.2664		1.41449		0.246954
ENSG00000060566	CREB3L3	protein_coding	cAMP responsive element binding protein 3 like 3	5.89559	This gene encodes a member of the basic-leucine zipper family and the AMP-dependent transcription factor family. The encoded protein is localized to the endoplasmic reticulum and acts as a transcription factor activated by cyclic AMP stimulation. The encoded protein binds the cyclic AMP response element (CRE) and the box-B element and has been linked to acute inflammatory response, hepatocellular…			0.836652		-2.8294		2.86917		0.183486
ENSG00000102265	TIMP1	protein_coding	TIMP metallopeptidase inhibitor 1	10.113	This gene belongs to the TIMP gene family. The proteins encoded by this gene family are natural inhibitors of the matrix metalloproteinases (MMPs), a group of peptidases involved in degradation of the extracellular matrix. In addition to its inhibitory role against most of the known MMPs, the encoded protein is able to promote cell proliferation in a wide range of cell types, and may also have an…			11.6708		-0.541744		0.907958		0.317813
ENSG00000130958	SLC35D2	protein_coding	solute carrier family 35 member D2	6.59677	Nucleotide sugars, which are synthesized in the cytosol or the nucleus, are high-energy donor substrates for glycosyltransferases located in the lumen of the endoplasmic reticulum and Golgi apparatus. Translocation of nucleotide sugars from the cytosol into the lumen compartment is mediated by specific nucleotide sugar transporters, such as SLC35D2 (Suda et al., 2004 [PubMed 15082721]).[supplied …			-0.906906		-1.36937		1.09194		-0.237043
ENSG00000120708	TGFBI	protein_coding	transforming growth factor beta induced	7.18937	This gene encodes an RGD-containing protein that binds to type I, II and IV collagens. The RGD motif is found in many extracellular matrix proteins modulating cell adhesion and serves as a ligand recognition sequence for several integrins. This protein plays a role in cell-collagen interactions and may be involved in endochondrial bone formation in cartilage. The protein is induced by transformin…			1.7103		-0.972485		0.880499		-0.179478
ENSG00000100297	MCM5	protein_coding	minichromosome maintenance complex component 5	5.74707	The protein encoded by this gene is structurally very similar to the CDC46 protein from S. cerevisiae, a protein involved in the initiation of DNA replication. The encoded protein is a member of the MCM family of chromatin-binding proteins and can interact with at least two other members of this family. The encoded protein is upregulated in the transition from the G0 to G1/S phase of the cell cyc…			-3.09047		-2.01458		2.22896		0.288532
ENSG00000104341	LAPTM4B	protein_coding	lysosomal protein transmembrane 4 beta	6.65724				-1.96964		-1.74597		1.74125		0.0985218
ENSG00000120885	CLU	protein_coding	clusterin	10.848	The protein encoded by this gene is a secreted chaperone that can under some stress conditions also be found in the cell cytosol. It has been suggested to be involved in several basic biological events such as cell death, tumor progression, and neurodegenerative disorders. Alternate splicing results in both coding and non-coding variants.[provided by RefSeq, May 2011].			3.91137		-1.54387		1.68945		0.0371666
ENSG00000132326	PER2	protein_coding	period circadian regulator 2	3.49975	This gene is a member of the Period family of genes and is expressed in a circadian pattern in the suprachiasmatic nucleus, the primary circadian pacemaker in the mammalian brain. Genes in this family encode components of the circadian rhythms of locomotor activity, metabolism, and behavior. This gene is upregulated by CLOCK/ARNTL heterodimers but then represses this upregulation in a feedback lo…			-3.477		3.21752		-2.44419		0.745071
ENSG00000156411	ATP5MPL	protein_coding	ATP synthase membrane subunit 6.8PL	7.25938				1.21237		-1.62188		1.60989		-0.0550047
ENSG00000184500	PROS1	protein_coding	protein S	7.73747	This gene encodes a vitamin K-dependent plasma protein that functions as a cofactor for the anticoagulant protease, activated protein C (APC) to inhibit blood coagulation. It is found in plasma in both a free, functionally active form and also in an inactive form complexed with C4b-binding protein. Mutations in this gene result in autosomal dominant hereditary thrombophilia. An inactive pseudogen…			1.67265		-0.559976		0.929303		0.315505
ENSG00000188157	AGRN	protein_coding	agrin	6.83997	This gene encodes one of several proteins that are critical in the development of the neuromuscular junction (NMJ), as identified in mouse knock-out studies. The encoded protein contains several laminin G, Kazal type serine protease inhibitor, and epidermal growth factor domains. Additional post-translational modifications occur to add glycosaminoglycans and disulfide bonds. In one family with co…			1.37293		-2.26236		2.09019		-0.0696229
ENSG00000111859	NEDD9	protein_coding	neural precursor cell expressed, developmentally down-regulated 9	6.56029	The protein encoded by this gene is a member of the CRK-associated substrates family. Members of this family are adhesion docking molecules that mediate protein-protein interactions for signal transduction pathways. This protein is a focal adhesion protein that acts as a scaffold to regulate signaling complexes important in cell attachment, migration and invasion as well as apoptosis and the cell…			3.90952		5.13991		-4.78424		0.12541
ENSG00000170571	EMB	protein_coding	embigin	3.78254	This gene encodes a transmembrane glycoprotein that is a member of the immunoglobulin superfamily. The encoded protein may be involved in cell growth and development by mediating interactions between the cell and extracellular matrix. A pseudogene of this gene is found on chromosome 1. [provided by RefSeq, Jan 2009].			1.92805		-2.05024		1.76997		-0.198917
ENSG00000136003	ISCU	protein_coding	iron-sulfur cluster assembly enzyme	6.70352	Iron-sulfur (Fe-S) clusters are necessary for several mitochondrial enzymes and other subcellular compartment proteins. They contain sulfur and iron, and are created via several steps that include cysteine desulfurases, iron donors, chaperones, and scaffold proteins. This gene encodes the two isomeric forms, ISCU1 and ISCU2, of the Fe-S cluster scaffold protein. Mutations in this gene have been f…			0.637485		1.19032		-1.21851		-0.199458
ENSG00000161395	PGAP3	protein_coding	post-GPI attachment to proteins 3	3.41565	This gene encodes a glycosylphosphatidylinositol (GPI)-specific phospholipase that primarily localizes to the Golgi apparatus. This ubiquitously expressed gene is predicted to encode a seven-transmembrane protein that removes unsaturated fatty acids from the sn-2 position of GPI. The remodeling of the constituent fatty acids on GPI is thought to be important for the proper association between GPI…			1.69371		-2.04		1.5019		-0.453823
ENSG00000114023	FAM162A	protein_coding	family with sequence similarity 162 member A	7.49616				-0.581442		-1.37532		0.892401		-0.38843
ENSG00000131080	EDA2R	protein_coding	ectodysplasin A2 receptor	4.25345	EDA-A1 and EDA-A2 are two isoforms of ectodysplasin that are encoded by the anhidrotic ectodermal dysplasia (EDA) gene. Mutations in EDA give rise to a clinical syndrome characterized by loss of hair, sweat glands, and teeth. The protein encoded by this gene specifically binds to EDA-A2 isoform. This protein is a type III transmembrane protein of the TNFR (tumor necrosis factor receptor) superfam…			10.1029		1.82042		-1.9175		-0.142653
ENSG00000184371	CSF1	protein_coding	colony stimulating factor 1	7.22558	The protein encoded by this gene is a cytokine that controls the production, differentiation, and function of macrophages. The active form of the protein is found extracellularly as a disulfide-linked homodimer, and is thought to be produced by proteolytic cleavage of membrane-bound precursors. The encoded protein may be involved in development of the placenta. Alternate splicing results in multi…			4.95707		2.60372		-2.53578		-0.0823895
ENSG00000136463	TACO1	protein_coding	translational activator of cytochrome c oxidase I	5.29738	This gene encodes a mitochondrial protein that function as a translational activator of mitochondrially-encoded cytochrome c oxidase 1. Mutations in this gene are associated with Leigh syndrome.[provided by RefSeq, Mar 2010].			0.879571		-1.39009		0.953354		-0.342417
ENSG00000143742	SRP9	protein_coding	signal recognition particle 9	6.21615				-1.19584		1.61741		-1.07064		0.465455
ENSG00000130829	DUSP9	protein_coding	dual specificity phosphatase 9	6.9796	The protein encoded by this gene is a member of the dual specificity protein phosphatase subfamily. These phosphatases inactivate their target kinases by dephosphorylating both the phosphoserine/threonine and phosphotyrosine residues. They negatively regulate members of the mitogen-activated protein (MAP) kinase superfamily (MAPK/ERK, SAPK/JNK, p38), which is associated with cellular proliferatio…			-3.98652		-2.85592		2.53396		-0.201427
ENSG00000162882	HAAO	protein_coding	3-hydroxyanthranilate 3,4-dioxygenase	4.1565	3-Hydroxyanthranilate 3,4-dioxygenase is a monomeric cytosolic protein belonging to the family of intramolecular dioxygenases containing nonheme ferrous iron. It is widely distributed in peripheral organs, such as liver and kidney, and is also present in low amounts in the central nervous system. HAAO catalyzes the synthesis of quinolinic acid (QUIN) from 3-hydroxyanthranilic acid. QUIN is an exc…			0.781484		-3.71413		3.19247		-0.550046
ENSG00000176919	C8G	protein_coding	complement C8 gamma chain	2.28114	The protein encoded by this gene belongs to the lipocalin family. It is one of the three subunits that constitutes complement component 8 (C8), which is composed of a disulfide-linked C8 alpha-gamma heterodimer and a non-covalently associated C8 beta chain. C8 participates in the formation of the membrane attack complex (MAC) on bacterial cell membranes. While subunits alpha and beta play a role …			4.59271		-3.76649		2.78238		-0.938188
ENSG00000187535	IFT140	protein_coding	intraflagellar transport 140	3.3023	This gene encodes one of the subunits of the intraflagellar transport (IFT) complex A. Intraflagellar transport is involved in the genesis, resorption and signaling of primary cilia. The primary cilium is a microtubule-based sensory organelle at the surface of most quiescent mammalian cells, that receives signals from its environment, such as the flow of fluid, light or odors, and transduces thos…			2.29396		-2.02791		1.45808		-0.451636
ENSG00000106462	EZH2	protein_coding	enhancer of zeste 2 polycomb repressive complex 2 subunit	5.29717	This gene encodes a member of the Polycomb-group (PcG) family. PcG family members form multimeric protein complexes, which are involved in maintaining the transcriptional repressive state of genes over successive cell generations. This protein associates with the embryonic ectoderm development protein, the VAV1 oncoprotein, and the X-linked nuclear protein. This protein may play a role in the hem…			-2.13727		1.65143		-1.45749		0.173854
ENSG00000164978	NUDT2	protein_coding	nudix hydrolase 2	5.024	This gene encodes a member of the MutT family of nucleotide pyrophosphatases, a subset of the larger NUDIX hydrolase family. The gene product possesses a modification of the MutT sequence motif found in certain nucleotide pyrophosphatases. The enzyme asymmetrically hydrolyzes Ap4A to yield AMP and ATP and is responsible for maintaining the intracellular level of the dinucleotide Ap4A, the functio…			1.51161		-2.01684		1.92134		-0.0784715
ENSG00000204308	RNF5	protein_coding	ring finger protein 5	5.95742	The protein encoded by this gene contains a RING finger, which is a motif known to be involved in protein-protein interactions. This protein is a membrane-bound ubiquitin ligase. It can regulate cell motility by targeting paxillin ubiquitination and altering the distribution and localization of paxillin in cytoplasm and cell focal adhesions. [provided by RefSeq, Jul 2008]. Publication Note: This …			0.546049		-2.48178		2.23621		-0.207018
ENSG00000226455	AL121787.1	antisense		nan						6.35632		-6.13799
ENSG00000234745	HLA-B	protein_coding	major histocompatibility complex, class I, B	10.8466	HLA-B belongs to the HLA class I heavy chain paralogues. This class I molecule is a heterodimer consisting of a heavy chain and a light chain (beta-2 microglobulin). The heavy chain is anchored in the membrane. Class I molecules play a central role in the immune system by presenting peptides derived from the endoplasmic reticulum lumen. They are expressed in nearly all cells. The heavy chain is a…			12.3832		0.792673		-0.815186		-0.146877
ENSG00000053900	ANAPC4	protein_coding	anaphase promoting complex subunit 4	5.87704	A large protein complex, termed the anaphase-promoting complex (APC), or the cyclosome, promotes metaphase-anaphase transition by ubiquitinating its specific substrates such as mitotic cyclins and anaphase inhibitor, which are subsequently degraded by the 26S proteasome. Biochemical studies have shown that the vertebrate APC contains eight subunits. The composition of the APC is highly conserved …			-1.11819		-1.30306		1.42941		0.154238
ENSG00000138496	PARP9	protein_coding	poly(ADP-ribose) polymerase family member 9	3.88979				2.38355		-2.95135		2.99756		0.111519
ENSG00000134954	ETS1	protein_coding	ETS proto-oncogene 1, transcription factor	2.95466	This gene encodes a member of the ETS family of transcription factors, which are defined by the presence of a conserved ETS DNA-binding domain that recognizes the core consensus DNA sequence GGAA/T in target genes. These proteins function either as transcriptional activators or repressors of numerous genes, and are involved in stem cell development, cell senescence and death, and tumorigenesis. A…			7.61225		3.22717		-2.77776		0.434034
ENSG00000182108	DEXI	protein_coding	Dexi homolog	5.4991				2.11036		-0.873844		0.505212		-0.321496
ENSG00000094916	CBX5	protein_coding	chromobox 5	4.89006	This gene encodes a highly conserved nonhistone protein, which is a member of the heterochromatin protein family. The protein is enriched in the heterochromatin and associated with centromeres. The protein has a single N-terminal chromodomain which can bind to histone proteins via methylated lysine residues, and a C-terminal chromo shadow-domain (CSD) which is responsible for the homodimerization…			-1.69573		-1.98916		2.22714		0.312202
ENSG00000113889	KNG1	protein_coding	kininogen 1	6.9846	This gene uses alternative splicing to generate two different proteins- high molecular weight kininogen (HMWK) and low molecular weight kininogen (LMWK). HMWK is essential for blood coagulation and assembly of the kallikrein-kinin system. Also, bradykinin, a peptide causing numerous physiological effects, is released from HMWK. Bradykinin also functions as an antimicrobial peptide with antibacter…			2.31691		-5.57904		5.604		0.136448
ENSG00000162885	B3GALNT2	protein_coding	beta-1,3-N-acetylgalactosaminyltransferase 2	4.24357	This gene encodes a member of the glycosyltransferase 31 family. The encoded protein synthesizes GalNAc:beta-1,3GlcNAc, a novel carbohydrate structure, on N- and O-glycans. Alternatively spliced transcript variants that encode different isoforms have been described. [provided by RefSeq, Mar 2013].			-1.51192		1.35646		-1.89623		-0.526038
ENSG00000134697	GNL2	protein_coding	G protein nucleolar 2	6.41563				-0.915364		1.01922		-0.563285		0.414357
ENSG00000117399	CDC20	protein_coding	cell division cycle 20	6.87676	CDC20 appears to act as a regulatory protein interacting with several other proteins at multiple points in the cell cycle. It is required for two microtubule-dependent processes, nuclear movement prior to anaphase and chromosome separation. [provided by RefSeq, Jul 2008]. Publication Note: This RefSeq record includes a subset of the publications that are available for this gene. Please see the Ge…			-4.84185		1.393		-0.657626		0.737284
ENSG00000096093	EFHC1	protein_coding	EF-hand domain containing 1	4.03656	This gene encodes an EF-hand-containing calcium binding protein. The encoded protein likely plays a role in calcium homeostasis. Mutations in this gene have been associated with susceptibility to juvenile myoclonic epilepsy and juvenile absence epilepsy. Alternatively spliced transcript variants have been described. [provided by RefSeq, Feb 2010].			2.33295		-1.61566		1.70935		0.17369
ENSG00000183628	DGCR6	protein_coding	DiGeorge syndrome critical region gene 6	3.43097	DiGeorge syndrome, and more widely, the CATCH 22 syndrome, are associated with microdeletions in chromosomal region 22q11.2. The product of this gene shares homology with the Drosophila melanogaster gonadal protein, which participates in gonadal and germ cell development, and with the gamma-1 subunit of human laminin. This gene is a candidate for involvement in DiGeorge syndrome pathology and in …			2.77914		-1.93251		1.29601		-0.560905
ENSG00000136861	CDK5RAP2	protein_coding	CDK5 regulatory subunit associated protein 2	6.02437	This gene encodes a regulator of CDK5 (cyclin-dependent kinase 5) activity. The protein encoded by this gene is localized to the centrosome and Golgi complex, interacts with CDK5R1 and pericentrin (PCNT), plays a role in centriole engagement and microtubule nucleation, and has been linked to primary microcephaly and Alzheimer_s disease. Alternative splicing results in multiple transcript variants…			1.23032		-1.04786		0.906077		-0.128141
ENSG00000106538	RARRES2	protein_coding	retinoic acid receptor responder 2	9.32864	This gene encodes a secreted chemotactic protein that initiates chemotaxis via the ChemR23 G protein-coupled seven-transmembrane domain ligand. Expression of this gene is upregulated by the synthetic retinoid tazarotene and occurs in a wide variety of tissues. The active protein has several roles, including that as an adipokine and as an antimicrobial protein with activity against bacteria and fu…			10.7669		-0.604387		0.861732		0.149329
ENSG00000204351	SKIV2L	protein_coding	Ski2 like RNA helicase	6.00904	DEAD box proteins, characterized by the conserved motif Asp-Glu-Ala-Asp (DEAD), are putative RNA helicases. They are implicated in a number of cellular processes involving alteration of RNA secondary structure such as translation initiation, nuclear and mitochondrial splicing, and ribosome and spliceosome assembly. Based on their distribution patterns, some members of this family are believed to …			1.35462		-0.835168		0.980993		0.178671
ENSG00000114784	EIF1B	protein_coding	eukaryotic translation initiation factor 1B	6.46266				-0.933787		1.96145		-1.76494		0.115044
ENSG00000250535	STK19B	unprocessed_pseudogene	serine/threonine kinase 19B (pseudogene)	2.86164				10.4632		-4.3393		4.55471		0.255527
ENSG00000158710	TAGLN2	protein_coding	transgelin 2	7.97767	The protein encoded by this gene is similar to the protein transgelin, which is one of the earliest markers of differentiated smooth muscle. The specific function of this protein has not yet been determined, although it is thought to be a tumor suppressor. Multiple transcript variants encoding different isoforms have been found for this gene. [provided by RefSeq, Mar 2013].			0.832056		0.593557		-0.80725		-0.322065
ENSG00000156467	UQCRB	protein_coding	ubiquinol-cytochrome c reductase binding protein	8.55693	This gene encodes a subunit of the ubiquinol-cytochrome c oxidoreductase complex, which consists of one mitochondrial-encoded and 10 nuclear-encoded subunits. The protein encoded by this gene binds ubiquinone and participates in the transfer of electrons when ubiquinone is bound. This protein plays an important role in hypoxia-induced angiogenesis through mitochondrial reactive oxygen species-med…			0.625589		-1.16475		0.982934		-0.235691
ENSG00000164344	KLKB1	protein_coding	kallikrein B1	3.91166	Plasma prekallikrein is a glycoprotein that participates in the surface-dependent activation of blood coagulation, fibrinolysis, kinin generation and inflammation. It is synthesized in the liver and secreted into the blood as a single polypeptide chain. Plasma prekallikrein is converted to plasma kallikrein by factor XIIa by the cleavage of an internal Arg-Ile bond. Plasma kallikrein therefore is…			5.54461		-5.01887		4.89511		-0.0905195
ENSG00000169814	BTD	protein_coding	biotinidase	5.04324	The protein encoded by this gene functions to recycle protein-bound biotin by cleaving biocytin (biotin-epsilon-lysine), a normal product of carboxylase degradation, resulting in regeneration of free biotin. The encoded protein has also been shown to have biotinyl transferase activity. Mutations in this gene are associated with biotinidase deficiency. Multiple transcript variants encoding differe…			0.855877		-2.60384		2.44543		-0.164899
ENSG00000111790	FGFR1OP2	protein_coding	FGFR1 oncogene partner 2	4.52965				-2.02234		1.37525		-1.7642		-0.35016
ENSG00000113600	C9	protein_coding	complement C9	3.66414	This gene encodes the final component of the complement system. It participates in the formation of the Membrane Attack Complex (MAC). The MAC assembles on bacterial membranes to form a pore, permitting disruption of bacterial membrane organization. Mutations in this gene cause component C9 deficiency. [provided by RefSeq, Feb 2009]. Publication Note: This RefSeq record includes a subset of the p…			1.49588		2.07096		-3.04826		-1.0535
ENSG00000092199	HNRNPC	protein_coding	heterogeneous nuclear ribonucleoprotein C (C1/C2)	7.92099	This gene belongs to the subfamily of ubiquitously expressed heterogeneous nuclear ribonucleoproteins (hnRNPs). The hnRNPs are RNA binding proteins and they complex with heterogeneous nuclear RNA (hnRNA). These proteins are associated with pre-mRNAs in the nucleus and appear to influence pre-mRNA processing and other aspects of mRNA metabolism and transport. While all of the hnRNPs are present in…			-1.48396		1.36399		-1.26908		-0.0809472
ENSG00000148154	UGCG	protein_coding	UDP-glucose ceramide glucosyltransferase	5.55714	This gene encodes an enzyme that catalyzes the first glycosylation step in the biosynthesis of glycosphingolipids, which are membrane components containing lipid and sugar moieties. The product of this reaction is glucosylceramide, which is the core structure of many glycosphingolipids. [provided by RefSeq, Dec 2014]. Sequence Note: This RefSeq record was created from transcript and genomic seque…			-0.471388		3.50681		-2.97166		0.603517
ENSG00000180155	LYNX1	protein_coding	Ly6/neurotoxin 1	4.88839	This gene encodes a member of the Ly-6/neurotoxin gene family, a group of lymphocyte antigens that attach to the cell surface by a glycosylphosphatidylinositol anchor and have a unique structure showing conserved 8-10 cysteine residues with a characteristic spacing pattern. Functional analysis indicates that this protein is not a ligand or neurotransmitter but has the capacity to enhance nicotini…			12.0771		-1.26214		1.28492		0.114018
ENSG00000179632	MAF1	protein_coding	MAF1 homolog, negative regulator of RNA polymerase III	6.70427	This gene encodes a protein that is similar to Maf1, a Saccharomyces cerevisiae protein highly conserved in eukaryotic cells. Yeast Maf1 is a negative effector of RNA polymerase III (Pol III). It responds to changes in the cellular environment and represses pol III transcription. Biochemical studies identified the initiation factor TFIIIB as a target for Maf1-dependent repression. [provided by Re…			0.805684		1.27448		-1.20961		-0.107564
ENSG00000071082	RPL31	protein_coding	ribosomal protein L31	10.4529	Ribosomes, the organelles that catalyze protein synthesis, consist of a small 40S subunit and a large 60S subunit. Together these subunits are composed of 4 RNA species and approximately 80 structurally distinct proteins. This gene encodes a ribosomal protein that is a component of the 60S subunit. The protein belongs to the L31E family of ribosomal proteins. It is located in the cytoplasm. Highe…			-0.57067		-0.885031		0.775629		-0.2331
ENSG00000233929	MT1XP1	processed_pseudogene	metallothionein 1X pseudogene 1	2.20131				4.48113		-2.76821		1.46745		-1.34944
ENSG00000118689	FOXO3	protein_coding	forkhead box O3	4.79394	This gene belongs to the forkhead family of transcription factors which are characterized by a distinct forkhead domain. This gene likely functions as a trigger for apoptosis through expression of genes necessary for cell death. Translocation of this gene with the MLL gene is associated with secondary acute leukemia. Alternatively spliced transcript variants encoding the same protein have been ob…			1.57365		2.30365		-1.55412		0.746584
ENSG00000179862	CITED4	protein_coding	Cbp/p300 interacting transactivator with Glu/Asp rich carboxy-terminal domain 4	5.10902	The protein encoded by this intronless gene belongs to the CITED family of transcriptional coactivators that bind to several proteins, including CREB-binding protein (CBP) and p300, via a conserved 32 aa C-terminal motif, and regulate gene transcription. This protein also interacts with transcription factor AP2 (TFAP2), and thus may function as a co-activator for TFAP2. Hypermethylation and trans…			4.05791		-1.172		0.446773		-0.726636
ENSG00000113905	HRG	protein_coding	histidine rich glycoprotein	nan	This histidine-rich glycoprotein contains two cystatin-like domains and is located in plasma and platelets. The physiological function has not been determined but it is known that the protein binds heme, dyes and divalent metal ions. It can inhibit rosette formation and interacts with heparin, thrombospondin and plasminogen. Two of the protein_s effects, the inhibition of fibrinolysis and the red…			4.22278		-8.84444		8.43045		-0.718069
ENSG00000012171	SEMA3B	protein_coding	semaphorin 3B	6.24838	The protein encoded by this gene belongs to the class-3 semaphorin/collapsin family, whose members function in growth cone guidance during neuronal development. This family member inhibits axonal extension and has been shown to act as a tumor suppressor by inducing apoptosis. Alternative splicing of this gene results in multiple transcript variants. [provided by RefSeq, Feb 2014].			4.84817		-2.35945		2.2045		-0.0277672
ENSG00000133226	SRRM1	protein_coding	serine and arginine repetitive matrix 1	5.62481				-1.19237		1.24437		-0.677881		0.54349
ENSG00000003989	SLC7A2	protein_coding	solute carrier family 7 member 2	6.80905	The protein encoded by this gene is a cationic amino acid transporter and a member of the APC (amino acid-polyamine-organocation) family of transporters. The encoded membrane protein is responsible for the cellular uptake of arginine, lysine and ornithine. Three transcript variants encoding different isoforms have been found for this gene. [provided by RefSeq, Oct 2011].			0.45927		1.59263		-1.65201		-0.17058
ENSG00000203485	INF2	protein_coding	inverted formin, FH2 and WH2 domain containing	6.31756	This gene represents a member of the formin family of proteins. It is considered a diaphanous formin due to the presence of a diaphanous inhibitory domain located at the N-terminus of the encoded protein. Studies of a similar mouse protein indicate that the protein encoded by this locus may function in polymerization and depolymerization of actin filaments. Mutations at this locus have been assoc…			1.67058		-0.966376		0.782597		-0.14544
ENSG00000171236	LRG1	protein_coding	leucine rich alpha-2-glycoprotein 1	2.42135	The leucine-rich repeat (LRR) family of proteins, including LRG1, have been shown to be involved in protein-protein interaction, signal transduction, and cell adhesion and development. LRG1 is expressed during granulocyte differentiation (O_Donnell et al., 2002 [PubMed 12223515]).[supplied by OMIM, Mar 2008]. Publication Note: This RefSeq record includes a subset of the publications that are avai…			2.63071		-2.64171		2.06605		-0.475103
ENSG00000232442	MHENCR	antisense	melanoma highly expressed competing endogenous lncRNA for miR-425 and miR-489	3.53651				1.77966		-2.56338		2.75913		0.282556
ENSG00000109854	HTATIP2	protein_coding	HIV-1 Tat interactive protein 2	6.66283				1.14331		-0.796316		0.927049		0.202513
ENSG00000276476	AL136962.1	lincRNA		3.68848				9.74315		1.50386		-1.32604		0.194269
ENSG00000132002	DNAJB1	protein_coding	DnaJ heat shock protein family (Hsp40) member B1	7.08435				0.368518		2.8414		-2.45496		0.198645
ENSG00000050344	NFE2L3	protein_coding	nuclear factor, erythroid 2 like 3	3.96382	This gene encodes a member of the cap _n_ collar basic-region leucine zipper family of transcription factors. The encoded protein heterodimerizes with small musculoaponeurotic fibrosarcoma factors to bind antioxidant response elements in target genes. This protein is a membrane bound glycoprotein that is targeted to the endoplasmic reticulum and the nuclear envelope. Pseudogenes of this gene are …			-2.27544		2.46145		-1.86363		0.597361
ENSG00000222009	BTBD19	protein_coding	BTB domain containing 19	3.11172				4.68842		2.6918		-2.82699		-0.236729
[truncated: 16,351 more rows]
