# Supplementary material for: Activation of Polyamine Catabolism by N1,N11-Diethylnorspermine in Hepatic HepaRG Cells Induces Dedifferentiation and Mesenchymal-Like Phenotype
Source: Cells. 2018 Dec 18;7(12):275. doi: 10.3390/cells7120275 (PMC6316793; doi:10.3390/cells7120275)
Supplement: Supplementary file 1 [file cells-07-00275-s001.zip › Table S6. HepaRG vs Huh7.5.xlsx]

## Sheet: HepaRG vs Huh7.5
Gene ID	Symbol	Biotype	Name	RefSeq_Summary	Annotation		Huh7.5	HepaRG	Score	LogCPM rank (%)	Tr.Length rank (%)	LogFC	LogCPM	F	p (QLF test)	FDR (QLF test)	p (LR test)	p (ex. test)	p (Mann-Wh.)	FDR (Mann-Wh.)	p (t-test)	Spearman r	Pearson r	p (Spearman)	p (Pearson)	CPMs:	Huh7.5_rep1	Huh7.5_rep2	Huh7.5_rep3	HepaRG_diff_contr_rep1	HepaRG_diff_contr_rep2	HepaRG_diff_contr_rep3			(log-R) k-1-Xn	(log-R) k-2-Xn	(log-R) k-3-Xn		(log-R) k-1-RGII	(log-R) k-2-RGII	(log-R) k-3-RGII
HepaRG vs Huh7.5																											0	0	0	1	1	1			0	0	0		1	1	1
HepaRG: DENSpm vs control																														0	0	0			-0.25	-0.25	-0.25		0	0	0
ENSG00000196139	AKR1C3	protein_coding	aldo-keto reductase family 1 member C3	This gene encodes a member of the aldo/keto reductase superfamily, which consists of more than 40 known enzymes and proteins. These enzymes catalyze the conversion of aldehydes and ketones to their corresponding alcohols by utilizing NADH and/or NADPH as cofactors. The enzymes display overlapping but distinct substrate specificity. This enzyme catalyzes the reduction of prostaglandin (PG) D2, PGH…	hsa00140 (Steroid hormone biosynthesis), hsa00590 (Arachidonic acid metabolism), hsa00790 (Folate biosynthesis), hsa01100 (Metabolic pathways), hsa04913 (Ovarian steroidogenesis), GO:0000060 (protein import into nucleus, translocation), GO:0001523 (retinoid metabolic process), GO:0006693 (prostaglandin metabolic process), GO:0007186 (G-protein coupled receptor signaling pathway), GO:0007584 (resp…				13024	99.0462	26.9653	11.0837	9.24466	10970	3.26383e-27	2.85469e-23	0	0	0.1	0.122163	6.68301e-05	0.87831	0.999866	0.0213116	2.68218e-08		0.528379	0.462331	0.660473	1207.02	1198.63	1231.65			-4.45976	-4.49795	-4.38629		4.44165	4.4316	4.47075
ENSG00000198848	CES1	protein_coding	carboxylesterase 1	This gene encodes a member of the carboxylesterase large family. The family members are responsible for the hydrolysis or transesterification of various xenobiotics, such as cocaine and heroin, and endogenous substrates with ester, thioester, or amide bonds. They may participate in fatty acyl and cholesterol ester metabolism, and may play a role in the blood-brain barrier system. This enzyme is t…	hsa00983 (Drug metabolism - other enzymes), hsa01100 (Metabolic pathways), GO:0006695 (cholesterol biosynthetic process), GO:0006805 (xenobiotic metabolic process), GO:0008152 (metabolic process), GO:0009636 (response to toxic substance), GO:0030855 (epithelial cell differentiation), GO:0051791 (medium-chain fatty acid metabolic process), GO:0090122 (cholesterol ester hydrolysis involved in chole…				12911	99.4803	35.1358	9.80012	10.0829	10805.2	3.75567e-27	2.85469e-23	0	0	0.1	0.122163	0.000541217	0.87831	0.998918	0.0213116	1.75437e-06		2.31166	2.24561	2.70794	2066.09	2224.74	2208.29			-4.50411	-4.52638	-4.37726		4.40173	4.50836	4.49767
ENSG00000182326	C1S	protein_coding	complement C1s	This gene encodes a serine protease, which is a major constituent of the human complement subcomponent C1. C1s associates with two other complement components C1r and C1q in order to yield the first component of the serum complement system. Defects in this gene are the cause of selective C1s deficiency. [provided by RefSeq, Mar 2009].	hsa04610 (Complement and coagulation cascades), hsa05133 (Pertussis), hsa05150 (Staphylococcus aureus infection), hsa05322 (Systemic lupus erythematosus), GO:0001867 (complement activation, lectin pathway), GO:0006508 (proteolysis), GO:0006956 (complement activation), GO:0006958 (complement activation, classical pathway), GO:0005576 (extracellular region), GO:0070062 (extracellular vesicular exos…				12049.8	98.7765	44.5892	8.90022	8.86387	9586.04	1.13973e-26	5.77538e-23	0	0	0.1	0.122163	7.36006e-05	0.87831	0.999852	0.0213116	3.27221e-08		1.98142	1.71723	2.11352	927.107	917.2	944.477			-3.92642	-4.02548	-3.87934		3.93999	3.92453	3.96672
ENSG00000134339	SAA2	protein_coding	serum amyloid A2		GO:0006953 (acute-phase response), GO:0050918 (positive chemotaxis), GO:0060326 (cell chemotaxis), GO:0005615 (extracellular space), GO:0034364 (high-density lipoprotein particle), GO:0070062 (extracellular vesicular exosome), GO:0042056 (chemoattractant activity)				11729.2	99.4277	15.2753	12.6846	9.92119	8681.11	2.85786e-26	8.68903e-23	0	0	0.0636026	0.122163	0.000138406	0.933257	0.999723	0.00653338	1.1497e-07		0.462331	0.0660473	0.330237	1918.87	1912.8	1984.06			-4.75557	-5.00873	-4.83512		4.85195	4.84738	4.9001
ENSG00000243955	GSTA1	protein_coding	glutathione S-transferase alpha 1	Cytosolic and membrane-bound forms of glutathione S-transferase are encoded by two distinct supergene families. These enzymes function in the detoxification of electrophilic compounds, including carcinogens, therapeutic drugs, environmental toxins and products of oxidative stress, by conjugation with glutathione. The genes encoding these enzymes are known to be highly polymorphic. These genetic v…	hsa00480 (Glutathione metabolism), hsa00980 (Metabolism of xenobiotics by cytochrome P450), hsa00982 (Drug metabolism - cytochrome P450), hsa00983 (Drug metabolism - other enzymes), hsa01524 (Platinum drug resistance), hsa05200 (Pathways in cancer), hsa05204 (Chemical carcinogenesis), hsa05225 (Hepatocellular carcinoma), hsa05418 (Fluid shear stress and atherosclerosis), GO:0006749 (glutathione m…				11632.7	99.6316	17.1831	12.0602	10.3819	9018.95	2.00601e-26	7.62385e-23	0	0	0.1	0.122163	0.00259955	0.87831	0.994821	0.0213116	4.01627e-05		0.462331	0.726521	0.660473	2862.76	2405.38	2734.95			-5.0824	-4.93537	-4.97075		5.10177	4.85082	5.03593
ENSG00000277402	MIR6891	miRNA	microRNA 6891	microRNAs (miRNAs) are short (20-24 nt) non-coding RNAs that are involved in post-transcriptional regulation of gene expression in multicellular organisms by affecting both the stability and translation of mRNAs. miRNAs are transcribed by RNA polymerase II as part of capped and polyadenylated primary transcripts (pri-miRNAs) that can be either protein-coding or non-coding. The primary transcript …					11254.1	98.3226	1.02625	11.5	8.22457	8082.69	5.54071e-26	1.02036e-22	0	0	0.0636026	0.122163	0.000780188	0.933257	0.998441	0.00653338	3.64218e-06		0.198142	0.132095	0.264189	570.319	627.978	595.021			-4.04522	-4.08923	-4.00251		3.97917	4.11765	4.04013
ENSG00000133048	CHI3L1	protein_coding	chitinase 3 like 1	Chitinases catalyze the hydrolysis of chitin, which is an abundant glycopolymer found in insect exoskeletons and fungal cell walls. The glycoside hydrolase 18 family of chitinases includes eight human family members. This gene encodes a glycoprotein member of the glycosyl hydrolase 18 family. The protein lacks chitinase activity and is secreted by activated macrophages, chondrocytes, neutrophils …	GO:0005975 (carbohydrate metabolic process), GO:0006915 (apoptotic process), GO:0006954 (inflammatory response), GO:0007250 (activation of NF-kappaB-inducing kinase activity), GO:0009612 (response to mechanical stimulus), GO:0010800 (positive regulation of peptidyl-threonine phosphorylation), GO:0030324 (lung development), GO:0034612 (response to tumor necrosis factor), GO:0043312 (neutrophil deg…				11241.5	98.9672	45.0497	12.9646	9.13224	8067.09	5.64084e-26	1.02036e-22	0	0	0.0636026	0.122163	0.00200228	0.933257	0.996007	0.00653338	2.38794e-05		0.0660473	0.198142	0.132095	1147.18	1193.54	1024.99			-4.5647	-4.47529	-4.51931		4.55481	4.61187	4.39263
ENSG00000106538	RARRES2	protein_coding	retinoic acid receptor responder 2	This gene encodes a secreted chemotactic protein that initiates chemotaxis via the ChemR23 G protein-coupled seven-transmembrane domain ligand. Expression of this gene is upregulated by the synthetic retinoid tazarotene and occurs in a wide variety of tissues. The active protein has several roles, including that as an adipokine and as an antimicrobial protein with activity against bacteria and fu…	GO:0001523 (retinoid metabolic process), GO:0001701 (in utero embryonic development), GO:0001934 (positive regulation of protein phosphorylation), GO:0002576 (platelet degranulation), GO:0006935 (chemotaxis), GO:0006954 (inflammatory response), GO:0010759 (positive regulation of macrophage chemotaxis), GO:0045600 (positive regulation of fat cell differentiation), GO:0048566 (embryonic digestive t…				11009.5	98.8225	34.1293	10.7669	8.9281	8098.35	5.44223e-26	1.02036e-22	0	0	0.0765225	0.122163	0.000907119	0.891133	0.998188	0.017133	4.92239e-06		0.330237	0.660473	0.660473	998.504	1006.76	914.954			-4.41776	-4.22655	-4.22655		4.32827	4.34013	4.20247
ENSG00000151632	AKR1C2	protein_coding	aldo-keto reductase family 1 member C2	This gene encodes a member of the aldo/keto reductase superfamily, which consists of more than 40 known enzymes and proteins. These enzymes catalyze the conversion of aldehydes and ketones to their corresponding alcohols using NADH and/or NADPH as cofactors. The enzymes display overlapping but distinct substrate specificity. This enzyme binds bile acid with high affinity, and shows minimal 3-alph…	hsa00140 (Steroid hormone biosynthesis), hsa05204 (Chemical carcinogenesis), GO:0006693 (prostaglandin metabolic process), GO:0007186 (G-protein coupled receptor signaling pathway), GO:0007586 (digestion), GO:0008202 (steroid metabolic process), GO:0008284 (positive regulation of cell proliferation), GO:0030855 (epithelial cell differentiation), GO:0042448 (progesterone metabolic process), GO:004…				10858.9	99.3882	43.9182	10.5869	9.8208	8007.68	6.04081e-26	1.02036e-22	0	0	0.1	0.122163	0.00145414	0.87831	0.997098	0.0213116	1.26223e-05		1.51909	0.792568	1.18885	1740.55	1736.25	1945.23			-4.4227	-4.75631	-4.56487		4.52907	4.52552	4.6893
ENSG00000108679	LGALS3BP	protein_coding	galectin 3 binding protein	The galectins are a family of beta-galactoside-binding proteins implicated in modulating cell-cell and cell-matrix interactions. LGALS3BP has been found elevated in the serum of patients with cancer and in those infected by the human immunodeficiency virus (HIV). It appears to be implicated in immune response associated with natural killer (NK) and lymphokine-activated killer (LAK) cell cytotoxic…	GO:0002576 (platelet degranulation), GO:0006898 (receptor-mediated endocytosis), GO:0006968 (cellular defense response), GO:0007155 (cell adhesion), GO:0007165 (signal transduction), GO:0005576 (extracellular region), GO:0005578 (proteinaceous extracellular matrix), GO:0005615 (extracellular space), GO:0016020 (membrane), GO:0031012 (extracellular matrix), GO:0031089 (platelet dense granule lumen…				10565.3	98.0595	33.2873	9.86265	8.02491	7637.88	9.36277e-26	1.29671e-22	0	0	0.1	0.122163	0.000214049	0.87831	0.999571	0.0213116	2.75936e-07		0.528379	0.396284	0.726521	528.775	504.932	526.596			-3.85007	-3.92748	-3.74122		3.86367	3.79737	3.85774
ENSG00000102265	TIMP1	protein_coding	TIMP metallopeptidase inhibitor 1	This gene belongs to the TIMP gene family. The proteins encoded by this gene family are natural inhibitors of the matrix metalloproteinases (MMPs), a group of peptidases involved in degradation of the extracellular matrix. In addition to its inhibitory role against most of the known MMPs, the encoded protein is able to promote cell proliferation in a wide range of cell types, and may also have an…	hsa04066 (HIF-1 signaling pathway), GO:0001775 (cell activation), GO:0002576 (platelet degranulation), GO:0007568 (aging), GO:0008284 (positive regulation of cell proliferation), GO:0009725 (response to hormone), GO:0010951 (negative regulation of endopeptidase activity), GO:0022617 (extracellular matrix disassembly), GO:0034097 (response to cytokine), GO:0042060 (wound healing), GO:0043066 (nega…				10508.3	99.3619	15.8608	11.6708	9.77348	7567.05	1.0207e-25	1.29671e-22	0	0	0.1	0.122163	0.00276752	0.87831	0.994488	0.0213116	4.5494e-05		0.528379	0.726521	0.330237	1728.39	1918.87	1601.58			-4.71466	-4.60582	-4.8324		4.70401	4.85467	4.59421
ENSG00000196136	SERPINA3	protein_coding	serpin family A member 3	The protein encoded by this gene is a plasma protease inhibitor and member of the serine protease inhibitor class. Polymorphisms in this protein appear to be tissue specific and influence protease targeting. Variations in this protein_s sequence have been implicated in Alzheimer_s disease, and deficiency of this protein has been associated with liver disease. Mutations have been identified in pat…	GO:0002576 (platelet degranulation), GO:0006953 (acute-phase response), GO:0006954 (inflammatory response), GO:0010951 (negative regulation of endopeptidase activity), GO:0019216 (regulation of lipid metabolic process), GO:0030277 (maintenance of gastrointestinal epithelium), GO:0043312 (neutrophil degranulation), GO:0005576 (extracellular region), GO:0005615 (extracellular space), GO:0005622 (in…				10506.5	99.0791	49.6349	9.53769	9.30839	7564.75	1.02359e-25	1.29671e-22	0	0	0.1	0.122163	0.00129983	0.87831	0.997405	0.0213116	1.00949e-05		1.78328	1.2549	2.04747	1346.71	1188.72	1262.83			-4.17352	-4.39055	-4.07614		4.3042	4.12446	4.21156
ENSG00000142089	IFITM3	protein_coding	interferon induced transmembrane protein 3	The protein encoded by this gene is an interferon-induced membrane protein that helps confer immunity to influenza A H1N1 virus, West Nile virus, and dengue virus. Two transcript variants, only one of them protein-coding, have been found for this gene. Another variant encoding an N-terminally truncated isoform has been reported, but the full-length nature of this variant has not been determined. …	GO:0006955 (immune response), GO:0009615 (response to virus), GO:0032897 (negative regulation of viral transcription), GO:0034341 (response to interferon-gamma), GO:0035455 (response to interferon-alpha), GO:0035456 (response to interferon-beta), GO:0045071 (negative regulation of viral genome replication), GO:0046597 (negative regulation of viral entry into host cell), GO:0051607 (defense respon…				10376.1	98.1252	13.3741	9.96356	8.06768	7403.75	1.24941e-25	1.46104e-22	0	0	0.1	0.122163	0.000806606	0.87831	0.998388	0.0213116	3.89444e-06		0.528379	0.396284	0.660473	520.387	566.224	520.783			-3.86513	-3.94254	-3.79166		3.82563	3.94697	3.82673
ENSG00000198074	AKR1B10	protein_coding	aldo-keto reductase family 1 member B10	This gene encodes a member of the aldo/keto reductase superfamily, which consists of more than 40 known enzymes and proteins. This member can efficiently reduce aliphatic and aromatic aldehydes, and it is less active on hexoses. It is highly expressed in adrenal gland, small intestine, and colon, and may play an important role in liver carcinogenesis. [provided by RefSeq, Jul 2008]. Publication N…	hsa00040 (Pentose and glucuronate interconversions), hsa00051 (Fructose and mannose metabolism), hsa00052 (Galactose metabolism), hsa00561 (Glycerolipid metabolism), hsa00790 (Folate biosynthesis), hsa01100 (Metabolic pathways), GO:0001523 (retinoid metabolic process), GO:0006081 (cellular aldehyde metabolic process), GO:0007586 (digestion), GO:0008202 (steroid metabolic process), GO:0016488 (far…				10357.6	98.7699	26.0443	12.6747	8.84244	7005.33	2.08597e-25	1.76171e-22	0	0	0.0636026	0.122163	0.000409867	0.933257	0.999181	0.00653338	1.00687e-06		0.264189	0	0.132095	954.516	903.396	895.074			-4.28841	-4.4674	-4.37513		4.43425	4.355	4.34168
ENSG00000162366	PDZK1IP1	protein_coding	PDZK1 interacting protein 1		GO:0016021 (integral component of membrane), GO:0070062 (extracellular vesicular exosome)				10305.4	97.0333	18.4198	10.122	7.46443	6944.66	2.26102e-25	1.80905e-22	0	0	0.0636026	0.122163	0.000147475	0.933257	0.999704	0.00653338	1.31149e-07		0.396284	0.330237	0.198142	356.325	344.107	357.514			-3.57715	-3.61747	-3.70166		3.64718	3.59713	3.65196
ENSG00000166741	NNMT	protein_coding	nicotinamide N-methyltransferase	N-methylation is one method by which drug and other xenobiotic compounds are metabolized by the liver. This gene encodes the protein responsible for this enzymatic activity which uses S-adenosyl methionine as the methyl donor. [provided by RefSeq, Jul 2008]. Publication Note: This RefSeq record includes a subset of the publications that are available for this gene. Please see the Gene record to a…	hsa00760 (Nicotinate and nicotinamide metabolism), hsa01100 (Metabolic pathways), GO:0010243 (response to organonitrogen compound), GO:0031100 (organ regeneration), GO:0032259 (methylation), GO:0034356 (NAD biosynthesis via nicotinamide riboside salvage pathway), GO:0042493 (response to drug), GO:0005829 (cytosol), GO:0008112 (nicotinamide N-methyltransferase activity), GO:0030760 (pyridine N-met…				10296.9	99.1909	20.6697	11.21	9.53206	7216.09	1.58498e-25	1.47536e-22	0	0	0.0765225	0.122163	0.000453061	0.891133	0.999094	0.017133	1.23108e-06		1.05676	0.396284	0.396284	1418.56	1497.62	1523.25			-4.34318	-4.69438	-4.69438		4.51707	4.59521	4.61965
ENSG00000159403	C1R	protein_coding	complement C1r		hsa04145 (Phagosome), hsa04610 (Complement and coagulation cascades), hsa05133 (Pertussis), hsa05150 (Staphylococcus aureus infection), hsa05322 (Systemic lupus erythematosus), GO:0006955 (immune response), GO:0006956 (complement activation), GO:0006958 (complement activation, classical pathway), GO:0031638 (zymogen activation), GO:0045087 (innate immune response), GO:0005576 (extracellular regio…				10271.7	97.1912	48.2008	8.97843	7.53762	7275.9	1.46827e-25	1.47536e-22	0	0	0.1	0.122163	0.000256136	0.87831	0.999488	0.0213116	3.93719e-07		0.792568	0.726521	0.660473	369.403	361.015	381.423			-3.51238	-3.54691	-3.58229		3.54286	3.50991	3.58882
ENSG00000173432	SAA1	protein_coding	serum amyloid A1	This gene encodes a member of the serum amyloid A family of apolipoproteins. The encoded protein is a major acute phase protein that is highly expressed in response to inflammation and tissue injury. This protein also plays an important role in HDL metabolism and cholesterol homeostasis. High levels of this protein are associated with chronic inflammatory diseases including atherosclerosis, rheum…	GO:0000187 (activation of MAPK activity), GO:0006898 (receptor-mediated endocytosis), GO:0006953 (acute-phase response), GO:0007204 (positive regulation of cytosolic calcium ion concentration), GO:0030168 (platelet activation), GO:0030593 (neutrophil chemotaxis), GO:0044267 (cellular protein metabolic process), GO:0045087 (innate immune response), GO:0045785 (positive regulation of cell adhesion)…				10209.4	99.8619	12.6965	13.1837	11.8634	7200.01	1.61808e-25	1.47536e-22	0	0	0.1	0.122163	0.000195287	0.87831	0.99961	0.0213116	2.2869e-07		1.18885	0.396284	0.792568	7283.5	7427.62	7641.94			-5.49453	-5.90677	-5.68598		5.66324	5.6915	5.73253
ENSG00000125148	MT2A	protein_coding	metallothionein 2A		hsa04978 (Mineral absorption), GO:0006878 (cellular copper ion homeostasis), GO:0010038 (response to metal ion), GO:0035690 (cellular response to drug), GO:0036016 (cellular response to interleukin-3), GO:0036018 (cellular response to erythropoietin), GO:0045926 (negative regulation of growth), GO:0060333 (interferon-gamma-mediated signaling pathway), GO:0071294 (cellular response to zinc ion), G…				10196.9	99.6777	14.7161	5.96605	10.4734	7184.91	1.64986e-25	1.47536e-22	0	0	0.1	0.122163	0.000216827	0.87831	0.99956	0.0213116	2.90165e-07		42.2043	45.5727	46.4973	2747.77	2768.24	2879.2			-3.03245	-2.9265	-2.89873		2.92654	2.93724	2.9939
ENSG00000234745	HLA-B	protein_coding	major histocompatibility complex, class I, B	HLA-B belongs to the HLA class I heavy chain paralogues. This class I molecule is a heterodimer consisting of a heavy chain and a light chain (beta-2 microglobulin). The heavy chain is anchored in the membrane. Class I molecules play a central role in the immune system by presenting peptides derived from the endoplasmic reticulum lumen. They are expressed in nearly all cells. The heavy chain is a…	hsa04144 (Endocytosis), hsa04145 (Phagosome), hsa04218 (Cellular senescence), hsa04514 (Cell adhesion molecules (CAMs)), hsa04612 (Antigen processing and presentation), hsa04650 (Natural killer cell mediated cytotoxicity), hsa04940 (Type I diabetes mellitus), hsa05163 (Human cytomegalovirus infection), hsa05165 (Human papillomavirus infection), hsa05166 (Human T-cell leukemia virus 1 infection), …				9640.88	99.6579	21.071	12.3832	10.4252	6443.68	4.52435e-25	3.43896e-22	0	0	0.0765225	0.122163	0.00291228	0.891133	0.994201	0.017133	5.03514e-05		0.924663	0.264189	0.330237	2543.48	3037.98	2666.2			-4.82056	-5.18983	-5.14835		4.9449	5.20102	5.01282
ENSG00000106258	CYP3A5	protein_coding	cytochrome P450 family 3 subfamily A member 5	This gene encodes a member of the cytochrome P450 superfamily of enzymes. The cytochrome P450 proteins are monooxygenases which catalyze many reactions involved in drug metabolism and synthesis of cholesterol, steroids and other lipids. The encoded protein metabolizes drugs as well as the steroid hormones testosterone and progesterone. This gene is part of a cluster of cytochrome P450 genes on ch…	hsa00140 (Steroid hormone biosynthesis), hsa00830 (Retinol metabolism), hsa00980 (Metabolism of xenobiotics by cytochrome P450), hsa00982 (Drug metabolism - cytochrome P450), hsa01100 (Metabolic pathways), hsa05204 (Chemical carcinogenesis), GO:0002933 (lipid hydroxylation), GO:0006805 (xenobiotic metabolic process), GO:0008202 (steroid metabolic process), GO:0009822 (alkaloid catabolic process),…				9496.29	95.7242	63.3248	11.0606	6.98365	6034.73	8.30458e-25	4.994e-22	0	0	0.0636026	0.122163	0.000520544	0.933257	0.99896	0.00653338	1.62329e-06		0.132095	0.132095	0.0660473	256.264	260.491	241.469			-3.44237	-3.44237	-3.48777		3.47806	3.50148	3.39296
ENSG00000160862	AZGP1	protein_coding	alpha-2-glycoprotein 1, zinc-binding		GO:0001580 (detection of chemical stimulus involved in sensory perception of bitter taste), GO:0001895 (retina homeostasis), GO:0007155 (cell adhesion), GO:0008285 (negative regulation of cell proliferation), GO:0019882 (antigen processing and presentation), GO:0055085 (transmembrane transport), GO:0071806 (protein transmembrane transport), GO:0090501 (RNA phosphodiester bond hydrolysis), GO:0005…				9482.34	99.0725	29.9586	12.5818	9.30578	6019.54	8.50076e-25	4.994e-22	0	0	0.0636026	0.122163	0.0034363	0.933257	0.993162	0.00653338	6.99678e-05		0.0660473	0.396284	0.132095	1412.22	1172.01	1211.64			-4.67114	-4.45722	-4.62574		4.74778	4.47921	4.52711
ENSG00000206503	HLA-A	protein_coding	major histocompatibility complex, class I, A	HLA-A belongs to the HLA class I heavy chain paralogues. This class I molecule is a heterodimer consisting of a heavy chain and a light chain (beta-2 microglobulin). The heavy chain is anchored in the membrane. Class I molecules play a central role in the immune system by presenting peptides derived from the endoplasmic reticulum lumen. They are expressed in nearly all cells. The heavy chain is a…	hsa04144 (Endocytosis), hsa04145 (Phagosome), hsa04218 (Cellular senescence), hsa04514 (Cell adhesion molecules (CAMs)), hsa04612 (Antigen processing and presentation), hsa04650 (Natural killer cell mediated cytotoxicity), hsa04940 (Type I diabetes mellitus), hsa05163 (Human cytomegalovirus infection), hsa05165 (Human papillomavirus infection), hsa05166 (Human T-cell leukemia virus 1 infection), …				9429.15	99.2567	58.7659	6.2569	9.62133	6280.28	5.73964e-25	4.15495e-22	0	0	0.1	0.122163	0.00192129	0.87831	0.996168	0.0213116	2.19973e-05		20.3426	19.9463	20.6728	1428.6	1658.85	1576.42			-3.05909	-3.08491	-3.03792		2.94159	3.15689	3.08345
ENSG00000204525	HLA-C	protein_coding	major histocompatibility complex, class I, C	HLA-C belongs to the HLA class I heavy chain paralogues. This class I molecule is a heterodimer consisting of a heavy chain and a light chain (beta-2 microglobulin). The heavy chain is anchored in the membrane. Class I molecules play a central role in the immune system by presenting peptides derived from endoplasmic reticulum lumen. They are expressed in nearly all cells. The heavy chain is appro…	hsa04144 (Endocytosis), hsa04145 (Phagosome), hsa04218 (Cellular senescence), hsa04514 (Cell adhesion molecules (CAMs)), hsa04612 (Antigen processing and presentation), hsa04650 (Natural killer cell mediated cytotoxicity), hsa04940 (Type I diabetes mellitus), hsa05163 (Human cytomegalovirus infection), hsa05165 (Human papillomavirus infection), hsa05166 (Human T-cell leukemia virus 1 infection), …				9274.06	99.3356	42.4577	10.8662	9.73253	6104.06	7.47081e-25	4.994e-22	0	0	0.1	0.122163	0.00210984	0.87831	0.995793	0.0213116	2.65088e-05		1.18885	0.396284	1.1228	1587.98	1850.65	1662.15			-4.45486	-4.8671	-4.48506		4.50689	4.72747	4.57267
ENSG00000257017	HP	protein_coding	haptoglobin	This gene encodes a preproprotein, which is processed to yield both alpha and beta chains, which subsequently combine as a tetramer to produce haptoglobin. Haptoglobin functions to bind free plasma hemoglobin, which allows degradative enzymes to gain access to the hemoglobin, while at the same time preventing loss of iron through the kidneys and protecting the kidneys from damage by hemoglobin. M…	GO:0006898 (receptor-mediated endocytosis), GO:0006952 (defense response), GO:0006953 (acute-phase response), GO:0010942 (positive regulation of cell death), GO:0042542 (response to hydrogen peroxide), GO:0042742 (defense response to bacterium), GO:0043312 (neutrophil degranulation), GO:0051354 (negative regulation of oxidoreductase activity), GO:0098869 (NA), GO:2000296 (negative regulation of h…				9265.65	99.8948	35.2411	8.99441	12.4365	6094.58	7.57922e-25	4.994e-22	0	0	0.1	0.122163	0.00132223	0.87831	0.997361	0.0213116	1.04407e-05		23.0505	19.55	22.4561	11708.9	10326	11158			-4.35063	-4.56778	-4.38528		4.51816	4.33687	4.44865
ENSG00000169715	MT1E	protein_coding	metallothionein 1E		hsa04978 (Mineral absorption), GO:0045926 (negative regulation of growth), GO:0071276 (cellular response to cadmium ion), GO:0071294 (cellular response to zinc ion), GO:0005634 (nucleus), GO:0005737 (cytoplasm), GO:0048471 (perinuclear region of cytoplasm), GO:0008270 (zinc ion binding), R-HSA-1430728 (Homo sapiens: Metabolism), R-HSA-5660526 (Homo sapiens: Response to metal ions), R-HSA-5661231 …				9196.21	98.8751	11.4992	5.50705	8.98675	6016.45	8.54124e-25	4.994e-22	0	0	0.1	0.122163	0.000809725	0.87831	0.99838	0.0213116	3.9355e-06		21.6635	22.4561	21.3333	1036.75	941.637	999.296			-2.70064	-2.65311	-2.72092		2.75539	2.61685	2.70242
ENSG00000115457	IGFBP2	protein_coding	insulin like growth factor binding protein 2		GO:0001558 (regulation of cell growth), GO:0007165 (signal transduction), GO:0007565 (female pregnancy), GO:0007568 (aging), GO:0007584 (response to nutrient), GO:0009612 (response to mechanical stimulus), GO:0010226 (response to lithium ion), GO:0032355 (response to estradiol), GO:0032526 (response to retinoic acid), GO:0032870 (cellular response to hormone stimulus), GO:0042104 (positive regula…				9151.09	97.7371	60.8118	9.42884	7.8512	5965.92	9.23516e-25	5.19974e-22	0	0	0.1	0.122163	0.000625238	0.87831	0.998748	0.0213116	2.35199e-06		0.528379	0.462331	0.99071	482.344	442.847	457.51			-3.79174	-3.82993	-3.54947		3.78993	3.66721	3.714
ENSG00000130303	BST2	protein_coding	bone marrow stromal cell antigen 2	Bone marrow stromal cells are involved in the growth and development of B-cells. The specific function of the protein encoded by the bone marrow stromal cell antigen 2 is undetermined; however, this protein may play a role in pre-B-cell growth and in rheumatoid arthritis. [provided by RefSeq, Jul 2008]. Publication Note: This RefSeq record includes a subset of the publications that are available …	hsa05170 (Human immunodeficiency virus 1 infection), GO:0002737 (negative regulation of plasmacytoid dendritic cell cytokine production), GO:0006959 (humoral immune response), GO:0007267 (cell-cell signaling), GO:0007275 (multicellular organismal development), GO:0008283 (cell proliferation), GO:0009615 (response to virus), GO:0010951 (negative regulation of endopeptidase activity), GO:0030308 (n…				9037.77	96.928	12.1176	13.4513	7.40664	5544.15	1.82104e-24	8.65106e-22	0	0	0.0636026	0.122163	0.00135452	0.933257	0.997296	0.00653338	1.09546e-05		0	0	0.0660473	317.688	360.949	338.559			-3.7138	-3.7138	-3.66692		3.60672	3.78983	3.69796
ENSG00000124107	SLPI	protein_coding	secretory leukocyte peptidase inhibitor	This gene encodes a secreted inhibitor which protects epithelial tissues from serine proteases. It is found in various secretions including seminal plasma, cervical mucus, and bronchial secretions, and has affinity for trypsin, leukocyte elastase, and cathepsin G. Its inhibitory effect contributes to the immune response by protecting epithelial surfaces from attack by endogenous proteolytic enzym…	GO:0006955 (immune response), GO:0010951 (negative regulation of endopeptidase activity), GO:0019731 (antibacterial humoral response), GO:0032091 (negative regulation of protein binding), GO:0032496 (response to lipopolysaccharide), GO:0043312 (neutrophil degranulation), GO:0045071 (negative regulation of viral genome replication), GO:0045087 (innate immune response), GO:0005576 (extracellular re…				8968.69	99.533	11.8545	7.60793	10.1336	5692.48	1.42608e-24	7.7426e-22	0	0	0.0765225	0.122163	0.00497562	0.891133	0.990122	0.017133	0.00014588		11.7564	11.7564	10.8318	2041.79	2546.85	2116.16			-3.65246	-3.65246	-3.75285		3.56253	3.88114	3.6141
ENSG00000205542	TMSB4X	protein_coding	thymosin beta 4 X-linked	This gene encodes an actin sequestering protein which plays a role in regulation of actin polymerization. The protein is also involved in cell proliferation, migration, and differentiation. This gene escapes X inactivation and has a homolog on chromosome Y. [provided by RefSeq, Jul 2008]. Publication Note: This RefSeq record includes a subset of the publications that are available for this gene. …	hsa04810 (Regulation of actin cytoskeleton), GO:0002576 (platelet degranulation), GO:0007015 (actin filament organization), GO:0007253 (cytoplasmic sequestering of NF-kappaB), GO:0032088 (negative regulation of NF-kappaB transcription factor activity), GO:0033209 (tumor necrosis factor-mediated signaling pathway), GO:0042989 (sequestering of actin monomers), GO:0043536 (positive regulation of blo…				8833.45	97.3161	23.9984	6.08712	7.58322	5615.53	1.61761e-24	8.34873e-22	0	0	0.1	0.122163	0.000721058	0.87831	0.998559	0.0213116	3.11239e-06		5.54798	5.61402	5.48193	370.592	365.11	397.473			-2.82585	-2.81328	-2.83853		2.79951	2.77813	2.90002
ENSG00000182704	TSKU	protein_coding	tsukushi, small leucine rich proteoglycan		GO:0007188 (adenylate cyclase-modulating G-protein coupled receptor signaling pathway), GO:0010468 (regulation of gene expression), GO:0021540 (corpus callosum morphogenesis), GO:0021670 (lateral ventricle development), GO:0021960 (anterior commissure morphogenesis), GO:0030178 (negative regulation of Wnt signaling pathway), GO:0061073 (ciliary body morphogenesis), GO:0005615 (extracellular space…				8823.23	98.4081	75.2253	5.51507	8.31386	5604.42	1.64756e-24	8.34873e-22	0	0	0.1	0.122163	0.000376618	0.87831	0.999229	0.0213116	8.92337e-07		13.5397	12.7471	14.5304	644.49	603.343	619.854			-2.66642	-2.74194	-2.57725		2.71218	2.6173	2.65613
ENSG00000063660	GPC1	protein_coding	glypican 1	Cell surface heparan sulfate proteoglycans are composed of a membrane-associated protein core substituted with a variable number of heparan sulfate chains. Members of the glypican-related integral membrane proteoglycan family (GRIPS) contain a core protein anchored to the cytoplasmic membrane via a glycosyl phosphatidylinositol linkage. These proteins may play a role in the control of cell divisi…	hsa05205 (Proteoglycans in cancer), hsa05418 (Fluid shear stress and atherosclerosis), GO:0001523 (retinoid metabolic process), GO:0006024 (glycosaminoglycan biosynthetic process), GO:0006027 (glycosaminoglycan catabolic process), GO:0007411 (axon guidance), GO:0014037 (Schwann cell differentiation), GO:0030200 (heparan sulfate proteoglycan catabolic process), GO:0030203 (glycosaminoglycan metabo…				8813.65	94.2244	67.3771	10.155	6.53549	5311.03	2.71052e-24	1.21192e-21	0	0	0.0636026	0.122163	0.000362737	0.933257	0.999275	0.00653338	7.89235e-07		0.132095	0.132095	0.198142	183.876	191.735	179.715			-3.23481	-3.23481	-3.1908		3.21111	3.27086	3.17845
ENSG00000187134	AKR1C1	protein_coding	aldo-keto reductase family 1 member C1	This gene encodes a member of the aldo/keto reductase superfamily, which consists of more than 40 known enzymes and proteins. These enzymes catalyze the conversion of aldehydes and ketones to their corresponding alcohols by utilizing NADH and/or NADPH as cofactors. The enzymes display overlapping but distinct substrate specificity. This enzyme catalyzes the reaction of progesterone to the inactiv…	hsa00140 (Steroid hormone biosynthesis), hsa00980 (Metabolism of xenobiotics by cytochrome P450), GO:0001523 (retinoid metabolic process), GO:0006805 (xenobiotic metabolic process), GO:0007586 (digestion), GO:0008206 (bile acid metabolic process), GO:0015721 (bile acid and bile salt transport), GO:0030299 (intestinal cholesterol absorption), GO:0030855 (epithelial cell differentiation), GO:004244…				8770.55	98.987	81.7644	7.62065	9.1694	5547.26	1.81162e-24	8.65106e-22	0	0	0.1	0.122163	0.00125913	0.87831	0.997479	0.0213116	9.52503e-06		6.01031	6.86892	4.55727	1142.02	1077.1	1217.38			-3.55667	-3.40977	-3.84543		3.60138	3.51709	3.69341
ENSG00000039537	C6	protein_coding	complement C6	This gene encodes a component of the complement cascade. The encoded protein is part of the membrane attack complex that can be incorporated into the cell membrane and cause cell lysis. Mutations in this gene are associated with complement component-6 deficiency. Transcript variants encoding the same protein have been described.[provided by RefSeq, Nov 2012].	hsa04610 (Complement and coagulation cascades), hsa05020 (Prion diseases), hsa05322 (Systemic lupus erythematosus), GO:0001701 (in utero embryonic development), GO:0001970 (positive regulation of activation of membrane attack complex), GO:0006956 (complement activation), GO:0006958 (complement activation, classical pathway), GO:0019835 (cytolysis), GO:0030449 (regulation of complement activation)…				8698.75	94.8362	50.2335	10.1512	6.71491	5193.22	3.33613e-24	1.44903e-21	0	0	0.0636026	0.122163	0.000609329	0.933257	0.998781	0.00653338	2.22665e-06		0.264189	0.132095	0.132095	214.192	199.331	215.446			-3.24395	-3.33067	-3.33067		3.33323	3.23048	3.34158
ENSG00000099998	GGT5	protein_coding	gamma-glutamyltransferase 5	This gene is a member of the gamma-glutamyl transpeptidase gene family, and some reports indicate that it is capable of cleaving the gamma-glutamyl moiety of glutathione. The protein encoded by this gene is synthesized as a single, catalytically-inactive polypeptide, that is processed post-transcriptionally to form a heavy and light subunit, with the catalytic activity contained within the small …	hsa00430 (Taurine and hypotaurine metabolism), hsa00480 (Glutathione metabolism), hsa00590 (Arachidonic acid metabolism), hsa01100 (Metabolic pathways), GO:0006508 (proteolysis), GO:0006520 (cellular amino acid metabolic process), GO:0006691 (leukotriene metabolic process), GO:0006749 (glutathione metabolic process), GO:0006750 (glutathione biosynthetic process), GO:0006751 (glutathione catabolic…				8595.41	97.2438	78.0804	10.8309	7.55614	5088.25	4.03026e-24	1.61232e-21	0	0	0.0636026	0.122163	0.00253458	0.933257	0.994949	0.00653338	3.81978e-05		0.330237	0.132095	0.132095	342.852	408.503	376.47			-3.62621	-3.75442	-3.75442		3.58314	3.83456	3.71735
ENSG00000187193	MT1X	protein_coding	metallothionein 1X		hsa04978 (Mineral absorption), GO:0010038 (response to metal ion), GO:0036018 (cellular response to erythropoietin), GO:0045926 (negative regulation of growth), GO:0071276 (cellular response to cadmium ion), GO:0071294 (cellular response to zinc ion), GO:0005634 (nucleus), GO:0005737 (cytoplasm), GO:0048471 (perinuclear region of cytoplasm), GO:0005515 (protein binding), GO:0008270 (zinc ion bind…				8579.67	98.0529	20.1829	5.47312	8.02124	5342.3	2.56712e-24	1.18259e-21	0	0	0.1	0.122163	0.000512275	0.87831	0.998961	0.0213116	1.61821e-06		12.1527	10.8318	11.2941	495.355	497.865	530.492			-2.54658	-2.68794	-2.63687		2.58855	2.59581	2.68703
ENSG00000129988	LBP	protein_coding	lipopolysaccharide binding protein	The protein encoded by this gene is involved in the acute-phase immunologic response to gram-negative bacterial infections. Gram-negative bacteria contain a glycolipid, lipopolysaccharide (LPS), on their outer cell wall. Together with bactericidal permeability-increasing protein (BPI), the encoded protein binds LPS and interacts with the CD14 receptor, probably playing a role in regulating LPS-de…	hsa04064 (NF-kappa B signaling pathway), hsa04620 (Toll-like receptor signaling pathway), hsa05132 (Salmonella infection), hsa05152 (Tuberculosis), GO:0002224 (toll-like receptor signaling pathway), GO:0002232 (leukocyte chemotaxis involved in inflammatory response), GO:0002281 (macrophage activation involved in immune response), GO:0006953 (acute-phase response), GO:0006968 (cellular defense res…				8533.4	96.3886	73.653	10.4863	7.21204	5025.72	4.51904e-24	1.71746e-21	0	0	0.0636026	0.122163	0.00147971	0.933257	0.997046	0.00653338	1.30754e-05		0.264189	0.0660473	0.264189	286.712	282.749	318.745			-3.4972	-3.62932	-3.4972		3.49729	3.47735	3.64909
ENSG00000125730	C3	protein_coding	complement C3	Complement component C3 plays a central role in the activation of complement system. Its activation is required for both classical and alternative complement activation pathways. A peptide (C3a) derived from the encoded protein has antimicrobial activity, so people with C3 deficiency are susceptible to bacterial infection. [provided by RefSeq, Nov 2014]. Publication Note: This RefSeq record inclu…	hsa04145 (Phagosome), hsa04610 (Complement and coagulation cascades), hsa05133 (Pertussis), hsa05134 (Legionellosis), hsa05140 (Leishmaniasis), hsa05142 (Chagas disease (American trypanosomiasis)), hsa05150 (Staphylococcus aureus infection), hsa05152 (Tuberculosis), hsa05167 (Kaposi sarcoma-associated herpesvirus infection), hsa05168 (Herpes simplex infection), hsa05203 (Viral carcinogenesis), hs…				8357.79	99.7566	22.8669	4.56763	10.7171	5108.33	3.88598e-24	1.60355e-21	0	0	0.1	0.122163	0.00030141	0.87831	0.999378	0.0213116	5.79935e-07		131.566	140.681	136.388	3258.45	3307.32	3124.9			-2.32264	-2.22741	-2.27148		2.2868	2.30827	2.22646
ENSG00000114378	HYAL1	protein_coding	hyaluronoglucosaminidase 1	This gene encodes a lysosomal hyaluronidase. Hyaluronidases intracellularly degrade hyaluronan, one of the major glycosaminoglycans of the extracellular matrix. Hyaluronan is thought to be involved in cell proliferation, migration and differentiation. This enzyme is active at an acidic pH and is the major hyaluronidase in plasma. Mutations in this gene are associated with mucopolysaccharidosis ty…	hsa00531 (Glycosaminoglycan degradation), hsa01100 (Metabolic pathways), hsa04142 (Lysosome), GO:0000302 (response to reactive oxygen species), GO:0005975 (carbohydrate metabolic process), GO:0006954 (inflammatory response), GO:0009615 (response to virus), GO:0010634 (positive regulation of epithelial cell migration), GO:0030207 (chondroitin sulfate catabolic process), GO:0030212 (hyaluronan meta…				8355.49	94.6915	56.9436	8.68445	6.6682	5105.94	3.90286e-24	1.60355e-21	0	0	0.1	0.122163	0.00020228	0.87831	0.999591	0.0213116	2.50697e-07		0.528379	0.330237	0.594426	197.283	203.492	207.191			-3.15585	-3.27359	-3.11865		3.14461	3.18887	3.21461
ENSG00000189221	MAOA	protein_coding	monoamine oxidase A	This gene is one of two neighboring gene family members that encode mitochondrial enzymes which catalyze the oxidative deamination of amines, such as dopamine, norepinephrine, and serotonin. Mutation of this gene results in Brunner syndrome. This gene has also been associated with a variety of other psychiatric disorders, including antisocial behavior. Alternatively spliced transcript variants en…	hsa00260 (Glycine, serine and threonine metabolism), hsa00330 (Arginine and proline metabolism), hsa00340 (Histidine metabolism), hsa00350 (Tyrosine metabolism), hsa00360 (Phenylalanine metabolism), hsa00380 (Tryptophan metabolism), hsa00982 (Drug metabolism - cytochrome P450), hsa01100 (Metabolic pathways), hsa04726 (Serotonergic synapse), hsa04728 (Dopaminergic synapse), hsa05030 (Cocaine addic…				8309.91	96.1518	87.5863	6.58878	7.13718	5058.45	4.25547e-24	1.65876e-21	0	0	0.1	0.122163	0.000544928	0.87831	0.998899	0.0213116	1.81734e-06		3.23632	2.57585	2.84004	266.237	288.297	280.635			-2.81964	-3.01415	-2.93317		2.85917	2.97319	2.9346
ENSG00000206341	HLA-H	unprocessed_pseudogene	major histocompatibility complex, class I, H (pseudogene)	This major histocompatibility complex gene represents a transcribed pseudogene, possibly derived from HLA-A. This gene displays extensive variation. [provided by RefSeq, May 2010]. Sequence Note: The RefSeq transcript was derived from the reference genome assembly. The genomic coordinates were determined from alignments.					8274.66	96.8688	34.9582	8.48487	7.38978	4960.11	5.10349e-24	1.84722e-21	0	0	0.0765225	0.122163	0.00262432	0.891133	0.994771	0.017133	4.0939e-05		0.792568	0.99071	0.99071	303.223	362.27	337.172			-3.48691	-3.38802	-3.38802		3.28522	3.54036	3.43737
ENSG00000163220	S100A9	protein_coding	S100 calcium binding protein A9	The protein encoded by this gene is a member of the S100 family of proteins containing 2 EF-hand calcium-binding motifs. S100 proteins are localized in the cytoplasm and/or nucleus of a wide range of cells, and involved in the regulation of a number of cellular processes such as cell cycle progression and differentiation. S100 genes include at least 13 members which are located as a cluster on ch…	hsa04657 (IL-17 signaling pathway), GO:0001816 (cytokine production), GO:0002224 (toll-like receptor signaling pathway), GO:0002523 (leukocyte migration involved in inflammatory response), GO:0002793 (positive regulation of peptide secretion), GO:0006417 (regulation of translation), GO:0006914 (autophagy), GO:0006915 (apoptotic process), GO:0006919 (activation of cysteine-type endopeptidase activ…				8236.9	96.507	10.9466	8.39702	7.26782	4982.79	4.89246e-24	1.81403e-21	0	0	0.1	0.122163	0.002006	0.87831	0.995998	0.0213116	2.39907e-05		0.924663	1.05676	0.726521	310.092	329.18	281.89			-3.35403	-3.2903	-3.45524		3.38353	3.46917	3.24688
ENSG00000142973	CYP4B1	protein_coding	cytochrome P450 family 4 subfamily B member 1	This gene encodes a member of the cytochrome P450 superfamily of enzymes. The cytochrome P450 proteins are monooxygenases which catalyze many reactions involved in drug metabolism and synthesis of cholesterol, steroids and other lipids. This protein localizes to the endoplasmic reticulum. In rodents, the homologous protein has been shown to metabolize certain carcinogens; however, the specific fu…	GO:0018879 (biphenyl metabolic process), GO:0018917 (fluorene metabolic process), GO:0042738 (exogenous drug catabolic process), GO:0055114 (oxidation-reduction process), GO:0005789 (endoplasmic reticulum membrane), GO:0031090 (organelle membrane), GO:0005506 (iron ion binding), GO:0008144 (drug binding), GO:0015643 (toxic substance binding), GO:0018585 (fluorene oxygenase activity), GO:0019825 (…				8219.91	96.5465	40.7473	13.3209	7.27635	4714.78	8.16124e-24	2.63973e-21	0	0	0.0636026	0.122163	0.0026035	0.933257	0.994813	0.00653338	4.02855e-05		0.0660473	0	0	291.797	341.333	296.156			-3.60128	-3.64816	-3.64816		3.55052	3.77531	3.57177
ENSG00000013364	MVP	protein_coding	major vault protein	This gene encodes the major component of the vault complex. Vaults are multi-subunit ribonucleoprotein structures that may be involved in nucleo-cytoplasmic transport. The encoded protein may play a role in multiple cellular processes by regulating the MAP kinase, JAK/STAT and phosphoinositide 3-kinase/Akt signaling pathways. The encoded protein also plays a role in multidrug resistance, and expr…	GO:0015031 (protein transport), GO:0023057 (negative regulation of signaling), GO:0031953 (negative regulation of protein autophosphorylation), GO:0038127 (ERBB signaling pathway), GO:0043312 (neutrophil degranulation), GO:0051028 (mRNA transport), GO:0061099 (negative regulation of protein tyrosine kinase activity), GO:0005576 (extracellular region), GO:0005634 (nucleus), GO:0005643 (nuclear por…				8129.3	95.6914	22.8801	6.18268	6.97812	4812.33	6.75215e-24	2.28102e-21	0	0	0.0765225	0.122163	0.000851785	0.891133	0.998298	0.017133	4.34061e-06		3.43446	3.43446	3.36841	261.812	237.308	246.291			-2.75965	-2.75965	-2.77729		2.84157	2.70093	2.75409
ENSG00000141753	IGFBP4	protein_coding	insulin like growth factor binding protein 4	This gene is a member of the insulin-like growth factor binding protein (IGFBP) family and encodes a protein with an IGFBP domain and a thyroglobulin type-I domain. The protein binds both insulin-like growth factors (IGFs) I and II and circulates in the plasma in both glycosylated and non-glycosylated forms. Binding of this protein prolongs the half-life of the IGFs and alters their interaction w…	GO:0001501 (skeletal system development), GO:0001558 (regulation of cell growth), GO:0006259 (DNA metabolic process), GO:0006954 (inflammatory response), GO:0007165 (signal transduction), GO:0008283 (cell proliferation), GO:0010906 (regulation of glucose metabolic process), GO:0043410 (positive regulation of MAPK cascade), GO:0043567 (regulation of insulin-like growth factor receptor signaling pa…				8096.37	98.0858	79.4882	6.09187	8.04025	4838.58	6.42061e-24	2.22934e-21	0	0	0.1	0.122163	0.00256101	0.87831	0.994897	0.0213116	3.9e-05		7.79359	7.3973	7.59545	500.573	485.58	569.724			-2.84955	-2.90914	-2.87903		2.83181	2.78811	3.01779
ENSG00000160932	LY6E	protein_coding	lymphocyte antigen 6 family member E		GO:0006501 (C-terminal protein lipidation), GO:0007166 (cell surface receptor signaling pathway), GO:0005576 (extracellular region), GO:0005886 (plasma membrane), GO:0005887 (integral component of plasma membrane), GO:0031225 (anchored component of membrane), R-HSA-163125 (Homo sapiens: Post-translational modification: synthesis of GPI-anchored proteins), R-HSA-392499 (Homo sapiens: Metabolism of…				8094.32	94.4481	24.7418	12.646	6.60223	4592.66	1.04044e-23	3.2279e-21	0	0	0.0636026	0.122163	0.000735044	0.933257	0.998531	0.00653338	3.23436e-06		0.0660473	0	0	184.074	201.973	196.029			-3.26786	-3.31473	-3.31473		3.225	3.3575	3.31483
ENSG00000166825	ANPEP	protein_coding	alanyl aminopeptidase, membrane	Aminopeptidase N is located in the small-intestinal and renal microvillar membrane, and also in other plasma membranes. In the small intestine aminopeptidase N plays a role in the final digestion of peptides generated from hydrolysis of proteins by gastric and pancreatic proteases. Its function in proximal tubular epithelial cells and other cell types is less clear. The large extracellular carbox…	hsa00480 (Glutathione metabolism), hsa01100 (Metabolic pathways), hsa04614 (Renin-angiotensin system), hsa04640 (Hematopoietic cell lineage), GO:0001525 (angiogenesis), GO:0006508 (proteolysis), GO:0007165 (signal transduction), GO:0007267 (cell-cell signaling), GO:0008217 (regulation of blood pressure), GO:0030154 (cell differentiation), GO:0043171 (peptide catabolic process), GO:0043312 (neutro…				8093.83	98.441	29.0573	4.75943	8.35732	4835.99	6.4525e-24	2.22934e-21	0	0	0.1	0.122163	0.000443775	0.87831	0.999087	0.0213116	1.24957e-06		22.6542	24.5696	22.7863	632.602	654.661	609.617			-2.36159	-2.25365	-2.35388		2.32435	2.37365	2.27113
ENSG00000144908	ALDH1L1	protein_coding	aldehyde dehydrogenase 1 family member L1	The protein encoded by this gene catalyzes the conversion of 10-formyltetrahydrofolate, nicotinamide adenine dinucleotide phosphate (NADP+), and water to tetrahydrofolate, NADPH, and carbon dioxide. The encoded protein belongs to the aldehyde dehydrogenase family. Loss of function or expression of this gene is associated with decreased apoptosis, increased cell motility, and cancer progression. T…	hsa00670 (One carbon pool by folate), GO:0006730 (one-carbon metabolic process), GO:0009058 (biosynthetic process), GO:0009258 (10-formyltetrahydrofolate catabolic process), GO:0046655 (folic acid metabolic process), GO:0055114 (oxidation-reduction process), GO:0005739 (mitochondrion), GO:0005829 (cytosol), GO:0070062 (extracellular vesicular exosome), GO:0003824 (catalytic activity), GO:0004029 …				8074.41	96.4478	76.6923	11.6029	7.22854	4573.43	1.08163e-23	3.28859e-21	0	0	0.0636026	0.122163	0.00207517	0.933257	0.995862	0.00653338	2.56479e-05		0.132095	0.132095	0	326.142	280.701	291.929			-3.55526	-3.55526	-3.64753		3.71065	3.4956	3.5518
ENSG00000152137	HSPB8	protein_coding	heat shock protein family B (small) member 8	The protein encoded by this gene belongs to the superfamily of small heat-shock proteins containing a conservative alpha-crystallin domain at the C-terminal part of the molecule. The expression of this gene in induced by estrogen in estrogen receptor-positive breast cancer cells, and this protein also functions as a chaperone in association with Bag3, a stimulator of macroautophagy. Thus, this ge…	GO:0008150 (biological_process), GO:1900034 (regulation of cellular response to heat), GO:0005622 (intracellular), GO:0005634 (nucleus), GO:0005654 (nucleoplasm), GO:0005737 (cytoplasm), GO:0005829 (cytosol), GO:0005515 (protein binding), GO:0042802 (identical protein binding), R-HSA-2262752 (Homo sapiens: Cellular responses to stress), R-HSA-3371556 (Homo sapiens: Cellular response to heat stres…				7995.46	93.764	33.261	7.27994	6.41168	4736.17	7.82635e-24	2.58644e-21	0	0	0.1	0.122163	3.96328e-05	0.87831	0.999913	0.0213116	1.12923e-08		0.924663	1.1228	1.18885	170.402	169.61	166.77			-2.97101	-2.87644	-2.84624		2.91035	2.90371	2.87963
ENSG00000096060	FKBP5	protein_coding	FK506 binding protein 5	The protein encoded by this gene is a member of the immunophilin protein family, which play a role in immunoregulation and basic cellular processes involving protein folding and trafficking. This encoded protein is a cis-trans prolyl isomerase that binds to the immunosuppressants FK506 and rapamycin. It is thought to mediate calcineurin inhibition. It also interacts functionally with mature heter…	hsa04915 (Estrogen signaling pathway), GO:0000413 (protein peptidyl-prolyl isomerization), GO:0006457 (protein folding), GO:0061077 (chaperone-mediated protein folding), GO:0005654 (nucleoplasm), GO:0005737 (cytoplasm), GO:0016020 (membrane), GO:0070062 (extracellular vesicular exosome), GO:0003755 (peptidyl-prolyl cis-trans isomerase activity), GO:0005515 (protein binding), GO:0005528 (FK506 bin…				7854.73	97.895	97.7304	6.45946	7.93911	4594.95	1.03565e-23	3.2279e-21	0	0	0.1	0.122163	0.00104496	0.87831	0.997885	0.0213116	6.7034e-06		6.1424	5.94426	4.42517	454.472	505.725	495.025			-2.88764	-2.92318	-3.22936		2.92129	3.07481	3.04408
ENSG00000173918	C1QTNF1	protein_coding	C1q and TNF related 1		GO:0007204 (positive regulation of cytosolic calcium ion concentration), GO:0010544 (negative regulation of platelet activation), GO:0010628 (positive regulation of gene expression), GO:0010906 (regulation of glucose metabolic process), GO:0043410 (positive regulation of MAPK cascade), GO:0051260 (protein homooligomerization), GO:0051897 (positive regulation of protein kinase B signaling), GO:007…				7854.49	97.0004	67.9495	10.5838	7.4555	4363.37	1.67115e-23	4.53658e-21	0	0	0.0636026	0.122163	0.00392286	0.933257	0.9922	0.00653338	9.10314e-05		0.330237	0.132095	0.198142	306.724	375.942	369.007			-3.58228	-3.71048	-3.66647		3.46742	3.75926	3.73255
ENSG00000157514	TSC22D3	protein_coding	TSC22 domain family member 3	The protein encoded by this gene shares significant sequence identity with the murine TSC-22 and Drosophila shs, both of which are leucine zipper proteins, that function as transcriptional regulators. The expression of this gene is stimulated by glucocorticoids and interleukin 10, and it appears to play a key role in the anti-inflammatory and immunosuppressive effects of this steroid and chemokin…	GO:0000122 (negative regulation of transcription from RNA polymerase II promoter), GO:0006355 (regulation of transcription, DNA-templated), GO:0006970 (response to osmotic stress), GO:0034220 (ion transmembrane transport), GO:0048642 (negative regulation of skeletal muscle tissue development), GO:0070236 (negative regulation of activation-induced cell death of T cells), GO:0005634 (nucleus), GO:0…				7815.31	98.3292	33.8333	5.51324	8.23299	4555.74	1.12113e-23	3.34184e-21	0	0	0.1	0.122163	0.00228458	0.87831	0.99544	0.0213116	3.11446e-05		13.3416	13.0774	12.2188	569.064	643.037	553.675			-2.60934	-2.6344	-2.71899		2.6088	2.78453	2.56939
ENSG00000009950	MLXIPL	protein_coding	MLX interacting protein like	This gene encodes a basic helix-loop-helix leucine zipper transcription factor of the Myc/Max/Mad superfamily. This protein forms a heterodimeric complex and binds and activates, in a glucose-dependent manner, carbohydrate response element (ChoRE) motifs in the promoters of triglyceride synthesis genes. The gene is deleted in Williams-Beuren syndrome, a multisystem developmental disorder caused b…	hsa04931 (Insulin resistance), hsa04932 (Non-alcoholic fatty liver disease (NAFLD)), GO:0000122 (negative regulation of transcription from RNA polymerase II promoter), GO:0006351 (transcription, DNA-templated), GO:0006355 (regulation of transcription, DNA-templated), GO:0006357 (regulation of transcription from RNA polymerase II promoter), GO:0008284 (positive regulation of cell proliferation), G…				7773.69	98.1121	78.8501	7.74883	8.06305	4514.49	1.21956e-23	3.56534e-21	0	0	0.1	0.122163	0.0029652	0.87831	0.99409	0.0213116	5.22943e-05		1.84933	2.70794	2.84004	558.959	563.12	474.352			-3.65952	-3.36903	-3.32911		3.52762	3.53828	3.29176
ENSG00000130707	ASS1	protein_coding	argininosuccinate synthase 1	The protein encoded by this gene catalyzes the penultimate step of the arginine biosynthetic pathway. There are approximately 10 to 14 copies of this gene including the pseudogenes scattered across the human genome, among which the one located on chromosome 9 appears to be the only functional gene for argininosuccinate synthetase. Mutations in the chromosome 9 copy of this gene cause citrullinemi…	hsa00220 (Arginine biosynthesis), hsa00250 (Alanine, aspartate and glutamate metabolism), hsa01100 (Metabolic pathways), hsa01230 (Biosynthesis of amino acids), hsa05418 (Fluid shear stress and atherosclerosis), GO:0000050 (urea cycle), GO:0000052 (citrulline metabolic process), GO:0000053 (argininosuccinate metabolic process), GO:0006526 (arginine biosynthetic process), GO:0006531 (aspartate met…				7733.59	98.6186	26.5575	4.51112	8.60382	4474.9	1.32311e-23	3.79507e-21	0	0	0.1	0.122163	0.000422456	0.87831	0.999105	0.0213116	1.20181e-06		31.0423	32.4292	34.5428	731.937	728.37	775.198			-2.28333	-2.22401	-2.13806		2.18994	2.18291	2.27256
ENSG00000227234	SPANXB1	protein_coding	SPANX family member B1	Temporally regulated transcription and translation of several testis-specific genes is required to initiate the series of molecular and morphological changes in the male germ cell lineage necessary for the formation of mature spermatozoa. This gene is a member of the SPANX family of cancer/testis-associated genes, which are located in a cluster on chromosome X. The SPANX genes encode differential…	GO:0007286 (spermatid development), GO:0005634 (nucleus), GO:0005737 (cytoplasm), GO:0003674 (molecular_function)				7683.92	96.8886	6.45352	13.4396	7.39489	4203.41	2.36079e-23	5.98144e-21	0	0	0.0636026	0.122163	0.00415888	0.933257	0.991734	0.00653338	0.000102217		0.0660473	0	0	302.497	376.932	329.51			-3.6591	-3.70598	-3.70598		3.54431	3.85982	3.66693
ENSG00000145247	OCIAD2	protein_coding	OCIA domain containing 2		GO:0005743 (mitochondrial inner membrane), GO:0005768 (endosome)				7654.82	92.5668	15.5582	12.2011	6.15802	4176.39	2.50594e-23	6.16555e-21	0	0	0.0636026	0.122163	0.000130017	0.933257	0.999739	0.00653338	1.01947e-07		0	0	0.0660473	143.851	139.294	144.446			-3.09533	-3.09533	-3.04846		3.09302	3.04722	3.09889
ENSG00000163993	S100P	protein_coding	S100 calcium binding protein P	The protein encoded by this gene is a member of the S100 family of proteins containing 2 EF-hand calcium-binding motifs. S100 proteins are localized in the cytoplasm and/or nucleus of a wide range of cells, and involved in the regulation of a number of cellular processes such as cell cycle progression and differentiation. S100 genes include at least 13 members which are located as a cluster on ch…	GO:0010033 (response to organic substance), GO:0043312 (neutrophil degranulation), GO:0043542 (endothelial cell migration), GO:0005576 (extracellular region), GO:0005634 (nucleus), GO:0005737 (cytoplasm), GO:0016604 (nuclear body), GO:0031528 (microvillus membrane), GO:0034774 (secretory granule lumen), GO:0070062 (extracellular vesicular exosome), GO:0000287 (magnesium ion binding), GO:0005509 (…				7636.34	94.356	19.479	-7.59027	6.56598	4379.53	1.61495e-23	4.53658e-21	0	0	0.1	0.122163	0.000264232	-0.87831	-0.999453	0.0213116	4.48135e-07		185.263	194.443	185.065	0.726521	1.2549	0.924663			2.98022	3.04927	2.97869		-3.12164	-2.86609	-3.02043
ENSG00000204592	HLA-E	protein_coding	major histocompatibility complex, class I, E	HLA-E belongs to the HLA class I heavy chain paralogues. This class I molecule is a heterodimer consisting of a heavy chain and a light chain (beta-2 microglobulin). The heavy chain is anchored in the membrane. HLA-E binds a restricted subset of peptides derived from the leader peptides of other class I molecules. The heavy chain is approximately 45 kDa and its gene contains 8 exons. Exon one enc…	hsa04144 (Endocytosis), hsa04145 (Phagosome), hsa04218 (Cellular senescence), hsa04514 (Cell adhesion molecules (CAMs)), hsa04612 (Antigen processing and presentation), hsa04650 (Natural killer cell mediated cytotoxicity), hsa04940 (Type I diabetes mellitus), hsa05163 (Human cytomegalovirus infection), hsa05165 (Human papillomavirus infection), hsa05166 (Human T-cell leukemia virus 1 infection), …				7626.53	94.777	52.4308	5.90796	6.69849	4369.96	1.64797e-23	4.53658e-21	0	0	0.1	0.122163	8.24391e-05	0.87831	0.999803	0.0213116	5.81654e-08		3.03818	3.36841	3.7647	207.058	200.322	204.813			-2.72461	-2.63302	-2.53027		2.65025	2.60299	2.63467
ENSG00000164237	CMBL	protein_coding	carboxymethylenebutenolidase homolog	CMBL (EC 3.1.1.45) is a cysteine hydrolase of the dienelactone hydrolase family that is highly expressed in liver cytosol. CMBL preferentially cleaves cyclic esters, and it activates medoxomil-ester prodrugs in which the medoxomil moiety is linked to an oxygen atom (Ishizuka et al., 2010 [PubMed 20177059]).[supplied by OMIM, Apr 2010].	hsa01100 (Metabolic pathways), GO:0006805 (xenobiotic metabolic process), GO:0005829 (cytosol), GO:0070062 (extracellular vesicular exosome), GO:0016787 (hydrolase activity), R-HSA-1430728 (Homo sapiens: Metabolism), R-HSA-211859 (Homo sapiens: Biological oxidations), R-HSA-211945 (Homo sapiens: Phase 1 - Functionalization of compounds)				7595.29	94.1324	21.9196	5.67105	6.51201	4339.54	1.75797e-23	4.68854e-21	0	0	0.1	0.122163	7.60626e-05	0.87831	0.999846	0.0213116	3.54092e-08		3.56656	3.50051	3.43446	177.866	181.762	176.677			-2.50191	-2.51913	-2.53656		2.51208	2.543	2.50251
ENSG00000124762	CDKN1A	protein_coding	cyclin dependent kinase inhibitor 1A	This gene encodes a potent cyclin-dependent kinase inhibitor. The encoded protein binds to and inhibits the activity of cyclin-CDK2 or -CDK4 complexes, and thus functions as a regulator of cell cycle progression at G1. The expression of this gene is tightly controlled by the tumor suppressor protein p53, through which this protein mediates the p53-dependent cell cycle G1 phase arrest in response …	hsa01522 (Endocrine resistance), hsa01524 (Platinum drug resistance), hsa04012 (ErbB signaling pathway), hsa04066 (HIF-1 signaling pathway), hsa04068 (FoxO signaling pathway), hsa04110 (Cell cycle), hsa04115 (p53 signaling pathway), hsa04151 (PI3K-Akt signaling pathway), hsa04218 (Cellular senescence), hsa04630 (JAK-STAT signaling pathway), hsa04921 (Oxytocin signaling pathway), hsa04928 (Parathy…				7552.79	97.0793	52.0097	5.31468	7.48052	4298.31	1.92029e-23	5.03314e-21	0	0	0.1	0.122163	0.000724437	0.87831	0.99851	0.0213116	3.32793e-06		9.57687	7.99173	8.6522	329.84	355.071	359.628			-2.40345	-2.61589	-2.52355		2.43772	2.54344	2.56174
ENSG00000106853	PTGR1	protein_coding	prostaglandin reductase 1	This gene encodes an enzyme that is involved in the inactivation of the chemotactic factor, leukotriene B4. The encoded protein specifically catalyzes the NADP+ dependent conversion of leukotriene B4 to 12-oxo-leukotriene B4. A pseudogene of this gene is found on chromosome 1. Alternative splicing results in multiple transcript variants. [provided by RefSeq, Mar 2009].	GO:0006691 (leukotriene metabolic process), GO:0006693 (prostaglandin metabolic process), GO:0055114 (oxidation-reduction process), GO:0097327 (response to antineoplastic agent), GO:0005737 (cytoplasm), GO:0070062 (extracellular vesicular exosome), GO:0032440 (2-alkenal reductase [NAD(P)] activity), GO:0036132 (13-prostaglandin reductase activity), GO:0047522 (15-oxoprostaglandin 13-oxidase activ…				7466.22	98.9278	35.7805	4.30237	9.068	4214.86	2.30212e-23	5.93167e-21	0	0	0.1	0.122163	0.000690274	0.87831	0.998577	0.0213116	3.03782e-06		54.423	50.262	50.5923	1016.01	979.548	1068.65			-2.05469	-2.16521	-2.15612		2.11863	2.06602	2.19137
ENSG00000134824	FADS2	protein_coding	fatty acid desaturase 2	The protein encoded by this gene is a member of the fatty acid desaturase (FADS) gene family. Desaturase enzymes regulate unsaturation of fatty acids through the introduction of double bonds between defined carbons of the fatty acyl chain. FADS family members are considered fusion products composed of an N-terminal cytochrome b5-like domain and a C-terminal multiple membrane-spanning desaturase p…	hsa00592 (alpha-Linolenic acid metabolism), hsa01040 (Biosynthesis of unsaturated fatty acids), hsa01212 (Fatty acid metabolism), hsa03320 (PPAR signaling pathway), GO:0006636 (unsaturated fatty acid biosynthetic process), GO:0036109 (alpha-linolenic acid metabolic process), GO:0043651 (linoleic acid metabolic process), GO:0055114 (oxidation-reduction process), GO:0005789 (endoplasmic reticulum m…				7424.43	93.8824	57.4107	-6.56944	6.44542	4174.83	2.51457e-23	6.16555e-21	0	0	0.1	0.122163	4.68653e-05	-0.87831	-0.999873	0.0213116	2.40042e-08		170.072	171.921	174.695	2.04747	1.45304	1.91537			2.74215	2.75757	2.7804		-2.6677	-2.89685	-2.71557
ENSG00000166033	HTRA1	protein_coding	HtrA serine peptidase 1	This gene encodes a member of the trypsin family of serine proteases. This protein is a secreted enzyme that is proposed to regulate the availability of insulin-like growth factors (IGFs) by cleaving IGF-binding proteins. It has also been suggested to be a regulator of cell growth. Variations in the promoter region of this gene are the cause of susceptibility to age-related macular degeneration t…	GO:0001558 (regulation of cell growth), GO:0001890 (placenta development), GO:0006508 (proteolysis), GO:0022617 (extracellular matrix disassembly), GO:0030512 (negative regulation of transforming growth factor beta receptor signaling pathway), GO:0030514 (negative regulation of BMP signaling pathway), GO:0050679 (positive regulation of epithelial cell proliferation), GO:0050687 (negative regulati…				7416.78	96.7504	64.0879	10.7831	7.34575	3958.17	4.1164e-23	9.62732e-21	0	0	0.0636026	0.122163	0.00464615	0.933257	0.990771	0.00653338	0.000127359		0.264189	0.198142	0.0660473	290.146	366.233	318.282			-3.5544	-3.59711	-3.68652		3.45715	3.79108	3.5898
ENSG00000160211	G6PD	protein_coding	glucose-6-phosphate dehydrogenase	This gene encodes glucose-6-phosphate dehydrogenase. This protein is a cytosolic enzyme encoded by a housekeeping X-linked gene whose main function is to produce NADPH, a key electron donor in the defense against oxidizing agents and in reductive biosynthetic reactions. G6PD is remarkable for its genetic diversity. Many variants of G6PD, mostly produced from missense mutations, have been describe…	hsa00030 (Pentose phosphate pathway), hsa00480 (Glutathione metabolism), hsa01100 (Metabolic pathways), hsa01200 (Carbon metabolism), hsa05230 (Central carbon metabolism in cancer), GO:0006006 (glucose metabolic process), GO:0006098 (pentose-phosphate shunt), GO:0006629 (lipid metabolic process), GO:0006695 (cholesterol biosynthetic process), GO:0006739 (NADP metabolic process), GO:0006740 (NADPH…				7344.37	97.3227	44.872	4.30256	7.58438	4098.61	2.9818e-23	7.19513e-21	0	0	0.1	0.122163	0.000133277	0.87831	0.999707	0.0213116	1.28783e-07		18.097	18.2291	19.1537	373.234	362.666	359.364			-2.10934	-2.09989	-2.03541		2.1134	2.07218	2.05906
ENSG00000265408	AC009084.1	processed_transcript							7210.8	94.6849	2.89455	6.27784	6.66773	3972.82	3.9782e-23	9.44948e-21	0	0	0.1	0.122163	0.0016277	0.87831	0.996747	0.0213116	1.58534e-05		2.44375	2.5098	2.77399	216.371	190.811	194.311			-2.77467	-2.75339	-2.67126		2.84419	2.66459	2.69055
ENSG00000224814	AC114812.2	antisense							7174.36	94.7441	14.2227	11.0625	6.68882	3741.21	6.93252e-23	1.4692e-20	0	0	0.0636026	0.122163	0.00228996	0.933257	0.995435	0.00653338	3.1213e-05		0.132095	0	0.132095	186.254	215.182	216.503			-3.28695	-3.37922	-3.28695		3.17731	3.38354	3.39229
ENSG00000007933	FMO3	protein_coding	flavin containing monooxygenase 3	Flavin-containing monooxygenases (FMO) are an important class of drug-metabolizing enzymes that catalyze the NADPH-dependent oxygenation of various nitrogen-,sulfur-, and phosphorous-containing xenobiotics such as therapeutic drugs, dietary compounds, pesticides, and other foreign compounds. The human FMO gene family is composed of 5 genes and multiple pseudogenes. FMO members have distinct devel…	hsa00982 (Drug metabolism - cytochrome P450), GO:0006805 (xenobiotic metabolic process), GO:0055114 (oxidation-reduction process), GO:0005789 (endoplasmic reticulum membrane), GO:0016021 (integral component of membrane), GO:0031090 (organelle membrane), GO:0043231 (intracellular membrane-bounded organelle), GO:0004497 (monooxygenase activity), GO:0004499 (N,N-dimethylaniline monooxygenase activit…				7040.56	89.8303	30.1362	9.17273	5.73934	3623.76	9.31014e-23	1.76916e-20	0	0	0.0636026	0.122163	0.000432723	0.933257	0.999131	0.00653338	1.13317e-06		0.264189	0.132095	0.132095	110.101	106.666	102.439			-2.76142	-2.84814	-2.84814		2.86824	2.82335	2.76611
ENSG00000170439	METTL7B	protein_coding	methyltransferase like 7B		GO:0032259 (methylation), GO:0008168 (methyltransferase activity)				7039.6	97.3753	53.6873	4.1085	7.62405	3814.09	5.79998e-23	1.33593e-20	0	0	0.1	0.122163	8.71684e-06	0.87831	0.99993	0.0213116	7.41988e-09		22.0598	20.4747	22.258	371.714	369.799	376.536			-1.96605	-2.06438	-1.95422		1.99119	1.98378	2.00968
ENSG00000171557	FGG	protein_coding	fibrinogen gamma chain	The protein encoded by this gene is the gamma component of fibrinogen, a blood-borne glycoprotein comprised of three pairs of nonidentical polypeptide chains. Following vascular injury, fibrinogen is cleaved by thrombin to form fibrin which is the most abundant component of blood clots. In addition, various cleavage products of fibrinogen and fibrin regulate cell adhesion and spreading, display v…	hsa04610 (Complement and coagulation cascades), hsa04611 (Platelet activation), hsa05150 (Staphylococcus aureus infection), GO:0002224 (toll-like receptor signaling pathway), GO:0002576 (platelet degranulation), GO:0007160 (cell-matrix adhesion), GO:0007596 (blood coagulation), GO:0009306 (protein secretion), GO:0030198 (extracellular matrix organization), GO:0031639 (plasminogen activation), GO:…				7026.65	99.8487	41.1026	4.81862	11.7924	3802.2	5.9698e-23	1.34689e-20	0	0	0.1	0.122163	0.000672001	0.87831	0.998653	0.0213116	2.71942e-06		244.309	237.44	246.555	6741.32	6624.15	7187.54			-2.39403	-2.43484	-2.38094		2.38089	2.3556	2.47332
ENSG00000231925	TAPBP	protein_coding	TAP binding protein	This gene encodes a transmembrane glycoprotein which mediates interaction between newly assembled major histocompatibility complex (MHC) class I molecules and the transporter associated with antigen processing (TAP), which is required for the transport of antigenic peptides across the endoplasmic reticulum membrane. This interaction is essential for optimal peptide loading on the MHC class I mole…	hsa04612 (Antigen processing and presentation), hsa05163 (Human cytomegalovirus infection), hsa05170 (Human immunodeficiency virus 1 infection), GO:0002474 (antigen processing and presentation of peptide antigen via MHC class I), GO:0002479 (antigen processing and presentation of exogenous peptide antigen via MHC class I, TAP-dependent), GO:0006461 (protein complex assembly), GO:0006890 (retrogra…				7022.55	96.2439	61.246	4.84573	7.15379	3798.44	6.02475e-23	1.34689e-20	0	0	0.1	0.122163	0.000301035	0.87831	0.999308	0.0213116	7.17949e-07		8.7843	9.37872	10.5015	267.558	284.268	273.106			-2.38959	-2.31218	-2.17641		2.25401	2.34078	2.2834
ENSG00000196549	MME	protein_coding	membrane metalloendopeptidase	This gene encodes a common acute lymphocytic leukemia antigen that is an important cell surface marker in the diagnosis of human acute lymphocytic leukemia (ALL). This protein is present on leukemic cells of pre-B phenotype, which represent 85% of cases of ALL. This protein is not restricted to leukemic cells, however, and is found on a variety of normal tissues. It is a glycoprotein that is part…	hsa04614 (Renin-angiotensin system), hsa04640 (Hematopoietic cell lineage), hsa04974 (Protein digestion and absorption), hsa05010 (Alzheimer disease), GO:0001822 (kidney development), GO:0002003 (angiotensin maturation), GO:0006508 (proteolysis), GO:0006518 (peptide metabolic process), GO:0019233 (sensory perception of pain), GO:0043312 (neutrophil degranulation), GO:0046449 (creatinine metabolic…				7015.52	90.521	66.9167	11.0809	5.82728	3601.96	9.84424e-23	1.84756e-20	0	0	0.0636026	0.122163	0.000585704	0.933257	0.998829	0.00653338	2.05713e-06		0	0.0660473	0.0660473	108.053	114.328	117.366			-2.93952	-2.89265	-2.89265		2.84254	2.92254	2.95973
ENSG00000005884	ITGA3	protein_coding	integrin subunit alpha 3	The protein encoded by this gene belongs to the family of integrins. Integrins are heterodimeric integral membrane proteins composed of an alpha chain and a beta chain, and function as cell surface adhesion molecules. This gene encodes alpha 3 subunit, which undergoes post-translational cleavage in the extracellular domain to yield disulfide-linked light and heavy chains that join with beta 1 sub…	hsa04151 (PI3K-Akt signaling pathway), hsa04510 (Focal adhesion), hsa04512 (ECM-receptor interaction), hsa04640 (Hematopoietic cell lineage), hsa04810 (Regulation of actin cytoskeleton), hsa05165 (Human papillomavirus infection), hsa05200 (Pathways in cancer), hsa05222 (Small cell lung cancer), hsa05410 (Hypertrophic cardiomyopathy (HCM)), hsa05412 (Arrhythmogenic right ventricular cardiomyopathy…				7004.25	94.9151	64.4826	8.76075	6.74424	3781.66	6.27639e-23	1.38281e-20	0	0	0.1	0.122163	0.00238492	0.87831	0.995242	0.0213116	3.39105e-05		0.528379	0.264189	0.660473	206.926	234.138	199.925			-3.19127	-3.35049	-3.1178		3.17737	3.354	3.12819
ENSG00000183747	ACSM2A	protein_coding	acyl-CoA synthetase medium chain family member 2A		hsa00650 (Butanoate metabolism), hsa01100 (Metabolic pathways), GO:0006633 (fatty acid biosynthetic process), GO:0036112 (medium-chain fatty-acyl-CoA metabolic process), GO:0042593 (glucose homeostasis), GO:0070328 (triglyceride homeostasis), GO:0005739 (mitochondrion), GO:0005759 (mitochondrial matrix), GO:0003996 (acyl-CoA ligase activity), GO:0004321 (fatty-acyl-CoA synthase activity), GO:0005…				6985.64	94.3757	60.7723	9.56674	6.573	3576.02	1.05242e-22	1.87885e-20	0	0	0.0636026	0.122163	0.00368344	0.933257	0.992673	0.00653338	8.03392e-05		0.198142	0.198142	0.330237	207.851	168.355	193.519			-3.23535	-3.23535	-3.15116		3.34158	3.04076	3.23952
ENSG00000160868	CYP3A4	protein_coding	cytochrome P450 family 3 subfamily A member 4	This gene encodes a member of the cytochrome P450 superfamily of enzymes. The cytochrome P450 proteins are monooxygenases that catalyze many reactions involved in drug metabolism and synthesis of cholesterol, steroids and other lipids. This protein localizes to the endoplasmic reticulum and its expression is induced by glucocorticoids and some pharmacological agents. This enzyme is involved in th…	hsa00140 (Steroid hormone biosynthesis), hsa00591 (Linoleic acid metabolism), hsa00830 (Retinol metabolism), hsa00980 (Metabolism of xenobiotics by cytochrome P450), hsa00982 (Drug metabolism - cytochrome P450), hsa00983 (Drug metabolism - other enzymes), hsa01100 (Metabolic pathways), hsa04976 (Bile secretion), hsa05204 (Chemical carcinogenesis), GO:0002933 (lipid hydroxylation), GO:0006629 (lip…				6981.22	99.0133	53.2202	13.5627	9.18708	3572.19	1.0629e-22	1.87885e-20	0	0	0.0636026	0.122163	0.0121812	0.933257	0.976072	0.00653338	0.000851967		0	0.132095	0.132095	1423.39	1011.12	1061.78			-4.61687	-4.5246	-4.5246		4.86026	4.36771	4.43811
ENSG00000120129	DUSP1	protein_coding	dual specificity phosphatase 1	The expression of DUSP1 gene is induced in human skin fibroblasts by oxidative/heat stress and growth factors. It specifies a protein with structural features similar to members of the non-receptor-type protein-tyrosine phosphatase family, and which has significant amino-acid sequence similarity to a Tyr/Ser-protein phosphatase encoded by the late gene H1 of vaccinia virus. The bacterially expres…	hsa04010 (MAPK signaling pathway), hsa04726 (Serotonergic synapse), hsa05418 (Fluid shear stress and atherosclerosis), GO:0000188 (inactivation of MAPK activity), GO:0001706 (endoderm formation), GO:0006979 (response to oxidative stress), GO:0009416 (response to light stimulus), GO:0032355 (response to estradiol), GO:0032526 (response to retinoic acid), GO:0032870 (cellular response to hormone st…				6964.65	94.7902	75.1398	5.02374	6.70017	3745.49	6.8597e-23	1.4692e-20	0	0	0.1	0.122163	2.33894e-06	0.87831	0.99995	0.0213116	3.74248e-09		6.67078	6.34055	5.54798	201.378	203.162	199.991			-2.2337	-2.28972	-2.43377		2.31816	2.33075	2.30829
ENSG00000126709	IFI6	protein_coding	interferon alpha inducible protein 6	This gene was first identified as one of the many genes induced by interferon. The encoded protein may play a critical role in the regulation of apoptosis. A minisatellite that consists of 26 repeats of a 12 nucleotide repeating element resembling the mammalian splice donor consensus sequence begins near the end of the second exon. Alternatively spliced transcript variants that encode different i…	GO:0001836 (release of cytochrome c from mitochondria), GO:0006955 (immune response), GO:0043154 (negative regulation of cysteine-type endopeptidase activity involved in apoptotic process), GO:0051902 (negative regulation of mitochondrial depolarization), GO:0060337 (type I interferon signaling pathway), GO:2001240 (negative regulation of extrinsic apoptotic signaling pathway in absence of ligand…				6958.3	91.7379	20.7947	6.61883	6.02265	3739.7	6.95847e-23	1.4692e-20	0	0	0.1	0.122163	0.000636502	0.87831	0.998723	0.0213116	2.44445e-06		1.32095	1.38699	1.18885	123.905	134.671	126.811			-2.64249	-2.61408	-2.70105		2.60211	2.72048	2.63503
ENSG00000147257	GPC3	protein_coding	glypican 3	Cell surface heparan sulfate proteoglycans are composed of a membrane-associated protein core substituted with a variable number of heparan sulfate chains. Members of the glypican-related integral membrane proteoglycan family (GRIPS) contain a core protein anchored to the cytoplasmic membrane via a glycosyl phosphatidylinositol linkage. These proteins may play a role in the control of cell divisi…	hsa05205 (Proteoglycans in cancer), GO:0001523 (retinoid metabolic process), GO:0001658 (branching involved in ureteric bud morphogenesis), GO:0006024 (glycosaminoglycan biosynthetic process), GO:0006027 (glycosaminoglycan catabolic process), GO:0009653 (anatomical structure morphogenesis), GO:0009948 (anterior/posterior axis specification), GO:0010171 (body morphogenesis), GO:0010466 (negative r…				6951.24	97.303	70.0612	-10.0522	7.58256	3687.71	7.92002e-23	1.60534e-20	0	0	0.0765225	0.122163	0.00165519	-0.891133	-0.996693	0.017133	1.63911e-05		413.919	367.421	366.893	0.726521	0.264189	0.0660473			3.79528	3.62425	3.62218		-3.45782	-3.72588	-3.858
ENSG00000171560	FGA	protein_coding	fibrinogen alpha chain	The protein encoded by this gene is the alpha component of fibrinogen, a blood-borne glycoprotein comprised of three pairs of nonidentical polypeptide chains. Following vascular injury, fibrinogen is cleaved by thrombin to form fibrin which is the most abundant component of blood clots. In addition, various cleavage products of fibrinogen and fibrin regulate cell adhesion and spreading, display v…	hsa04610 (Complement and coagulation cascades), hsa04611 (Platelet activation), GO:0002224 (toll-like receptor signaling pathway), GO:0002250 (adaptive immune response), GO:0002576 (platelet degranulation), GO:0006461 (protein complex assembly), GO:0007160 (cell-matrix adhesion), GO:0007596 (blood coagulation), GO:0030198 (extracellular matrix organization), GO:0031639 (plasminogen activation), G…				6951.06	99.875	82.1985	5.39856	11.9619	3733.11	7.07291e-23	1.47291e-20	0	0	0.1	0.122163	0.00185662	0.87831	0.996291	0.0213116	2.06116e-05		183.81	177.866	192.594	7512.42	7420.09	8448.71			-2.69743	-2.74434	-2.63079		2.64033	2.62249	2.80974
ENSG00000143845	ETNK2	protein_coding	ethanolamine kinase 2	The protein encoded by this gene is a member of choline/ethanolamine kinase family which catalyzes the first step of phosphatidylethanolamine (PtdEtn) biosynthesis via the cytidine diphosphate (CDP) ethanolamine pathway. Alternative splicing results in multiple transcript variants. [provided by RefSeq, Jul 2014].	hsa00564 (Glycerophospholipid metabolism), hsa01100 (Metabolic pathways), GO:0001701 (in utero embryonic development), GO:0001890 (placenta development), GO:0006646 (phosphatidylethanolamine biosynthetic process), GO:0008150 (biological_process), GO:0009791 (post-embryonic development), GO:0016310 (phosphorylation), GO:0035264 (multicellular organism growth), GO:0005575 (cellular_component), GO:0…				6926.29	98.1976	28.36	5.5715	8.11748	3710.59	7.47984e-23	1.5366e-20	0	0	0.1	0.122163	0.00427238	0.87831	0.991507	0.0213116	0.000107885		11.6904	11.5583	11.0299	604.333	483.401	543.504			-2.64131	-2.6553	-2.71264		2.82757	2.50663	2.67505
ENSG00000117632	STMN1	protein_coding	stathmin 1	This gene belongs to the stathmin family of genes. It encodes a ubiquitous cytosolic phosphoprotein proposed to function as an intracellular relay integrating regulatory signals of the cellular environment. The encoded protein is involved in the regulation of the microtubule filament system by destabilizing microtubules. It prevents assembly and promotes disassembly of microtubules. Multiple tran…	hsa04010 (MAPK signaling pathway), hsa05206 (MicroRNAs in cancer), GO:0000281 (mitotic cytokinesis), GO:0007019 (microtubule depolymerization), GO:0007052 (mitotic spindle organization), GO:0007165 (signal transduction), GO:0007409 (axonogenesis), GO:0007420 (brain development), GO:0009615 (response to virus), GO:0031110 (regulation of microtubule polymerization or depolymerization), GO:0031115 (…				6880.32	98.7896	48.4705	-4.61639	8.87592	3668.96	8.30219e-23	1.66066e-20	0	0	0.1	0.122163	0.00062586	-0.87831	-0.998608	0.0213116	2.90513e-06		947.515	886.289	873.872	37.1186	32.8916	40.3549			2.34445	2.24829	2.22798		-2.25681	-2.42179	-2.14214
ENSG00000174669	SLC29A2	protein_coding	solute carrier family 29 member 2	The uptake of nucleosides by transporters, such as SLC29A2, is essential for nucleotide synthesis by salvage pathways in cells that lack de novo biosynthetic pathways. Nucleoside transport also plays a key role in the regulation of many physiologic processes through its effect on adenosine concentration at the cell surface (Griffiths et al., 1997 [PubMed 9396714]).[supplied by OMIM, Nov 2008].	GO:0006139 (nucleobase-containing compound metabolic process), GO:0008283 (cell proliferation), GO:0015858 (nucleoside transport), GO:1901642 (nucleoside transmembrane transport), GO:0005730 (nucleolus), GO:0005886 (plasma membrane), GO:0005887 (integral component of plasma membrane), GO:0016323 (basolateral plasma membrane), GO:0031965 (nuclear membrane), GO:0005337 (nucleoside transmembrane tra…				6872.74	91.2512	83.1853	-6.9207	5.93399	3662.11	8.44681e-23	1.66764e-20	0	0	0.1	0.122163	0.000530727	-0.87831	-0.998929	0.0213116	1.71866e-06		117.168	119.48	126.415	1.1228	0.99071	0.858616			2.63606	2.66378	2.74388		-2.61795	-2.6803	-2.74547
ENSG00000196372	ASB13	protein_coding	ankyrin repeat and SOCS box containing 13	The protein encoded by this gene is a member of the ankyrin repeat and SOCS box-containing (ASB) family of proteins. They contain ankyrin repeat sequence and a SOCS box domain. The SOCS box serves to couple suppressor of cytokine signalling (SOCS) proteins and their binding partners with the elongin B and C complex, possibly targeting them for degradation. Multiple alternatively spliced transcrip…	GO:0016567 (protein ubiquitination), GO:0035556 (intracellular signal transduction), GO:0005622 (intracellular), GO:0005515 (protein binding), R-HSA-1280218 (Homo sapiens: Adaptive Immune System), R-HSA-168256 (Homo sapiens: Immune System), R-HSA-983168 (Homo sapiens: Antigen processing: Ubiquitination & Proteasome degradation), R-HSA-983169 (Homo sapiens: Class I MHC mediated antigen processing …				6864.92	94.1981	70.1335	4.95681	6.53463	3655.05	8.59875e-23	1.67587e-20	0	0	0.1	0.122163	0.00024693	0.87831	0.999475	0.0213116	4.13897e-07		6.1424	5.54798	5.61402	173.771	182.026	182.357			-2.20419	-2.31356	-2.30099		2.2279	2.29412	2.29671
ENSG00000115107	STEAP3	protein_coding	STEAP3 metalloreductase		hsa04115 (p53 signaling pathway), hsa04216 (Ferroptosis), GO:0006915 (apoptotic process), GO:0007049 (cell cycle), GO:0009306 (protein secretion), GO:0015677 (copper ion import), GO:0033572 (transferrin transport), GO:0042981 (regulation of apoptotic process), GO:0055072 (iron ion homeostasis), GO:0055114 (oxidation-reduction process), GO:0097461 (ferric iron import into cell), GO:0005737 (cytopl…				6836.72	96.1847	90.5598	4.69561	7.14214	3629.66	9.17127e-23	1.76483e-20	0	0	0.1	0.122163	0.000232052	0.87831	0.99942	0.0213116	5.05048e-07		10.2373	9.64291	11.5583	273.7	278.257	263.331			-2.25427	-2.32611	-2.10638		2.23947	2.26312	2.18416
ENSG00000147065	MSN	protein_coding	moesin	Moesin (for membrane-organizing extension spike protein) is a member of the ERM family which includes ezrin and radixin. ERM proteins appear to function as cross-linkers between plasma membranes and actin-based cytoskeletons. Moesin is localized to filopodia and other membranous protrusions that are important for cell-cell recognition and signaling and for cell movement. [provided by RefSeq, Jul …	hsa04530 (Tight junction), hsa04670 (Leukocyte transendothelial migration), hsa04810 (Regulation of actin cytoskeleton), hsa05162 (Measles), hsa05205 (Proteoglycans in cancer), GO:0001771 (immunological synapse formation), GO:0006928 (cellular component movement), GO:0007010 (cytoskeleton organization), GO:0007159 (leukocyte cell-cell adhesion), GO:0008360 (regulation of cell shape), GO:0008361 (…				6818.8	89.7316	45.6812	11.7686	5.7265	3432.69	1.53596e-22	2.538e-20	0	0	0.0636026	0.122163	0.000301512	0.933257	0.999396	0.00653338	5.4699e-07		0.0660473	0	0	102.902	109.11	104.817			-2.83556	-2.88244	-2.88244		2.83046	2.91341	2.85656
ENSG00000008517	IL32	protein_coding	interleukin 32	This gene encodes a member of the cytokine family. The protein contains a tyrosine sulfation site, 3 potential N-myristoylation sites, multiple putative phosphorylation sites, and an RGD cell-attachment sequence. Expression of this protein is increased after the activation of T-cells by mitogens or the activation of NK cells by IL-2. This protein induces the production of TNFalpha from macrophage…	hsa04060 (Cytokine-cytokine receptor interaction), GO:0006952 (defense response), GO:0006955 (immune response), GO:0007155 (cell adhesion), GO:0005615 (extracellular space), GO:0005829 (cytosol), GO:0016020 (membrane), GO:0005125 (cytokine activity), GO:0005515 (protein binding), R-HSA-1280215 (Homo sapiens: Cytokine Signaling in Immune system), R-HSA-168256 (Homo sapiens: Immune System), R-HSA-4…				6791.95	94.5007	21.3868	6.81757	6.61913	3589.5	1.01646e-22	1.87885e-20	0	0	0.1	0.122163	0.00287885	0.87831	0.994264	0.0213116	4.92547e-05		1.58514	1.84933	1.71723	195.104	176.412	212.342			-2.91239	-2.80981	-2.86019		2.86839	2.72465	2.98935
ENSG00000178209	PLEC	protein_coding	plectin	Plectin is a prominent member of an important family of structurally and in part functionally related proteins, termed plakins or cytolinkers, that are capable of interlinking different elements of the cytoskeleton. Plakins, with their multi-domain structure and enormous size, not only play crucial roles in maintaining cell and tissue integrity and orchestrating dynamic changes in cytoarchitectur…	GO:0031581 (hemidesmosome assembly), GO:0005829 (cytosol), GO:0005886 (plasma membrane), GO:0005903 (brush border), GO:0005925 (focal adhesion), GO:0016528 (sarcoplasm), GO:0030056 (hemidesmosome), GO:0031012 (extracellular matrix), GO:0042383 (sarcolemma), GO:0043034 (costamere), GO:0045111 (intermediate filament cytoskeleton), GO:0070062 (extracellular vesicular exosome), GO:0003723 (RNA bindin…				6787.15	97.1977	99.8355	3.94757	7.53856	3585.2	1.02778e-22	1.87885e-20	0	0	0.1	0.122163	4.38512e-06	0.87831	0.99994	0.0213116	5.32136e-09		22.7203	21.5975	23.5129	348.136	352.231	346.55			-1.91019	-1.97725	-1.86466		1.91396	1.93073	1.90741
ENSG00000104760	FGL1	protein_coding	fibrinogen like 1	Fibrinogen-like 1 is a member of the fibrinogen family. This protein is homologous to the carboxy terminus of the fibrinogen beta- and gamma- subunits which contains the four conserved cysteines of fibrinogens and fibrinogen related proteins. However, this protein lacks the platelet-binding site, cross-linking region and a thrombin-sensitive site which are necessary for fibrin clot formation. Thi…	GO:0005577 (fibrinogen complex), GO:0070062 (extracellular vesicular exosome)				6776.25	96.9609	37.3923	5.6458	7.4292	3575.46	1.05394e-22	1.87885e-20	0	0	0.1	0.122163	0.00318786	0.87831	0.993642	0.0213116	6.04985e-05		6.60473	6.34055	7.26521	360.024	300.449	352.627			-2.65949	-2.70448	-2.5528		2.73532	2.47593	2.70553
ENSG00000143819	EPHX1	protein_coding	epoxide hydrolase 1	Epoxide hydrolase is a critical biotransformation enzyme that converts epoxides from the degradation of aromatic compounds to trans-dihydrodiols which can be conjugated and excreted from the body. Epoxide hydrolase functions in both the activation and detoxification of epoxides. Mutations in this gene cause preeclampsia, epoxide hydrolase deficiency or increased epoxide hydrolase activity. Altern…	hsa00980 (Metabolism of xenobiotics by cytochrome P450), hsa04976 (Bile secretion), hsa05204 (Chemical carcinogenesis), GO:0006805 (xenobiotic metabolic process), GO:0009636 (response to toxic substance), GO:0014070 (response to organic cyclic compound), GO:0019439 (aromatic compound catabolic process), GO:0005789 (endoplasmic reticulum membrane), GO:0016021 (integral component of membrane), GO:0…				6746.21	98.737	40.5894	4.72764	8.79224	3548.67	1.12983e-22	1.97421e-20	0	0	0.1	0.122163	2.26683e-06	0.87831	0.999897	0.0213116	1.60252e-08		28.1362	32.1651	36.3921	858.021	843.491	860.993			-2.50252	-2.3215	-2.15321		2.33228	2.3077	2.33726
ENSG00000185201	IFITM2	protein_coding	interferon induced transmembrane protein 2		GO:0006955 (immune response), GO:0009615 (response to virus), GO:0034341 (response to interferon-gamma), GO:0035455 (response to interferon-alpha), GO:0035456 (response to interferon-beta), GO:0045071 (negative regulation of viral genome replication), GO:0046597 (negative regulation of viral entry into host cell), GO:0051607 (defense response to virus), GO:0060337 (type I interferon signaling pat…				6717.63	93.6193	12.8215	11.1335	6.3859	3347.02	1.94004e-22	3.10447e-20	0	0	0.0636026	0.122163	0.000471137	0.933257	0.999054	0.00653338	1.34074e-06		0.198142	0	0	161.882	173.969	164.92			-3.08621	-3.2225	-3.2225		3.13402	3.23668	3.16052
ENSG00000132821	VSTM2L	protein_coding	V-set and transmembrane domain containing 2 like		GO:0043524 (negative regulation of neuron apoptotic process), GO:0005576 (extracellular region), GO:0005737 (cytoplasm), GO:0005515 (protein binding)				6701.45	90.0276	38.2541	10.5108	5.76468	3333.41	2.01447e-22	3.15711e-20	0	0	0.0636026	0.122163	0.00217329	0.933257	0.995668	0.00653338	2.81148e-05		0.0660473	0.0660473	0.0660473	100.194	117.63	107.393			-2.86839	-2.86839	-2.86839		2.7599	2.98717	2.85811
ENSG00000142871	CYR61	protein_coding	cysteine rich angiogenic inducer 61	The secreted protein encoded by this gene is growth factor-inducible and promotes the adhesion of endothelial cells. The encoded protein interacts with several integrins and with heparan sulfate proteoglycan. This protein also plays a role in cell proliferation, differentiation, angiogenesis, apoptosis, and extracellular matrix formation. [provided by RefSeq, Sep 2011]. Publication Note: This Ref…	GO:0001558 (regulation of cell growth), GO:0001649 (osteoblast differentiation), GO:0001934 (positive regulation of protein phosphorylation), GO:0002041 (intussusceptive angiogenesis), GO:0003181 (atrioventricular valve morphogenesis), GO:0003278 (apoptotic process involved in heart morphogenesis), GO:0003281 (ventricular septum development), GO:0006935 (chemotaxis), GO:0008283 (cell proliferatio…				6681.78	93.7311	52.911	5.13203	6.40664	3491.5	1.31281e-22	2.25028e-20	0	0	0.1	0.122163	0.00082869	0.87831	0.998339	0.0213116	4.13387e-06		4.82146	4.55727	4.68936	158.382	173.705	162.08			-2.29087	-2.34785	-2.31908		2.26442	2.39606	2.29731
ENSG00000174547	MRPL11	protein_coding	mitochondrial ribosomal protein L11	This nuclear gene encodes a 39S subunit component of the mitochondial ribosome. Alternative splicing results in multiple transcript variants. Pseudogenes for this gene are found on chromosomes 5 and 12. [provided by RefSeq, May 2014].	hsa03010 (Ribosome), GO:0000027 (ribosomal large subunit assembly), GO:0006412 (translation), GO:0070125 (mitochondrial translational elongation), GO:0070126 (mitochondrial translational termination), GO:0005739 (mitochondrion), GO:0005743 (mitochondrial inner membrane), GO:0005761 (mitochondrial ribosome), GO:0005762 (mitochondrial large ribosomal subunit), GO:0003723 (RNA binding), GO:0003735 (…				6680.29	98.1581	44.7339	-3.89723	8.09488	3490.18	1.31742e-22	2.25028e-20	0	0	0.1	0.122163	0.000432845	-0.87831	-0.999034	0.0213116	1.3979e-06		503.479	533.002	500.044	34.2125	32.7595	36.1279			1.88699	1.96888	1.87715		-1.9161	-1.97518	-1.84174
ENSG00000173210	ABLIM3	protein_coding	actin binding LIM protein family member 3	The LIM domain is a double zinc finger structure that promotes protein-protein interactions. LIM domain proteins, such as ABLIM3, play roles in embryonic development, cell lineage determination, and cancer (Krupp et al., 2006 [PubMed 16328021]).[supplied by OMIM, Mar 2008].	hsa04360 (Axon guidance), GO:0006351 (transcription, DNA-templated), GO:0030032 (lamellipodium assembly), GO:0030036 (actin cytoskeleton organization), GO:0045944 (positive regulation of transcription from RNA polymerase II promoter), GO:0060271 (cilium morphogenesis), GO:1903955 (NA), GO:0001725 (stress fiber), GO:0005737 (cytoplasm), GO:0030027 (lamellipodium), GO:0003779 (actin binding), GO:00…				6678.05	89.133	83.0866	8.12972	5.66648	3313.77	2.12753e-22	3.26695e-20	0	0	0.0636026	0.122163	0.000786308	0.933257	0.998421	0.00653338	3.73574e-06		0.330237	0.264189	0.462331	95.6366	101.977	105.279			-2.73856	-2.78004	-2.65901		2.65032	2.74109	2.7862
ENSG00000181019	NQO1	protein_coding	NAD(P)H quinone dehydrogenase 1	This gene is a member of the NAD(P)H dehydrogenase (quinone) family and encodes a cytoplasmic 2-electron reductase. This FAD-binding protein forms homodimers and reduces quinones to hydroquinones. This protein_s enzymatic activity prevents the one electron reduction of quinones that results in the production of radical species. Mutations in this gene have been associated with tardive dyskinesia (…	hsa00130 (Ubiquinone and other terpenoid-quinone biosynthesis), hsa05200 (Pathways in cancer), hsa05225 (Hepatocellular carcinoma), hsa05418 (Fluid shear stress and atherosclerosis), GO:0006521 (regulation of cellular amino acid metabolic process), GO:0006805 (xenobiotic metabolic process), GO:0006809 (nitric oxide biosynthetic process), GO:0007271 (synaptic transmission, cholinergic), GO:0007568…				6628.93	90.6065	51.6348	-6.99199	5.83648	3444.91	1.48637e-22	2.51065e-20	0	0	0.1	0.122163	0.000173669	-0.87831	-0.999623	0.0213116	2.13624e-07		112.743	115.979	110.695	1.05676	0.924663	0.660473			2.65678	2.69691	2.6308		-2.57348	-2.63721	-2.7738
ENSG00000205403	CFI	protein_coding	complement factor I	This gene encodes a serine proteinase that is essential for regulating the complement cascade. The encoded preproprotein is cleaved to produce both heavy and light chains, which are linked by disulfide bonds to form a heterodimeric glycoprotein. This heterodimer can cleave and inactivate the complement components C4b and C3b, and it prevents the assembly of the C3 and C5 convertase enzymes. Defec…	hsa04610 (Complement and coagulation cascades), hsa05150 (Staphylococcus aureus infection), GO:0006508 (proteolysis), GO:0006898 (receptor-mediated endocytosis), GO:0006958 (complement activation, classical pathway), GO:0030449 (regulation of complement activation), GO:0045087 (innate immune response), GO:0005576 (extracellular region), GO:0005615 (extracellular space), GO:0016020 (membrane), GO:…				6622.55	96.7636	62.0749	4.42335	7.35198	3439.3	1.50891e-22	2.5207e-20	0	0	0.1	0.122163	0.000476881	0.87831	0.998919	0.0213116	1.75194e-06		15.2569	13.1434	15.1909	300.185	311.611	324.028			-2.05994	-2.24843	-2.06547		2.07024	2.12379	2.17981
ENSG00000145192	AHSG	protein_coding	alpha 2-HS glycoprotein	Alpha2-HS glycoprotein (AHSG), a glycoprotein present in the serum, is synthesized by hepatocytes. The AHSG molecule consists of two polypeptide chains, which are both cleaved from a proprotein encoded from a single mRNA. It is involved in several functions, such as endocytosis, brain development and the formation of bone tissue. The protein is commonly present in the cortical plate of the immatu…	GO:0001501 (skeletal system development), GO:0001503 (ossification), GO:0002576 (platelet degranulation), GO:0006907 (pinocytosis), GO:0006953 (acute-phase response), GO:0010951 (negative regulation of endopeptidase activity), GO:0030500 (regulation of bone mineralization), GO:0030502 (negative regulation of bone mineralization), GO:0042326 (negative regulation of phosphorylation), GO:0043312 (ne…				6590.52	96.5334	57.2791	-6.90165	7.27214	3411.21	1.62769e-22	2.66066e-20	0	0	0.1	0.122163	0.000299289	-0.87831	-0.999322	0.0213116	6.90327e-07		304.676	297.609	316.697	3.56656	2.3777	1.71723			3.04312	3.00948	3.09858		-2.74067	-3.08728	-3.32323
ENSG00000188257	PLA2G2A	protein_coding	phospholipase A2 group IIA	The protein encoded by this gene is a member of the phospholipase A2 family (PLA2). PLA2s constitute a diverse family of enzymes with respect to sequence, function, localization, and divalent cation requirements. This gene product belongs to group II, which contains secreted form of PLA2, an extracellular enzyme that has a low molecular mass and requires calcium ions for catalysis. It catalyzes t…	hsa00564 (Glycerophospholipid metabolism), hsa00565 (Ether lipid metabolism), hsa00590 (Arachidonic acid metabolism), hsa00591 (Linoleic acid metabolism), hsa00592 (alpha-Linolenic acid metabolism), hsa01100 (Metabolic pathways), hsa04014 (Ras signaling pathway), hsa04270 (Vascular smooth muscle contraction), hsa04972 (Pancreatic secretion), hsa04975 (Fat digestion and absorption), GO:0006644 (ph…				6581.96	87.528	24.3076	10.7173	5.46479	3233.63	2.6675e-22	3.99668e-20	0	0	0.0636026	0.122163	8.96718e-05	0.933257	0.999819	0.00653338	4.93087e-08		0.0660473	0	0.0660473	87.2485	87.1165	89.6923			-2.71477	-2.76164	-2.71477		2.71811	2.71598	2.75709
ENSG00000189064	GAGE2A	protein_coding	G antigen 2A		GO:0008150 (biological_process), GO:0005575 (cellular_component), GO:0003674 (molecular_function), GO:0006968 (cellular defense response), GO:0005515 (protein binding)				6556.75	90.1263	8.53233	13.693	5.77603	3467.83	1.08352e-20	9.00088e-19	0	0	0.0636026	0.122163	0.000888109	0.933257	0.998226	0.00653338	4.71705e-06		0	0	0	106.931	105.279	115.781			-2.89874	-2.89874	-2.89874		2.86852	2.84649	2.98122
ENSG00000164733	CTSB	protein_coding	cathepsin B	The protein encoded by this gene is a lysosomal cysteine proteinase composed of a dimer of disulfide-linked heavy and light chains, both produced from a single protein precursor. It is also known as amyloid precursor protein secretase and is involved in the proteolytic processing of amyloid precursor protein (APP). Incomplete proteolytic processing of APP has been suggested to be a causative fact…	hsa04140 (Autophagy - animal), hsa04142 (Lysosome), hsa04210 (Apoptosis), hsa04612 (Antigen processing and presentation), hsa04621 (NOD-like receptor signaling pathway), hsa04924 (Renin secretion), GO:0002224 (toll-like receptor signaling pathway), GO:0006508 (proteolysis), GO:0030574 (collagen catabolic process), GO:0030855 (epithelial cell differentiation), GO:0042981 (regulation of apoptotic p…				6541.74	98.6712	29.2283	3.50091	8.682	3368.63	1.82802e-22	2.95633e-20	0	0	0.1	0.122163	0.000371362	0.87831	0.999222	0.0213116	9.0669e-07		67.1702	65.0566	67.6985	738.608	781.472	743.495			-1.71972	-1.76449	-1.70874		1.70077	1.78194	1.71025
ENSG00000117399	CDC20	protein_coding	cell division cycle 20	CDC20 appears to act as a regulatory protein interacting with several other proteins at multiple points in the cell cycle. It is required for two microtubule-dependent processes, nuclear movement prior to anaphase and chromosome separation. [provided by RefSeq, Jul 2008]. Publication Note: This RefSeq record includes a subset of the publications that are available for this gene. Please see the Ge…	hsa04110 (Cell cycle), hsa04114 (Oocyte meiosis), hsa04120 (Ubiquitin mediated proteolysis), hsa05166 (Human T-cell leukemia virus 1 infection), hsa05203 (Viral carcinogenesis), GO:0007049 (cell cycle), GO:0007062 (sister chromatid cohesion), GO:0007064 (mitotic sister chromatid cohesion), GO:0008284 (positive regulation of cell proliferation), GO:0016579 (protein deubiquitination), GO:0031145 (a…				6507.62	94.5336	38.7277	-4.84185	6.62798	3338.99	1.98358e-22	3.14109e-20	0	0	0.1	0.122163	0.000393925	-0.87831	-0.999119	0.0213116	1.16341e-06		183.215	195.236	194.245	7.13311	5.94426	6.86892			2.18254	2.27326	2.26599		-2.15942	-2.36061	-2.20176
ENSG00000243696	AC006254.1	protein_coding							6491.93	97.1056	92.8492	10.7753	7.50057	3159.31	3.30665e-22	4.83343e-20	0	0	0.0636026	0.122163	0.00687006	0.933257	0.986398	0.00653338	0.000276245		0.0660473	0.132095	0.396284	417.816	314.65	352.693			-3.76825	-3.72285	-3.55432		3.89849	3.49162	3.65531
ENSG00000277599	RF01957	misc_RNA							6481.43	97.4477	1.74331	5.20478	7.67078	3316.32	2.11248e-22	3.26695e-20	0	0	0.1	0.122163	0.00370844	0.87831	0.992606	0.0213116	8.18146e-05		10.6336	10.1052	11.4922	386.905	441.328	361.345			-2.49272	-2.55436	-2.39786		2.45136	2.64031	2.35328
ENSG00000158716	DUSP23	protein_coding	dual specificity phosphatase 23		GO:0016311 (dephosphorylation), GO:0035335 (peptidyl-tyrosine dephosphorylation), GO:0005634 (nucleus), GO:0005654 (nucleoplasm), GO:0005737 (cytoplasm), GO:0005829 (cytosol), GO:0070062 (extracellular vesicular exosome), GO:0004722 (protein serine/threonine phosphatase activity), GO:0004725 (protein tyrosine phosphatase activity), GO:0005515 (protein binding), GO:0008138 (protein tyrosine/serine…				6437.41	92.968	16.4463	11.486	6.23151	3114.68	3.77108e-22	5.26458e-20	0	0	0.0636026	0.122163	0.00381805	0.933257	0.992407	0.00653338	8.62629e-05		0.0660473	0.0660473	0	167.034	147.814	135.067			-3.08991	-3.08991	-3.13678		3.26439	3.09025	2.96196
ENSG00000120885	CLU	protein_coding	clusterin	The protein encoded by this gene is a secreted chaperone that can under some stress conditions also be found in the cell cytosol. It has been suggested to be involved in several basic biological events such as cell death, tumor progression, and neurodegenerative disorders. Alternate splicing results in both coding and non-coding variants.[provided by RefSeq, May 2011].	hsa04610 (Complement and coagulation cascades), GO:0000902 (cell morphogenesis), GO:0001774 (microglial cell activation), GO:0001836 (release of cytochrome c from mitochondria), GO:0002576 (platelet degranulation), GO:0006629 (lipid metabolic process), GO:0006956 (complement activation), GO:0006958 (complement activation, classical pathway), GO:0009615 (response to virus), GO:0017038 (protein imp…				6428.34	99.7369	36.4187	3.91137	10.6012	3270.56	2.40184e-22	3.65128e-20	0	0	0.1	0.122163	0.000291082	0.87831	0.9992	0.0213116	9.58805e-07		177.271	198.142	205.341	2970.35	2805.49	2962.88			-2.07283	-1.91395	-1.86296		1.97856	1.89624	1.97493
ENSG00000143416	SELENBP1	protein_coding	selenium binding protein 1	This gene encodes a member of the selenium-binding protein family. Selenium is an essential nutrient that exhibits potent anticarcinogenic properties, and deficiency of selenium may cause certain neurologic diseases. The effects of selenium in preventing cancer and neurologic diseases may be mediated by selenium-binding proteins, and decreased expression of this gene may be associated with severa…	GO:0015031 (protein transport), GO:0001650 (fibrillar center), GO:0005615 (extracellular space), GO:0005730 (nucleolus), GO:0005829 (cytosol), GO:0016020 (membrane), GO:0070062 (extracellular vesicular exosome), GO:0005515 (protein binding), GO:0008430 (selenium binding)				6383.1	98.2371	51.4835	5.00158	8.15111	3231.78	2.68163e-22	3.99668e-20	0	0	0.1	0.122163	0.00432001	0.87831	0.991407	0.0213116	0.000110447		16.71	16.9081	17.9649	599.644	482.608	570.979			-2.4579	-2.44271	-2.36425		2.54913	2.23703	2.4787
ENSG00000183087	GAS6	protein_coding	growth arrest specific 6	This gene encodes a gamma-carboxyglutamic acid (Gla)-containing protein thought to be involved in the stimulation of cell proliferation. This gene is frequently overexpressed in many cancers and has been implicated as an adverse prognostic marker. Elevated protein levels are additionally associated with a variety of disease states, including venous thromboembolic disease, systemic lupus erythemat…	hsa01521 (EGFR tyrosine kinase inhibitor resistance), GO:0001764 (neuron migration), GO:0001934 (positive regulation of protein phosphorylation), GO:0001961 (positive regulation of cytokine-mediated signaling pathway), GO:0002576 (platelet degranulation), GO:0003104 (positive regulation of glomerular filtration), GO:0006465 (signal peptide processing), GO:0006468 (protein phosphorylation), GO:000…				6357.21	94.1455	76.4687	12.5592	6.51549	3049.52	4.58418e-22	6.22221e-20	0	0	0.0636026	0.122163	0.00509055	0.933257	0.989896	0.00653338	0.000152632		0	0	0.0660473	170.27	208.842	168.949			-3.26881	-3.26881	-3.22193		3.15972	3.45121	3.14862
ENSG00000117984	CTSD	protein_coding	cathepsin D	This gene encodes a lysosomal aspartyl protease composed of a dimer of disulfide-linked heavy and light chains, both produced from a single protein precursor. This proteinase, which is a member of the peptidase C1 family, has a specificity similar to but narrower than that of pepsin A. Transcription of this gene is initiated from several sites, including one which is a start site for an estrogen-…	hsa04071 (Sphingolipid signaling pathway), hsa04140 (Autophagy - animal), hsa04142 (Lysosome), hsa04210 (Apoptosis), hsa04915 (Estrogen signaling pathway), hsa05152 (Tuberculosis), GO:0006508 (proteolysis), GO:0006914 (autophagy), GO:0019886 (antigen processing and presentation of exogenous peptide antigen via MHC class II), GO:0030163 (protein catabolic process), GO:0030574 (collagen catabolic p…				6339.62	99.6514	50.3322	4.08512	10.4102	3194.7	2.98334e-22	4.40318e-20	0	0	0.1	0.122163	0.00307248	0.87831	0.993878	0.0213116	5.61047e-05		153.758	151.248	149.201	2307.3	2751.27	2650.81			-2.00962	-2.03305	-2.05246		1.88046	2.13415	2.08052
ENSG00000157303	SUSD3	protein_coding	sushi domain containing 3		GO:0005886 (plasma membrane), GO:0016021 (integral component of membrane)				6310.74	89.804	25.0707	8.86019	5.73637	3012.04	5.13886e-22	6.91336e-20	0	0	0.0636026	0.122163	0.0022131	0.933257	0.995585	0.00653338	2.91936e-05		0.264189	0.132095	0.264189	113.205	96.4952	108.714			-2.77284	-2.85956	-2.77284		2.89623	2.67015	2.83886
ENSG00000108578	BLMH	protein_coding	bleomycin hydrolase	Bleomycin hydrolase (BMH) is a cytoplasmic cysteine peptidase that is highly conserved through evolution; however, the only known activity of the enzyme is metabolic inactivation of the glycopeptide bleomycin (BLM), an essential component of combination chemotherapy regimens for cancer. The protein contains the signature active site residues of the cysteine protease papain superfamily. [provided …	GO:0000209 (protein polyubiquitination), GO:0006508 (proteolysis), GO:0009636 (response to toxic substance), GO:0042493 (response to drug), GO:0043418 (homocysteine catabolic process), GO:0005634 (nucleus), GO:0005737 (cytoplasm), GO:0005829 (cytosol), GO:0070062 (extracellular vesicular exosome), GO:0004177 (aminopeptidase activity), GO:0004180 (carboxypeptidase activity), GO:0004197 (cysteine-t…				6290.06	90.5341	27.6824	-8.12686	5.82951	3114.35	3.77476e-22	5.26458e-20	0	0	0.0765225	0.122163	0.000544909	-0.891133	-0.998886	0.017133	1.8612e-06		116.574	114.79	107.855	0.594426	0.198142	0.396284			2.83808	2.81621	2.7279		-2.67615	-2.91528	-2.79076
ENSG00000228278	ORM2	protein_coding	orosomucoid 2	This gene encodes a key acute phase plasma protein. Because of its increase due to acute inflammation, this protein is classified as an acute-phase reactant. The specific function of this protein has not yet been determined; however, it may be involved in aspects of immunosuppression. [provided by RefSeq, Jul 2008]. Publication Note: This RefSeq record includes a subset of the publications that a…	GO:0002576 (platelet degranulation), GO:0002682 (regulation of immune system process), GO:0006953 (acute-phase response), GO:0043312 (neutrophil degranulation), GO:0005576 (extracellular region), GO:0005615 (extracellular space), GO:0031093 (platelet alpha granule lumen), GO:0035578 (azurophil granule lumen), GO:0035580 (specific granule lumen), GO:0070062 (extracellular vesicular exosome), GO:00…				6272.98	99.2435	17.8212	3.90413	9.60879	3138.23	3.51757e-22	5.0581e-20	0	0	0.1	0.122163	0.00231009	0.87831	0.995354	0.0213116	3.2321e-05		93.7872	100.458	99.005	1593.19	1376.96	1420.55			-1.99525	-1.89812	-1.91873		2.0625	1.85235	1.89725
ENSG00000072210	ALDH3A2	protein_coding	aldehyde dehydrogenase 3 family member A2	Aldehyde dehydrogenase isozymes are thought to play a major role in the detoxification of aldehydes generated by alcohol metabolism and lipid peroxidation. This gene product catalyzes the oxidation of long-chain aliphatic aldehydes to fatty acid. Mutations in the gene cause Sjogren-Larsson syndrome. Alternatively spliced transcript variants encoding different isoforms have been found for this gen…	hsa00010 (Glycolysis / Gluconeogenesis), hsa00053 (Ascorbate and aldarate metabolism), hsa00071 (Fatty acid degradation), hsa00280 (Valine, leucine and isoleucine degradation), hsa00310 (Lysine degradation), hsa00330 (Arginine and proline metabolism), hsa00340 (Histidine metabolism), hsa00380 (Tryptophan metabolism), hsa00410 (beta-Alanine metabolism), hsa00561 (Glycerolipid metabolism), hsa00620…				6271.92	95.8492	62.9827	3.87733	7.01984	3137.33	3.52689e-22	5.0581e-20	0	0	0.1	0.122163	0.000306982	0.87831	0.99935	0.0213116	6.33873e-07		16.5118	16.9742	16.0495	234.666	246.092	247.545			-1.8621	-1.82651	-1.89858		1.81424	1.88226	1.89069
ENSG00000156234	CXCL13	protein_coding	C-X-C motif chemokine ligand 13	B lymphocyte chemoattractant, independently cloned and named Angie, is an antimicrobial peptide and CXC chemokine strongly expressed in the follicles of the spleen, lymph nodes, and Peyer_s patches. It preferentially promotes the migration of B lymphocytes (compared to T cells and macrophages), apparently by stimulating calcium influx into, and chemotaxis of, cells expressing Burkitt_s lymphoma r…	hsa04060 (Cytokine-cytokine receptor interaction), hsa04062 (Chemokine signaling pathway), GO:0002467 (germinal center formation), GO:0002518 (lymphocyte chemotaxis across high endothelial venule), GO:0002544 (chronic inflammatory response), GO:0002920 (regulation of humoral immune response), GO:0006954 (inflammatory response), GO:0006955 (immune response), GO:0007166 (cell surface receptor signa…				6247.56	90.567	22.6959	13.7516	5.83453	3195.07	2.12986e-20	1.57176e-18	0	0	0.0636026	0.122163	0.00187917	0.933257	0.996252	0.00653338	2.10425e-05		0	0	0	123.178	106.336	112.082			-2.92686	-2.92686	-2.92686		3.04098	2.83251	2.90707
ENSG00000229314	ORM1	protein_coding	orosomucoid 1	This gene encodes a key acute phase plasma protein. Because of its increase due to acute inflammation, this protein is classified as an acute-phase reactant. The specific function of this protein has not yet been determined; however, it may be involved in aspects of immunosuppression. [provided by RefSeq, Jul 2008]. Publication Note: This RefSeq record includes a subset of the publications that a…	GO:0002576 (platelet degranulation), GO:0002682 (regulation of immune system process), GO:0006953 (acute-phase response), GO:0006954 (inflammatory response), GO:0032715 (negative regulation of interleukin-6 production), GO:0032720 (negative regulation of tumor necrosis factor production), GO:0043312 (neutrophil degranulation), GO:0005576 (extracellular region), GO:0005615 (extracellular space), G…				6246.24	99.9079	12.4005	5.18027	12.5141	3115.7	3.75967e-22	5.26458e-20	0	0	0.1	0.122163	0.00150343	0.87831	0.996989	0.0213116	1.35823e-05		298.204	323.104	320.594	12178.9	10700.2	11274.2			-2.65805	-2.54309	-2.55427		2.68449	2.49777	2.57315
ENSG00000111319	SCNN1A	protein_coding	sodium channel epithelial 1 alpha subunit	Nonvoltage-gated, amiloride-sensitive, sodium channels control fluid and electrolyte transport across epithelia in many organs. These channels are heteromeric complexes consisting of 3 subunits: alpha, beta, and gamma. This gene encodes the alpha subunit, and mutations in this gene have been associated with pseudohypoaldosteronism type 1 (PHA1), a rare salt wasting disease resulting from target o…	hsa04742 (Taste transduction), hsa04960 (Aldosterone-regulated sodium reabsorption), GO:0034220 (ion transmembrane transport), GO:0035725 (sodium ion transmembrane transport), GO:0050891 (multicellular organismal water homeostasis), GO:0050896 (response to stimulus), GO:0050909 (sensory perception of taste), GO:0055078 (sodium ion homeostasis), GO:0005886 (plasma membrane), GO:0005887 (integral c…				6230.81	95.915	36.4976	6.97092	7.05394	3102.72	3.90745e-22	5.40009e-20	0	0	0.1	0.122163	0.00376004	0.87831	0.992496	0.0213116	8.42508e-05		1.51909	2.11352	2.64189	240.875	294.571	254.745			-3.21993	-2.99476	-2.82042		2.88894	3.1771	2.96906
ENSG00000100300	TSPO	protein_coding	translocator protein	Present mainly in the mitochondrial compartment of peripheral tissues, the protein encoded by this gene interacts with some benzodiazepines and has different affinities than its endogenous counterpart. The protein is a key factor in the flow of cholesterol into mitochondria to permit the initiation of steroid hormone synthesis. Alternatively spliced transcript variants have been reported; one of …	hsa04080 (Neuroactive ligand-receptor interaction), hsa04979 (Cholesterol metabolism), hsa05166 (Human T-cell leukemia virus 1 infection), GO:0006626 (protein targeting to mitochondrion), GO:0006694 (steroid biosynthetic process), GO:0006783 (heme biosynthetic process), GO:0006820 (anion transport), GO:0006821 (chloride transport), GO:0006869 (lipid transport), GO:0006915 (apoptotic process), GO:…				6169.32	93.6258	18.9593	5.32297	6.38969	3051.26	4.56007e-22	6.22221e-20	0	0	0.1	0.122163	0.000362285	0.87831	0.999121	0.0213116	1.15801e-06		3.69865	3.6326	4.8875	169.61	162.146	158.315			-2.47188	-2.4887	-2.19852		2.44049	2.37634	2.34227
ENSG00000239799	ITIH4-AS1	antisense	ITIH4 antisense RNA 1						6112.98	93.2312	4.12473	9.91307	6.29417	2854.8	8.4307e-22	1.077e-19	0	0	0.0636026	0.122163	0.00486975	0.933257	0.990329	0.00653338	0.000139847		0.0660473	0.264189	0.132095	178.064	142.266	149.267			-3.15713	-3.02501	-3.11174		3.28836	2.96858	3.03695
ENSG00000196576	PLXNB2	protein_coding	plexin B2	Members of the B class of plexins, such as PLXNB2 are transmembrane receptors that participate in axon guidance and cell migration in response to semaphorins (Perrot et al. (2002) [PubMed 12183458]).[supplied by OMIM, Mar 2008]. Sequence Note: This RefSeq record was created from transcript and genomic sequence data to make the sequence consistent with the reference genome assembly. The genomic co…	hsa04360 (Axon guidance), GO:0001843 (neural tube closure), GO:0001932 (regulation of protein phosphorylation), GO:0007156 (homophilic cell adhesion via plasma membrane adhesion molecules), GO:0007162 (negative regulation of cell adhesion), GO:0007405 (neuroblast proliferation), GO:0007420 (brain development), GO:0008360 (regulation of cell shape), GO:0010976 (positive regulation of neuron projec…				6069.46	97.6385	80.1132	3.47935	7.79253	2968.5	5.87846e-22	7.83898e-20	0	0	0.1	0.122163	9.45229e-05	0.87831	0.999648	0.0213116	1.85475e-07		35.5995	35.3353	38.4396	401.37	416.296	402.427			-1.73684	-1.74701	-1.63179		1.68648	1.7389	1.69025
ENSG00000140545	MFGE8	protein_coding	milk fat globule-EGF factor 8 protein		GO:0001525 (angiogenesis), GO:0006910 (phagocytosis, recognition), GO:0006911 (phagocytosis, engulfment), GO:0007155 (cell adhesion), GO:0007338 (single fertilization), GO:0016032 (viral process), GO:0044267 (cellular protein metabolic process), GO:2000427 (positive regulation of apoptotic cell clearance), GO:0005576 (extracellular region), GO:0005615 (extracellular space), GO:0009897 (external s…				6067.5	94.731	31.9782	4.31253	6.68512	2930.89	6.61288e-22	8.59222e-20	0	0	0.0765225	0.122163	0.0014439	0.891133	0.997108	0.017133	1.25338e-05		9.57687	9.97315	9.97315	185.659	209.37	192.066			-2.06227	-2.01371	-2.01371		1.95653	2.12819	2.00496
ENSG00000085063	CD59	protein_coding	CD59 molecule (CD59 blood group)	This gene encodes a cell surface glycoprotein that regulates complement-mediated cell lysis, and it is involved in lymphocyte signal transduction. This protein is a potent inhibitor of the complement membrane attack complex, whereby it binds complement C8 and/or C9 during the assembly of this complex, thereby inhibiting the incorporation of multiple copies of C9 into the complex, which is necessa…	hsa04610 (Complement and coagulation cascades), hsa04640 (Hematopoietic cell lineage), GO:0001775 (cell activation), GO:0001971 (negative regulation of activation of membrane attack complex), GO:0006888 (ER to Golgi vesicle-mediated transport), GO:0007166 (cell surface receptor signaling pathway), GO:0007596 (blood coagulation), GO:0030449 (regulation of complement activation), GO:0042102 (positi…				6041.91	96.6846	42.7209	5.1806	7.33172	2945.83	6.3095e-22	8.34061e-20	0	0	0.1	0.122163	0.00329391	0.87831	0.993377	0.0213116	6.56563e-05		9.77501	7.72754	8.38801	290.806	348.003	301.044			-2.29318	-2.56876	-2.47398		2.34297	2.60039	2.39255
ENSG00000267727	AC008738.5	antisense							6028.95	95.0599	6.94691	-4.42518	6.786	2935.2	6.52383e-22	8.54959e-20	0	0	0.1	0.122163	0.000343589	-0.87831	-0.999097	0.0213116	1.22327e-06		208.181	204.879	218.881	10.9639	8.85034	9.57687			2.0714	2.04856	2.14304		-1.94766	-2.20442	-2.11091
ENSG00000244255	AL645922.1	protein_coding							5931.93	92.6983	94.3227	7.95626	6.18031	2856.12	8.39478e-22	1.077e-19	0	0	0.1	0.122163	0.00329522	0.87831	0.993429	0.0213116	6.46199e-05		0.726521	0.660473	0.330237	142.662	130.708	159.24			-2.82643	-2.86181	-3.05301		2.90305	2.77862	3.05958
ENSG00000211445	GPX3	protein_coding	glutathione peroxidase 3	This gene product belongs to the glutathione peroxidase family, which functions in the detoxification of hydrogen peroxide. It contains a selenocysteine (Sec) residue at its active site. The selenocysteine is encoded by the UGA codon, which normally signals translation termination. The 3_ UTR of Sec-containing genes have a common stem-loop structure, the sec insertion sequence (SECIS), which is n…	hsa00480 (Glutathione metabolism), hsa00590 (Arachidonic acid metabolism), hsa04918 (Thyroid hormone synthesis), GO:0000302 (response to reactive oxygen species), GO:0006982 (response to lipid hydroperoxide), GO:0042744 (hydrogen peroxide catabolic process), GO:0051289 (protein homotetramerization), GO:0055114 (oxidation-reduction process), GO:0098869 (NA), GO:0005576 (extracellular region), GO:0…				5924.48	98.9607	24.2616	3.99164	9.10568	2850.09	8.56024e-22	1.08444e-19	0	0	0.1	0.122163	0.00380086	0.87831	0.992429	0.0213116	8.57565e-05		63.5376	65.6511	66.2455	986.153	1156.09	966.999			-2.00799	-1.9622	-1.94958		1.90635	2.1353	1.87811
ENSG00000210196	MT-TP	Mt_tRNA	mitochondrially encoded tRNA proline						5906.43	97.1714	0.282876	4.45917	7.51956	2835.49	8.97566e-22	1.12767e-19	0	0	0.1	0.122163	0.00112562	0.87831	0.997507	0.0213116	9.31827e-06		18.2291	14.4644	15.1248	367.025	357.448	327.859			-1.97174	-2.26882	-2.21208		2.21748	2.17954	2.05561
ENSG00000176046	NUPR1	protein_coding	nuclear protein 1, transcriptional regulator		hsa05202 (Transcriptional misregulation in cancer), GO:0002526 (acute inflammatory response), GO:0006351 (transcription, DNA-templated), GO:0006357 (regulation of transcription from RNA polymerase II promoter), GO:0006461 (protein complex assembly), GO:0006473 (protein acetylation), GO:0008584 (male gonad development), GO:0009636 (response to toxic substance), GO:0016049 (cell growth), GO:0031401…				5886.07	93.8692	79.6921	6.92717	6.44414	2819.07	9.4701e-22	1.17721e-19	0	0	0.1	0.122163	0.00288988	0.87831	0.994208	0.0213116	5.02312e-05		1.38699	1.84933	0.99071	183.347	154.088	179.979			-2.84217	-2.65757	-3.02168		2.93192	2.68405	2.90546
ENSG00000166710	B2M	protein_coding	beta-2-microglobulin	This gene encodes a serum protein found in association with the major histocompatibility complex (MHC) class I heavy chain on the surface of nearly all nucleated cells. The protein has a predominantly beta-pleated sheet structure that can form amyloid fibrils in some pathological conditions. The encoded antimicrobial protein displays antibacterial activity in amniotic fluid. A mutation in this ge…	hsa04612 (Antigen processing and presentation), hsa05163 (Human cytomegalovirus infection), hsa05170 (Human immunodeficiency virus 1 infection), GO:0001895 (retina homeostasis), GO:0001916 (positive regulation of T cell mediated cytotoxicity), GO:0002237 (response to molecule of bacterial origin), GO:0002474 (antigen processing and presentation of peptide antigen via MHC class I), GO:0002479 (ant…				5883.89	99.8027	30.4059	4.77473	11.3671	2817.31	9.52489e-22	1.17721e-19	0	0	0.1	0.122163	0.00521538	0.87831	0.989645	0.0213116	0.000160283		189.556	180.64	188.301	4406.35	5594.01	5288.54			-2.35038	-2.41915	-2.35986		2.17402	2.51818	2.4372
ENSG00000173482	PTPRM	protein_coding	protein tyrosine phosphatase, receptor type M	The protein encoded by this gene is a member of the protein tyrosine phosphatase (PTP) family. PTPs are known to be signaling molecules that regulate a variety of cellular processes including cell growth, differentiation, mitotic cycle, and oncogenic transformation. This PTP possesses an extracellular region, a single transmembrane region, and two tandem catalytic domains, and thus represents a r…	hsa04514 (Cell adhesion molecules (CAMs)), hsa04520 (Adherens junction), GO:0001937 (negative regulation of endothelial cell proliferation), GO:0006470 (protein dephosphorylation), GO:0007156 (homophilic cell adhesion via plasma membrane adhesion molecules), GO:0007165 (signal transduction), GO:0010596 (negative regulation of endothelial cell migration), GO:0010842 (retina layer formation), GO:00…				5853.2	90.1592	80.3302	5.19301	5.77835	2792.63	1.03305e-21	1.26649e-19	0	0	0.1	0.122163	5.03112e-05	0.87831	0.999785	0.0213116	6.91258e-08		2.64189	2.70794	3.36841	104.817	108.45	106.534			-2.31238	-2.292	-2.1026		2.21191	2.26015	2.23491
ENSG00000256013	AC027277.1	antisense							5845.11	87.3635	8.69022	6.67173	5.44669	2786.15	1.05547e-21	1.28362e-19	0	0	0.1	0.122163	0.000244791	0.87831	0.999456	0.0213116	4.43503e-07		0.99071	0.594426	0.924663	88.3714	83.5499	86.456			-2.40077	-2.60584	-2.43299		2.51654	2.43744	2.48563
ENSG00000148677	ANKRD1	protein_coding	ankyrin repeat domain 1	The protein encoded by this gene is localized to the nucleus of endothelial cells and is induced by IL-1 and TNF-alpha stimulation. Studies in rat cardiomyocytes suggest that this gene functions as a transcription factor. Interactions between this protein and the sarcomeric proteins myopalladin and titin suggest that it may also be involved in the myofibrillar stretch-sensor system. [provided by …	GO:0000122 (negative regulation of transcription from RNA polymerase II promoter), GO:0010976 (positive regulation of neuron projection development), GO:0035690 (cellular response to drug), GO:0035914 (skeletal muscle cell differentiation), GO:0035994 (response to muscle stretch), GO:0042692 (muscle cell differentiation), GO:0043065 (positive regulation of apoptotic process), GO:0043517 (positive…				5838.84	98.2305	74.1991	7.235	8.14394	2781.12	1.0732e-21	1.29483e-19	0	0	0.1	0.122163	0.0104038	0.87831	0.979509	0.0213116	0.000625496		4.02889	3.43446	3.69865	456.453	653.869	574.876			-3.22722	-3.37697	-3.30849		3.02152	3.53815	3.35301
ENSG00000128016	ZFP36	protein_coding	ZFP36 ring finger protein		hsa05166 (Human T-cell leukemia virus 1 infection), hsa05167 (Kaposi sarcoma-associated herpesvirus infection), GO:0000122 (negative regulation of transcription from RNA polymerase II promoter), GO:0000165 (MAPK cascade), GO:0000288 (nuclear-transcribed mRNA catabolic process, deadenylation-dependent decay), GO:0000289 (nuclear-transcribed mRNA poly(A) tail shortening), GO:0006402 (mRNA catabolic…				5822.17	94.4415	38.5961	4.53122	6.60206	2767.79	1.12188e-21	1.3429e-19	0	0	0.1	0.122163	0.00142745	0.87831	0.997048	0.0213116	1.30599e-05		8.05778	8.71825	7.33126	193.255	172.318	192.396			-2.10842	-2.01666	-2.21659		2.17055	2.00692	2.1642
ENSG00000076382	SPAG5	protein_coding	sperm associated antigen 5	This gene encodes a protein associated with the mitotic spindle apparatus. The encoded protein may be involved in the functional and dynamic regulation of mitotic spindles. [provided by RefSeq, Jul 2008]. Publication Note: This RefSeq record includes a subset of the publications that are available for this gene. Please see the Gene record to access additional publications.	GO:0000070 (mitotic sister chromatid segregation), GO:0007051 (spindle organization), GO:0007059 (chromosome segregation), GO:0051294 (establishment of spindle orientation), GO:0051301 (cell division), GO:0051988 (regulation of attachment of spindle microtubules to kinetochore), GO:0071539 (protein localization to centrosome), GO:0000776 (kinetochore), GO:0000777 (condensed chromosome kinetochore…				5791.75	93.5337	27.4324	-4.32497	6.35305	2710.3	1.36167e-21	1.61719e-19	0	0	0.0765225	0.122163	1.14251e-06	-0.891133	-0.999887	0.017133	1.90282e-08		154.485	154.485	157.457	7.46335	8.71825	7.06707			1.99958	1.99958	2.02673		-2.04794	-1.8683	-2.10966
ENSG00000204642	HLA-F	protein_coding	major histocompatibility complex, class I, F	This gene belongs to the HLA class I heavy chain paralogues. It encodes a non-classical heavy chain that forms a heterodimer with a beta-2 microglobulin light chain, with the heavy chain anchored in the membrane. Unlike most other HLA heavy chains, this molecule is localized in the endoplasmic reticulum and Golgi apparatus, with a small amount present at the cell surface in some cell types. It co…	hsa04144 (Endocytosis), hsa04145 (Phagosome), hsa04218 (Cellular senescence), hsa04514 (Cell adhesion molecules (CAMs)), hsa04612 (Antigen processing and presentation), hsa04940 (Type I diabetes mellitus), hsa05163 (Human cytomegalovirus infection), hsa05165 (Human papillomavirus infection), hsa05166 (Human T-cell leukemia virus 1 infection), hsa05167 (Kaposi sarcoma-associated herpesvirus infect…				5780.39	86.3768	24.9852	11.3835	5.34252	2598.63	2.00768e-21	2.27767e-19	0	0	0.0636026	0.122163	0.00148675	0.933257	0.997032	0.00653338	1.32043e-05		0.0660473	0	0	74.7656	85.069	82.7573			-2.64623	-2.6931	-2.6931		2.56929	2.75098	2.71216
ENSG00000180638	SLC47A2	protein_coding	solute carrier family 47 member 2	This gene encodes a protein belonging to a family of transporters involved in excretion of toxic electrolytes, both endogenous and exogenous, through urine and bile. This transporter family shares homology with the bacterial MATE (multidrug and toxin extrusion) protein family responsible for drug resistance. This gene is one of two members of the MATE transporter family located near each other on…	GO:0006855 (drug transmembrane transport), GO:0046618 (drug export), GO:0055085 (transmembrane transport), GO:0005886 (plasma membrane), GO:0016021 (integral component of membrane), GO:0015307 (drug:proton antiporter activity), R-HSA-382551 (Homo sapiens: Transmembrane transport of small molecules), R-HSA-425366 (Homo sapiens: Transport of glucose and other sugars, bile salts and organic acids, m…				5740.32	86.0808	75.5213	8.17775	5.31127	2568.48	2.23591e-21	2.42788e-19	0	0	0.0636026	0.122163	0.00128843	0.933257	0.997413	0.00653338	1.0029e-05		0.330237	0.132095	0.330237	82.5592	80.7759	73.3126			-2.53637	-2.66457	-2.53637		2.64504	2.61429	2.47797
ENSG00000112096	SOD2	protein_coding	superoxide dismutase 2	This gene is a member of the iron/manganese superoxide dismutase family. It encodes a mitochondrial protein that forms a homotetramer and binds one manganese ion per subunit. This protein binds to the superoxide byproducts of oxidative phosphorylation and converts them to hydrogen peroxide and diatomic oxygen. Mutations in this gene have been associated with idiopathic cardiomyopathy (IDC), prema…	hsa04068 (FoxO signaling pathway), hsa04146 (Peroxisome), hsa04211 (Longevity regulating pathway), hsa04213 (Longevity regulating pathway - multiple species), hsa05016 (Huntington disease), GO:0000302 (response to reactive oxygen species), GO:0000303 (response to superoxide), GO:0001315 (age-dependent response to reactive oxygen species), GO:0001836 (release of cytochrome c from mitochondria), GO…				5668.84	96.6254	75.199	3.26257	7.31117	2646.41	1.697e-21	1.99983e-19	0	0	0.1	0.122163	0.000213113	0.87831	0.999522	0.0213116	3.43274e-07		30.646	29.4571	29.7213	295.298	284.268	282.683			-1.55812	-1.61164	-1.59957		1.62881	1.57427	1.56626
ENSG00000149131	SERPING1	protein_coding	serpin family G member 1	This gene encodes a highly glycosylated plasma protein involved in the regulation of the complement cascade. Its protein inhibits activated C1r and C1s of the first complement component and thus regulates complement activation. Deficiency of this protein is associated with hereditary angioneurotic oedema (HANE). Alternative splicing results in multiple transcript variants encoding the same isofor…	hsa04610 (Complement and coagulation cascades), hsa05133 (Pertussis), GO:0001869 (negative regulation of complement activation, lectin pathway), GO:0002576 (platelet degranulation), GO:0006958 (complement activation, classical pathway), GO:0007568 (aging), GO:0007597 (blood coagulation, intrinsic pathway), GO:0008015 (blood circulation), GO:0010951 (negative regulation of endopeptidase activity),…				5663.52	98.7831	41.2539	3.63501	8.86992	2642.24	1.72185e-21	2.01351e-19	0	0	0.1	0.122163	0.00275027	0.87831	0.994466	0.0213116	4.58461e-05		67.0381	70.2083	71.7935	935.825	790.521	870.966			-1.85103	-1.78626	-1.75493		1.91283	1.66996	1.80943
ENSG00000012171	SEMA3B	protein_coding	semaphorin 3B	The protein encoded by this gene belongs to the class-3 semaphorin/collapsin family, whose members function in growth cone guidance during neuronal development. This family member inhibits axonal extension and has been shown to act as a tumor suppressor by inducing apoptosis. Alternative splicing of this gene results in multiple transcript variants. [provided by RefSeq, Feb 2014].	hsa04360 (Axon guidance), GO:0007267 (cell-cell signaling), GO:0007411 (axon guidance), GO:0005783 (endoplasmic reticulum), GO:0070062 (extracellular vesicular exosome)				5656.42	90.0474	76.1266	4.84817	5.76498	2636.68	1.75566e-21	2.03737e-19	0	0	0.1	0.122163	0.000396602	0.87831	0.999111	0.0213116	1.18639e-06		3.36841	4.02889	3.50051	101.713	108.912	103.959			-2.19101	-2.02361	-2.15594		2.08095	2.17777	2.11185
ENSG00000099860	GADD45B	protein_coding	growth arrest and DNA damage inducible beta	This gene is a member of a group of genes whose transcript levels are increased following stressful growth arrest conditions and treatment with DNA-damaging agents. The genes in this group respond to environmental stresses by mediating activation of the p38/JNK pathway. This activation is mediated via their proteins binding and activating MTK1/MEKK4 kinase, which is an upstream activator of both …	hsa04010 (MAPK signaling pathway), hsa04064 (NF-kappa B signaling pathway), hsa04068 (FoxO signaling pathway), hsa04110 (Cell cycle), hsa04115 (p53 signaling pathway), hsa04210 (Apoptosis), hsa04218 (Cellular senescence), hsa05200 (Pathways in cancer), hsa05202 (Transcriptional misregulation in cancer), hsa05210 (Colorectal cancer), hsa05212 (Pancreatic cancer), hsa05213 (Endometrial cancer), hsa…				5615.64	93.2904	22.4525	4.78075	6.30866	2604.85	1.96384e-21	2.26169e-19	0	0	0.1	0.122163	0.00012422	0.87831	0.999485	0.0213116	3.97054e-07		6.01031	6.1424	4.49122	156.268	148.408	153.494			-2.08906	-2.06546	-2.39242		2.21531	2.14183	2.1898
ENSG00000225972	MTND1P23	unprocessed_pseudogene	mitochondrially encoded NADH:ubiquinone oxidoreductase core subunit 1 pseudogene 23						5611.42	94.5994	3.60503	-7.45486	6.64252	2601.56	1.98686e-21	2.27099e-19	0	0	0.1	0.122163	0.00531931	-0.87831	-0.989428	0.0213116	0.000167073		220.466	171.195	203.624	1.51909	0.792568	1.05676			3.15972	2.79853	3.04614		-2.82252	-3.15613	-3.02572
ENSG00000261065	AL592146.1	antisense							5604.85	97.1188	5.53253	5.56758	7.50434	2596.46	2.0232e-21	2.27827e-19	0	0	0.1	0.122163	0.00487229	0.87831	0.990261	0.0213116	0.000141808		7.59545	6.20845	8.6522	395.624	311.215	359.298			-2.59363	-2.81887	-2.4429		2.77928	2.43503	2.64107
ENSG00000221968	FADS3	protein_coding	fatty acid desaturase 3	The protein encoded by this gene is a member of the fatty acid desaturase (FADS) gene family. Desaturase enzymes regulate unsaturation of fatty acids through the introduction of double bonds between defined carbons of the fatty acyl chain. FADS family members are considered fusion products composed of an N-terminal cytochrome b5-like domain and a C-terminal multiple membrane-spanning desaturase p…	GO:0006636 (unsaturated fatty acid biosynthetic process), GO:0055114 (oxidation-reduction process), GO:0005789 (endoplasmic reticulum membrane), GO:0016020 (membrane), GO:0016021 (integral component of membrane), GO:0003674 (molecular_function), GO:0016491 (oxidoreductase activity)				5600.95	96.6715	52.2137	3.68745	7.32915	2593.43	2.04512e-21	2.28603e-19	0	0	0.1	0.122163	4.41028e-05	0.87831	0.99959	0.0213116	2.51735e-07		20.937	23.2487	25.2301	291.797	304.742	298.072			-1.91933	-1.7808	-1.6718		1.75974	1.82195	1.79023
ENSG00000172037	LAMB2	protein_coding	laminin subunit beta 2	Laminins, a family of extracellular matrix glycoproteins, are the major noncollagenous constituent of basement membranes. They have been implicated in a wide variety of biological processes including cell adhesion, differentiation, migration, signaling, neurite outgrowth and metastasis. Laminins, composed of 3 non identical chains: laminin alpha, beta and gamma (formerly A, B1, and B2, respective…	hsa04151 (PI3K-Akt signaling pathway), hsa04510 (Focal adhesion), hsa04512 (ECM-receptor interaction), hsa05145 (Toxoplasmosis), hsa05146 (Amoebiasis), hsa05165 (Human papillomavirus infection), hsa05200 (Pathways in cancer), hsa05222 (Small cell lung cancer), GO:0007155 (cell adhesion), GO:0007411 (axon guidance), GO:0007528 (neuromuscular junction development), GO:0007601 (visual perception), G…				5595.2	97.0399	37.833	4.16866	7.46757	2588.96	2.0779e-21	2.30571e-19	0	0	0.1	0.122163	0.00266995	0.87831	0.994544	0.0213116	4.45647e-05		17.3044	18.2951	20.2765	314.121	367.818	323.368			-2.10786	-2.03566	-1.90126		1.92562	2.15195	1.96721
ENSG00000166311	SMPD1	protein_coding	sphingomyelin phosphodiesterase 1	The protein encoded by this gene is a lysosomal acid sphingomyelinase that converts sphingomyelin to ceramide. The encoded protein also has phospholipase C activity. Defects in this gene are a cause of Niemann-Pick disease type A (NPA) and Niemann-Pick disease type B (NPB). Multiple transcript variants encoding different isoforms have been identified. [provided by RefSeq, Jul 2010].	hsa00600 (Sphingolipid metabolism), hsa01100 (Metabolic pathways), hsa04071 (Sphingolipid signaling pathway), hsa04142 (Lysosome), hsa04217 (Necroptosis), GO:0006684 (sphingomyelin metabolic process), GO:0006685 (sphingomyelin catabolic process), GO:0006687 (glycosphingolipid metabolic process), GO:0007165 (signal transduction), GO:0007399 (nervous system development), GO:0023021 (termination of …				5590.47	91.4616	52.0032	4.79969	5.96559	2585.28	2.10534e-21	2.31923e-19	0	0	0.1	0.122163	0.000248105	0.87831	0.999292	0.0213116	7.52135e-07		4.02889	3.89679	5.0196	116.574	120.602	124.037			-2.20284	-2.2348	-1.98334		2.09491	2.14311	2.18297
ENSG00000255108	AP006621.1	antisense							5579.13	96.1058	7.57187	4.13376	7.11135	2576.5	2.17252e-21	2.37601e-19	0	0	0.1	0.122163	0.000930931	0.87831	0.997838	0.0213116	7.0087e-06		13.0113	16.0495	15.5872	266.039	272.445	245.696			-2.14826	-1.88235	-1.91978		2.01006	2.04414	1.89619
ENSG00000267601	AC022966.1	antisense							5549.06	91.1064	3.5524	5.20201	5.91201	2553.24	2.36207e-21	2.54668e-19	0	0	0.1	0.122163	0.0024112	0.87831	0.995193	0.0213116	3.46073e-05		3.10423	3.17027	3.23632	105.808	123.112	122.056			-2.2791	-2.26055	-2.24223		2.12153	2.33629	2.32405
ENSG00000080618	CPB2	protein_coding	carboxypeptidase B2	Carboxypeptidases are enzymes that hydrolyze C-terminal peptide bonds. The carboxypeptidase family includes metallo-, serine, and cysteine carboxypeptidases. According to their substrate specificity, these enzymes are referred to as carboxypeptidase A (cleaving aliphatic residues) or carboxypeptidase B (cleaving basic amino residues). The protein encoded by this gene is activated by trypsin and a…	hsa04610 (Complement and coagulation cascades), hsa04972 (Pancreatic secretion), hsa04974 (Protein digestion and absorption), GO:0003331 (positive regulation of extracellular matrix constituent secretion), GO:0006508 (proteolysis), GO:0007596 (blood coagulation), GO:0009408 (response to heat), GO:0010757 (negative regulation of plasminogen activation), GO:0042493 (response to drug), GO:0042730 (f…				5525.67	97.4214	64.7589	3.79805	7.661	2535.21	2.5216e-21	2.69953e-19	0	0	0.1	0.122163	0.00249377	0.87831	0.994928	0.0213116	3.85214e-05		28.7306	26.6831	25.9566	410.748	350.513	370.922			-1.7721	-1.87158	-1.90859		1.97541	1.74783	1.82902
ENSG00000158104	HPD	protein_coding	4-hydroxyphenylpyruvate dioxygenase	The protein encoded by this gene is an enzyme in the catabolic pathway of tyrosine. The encoded protein catalyzes the conversion of 4-hydroxyphenylpyruvate to homogentisate. Defects in this gene are a cause of tyrosinemia type 3 (TYRO3) and hawkinsinuria (HAWK). Two transcript variants encoding different isoforms have been found for this gene. [provided by RefSeq, Jan 2010].	hsa00130 (Ubiquinone and other terpenoid-quinone biosynthesis), hsa00350 (Tyrosine metabolism), hsa00360 (Phenylalanine metabolism), hsa01100 (Metabolic pathways), GO:0006559 (L-phenylalanine catabolic process), GO:0006572 (tyrosine catabolic process), GO:0055114 (oxidation-reduction process), GO:0000139 (Golgi membrane), GO:0005789 (endoplasmic reticulum membrane), GO:0005829 (cytosol), GO:00700…				5520.44	96.8294	36.5502	9.272	7.37742	2531.19	2.55885e-21	2.71557e-19	0	0	0.1	0.122163	0.0108886	0.87831	0.978571	0.0213116	0.000683904		0.462331	0.594426	0.528379	373.432	262.538	359.298			-3.55171	-3.47632	-3.51353		3.70067	3.19559	3.6453
ENSG00000253215	AC087273.1	antisense							5518.56	92.1129	8.5718	5.64784	6.08503	2529.75	2.57231e-21	2.71557e-19	0	0	0.1	0.122163	0.00358116	0.87831	0.992866	0.0213116	7.61669e-05		2.77399	2.70794	2.44375	143.059	117.498	138.039			-2.38699	-2.40709	-2.4904		2.53831	2.25866	2.4875
ENSG00000179222	MAGED1	protein_coding	MAGE family member D1	This gene is a member of the melanoma antigen gene (MAGE) family. Most of the genes of this family encode tumor specific antigens that are not expressed in normal adult tissues except testis. Although the protein encoded by this gene shares strong homology with members of the MAGE family, it is expressed in almost all normal adult tissues. This gene has been demonstrated to be involved in the p75…	hsa04722 (Neurotrophin signaling pathway), GO:0006355 (regulation of transcription, DNA-templated), GO:0006357 (regulation of transcription from RNA polymerase II promoter), GO:0032922 (circadian regulation of gene expression), GO:0042752 (regulation of circadian rhythm), GO:0042981 (regulation of apoptotic process), GO:0043406 (positive regulation of MAP kinase activity), GO:0045892 (negative re…				5510.4	84.9362	79.8566	9.5508	5.18162	2398.39	4.20629e-21	4.15221e-19	0	0	0.0636026	0.122163	0.000602162	0.933257	0.998788	0.00653338	2.20352e-06		0	0.132095	0.132095	69.4818	71.6614	75.5582			-2.63735	-2.54508	-2.54508		2.52216	2.56549	2.63986
ENSG00000104723	TUSC3	protein_coding	tumor suppressor candidate 3	This gene is a candidate tumor suppressor gene. It is located within a homozygously deleted region of a metastatic prostate cancer. The gene is expressed in most nonlymphoid human tissues including prostate, lung, liver, and colon. Expression was also detected in many epithelial tumor cell lines. Two transcript variants encoding distinct isoforms have been identified for this gene. [provided by R…	hsa00510 (N-Glycan biosynthesis), hsa01100 (Metabolic pathways), hsa04141 (Protein processing in endoplasmic reticulum), GO:0006487 (protein N-linked glycosylation), GO:0015693 (magnesium ion transport), GO:0018279 (protein N-linked glycosylation via asparagine), GO:0050890 (cognition), GO:0055085 (transmembrane transport), GO:1903830 (NA), GO:0005739 (mitochondrion), GO:0005789 (endoplasmic reti…				5481.56	85.765	42.0762	10.5287	5.27686	2377.41	4.56126e-21	4.47357e-19	0	0	0.0636026	0.122163	0.00261423	0.933257	0.99479	0.00653338	4.06386e-05		0.0660473	0	0.0660473	70.1423	83.8141	77.7377			-2.62094	-2.66781	-2.62094		2.50496	2.75533	2.64938
ENSG00000118523	CTGF	protein_coding	connective tissue growth factor	The protein encoded by this gene is a mitogen that is secreted by vascular endothelial cells. The encoded protein plays a role in chondrocyte proliferation and differentiation, cell adhesion in many cell types, and is related to platelet-derived growth factor. Certain polymorphisms in this gene have been linked with a higher incidence of systemic sclerosis. [provided by RefSeq, Nov 2009]. Publica…	hsa04371 (Apelin signaling pathway), hsa04390 (Hippo signaling pathway), GO:0001502 (cartilage condensation), GO:0001503 (ossification), GO:0001525 (angiogenesis), GO:0001558 (regulation of cell growth), GO:0001894 (tissue homeostasis), GO:0006367 (transcription initiation from RNA polymerase II promoter), GO:0007160 (cell-matrix adhesion), GO:0007229 (integrin-mediated signaling pathway), GO:000…				5469.15	96.5268	81.9288	3.65023	7.26978	2491.88	2.95621e-21	3.09933e-19	0	0	0.1	0.122163	0.00210299	0.87831	0.995781	0.0213116	2.66591e-05		23.2487	22.1919	22.7863	264.85	306.79	285.259			-1.73897	-1.80065	-1.76563		1.66278	1.87338	1.7691
ENSG00000210140	MT-TC	Mt_tRNA	mitochondrially encoded tRNA cysteine						5421.68	95.5269	0.223669	5.07899	6.93178	2455.74	3.3826e-21	3.52208e-19	0	0	0.1	0.122163	0.00367855	0.87831	0.992578	0.0213116	8.24254e-05		8.05778	6.86892	6.07636	245.366	255.933	209.436			-2.19945	-2.38093	-2.51599		2.42081	2.48117	2.19439
ENSG00000188643	S100A16	protein_coding	S100 calcium binding protein A16		GO:0051592 (response to calcium ion), GO:0005730 (nucleolus), GO:0005829 (cytosol), GO:0005886 (plasma membrane), GO:0070062 (extracellular vesicular exosome), GO:0003723 (RNA binding), GO:0005509 (calcium ion binding), GO:0005515 (protein binding), GO:0042803 (protein homodimerization activity)				5413.6	88.8567	27.314	4.64319	5.63583	2420.06	3.87152e-21	3.93187e-19	0	0	0.0765225	0.122163	0.000524003	0.891133	0.998861	0.017133	1.94538e-06		3.69865	4.16098	3.56656	93.1928	93.1928	99.7315			-2.06017	-1.94763	-2.09401		2.00199	2.00199	2.09783
ENSG00000086289	EPDR1	protein_coding	ependymin related 1	The protein encoded by this gene is a type II transmembrane protein that is similar to two families of cell adhesion molecules, the protocadherins and ependymins. This protein may play a role in calcium-dependent cell adhesion. This protein is glycosylated, and the orthologous mouse protein is localized to the lysosome. Alternative splicing results in multiple transcript variants. A related pseud…	GO:0007160 (cell-matrix adhesion), GO:0005615 (extracellular space), GO:0005764 (lysosome), GO:0070062 (extracellular vesicular exosome), GO:0005509 (calcium ion binding)				5412.87	84.6336	40.2605	7.3007	5.15824	2419.51	3.87962e-21	3.93187e-19	0	0	0.0765225	0.122163	0.00158052	0.891133	0.996832	0.017133	1.50344e-05		0.462331	0.528379	0.330237	69.4158	76.0865	66.6418			-2.43413	-2.39594	-2.51367		2.42402	2.55285	2.36686
ENSG00000106123	EPHB6	protein_coding	EPH receptor B6	This gene encodes a member of a family of transmembrane proteins that function as receptors for ephrin-B family proteins. Unlike other members of this family, the encoded protein does not contain a functional kinase domain. Activity of this protein can influence cell adhesion and migration. Expression of this gene is downregulated during tumor progression, suggesting that the protein may suppress…	hsa04360 (Axon guidance), GO:0006468 (protein phosphorylation), GO:0048013 (ephrin receptor signaling pathway), GO:0005576 (extracellular region), GO:0005829 (cytosol), GO:0005886 (plasma membrane), GO:0005887 (integral component of plasma membrane), GO:0004872 (receptor activity), GO:0005003 (ephrin receptor activity), GO:0005524 (ATP binding)				5412.04	82.7983	83.5208	11.0124	4.97295	2327.17	5.55399e-21	5.17986e-19	0	0	0.0636026	0.122163	0.000739409	0.933257	0.99852	0.00653338	3.28441e-06		0	0.0660473	0	61.9524	65.7171	59.9049			-2.51321	-2.46633	-2.51321		2.48572	2.56824	2.43878
ENSG00000206557	TRIM71	protein_coding	tripartite motif containing 71		hsa05206 (MicroRNAs in cancer), GO:0000082 (G1/S transition of mitotic cell cycle), GO:0001843 (neural tube closure), GO:0008543 (fibroblast growth factor receptor signaling pathway), GO:0010586 (miRNA metabolic process), GO:0017148 (negative regulation of translation), GO:0021915 (neural tube development), GO:0035278 (negative regulation of translation involved in gene silencing by miRNA), GO:00…				5405.81	82.7128	99.7895	-7.82975	4.96585	2322.69	5.65353e-21	5.24054e-19	0	0	0.0636026	0.122163	0.000697237	-0.933257	-0.99858	0.00653338	3.02291e-06		65.1227	59.5747	61.2259	0.198142	0.396284	0.198142			2.48059	2.35613	2.39431		-2.45185	-2.32734	-2.45185
ENSG00000154277	UCHL1	protein_coding	ubiquitin C-terminal hydrolase L1	The protein encoded by this gene belongs to the peptidase C12 family. This enzyme is a thiol protease that hydrolyzes a peptide bond at the C-terminal glycine of ubiquitin. This gene is specifically expressed in the neurons and in cells of the diffuse neuroendocrine system. Mutations in this gene may be associated with Parkinson disease.[provided by RefSeq, Sep 2009]. Publication Note: This RefSe…	hsa05012 (Parkinson disease), GO:0002931 (response to ischemia), GO:0007412 (axon target recognition), GO:0007628 (adult walking behavior), GO:0008283 (cell proliferation), GO:0016241 (regulation of macroautophagy), GO:0016579 (protein deubiquitination), GO:0019233 (sensory perception of pain), GO:0019896 (axon transport of mitochondrion), GO:0042755 (eating behavior), GO:0043161 (proteasome-medi…				5403.45	98.4673	26.0772	-9.48988	8.39224	2412.46	3.98541e-21	3.98594e-19	0	0	0.0765225	0.122163	5.21644e-05	-0.891133	-0.999871	0.017133	2.4832e-08		663.38	667.805	681.146	2.11352	0.462331	0.198142			3.93497	3.94454	3.97299		-3.40269	-4.14304	-4.30678
ENSG00000227766	AL671277.1	unprocessed_pseudogene							5398.58	95.7571	28.9849	6.0731	6.99453	2438.24	3.61327e-21	3.72447e-19	0	0	0.1	0.122163	0.0067643	0.87831	0.98659	0.0213116	0.00026855		3.30237	3.6326	4.22703	210.625	265.775	276.738			-2.8365	-2.74933	-2.60459		2.48904	2.82174	2.87964
ENSG00000175063	UBE2C	protein_coding	ubiquitin conjugating enzyme E2 C	The modification of proteins with ubiquitin is an important cellular mechanism for targeting abnormal or short-lived proteins for degradation. Ubiquitination involves at least three classes of enzymes: ubiquitin-activating enzymes, ubiquitin-conjugating enzymes, and ubiquitin-protein ligases. This gene encodes a member of the E2 ubiquitin-conjugating enzyme family. The encoded protein is required…	hsa04120 (Ubiquitin mediated proteolysis), GO:0006511 (ubiquitin-dependent protein catabolic process), GO:0010458 (exit from mitosis), GO:0010994 (free ubiquitin chain polymerization), GO:0016567 (protein ubiquitination), GO:0030071 (regulation of mitotic metaphase/anaphase transition), GO:0031145 (anaphase-promoting complex-dependent proteasomal ubiquitin-dependent protein catabolic process), GO…				5397.36	93.6587	15.1964	-5.61703	6.39442	2437.31	3.62598e-21	3.72447e-19	0	0	0.1	0.122163	0.00101383	-0.87831	-0.99776	0.0213116	7.5217e-06		157.985	160.627	175.29	3.83075	3.89679	2.31166			2.43029	2.45392	2.57846		-2.34783	-2.33158	-2.78326
ENSG00000108602	ALDH3A1	protein_coding	aldehyde dehydrogenase 3 family member A1	Aldehyde dehydrogenases oxidize various aldehydes to the corresponding acids. They are involved in the detoxification of alcohol-derived acetaldehyde and in the metabolism of corticosteroids, biogenic amines, neurotransmitters, and lipid peroxidation. The enzyme encoded by this gene forms a cytoplasmic homodimer that preferentially oxidizes aromatic and medium-chain (6 carbons or more) saturated …	hsa00010 (Glycolysis / Gluconeogenesis), hsa00340 (Histidine metabolism), hsa00350 (Tyrosine metabolism), hsa00360 (Phenylalanine metabolism), hsa00410 (beta-Alanine metabolism), hsa00980 (Metabolism of xenobiotics by cytochrome P450), hsa00982 (Drug metabolism - cytochrome P450), hsa01100 (Metabolic pathways), hsa05204 (Chemical carcinogenesis), GO:0001666 (response to hypoxia), GO:0006081 (cell…				5386.14	84.8638	36.6357	7.55188	5.17811	2399.53	4.18785e-21	4.15221e-19	0	0	0.0765225	0.122163	0.00128414	0.891133	0.997411	0.017133	1.00495e-05		0.330237	0.528379	0.264189	66.7078	73.5107	75.0958			-2.50407	-2.38633	-2.54555		2.37786	2.51406	2.54403
ENSG00000261604	AC114947.2	antisense							5365.99	97.9674	51.0624	-3.2049	7.9732	2413.63	3.96756e-21	3.98594e-19	0	0	0.1	0.122163	0.00082276	-0.87831	-0.998107	0.0213116	5.37417e-06		476.069	433.601	449.848	49.5355	46.5634	51.3188			1.64883	1.51461	1.56745		-1.56475	-1.65045	-1.51568
ENSG00000100665	SERPINA4	protein_coding	serpin family A member 4		GO:0002576 (platelet degranulation), GO:0010951 (negative regulation of endopeptidase activity), GO:0005576 (extracellular region), GO:0005615 (extracellular space), GO:0031089 (platelet dense granule lumen), GO:0070062 (extracellular vesicular exosome), GO:0004867 (serine-type endopeptidase inhibitor activity), R-HSA-109582 (Homo sapiens: Hemostasis), R-HSA-114608 (Homo sapiens: Platelet degranu…				5329.02	90.9617	72.7584	5.3234	5.89423	2357.09	4.93686e-21	4.75001e-19	0	0	0.0765225	0.122163	0.00302498	0.891133	0.993944	0.017133	5.48949e-05		3.03818	2.57585	3.03818	125.622	104.223	117.564			-2.24846	-2.38732	-2.24846		2.41437	2.14959	2.32028
ENSG00000233041	PHGR1	protein_coding	proline, histidine and glycine rich 1						5316.66	81.213	7.67713	-7.45736	4.81209	2259	7.30511e-21	6.54951e-19	0	0	0.0636026	0.122163	0.00102942	-0.933257	-0.997941	0.00653338	6.356e-06		56.5365	58.1217	52.1774	0.330237	0.264189	0.330237			2.34449	2.38304	2.23285		-2.3063	-2.34778	-2.3063
ENSG00000151224	MAT1A	protein_coding	methionine adenosyltransferase 1A	This gene catalyzes a two-step reaction that involves the transfer of the adenosyl moiety of ATP to methionine to form S-adenosylmethionine and tripolyphosphate, which is subsequently cleaved to PPi and Pi. S-adenosylmethionine is the source of methyl groups for most biological methylations. The encoded protein is found as a homotetramer (MAT I) or a homodimer (MAT III) whereas a third form, MAT …	hsa00270 (Cysteine and methionine metabolism), hsa01100 (Metabolic pathways), hsa01230 (Biosynthesis of amino acids), GO:0000096 (sulfur amino acid metabolic process), GO:0001887 (selenium compound metabolic process), GO:0006556 (S-adenosylmethionine biosynthetic process), GO:0006730 (one-carbon metabolic process), GO:0009087 (methionine catabolic process), GO:0032259 (methylation), GO:0051289 (p…				5312.97	96.0137	69.4296	6.77275	7.08117	2373.84	4.62489e-21	4.5069e-19	0	0	0.1	0.122163	0.00756575	0.87831	0.985017	0.0213116	0.000335063		2.5098	2.97213	1.84933	307.12	226.675	270.53			-2.9321	-2.7913	-3.16056		3.16686	2.73199	2.98511
ENSG00000133636	NTS	protein_coding	neurotensin	This gene encodes a common precursor for two peptides, neuromedin N and neurotensin. Neurotensin is a secreted tridecapeptide, which is widely distributed throughout the central nervous system, and may function as a neurotransmitter or a neuromodulator. It may be involved in dopamine-associated pathophysiological events, in the maintenance of gut structure and function, and in the regulation of f…	GO:0007165 (signal transduction), GO:0050880 (regulation of blood vessel size), GO:0005576 (extracellular region), GO:0030133 (transport vesicle), GO:0043679 (axon terminus), GO:0005184 (neuropeptide hormone activity), R-HSA-162582 (Homo sapiens: Signal Transduction), R-HSA-372790 (Homo sapiens: Signaling by GPCR), R-HSA-373076 (Homo sapiens: Class A/1 (Rhodopsin-like receptors)), R-HSA-375276 (H…				5303.44	85.0941	32.2939	-7.66023	5.20031	2338.18	5.31738e-21	5.05218e-19	0	0	0.0765225	0.122163	0.000102934	-0.891133	-0.999719	0.017133	1.18588e-07		74.1051	73.3786	71.2651	0.264189	0.594426	0.198142			2.5213	2.50746	2.46643		-2.54963	-2.35321	-2.59234
ENSG00000174080	CTSF	protein_coding	cathepsin F	Cathepsins are papain family cysteine proteinases that represent a major component of the lysosomal proteolytic system. Cathepsins generally contain a signal sequence, followed by a propeptide and then a catalytically active mature region. The very long (251 amino acid residues) proregion of the cathepsin F precursor contains a C-terminal domain similar to the pro-segment of cathepsin L-like enzy…	hsa04142 (Lysosome), hsa04210 (Apoptosis), GO:0006508 (proteolysis), GO:0019886 (antigen processing and presentation of exogenous peptide antigen via MHC class II), GO:0051603 (proteolysis involved in cellular protein catabolic process), GO:0005615 (extracellular space), GO:0005764 (lysosome), GO:0043202 (lysosomal lumen), GO:0070062 (extracellular vesicular exosome), GO:1903561 (extracellular ve…				5302.85	93.9087	24.4458	3.82709	6.45649	2366.27	4.76302e-21	4.61194e-19	0	0	0.1	0.122163	0.000933771	0.87831	0.997973	0.0213116	6.15825e-06		11.2941	12.3509	10.9639	154.221	169.544	167.76			-1.83219	-1.72184	-1.86848		1.72254	1.85753	1.84245
ENSG00000175832	ETV4	protein_coding	ETS variant 4		hsa05202 (Transcriptional misregulation in cancer), GO:0006366 (transcription from RNA polymerase II promoter), GO:0008045 (motor neuron axon guidance), GO:0030154 (cell differentiation), GO:0033600 (negative regulation of mammary gland epithelial cell proliferation), GO:0045944 (positive regulation of transcription from RNA polymerase II promoter), GO:0048863 (stem cell differentiation), GO:0060…				5288.33	89.9816	51.5821	-8.88481	5.76088	2238.91	7.93173e-21	7.01036e-19	0	0	0.0636026	0.122163	0.000175317	-0.933257	-0.999607	0.00653338	2.31624e-07		106.204	110.96	106.733	0.462331	0.198142	0			2.79457	2.85663	2.8016		-2.66301	-2.82675	-2.96304
ENSG00000088325	TPX2	protein_coding	TPX2, microtubule nucleation factor		GO:0000086 (G2/M transition of mitotic cell cycle), GO:0006915 (apoptotic process), GO:0007067 (mitotic nuclear division), GO:0008283 (cell proliferation), GO:0032147 (activation of protein kinase activity), GO:0051301 (cell division), GO:0060236 (regulation of mitotic spindle organization), GO:0090307 (spindle assembly involved in mitosis), GO:1901796 (regulation of signal transduction by p53 cl…				5287.04	87.1662	93.9741	-5.04516	5.42468	2354.48	4.98762e-21	4.76866e-19	0	0	0.1	0.122163	0.000536211	-0.87831	-0.998828	0.0213116	2.0584e-06		84.0783	85.9276	79.3889	2.3777	2.31166	2.84004			2.13657	2.16724	2.05576		-2.16083	-2.18276	-2.01599
ENSG00000160963	COL26A1	protein_coding	collagen type XXVI alpha 1 chain	This gene encodes a protein containing an emilin domain and two collagen stretches. This gene may be associated with aspirin-intolerant asthma. Alternatively spliced transcript variants encoding different isoforms have been found for this gene. [provided by RefSeq, Aug 2013].	GO:0010811 (positive regulation of cell-substrate adhesion), GO:0030574 (collagen catabolic process), GO:0005576 (extracellular region), GO:0005578 (proteinaceous extracellular matrix), GO:0005581 (collagen trimer), GO:0005788 (endoplasmic reticulum lumen), GO:0005794 (Golgi apparatus), GO:0005886 (plasma membrane), GO:0031012 (extracellular matrix), R-HSA-1442490 (Homo sapiens: Collagen degradat…				5283.16	81.0749	78.9882	-10.84	4.80131	2235.26	8.05218e-21	7.04255e-19	0	0	0.0636026	0.122163	0.00015712	-0.933257	-0.999681	0.00653338	1.52454e-07		54.6212	56.8668	54.9514	0.0660473	0	0			2.39307	2.44918	2.40146		-2.38332	-2.4302	-2.4302
ENSG00000101000	PROCR	protein_coding	protein C receptor	The protein encoded by this gene is a receptor for activated protein C, a serine protease activated by and involved in the blood coagulation pathway. The encoded protein is an N-glycosylated type I membrane protein that enhances the activation of protein C. Mutations in this gene have been associated with venous thromboembolism and myocardial infarction, as well as with late fetal loss during pre…	hsa04610 (Complement and coagulation cascades), GO:0007596 (blood coagulation), GO:0050819 (negative regulation of coagulation), GO:0050900 (leukocyte migration), GO:0005576 (extracellular region), GO:0005813 (centrosome), GO:0005886 (plasma membrane), GO:0005887 (integral component of plasma membrane), GO:0005925 (focal adhesion), GO:0009986 (cell surface), GO:0070062 (extracellular vesicular ex…				5264.68	91.1788	20.0053	9.75263	5.92435	2222.21	8.49838e-21	7.34048e-19	0	0	0.0636026	0.122163	0.0070755	0.933257	0.985996	0.00653338	0.000292808		0.0660473	0.198142	0.132095	102.968	138.369	121.857			-2.9656	-2.87619	-2.9202		2.70133	3.12061	2.94006
ENSG00000178999	AURKB	protein_coding	aurora kinase B	This gene encodes a member of the aurora kinase subfamily of serine/threonine kinases. The genes encoding the other two members of this subfamily are located on chromosomes 19 and 20. These kinases participate in the regulation of segregation of chromosomes during mitosis and meiosis through association with microtubules. A pseudogene of this gene is located on chromosome 8. Multiple transcript v…	GO:0000122 (negative regulation of transcription from RNA polymerase II promoter), GO:0002903 (negative regulation of B cell apoptotic process), GO:0006468 (protein phosphorylation), GO:0007051 (spindle organization), GO:0007062 (sister chromatid cohesion), GO:0007568 (aging), GO:0008283 (cell proliferation), GO:0008608 (attachment of spindle microtubules to kinetochore), GO:0009838 (abscission),…				5259.01	88.2779	20.1303	-4.54325	5.5648	2333.63	5.41383e-21	5.10573e-19	0	0	0.1	0.122163	0.000319447	-0.87831	-0.999242	0.0213116	8.61866e-07		87.1825	92.4002	92.004	4.22703	3.56656	3.83075			1.93651	2.01854	2.01247		-1.90363	-2.06539	-1.9985
ENSG00000035862	TIMP2	protein_coding	TIMP metallopeptidase inhibitor 2	This gene is a member of the TIMP gene family. The proteins encoded by this gene family are natural inhibitors of the matrix metalloproteinases, a group of peptidases involved in degradation of the extracellular matrix. In addition to an inhibitory role against metalloproteinases, the encoded protein has a unique role among TIMP family members in its ability to directly suppress the proliferation…	GO:0007417 (central nervous system development), GO:0007568 (aging), GO:0008285 (negative regulation of cell proliferation), GO:0009725 (response to hormone), GO:0010951 (negative regulation of endopeptidase activity), GO:0022617 (extracellular matrix disassembly), GO:0032487 (regulation of Rap protein signal transduction), GO:0034097 (response to cytokine), GO:0042493 (response to drug), GO:0043…				5257.31	94.6191	92.2702	6.05367	6.6525	2332.37	5.44091e-21	5.10573e-19	0	0	0.1	0.122163	0.00459553	0.87831	0.990801	0.0213116	0.000126557		3.56656	2.17956	3.17027	175.158	221.259	197.482			-2.49354	-2.90697	-2.60008		2.49856	2.83225	2.66979
ENSG00000106066	CPVL	protein_coding	carboxypeptidase, vitellogenic like	The protein encoded by this gene is a carboxypeptidase and bears strong sequence similarity to serine carboxypeptidases. Carboxypeptidases are a large class of proteases that act to cleave a single amino acid from the carboxy termini of proteins or peptides. The exact function of this protein, however, has not been determined. At least two alternatively spliced transcripts which encode the same p…	GO:0051603 (proteolysis involved in cellular protein catabolic process), GO:0070062 (extracellular vesicular exosome), GO:0004185 (serine-type carboxypeptidase activity)				5255.37	79.7264	27.3929	-7.95257	4.68882	2215.65	8.73312e-21	7.50062e-19	0	0	0.0636026	0.122163	0.000296257	-0.933257	-0.999393	0.00653338	5.53109e-07		52.5076	49.4695	51.3848	0.264189	0.198142	0.132095			2.33506	2.25232	2.30503		-2.25433	-2.29704	-2.34105
ENSG00000118898	PPL	protein_coding	periplakin	The protein encoded by this gene is a component of desmosomes and of the epidermal cornified envelope in keratinocytes. The N-terminal domain of this protein interacts with the plasma membrane and its C-terminus interacts with intermediate filaments. Through its rod domain, this protein forms complexes with envoplakin. This protein may serve as a link between the cornified envelope and desmosomes…	GO:0007010 (cytoskeleton organization), GO:0070268 (cornification), GO:0001533 (cornified envelope), GO:0005634 (nucleus), GO:0005739 (mitochondrion), GO:0005829 (cytosol), GO:0005856 (cytoskeleton), GO:0030057 (desmosome), GO:0070062 (extracellular vesicular exosome), GO:0005200 (structural constituent of cytoskeleton), GO:0005515 (protein binding), GO:0045296 (cadherin binding), R-HSA-1266738 (…				5222.24	89.0212	89.7704	4.86568	5.65455	2306.4	6.03244e-21	5.55789e-19	0	0	0.1	0.122163	0.0019639	0.87831	0.996076	0.0213116	2.3064e-05		3.30237	3.23632	3.43446	99.5994	102.836	89.0318			-2.11409	-2.13217	-2.07859		2.14602	2.19126	1.98757
ENSG00000183971	NPW	protein_coding	neuropeptide W	The product of this gene is processed into 23- and 30-amino acid neuropeptides that bind and activate two G-protein coupled receptors in the central nervous system. The neuropeptides have been shown to enhance cortisol secretion from adrenal cells through the adenylate cyclase/protein kinase A signaling cascade. The preproprotein is translated using a non-AUG initiation codon that is inferred fro…	GO:0007186 (G-protein coupled receptor signaling pathway), GO:0007218 (neuropeptide signaling pathway), GO:0007631 (feeding behavior), GO:0005576 (extracellular region), GO:0001664 (G-protein coupled receptor binding), GO:0005515 (protein binding), R-HSA-162582 (Homo sapiens: Signal Transduction), R-HSA-372790 (Homo sapiens: Signaling by GPCR), R-HSA-373076 (Homo sapiens: Class A/1 (Rhodopsin-lik…				5205.42	86.4097	12.9334	-5.90525	5.34409	2293.99	6.34009e-21	5.80615e-19	0	0	0.1	0.122163	0.00150529	-0.87831	-0.996933	0.0213116	1.40913e-05		74.2372	79.8512	84.8708	1.58514	1.2549	1.1228			2.21315	2.31566	2.40153		-2.19725	-2.33666	-2.39643
ENSG00000131747	TOP2A	protein_coding	DNA topoisomerase II alpha	This gene encodes a DNA topoisomerase, an enzyme that controls and alters the topologic states of DNA during transcription. This nuclear enzyme is involved in processes such as chromosome condensation, chromatid separation, and the relief of torsional stress that occurs during DNA transcription and replication. It catalyzes the transient breaking and rejoining of two strands of duplex DNA which a…	hsa01524 (Platinum drug resistance), GO:0000712 (resolution of meiotic recombination intermediates), GO:0000819 (sister chromatid segregation), GO:0002244 (hematopoietic progenitor cell differentiation), GO:0006265 (DNA topological change), GO:0006266 (DNA ligation), GO:0006312 (mitotic recombination), GO:0006974 (cellular response to DNA damage stimulus), GO:0007059 (chromosome segregation), GO:…				5189.62	91.6261	62.9959	-4.55486	6.00347	2282.36	6.64422e-21	6.04823e-19	0	0	0.1	0.122163	0.000846036	-0.87831	-0.998026	0.0213116	5.83968e-06		129.717	121.593	117.168	6.07636	4.8875	4.68936			2.13677	2.04493	1.99233		-1.89082	-2.12055	-2.16266
ENSG00000115009	CCL20	protein_coding	C-C motif chemokine ligand 20	This antimicrobial gene belongs to the subfamily of small cytokine CC genes. Cytokines are a family of secreted proteins involved in immunoregulatory and inflammatory processes. The CC cytokines are proteins characterized by two adjacent cysteines. The protein encoded by this gene displays chemotactic activity for lymphocytes and can repress proliferation of myeloid progenitors. Two transcript va…	hsa04060 (Cytokine-cytokine receptor interaction), hsa04062 (Chemokine signaling pathway), hsa04657 (IL-17 signaling pathway), hsa04668 (TNF signaling pathway), hsa05323 (Rheumatoid arthritis), GO:0002548 (monocyte chemotaxis), GO:0006935 (chemotaxis), GO:0006954 (inflammatory response), GO:0006955 (immune response), GO:0007165 (signal transduction), GO:0007186 (G-protein coupled receptor signali…				5164.56	92.797	17.2883	-4.54394	6.20161	2263.97	7.15857e-21	6.47765e-19	0	0	0.1	0.122163	0.00157237	-0.87831	-0.996629	0.0213116	1.7025e-05		150.324	141.209	131.17	6.73683	5.15169	6.20845			2.17223	2.08321	1.97836		-1.95166	-2.24048	-2.04166
ENSG00000105643	ARRDC2	protein_coding	arrestin domain containing 2		GO:0005886 (plasma membrane), GO:0031410 (cytoplasmic vesicle)				5162.19	82.2063	52.2729	7.1324	4.91937	2235	8.0608e-21	7.04255e-19	0	0	0.0765225	0.122163	0.000469844	0.891133	0.999017	0.017133	1.44923e-06		0.528379	0.264189	0.462331	57.5933	62.1506	59.7729			-2.27289	-2.43211	-2.31108		2.28598	2.39229	2.3378
ENSG00000164611	PTTG1	protein_coding	pituitary tumor-transforming 1	The encoded protein is a homolog of yeast securin proteins, which prevent separins from promoting sister chromatid separation. It is an anaphase-promoting complex (APC) substrate that associates with a separin until activation of the APC. The gene product has transforming activity in vitro and tumorigenic activity in vivo, and the gene is highly expressed in various tumors. The gene product conta…	hsa04110 (Cell cycle), hsa04114 (Oocyte meiosis), hsa05166 (Human T-cell leukemia virus 1 infection), GO:0006281 (DNA repair), GO:0006357 (regulation of transcription from RNA polymerase II promoter), GO:0006366 (transcription from RNA polymerase II promoter), GO:0007067 (mitotic nuclear division), GO:0007283 (spermatogenesis), GO:0010951 (negative regulation of endopeptidase activity), GO:003114…				5156.9	95.1454	18.0712	-4.73565	6.81011	2258.36	7.32414e-21	6.54951e-19	0	0	0.1	0.122163	2.39491e-06	-0.87831	-0.999761	0.0213116	8.54911e-08		219.409	212.474	216.305	7.5294	10.1713	6.60473			2.24585	2.19993	2.22547		-2.29234	-1.93932	-2.4396
ENSG00000024422	EHD2	protein_coding	EH domain containing 2	This gene encodes a member of the EH domain-containing protein family. These proteins are characterized by a C-terminal EF-hand domain, a nucleotide-binding consensus site at the N terminus and a bipartite nuclear localization signal. The encoded protein interacts with the actin cytoskeleton through an N-terminal domain and also binds to an EH domain-binding protein through the C-terminal EH doma…	hsa04144 (Endocytosis), GO:0006897 (endocytosis), GO:0007596 (blood coagulation), GO:0030866 (cortical actin cytoskeleton organization), GO:0032456 (endocytic recycling), GO:0072659 (protein localization to plasma membrane), GO:0097320 (membrane tubulation), GO:1901741 (positive regulation of myoblast fusion), GO:2001137 (positive regulation of endocytic recycling), GO:0005634 (nucleus), GO:00058…				5151.21	84.16	55.1937	10.3568	5.10571	2142.82	1.1883e-20	9.80408e-19	0	0	0.0636026	0.122163	0.000835939	0.933257	0.998321	0.00653338	4.22754e-06		0	0	0.132095	64.9906	71.8595	68.8213			-2.58516	-2.58516	-2.49289		2.48072	2.62155	2.56095
ENSG00000210082	MT-RNR2	Mt_rRNA	mitochondrially encoded 16S RNA		hsa03008 (Ribosome biogenesis in eukaryotes), hsa03010 (Ribosome)				5138.19	99.9934	59.6277	6.17756	15.2692	2244.68	7.74606e-21	6.88629e-19	0	0	0.1	0.122163	0.0002297	0.87831	0.999521	0.0213116	3.4425e-07		1206.09	1000.35	1022.48	77539.5	80122.2	76057			-2.92079	-3.19013	-3.15863		3.08338	3.13065	3.05553
ENSG00000123561	SERPINA7	protein_coding	serpin family A member 7	There are three proteins including thyroxine-binding globulin (TBG), transthyretin and albumin responsible for carrying the thyroid hormones thyroxine (T4) and 3,5,3_-triiodothyronine (T3) in the bloodstream. This gene encodes the major thyroid hormone transport protein, TBG, in serum. It belongs to the serpin family in genomics, but the protein has no inhibitory function like many other members …	hsa04918 (Thyroid hormone synthesis), GO:0010951 (negative regulation of endopeptidase activity), GO:0070327 (thyroid hormone transport), GO:0005576 (extracellular region), GO:0005615 (extracellular space), GO:0070062 (extracellular vesicular exosome), GO:0004867 (serine-type endopeptidase inhibitor activity)				5131.22	85.7782	58.9632	5.25983	5.27809	2212.64	8.84328e-21	7.55256e-19	0	0	0.0765225	0.122163	0.000800927	0.891133	0.998301	0.017133	4.3252e-06		1.65118	2.11352	2.11352	79.6531	73.1144	73.3786			-2.25958	-2.08757	-2.08757		2.2235	2.10308	2.10814
ENSG00000273173	SNURF	protein_coding	SNRPN upstream reading frame	This gene encodes a highly basic protein localized to the nucleus. The evolutionarily constrained open reading frame is found on a bicistronic transcript which has a downstream ORF encoding the small nuclear ribonucleoprotein polypeptide N. The upstream coding region utilizes the first three exons of the transcript, a region that has been identified as an imprinting center. Multiple transcription…	GO:0008150 (biological_process), GO:0005634 (nucleus), GO:0016607 (nuclear speck), GO:0003674 (molecular_function)				5119.91	81.3182	11.6571	10.8666	4.82784	2121.14	1.305e-20	1.04966e-18	0	0	0.0636026	0.122163	0.00103446	0.933257	0.997931	0.00653338	6.41725e-06		0.0660473	0	0	55.5458	53.9607	60.037			-2.39561	-2.44249	-2.44249		2.40415	2.36386	2.51257
ENSG00000084734	GCKR	protein_coding	glucokinase regulator	This gene encodes a protein belonging to the GCKR subfamily of the SIS (Sugar ISomerase) family of proteins. The gene product is a regulatory protein that inhibits glucokinase in liver and pancreatic islet cells by binding non-covalently to form an inactive complex with the enzyme. This gene is considered a susceptibility gene candidate for a form of maturity-onset diabetes of the young (MODY). […	GO:0000060 (protein import into nucleus, translocation), GO:0005975 (carbohydrate metabolic process), GO:0009750 (response to fructose), GO:0010827 (regulation of glucose transport), GO:0033132 (negative regulation of glucokinase activity), GO:0046415 (urate metabolic process), GO:0070328 (triglyceride homeostasis), GO:1901135 (carbohydrate derivative metabolic process), GO:0005654 (nucleoplasm),…				5115.74	90.6262	30.544	6.25014	5.84092	2228.31	8.28635e-21	7.19823e-19	0	0	0.1	0.122163	0.00403151	0.87831	0.991942	0.0213116	9.71307e-05		1.1228	1.71723	1.58514	125.358	100.722	112.611			-2.673	-2.42161	-2.47381		2.6769	2.36676	2.52476
ENSG00000164825	DEFB1	protein_coding	defensin beta 1	Defensins form a family of microbicidal and cytotoxic peptides made by neutrophils. Members of the defensin family are highly similar in protein sequence. This gene encodes defensin, beta 1, an antimicrobial peptide implicated in the resistance of epithelial surfaces to microbial colonization. This gene maps in close proximity to defensin family member, defensin, alpha 1 and has been implicated i…	GO:0002227 (innate immune response in mucosa), GO:0002526 (acute inflammatory response), GO:0006935 (chemotaxis), GO:0006955 (immune response), GO:0007186 (G-protein coupled receptor signaling pathway), GO:0009617 (response to bacterium), GO:0019730 (antimicrobial humoral response), GO:0019731 (antibacterial humoral response), GO:0019933 (cAMP-mediated signaling), GO:0033574 (response to testoste…				5091.62	82.101	6.78245	10.9496	4.91042	2101.62	1.42099e-20	1.13099e-18	0	0	0.0636026	0.122163	0.00165163	0.933257	0.996702	0.00653338	1.62958e-05		0.0660473	0	0	63.0752	61.424	55.0835			-2.43527	-2.48214	-2.48214		2.54189	2.50481	2.35286
ENSG00000240801	AC132217.1	3prime_overlapping_ncRNA							5087.57	86.6399	3.6445	-7.44299	5.36813	2181.29	1.00859e-20	8.51812e-19	0	0	0.0765225	0.122163	0.00013898	-0.891133	-0.999607	0.017133	2.31168e-07		82.0308	79.8512	83.748	0.792568	0.396284	0.198142			2.55143	2.51352	2.58062		-2.35982	-2.58062	-2.70513
ENSG00000204264	PSMB8	protein_coding	proteasome subunit beta 8	The proteasome is a multicatalytic proteinase complex with a highly ordered ring-shaped 20S core structure. The core structure is composed of 4 rings of 28 non-identical subunits; 2 rings are composed of 7 alpha subunits and 2 rings are composed of 7 beta subunits. Proteasomes are distributed throughout eukaryotic cells at a high concentration and cleave peptides in an ATP/ubiquitin-dependent pro…	hsa03050 (Proteasome), GO:0000165 (MAPK cascade), GO:0000209 (protein polyubiquitination), GO:0002223 (stimulatory C-type lectin receptor signaling pathway), GO:0002479 (antigen processing and presentation of exogenous peptide antigen via MHC class I, TAP-dependent), GO:0006521 (regulation of cellular amino acid metabolic process), GO:0010972 (negative regulation of G2/M transition of mitotic cel…				5087.47	80.3907	35.0372	12.6489	4.73547	2259.7	3.69804e-19	1.72446e-17	0	0	0.0636026	0.122163	0.000280474	0.933257	0.999439	0.00653338	4.71507e-07		0	0	0	54.0928	51.2527	53.6965			-2.39067	-2.39067	-2.39067		2.41907	2.34411	2.40884
ENSG00000092621	PHGDH	protein_coding	phosphoglycerate dehydrogenase	This gene encodes the enzyme which is involved in the early steps of L-serine synthesis in animal cells. L-serine is required for D-serine and other amino acid synthesis. The enzyme requires NAD/NADH as a cofactor and forms homotetramers for activity. Mutations in this gene have been found in a family with congenital microcephaly, psychomotor retardation and other symptoms. Multiple alternatively…	hsa00260 (Glycine, serine and threonine metabolism), hsa01100 (Metabolic pathways), hsa01200 (Carbon metabolism), hsa01230 (Biosynthesis of amino acids), GO:0006541 (glutamine metabolic process), GO:0006544 (glycine metabolic process), GO:0006564 (L-serine biosynthetic process), GO:0006566 (threonine metabolic process), GO:0007420 (brain development), GO:0009448 (gamma-aminobutyric acid metabolic…				5073.07	97.0201	52.0887	-3.11174	7.46353	2197.35	9.42676e-21	8.0059e-19	0	0	0.1	0.122163	0.00023379	-0.87831	-0.999104	0.0213116	1.20506e-06		305.733	317.093	325.679	37.7791	33.9483	37.9772			1.47513	1.52743	1.56574		-1.47646	-1.62255	-1.4693
ENSG00000243753	HLA-L	transcribed_unprocessed_pseudogene	major histocompatibility complex, class I, L (pseudogene)						5059.16	78.3581	83.7774	7.32958	4.58214	2079.33	1.56765e-20	1.21589e-18	0	0	0.0636026	0.122163	0.000114725	0.933257	0.999745	0.00653338	9.75188e-08		0.198142	0.330237	0.330237	46.2992	47.8183	47.9504			-2.27241	-2.18822	-2.18822		2.18523	2.2299	2.23372
ENSG00000187288	CIDEC	protein_coding	cell death inducing DFFA like effector c	This gene encodes a member of the cell death-inducing DNA fragmentation factor-like effector family. Members of this family play important roles in apoptosis. The encoded protein promotes lipid droplet formation in adipocytes and may mediate adipocyte apoptosis. This gene is regulated by insulin and its expression is positively correlated with insulin sensitivity. Mutations in this gene may contr…	GO:0006351 (transcription, DNA-templated), GO:0006355 (regulation of transcription, DNA-templated), GO:0006915 (apoptotic process), GO:0034389 (lipid particle organization), GO:0042157 (lipoprotein metabolic process), GO:0042981 (regulation of apoptotic process), GO:0097194 (execution phase of apoptosis), GO:0005634 (nucleus), GO:0005783 (endoplasmic reticulum), GO:0005811 (lipid particle), GO:00…				5045.09	95.4611	28.3008	3.45124	6.90553	2177.15	1.0264e-20	8.59485e-19	0	0	0.1	0.122163	0.000746736	0.87831	0.998122	0.0213116	5.28824e-06		18.6914	19.8142	21.6635	227.929	207.719	222.712			-1.75438	-1.67814	-1.56075		1.71971	1.58697	1.68659
ENSG00000081041	CXCL2	protein_coding	C-X-C motif chemokine ligand 2	This antimicrobial gene is part of a chemokine superfamily that encodes secreted proteins involved in immunoregulatory and inflammatory processes. The superfamily is divided into four subfamilies based on the arrangement of the N-terminal cysteine residues of the mature peptide. This chemokine, a member of the CXC subfamily, is expressed at sites of inflammation and may suppress hematopoietic pro…	hsa04060 (Cytokine-cytokine receptor interaction), hsa04062 (Chemokine signaling pathway), hsa04064 (NF-kappa B signaling pathway), hsa04621 (NOD-like receptor signaling pathway), hsa04657 (IL-17 signaling pathway), hsa04668 (TNF signaling pathway), hsa05132 (Salmonella infection), hsa05134 (Legionellosis), hsa05167 (Kaposi sarcoma-associated herpesvirus infection), GO:0002237 (response to molecu…				5044.26	82.7852	19.0251	6.79326	4.97193	2176.56	1.02898e-20	8.59485e-19	0	0	0.1	0.122163	8.77891e-05	0.87831	0.999733	0.0213116	1.06955e-07		0.726521	0.594426	0.330237	62.811	62.4808	60.5654			-2.22614	-2.29779	-2.45273		2.34497	2.3376	2.29409
ENSG00000143546	S100A8	protein_coding	S100 calcium binding protein A8	The protein encoded by this gene is a member of the S100 family of proteins containing 2 EF-hand calcium-binding motifs. S100 proteins are localized in the cytoplasm and/or nucleus of a wide range of cells, and involved in the regulation of a number of cellular processes such as cell cycle progression and differentiation. S100 genes include at least 13 members which are located as a cluster on ch…	hsa04657 (IL-17 signaling pathway), GO:0001816 (cytokine production), GO:0002224 (toll-like receptor signaling pathway), GO:0002523 (leukocyte migration involved in inflammatory response), GO:0002526 (acute inflammatory response), GO:0002544 (chronic inflammatory response), GO:0002793 (positive regulation of peptide secretion), GO:0006914 (autophagy), GO:0006915 (apoptotic process), GO:0006919 (a…				5036.27	86.2979	11.0059	11.3787	5.33782	2063.67	1.68068e-20	1.29039e-18	0	0	0.0636026	0.122163	0.00463256	0.933257	0.990797	0.00653338	0.00012664		0	0	0.0660473	79.8512	90.4849	71.4632			-2.68865	-2.68865	-2.64178		2.66628	2.8425	2.5103
ENSG00000103257	SLC7A5	protein_coding	solute carrier family 7 member 5		hsa04150 (mTOR signaling pathway), hsa05230 (Central carbon metabolism in cancer), GO:0006520 (cellular amino acid metabolic process), GO:0006569 (tryptophan catabolic process), GO:0006810 (transport), GO:0006865 (amino acid transport), GO:0007399 (nervous system development), GO:0015804 (neutral amino acid transport), GO:0030154 (cell differentiation), GO:0050900 (leukocyte migration), GO:190247…				5027.58	85.0875	91.0927	-8.628	5.19729	2057.73	1.72587e-20	1.31842e-18	0	0	0.0636026	0.122163	1.19809e-05	-0.933257	-0.99994	0.00653338	5.44214e-09		73.7088	72.4539	72.6521	0.264189	0.264189	0			2.56893	2.54482	2.54865		-2.49447	-2.49447	-2.67346
ENSG00000112576	CCND3	protein_coding	cyclin D3	The protein encoded by this gene belongs to the highly conserved cyclin family, whose members are characterized by a dramatic periodicity in protein abundance through the cell cycle. Cyclins function as regulators of CDK kinases. Different cyclins exhibit distinct expression and degradation patterns which contribute to the temporal coordination of each mitotic event. This cyclin forms a complex w…	hsa04110 (Cell cycle), hsa04115 (p53 signaling pathway), hsa04151 (PI3K-Akt signaling pathway), hsa04218 (Cellular senescence), hsa04310 (Wnt signaling pathway), hsa04390 (Hippo signaling pathway), hsa04510 (Focal adhesion), hsa04630 (JAK-STAT signaling pathway), hsa05162 (Measles), hsa05165 (Human papillomavirus infection), hsa05166 (Human T-cell leukemia virus 1 infection), hsa05200 (Pathways i…				5022.01	86.2452	33.4254	4.27878	5.32915	2134.58	1.2312e-20	1.00628e-18	0	0	0.0765225	0.122163	9.91962e-05	0.891133	0.99976	0.017133	8.67103e-08		3.83075	3.83075	4.09494	77.7377	75.8224	75.0958			-1.88346	-1.88346	-1.81953		1.89005	1.85497	1.84144
ENSG00000164687	FABP5	protein_coding	fatty acid binding protein 5	This gene encodes the fatty acid binding protein found in epidermal cells, and was first identified as being upregulated in psoriasis tissue. Fatty acid binding proteins are a family of small, highly conserved, cytoplasmic proteins that bind long-chain fatty acids and other hydrophobic ligands. FABPs may play roles in fatty acid uptake, transport, and metabolism. Polymorphisms in this gene are as…	hsa03320 (PPAR signaling pathway), GO:0006006 (glucose metabolic process), GO:0006629 (lipid metabolic process), GO:0006656 (phosphatidylcholine biosynthetic process), GO:0008544 (epidermis development), GO:0009611 (response to wounding), GO:0015758 (glucose transport), GO:0019433 (triglyceride catabolic process), GO:0043312 (neutrophil degranulation), GO:0005576 (extracellular region), GO:000565…				5004.08	87.0609	19.275	-7.96789	5.41503	2121.88	1.30079e-20	1.04966e-18	0	0	0.0765225	0.122163	0.000287277	-0.891133	-0.999329	0.017133	6.75574e-07		87.5788	82.295	84.3425	0.660473	0.198142	0.132095			2.6593	2.57159	2.60622		-2.4141	-2.6895	-2.73351
ENSG00000255468	AP001107.9	antisense							4995.96	90.8565	9.68357	-4.53375	5.86972	2141.88	1.1931e-20	9.80408e-19	0	0	0.1	0.122163	7.40871e-08	-0.87831	-0.999875	0.0213116	2.33188e-08		111.026	111.356	113.205	5.48193	3.83075	5.15169			2.02406	2.02827	2.05162		-1.89303	-2.25276	-1.95816
ENSG00000100243	CYB5R3	protein_coding	cytochrome b5 reductase 3	This gene encodes cytochrome b5 reductase, which includes a membrane-bound form in somatic cells (anchored in the endoplasmic reticulum, mitochondrial and other membranes) and a soluble form in erythrocytes. The membrane-bound form exists mainly on the cytoplasmic side of the endoplasmic reticulum and functions in desaturation and elongation of fatty acids, in cholesterol biosynthesis, and in dru…	hsa00520 (Amino sugar and nucleotide sugar metabolism), GO:0006695 (cholesterol biosynthetic process), GO:0006805 (xenobiotic metabolic process), GO:0008015 (blood circulation), GO:0019852 (L-ascorbic acid metabolic process), GO:0043312 (neutrophil degranulation), GO:0055114 (oxidation-reduction process), GO:0005576 (extracellular region), GO:0005737 (cytoplasm), GO:0005739 (mitochondrion), GO:00…				4976.8	98.5528	72.3045	2.67474	8.49173	2128.2	1.26567e-20	1.02892e-18	0	0	0.1	0.122163	0.000207237	0.87831	0.999357	0.0213116	6.20349e-07		96.0328	95.5045	100.788	603.739	630.488	632.469			-1.3453	-1.3531	-1.27696		1.28206	1.3444	1.34891
ENSG00000167244	IGF2	protein_coding	insulin like growth factor 2	This gene encodes a member of the insulin family of polypeptide growth factors, which are involved in development and growth. It is an imprinted gene, expressed only from the paternal allele, and epigenetic changes at this locus are associated with Wilms tumour, Beckwith-Wiedemann syndrome, rhabdomyosarcoma, and Silver-Russell syndrome. A read-through INS-IGF2 gene exists, whose 5_ region overlap…	hsa04010 (MAPK signaling pathway), hsa04014 (Ras signaling pathway), hsa04151 (PI3K-Akt signaling pathway), hsa05200 (Pathways in cancer), hsa05205 (Proteoglycans in cancer), hsa05225 (Hepatocellular carcinoma), GO:0001501 (skeletal system development), GO:0001503 (ossification), GO:0001934 (positive regulation of protein phosphorylation), GO:0002576 (platelet degranulation), GO:0006006 (glucose …				4968.7	91.6853	88.606	-8.48015	6.01505	2096.92	1.45062e-20	1.1426e-18	0	0	0.0765225	0.122163	0.00404975	-0.891133	-0.991926	0.017133	9.75325e-05		114.856	128.066	143.257	0.594426	0.396284	0.0660473			2.74239	2.89689	3.05625		-2.75079	-2.86541	-3.07933
ENSG00000105852	PON3	protein_coding	paraoxonase 3	This gene is a member of the paraoxonase family and lies in a cluster on chromosome 7 with the other two family members. The encoded protein is secreted into the bloodstream and associates with high-density lipoprotein (HDL). The protein also rapidly hydrolyzes lactones and can inhibit the oxidation of low-density lipoprotein (LDL), a function that is believed to slow the initiation and progressi…	GO:0009605 (response to external stimulus), GO:0009636 (response to toxic substance), GO:0010124 (phenylacetate catabolic process), GO:0016311 (dephosphorylation), GO:0019372 (lipoxygenase pathway), GO:0019439 (aromatic compound catabolic process), GO:0032929 (negative regulation of superoxide anion generation), GO:0046226 (coumarin catabolic process), GO:0046395 (carboxylic acid catabolic proces…				4947	92.205	35.3003	3.67696	6.09784	2106.97	1.38808e-20	1.11061e-18	0	0	0.1	0.122163	0.000488996	0.87831	0.998761	0.0213116	2.29989e-06		10.6997	9.64291	9.37872	122.518	132.293	125.622			-1.62354	-1.74888	-1.78199		1.66995	1.77898	1.70548
ENSG00000162482	AKR7A3	protein_coding	aldo-keto reductase family 7 member A3	Aldo-keto reductases, such as AKR7A3, are involved in the detoxification of aldehydes and ketones.[supplied by OMIM, Apr 2004].	hsa00980 (Metabolism of xenobiotics by cytochrome P450), GO:0006081 (cellular aldehyde metabolic process), GO:0006805 (xenobiotic metabolic process), GO:0055114 (oxidation-reduction process), GO:0005829 (cytosol), GO:0070062 (extracellular vesicular exosome), GO:0004033 (aldo-keto reductase (NADP) activity), GO:0005515 (protein binding), GO:0009055 (electron carrier activity), GO:0042802 (identic…				4937.65	92.8036	65.5286	8.50193	6.20269	1996.78	2.27646e-20	1.65582e-18	0	0	0.0636026	0.122163	0.0096106	0.933257	0.98105	0.00653338	0.000535262		0.462331	0.396284	0.330237	162.741	117.828	159.372			-2.93071	-2.96994	-3.01026		3.13331	2.67409	3.10351
ENSG00000171227	TMEM37	protein_coding	transmembrane protein 37		GO:0034765 (regulation of ion transmembrane transport), GO:0070588 (calcium ion transmembrane transport), GO:0016021 (integral component of membrane), GO:0005244 (voltage-gated ion channel activity), GO:0005262 (calcium channel activity)				4934.18	95.2704	27.0574	3.06944	6.85265	2097.88	1.44451e-20	1.1426e-18	0	0	0.1	0.122163	0.000286483	0.87831	0.999218	0.0213116	9.17116e-07		23.777	24.3054	25.6264	204.615	201.18	213.135			-1.52862	-1.49934	-1.42866		1.47417	1.44998	1.53247
ENSG00000278144	RF01955	misc_RNA							4931.1	94.0468	1.30912	4.66625	6.49186	2095.69	1.45845e-20	1.14285e-18	0	0	0.1	0.122163	0.00520888	0.87831	0.98964	0.0213116	0.000160438		7.06707	6.40659	6.93497	174.827	192.792	151.182			-2.10982	-2.21893	-2.13099		2.17574	2.31534	1.96865
ENSG00000171564	FGB	protein_coding	fibrinogen beta chain	The protein encoded by this gene is the beta component of fibrinogen, a blood-borne glycoprotein comprised of three pairs of nonidentical polypeptide chains. Following vascular injury, fibrinogen is cleaved by thrombin to form fibrin which is the most abundant component of blood clots. In addition, various cleavage products of fibrinogen and fibrin regulate cell adhesion and spreading, display va…	hsa04610 (Complement and coagulation cascades), hsa04611 (Platelet activation), GO:0002224 (toll-like receptor signaling pathway), GO:0002250 (adaptive immune response), GO:0002576 (platelet degranulation), GO:0007160 (cell-matrix adhesion), GO:0007596 (blood coagulation), GO:0030198 (extracellular matrix organization), GO:0031639 (plasminogen activation), GO:0034116 (positive regulation of heter…				4920.32	99.8684	31.3072	3.55493	11.8787	2088.06	1.50831e-20	1.17586e-18	0	0	0.1	0.122163	0.00151506	0.87831	0.996909	0.0213116	1.432e-05		606.579	567.941	597.068	6807.5	6589.54	7424.25			-1.73548	-1.83011	-1.75821		1.74855	1.70162	1.87364
ENSG00000101057	MYBL2	protein_coding	MYB proto-oncogene like 2	The protein encoded by this gene, a member of the MYB family of transcription factor genes, is a nuclear protein involved in cell cycle progression. The encoded protein is phosphorylated by cyclin A/cyclin-dependent kinase 2 during the S-phase of the cell cycle and possesses both activator and repressor activities. It has been shown to activate the cell division cycle 2, cyclin D1, and insulin-li…	hsa04218 (Cellular senescence), hsa05166 (Human T-cell leukemia virus 1 infection), GO:0006357 (regulation of transcription from RNA polymerase II promoter), GO:0006366 (transcription from RNA polymerase II promoter), GO:0030154 (cell differentiation), GO:0043525 (positive regulation of neuron apoptotic process), GO:0045944 (positive regulation of transcription from RNA polymerase II promoter), G…				4895.16	84.1271	86.9482	-5.92297	5.10109	2045.43	1.82387e-20	1.37943e-18	0	0	0.0765225	0.122163	0.000998356	-0.891133	-0.997889	0.017133	6.67724e-06		63.0092	69.812	69.0195	0.792568	1.2549	1.2549			2.15162	2.29521	2.2792		-2.38936	-2.16833	-2.16833
ENSG00000102181	CD99L2	protein_coding	CD99 molecule like 2	This gene encodes a cell-surface protein that is similar to CD99. A similar protein in mouse functions as an adhesion molecule during leukocyte extravasation. Alternate splicing results in multiple transcript variants. [provided by RefSeq, May 2010].	GO:0007155 (cell adhesion), GO:0005886 (plasma membrane), GO:0005925 (focal adhesion), GO:0016021 (integral component of membrane), GO:0005515 (protein binding), R-HSA-109582 (Homo sapiens: Hemostasis), R-HSA-202733 (Homo sapiens: Cell surface interactions at the vascular wall)				4890.94	88.666	79.9553	4.11383	5.61427	2067.32	1.65357e-20	1.27602e-18	0	0	0.1	0.122163	0.000748283	0.87831	0.998367	0.0213116	3.99811e-06		5.21774	5.74612	5.0196	87.9751	96.5612	92.5984			-1.86421	-1.76229	-1.90437		1.77569	1.90719	1.84798
ENSG00000123496	IL13RA2	protein_coding	interleukin 13 receptor subunit alpha 2	The protein encoded by this gene is closely related to Il13RA1, a subuint of the interleukin 13 receptor complex. This protein binds IL13 with high affinity, but lacks cytoplasmic domain, and does not appear to function as a signal mediator. It is reported to play a role in the internalization of IL13. [provided by RefSeq, Jul 2008]. Publication Note: This RefSeq record includes a subset of the p…	hsa04060 (Cytokine-cytokine receptor interaction), hsa04630 (JAK-STAT signaling pathway), GO:0002638 (negative regulation of immunoglobulin production), GO:0016064 (immunoglobulin mediated immune response), GO:0019221 (cytokine-mediated signaling pathway), GO:0043305 (negative regulation of mast cell degranulation), GO:0005576 (extracellular region), GO:0005615 (extracellular space), GO:0016021 (…				4881.74	85.002	38.6619	11.2255	5.18512	1959.29	2.71052e-20	1.93452e-18	0	0	0.0636026	0.122163	0.00430798	0.933257	0.991438	0.00653338	0.000109655		0.0660473	0	0	63.0752	78.5963	75.7563			-2.5672	-2.61407	-2.61407		2.40996	2.71857	2.66681
ENSG00000135437	RDH5	protein_coding	retinol dehydrogenase 5	This gene encodes an enzyme belonging to the short-chain dehydrogenases/reductases (SDR) family. This retinol dehydrogenase functions to catalyze the final step in the biosynthesis of 11-cis retinaldehyde, which is the universal chromophore of visual pigments. Mutations in this gene cause autosomal recessive fundus albipunctatus, a rare form of night blindness that is characterized by a delay in …	hsa00830 (Retinol metabolism), GO:0001523 (retinoid metabolic process), GO:0007601 (visual perception), GO:0042572 (retinol metabolic process), GO:0050896 (response to stimulus), GO:0055114 (oxidation-reduction process), GO:0005788 (endoplasmic reticulum lumen), GO:0005789 (endoplasmic reticulum membrane), GO:0044297 (cell body), GO:0004745 (retinol dehydrogenase activity), R-HSA-162582 (Homo sap…				4865.75	89.1199	23.4721	5.0538	5.66492	2049.6	1.78997e-20	1.36056e-18	0	0	0.1	0.122163	0.00354982	0.87831	0.992921	0.0213116	7.49996e-05		3.10423	2.77399	2.97213	104.949	102.902	86.9183			-2.12311	-2.21961	-2.16094		2.26598	2.23809	1.9996
ENSG00000130829	DUSP9	protein_coding	dual specificity phosphatase 9	The protein encoded by this gene is a member of the dual specificity protein phosphatase subfamily. These phosphatases inactivate their target kinases by dephosphorylating both the phosphoserine/threonine and phosphotyrosine residues. They negatively regulate members of the mitogen-activated protein (MAP) kinase superfamily (MAPK/ERK, SAPK/JNK, p38), which is associated with cellular proliferatio…	hsa04010 (MAPK signaling pathway), hsa04550 (Signaling pathways regulating pluripotency of stem cells), GO:0000165 (MAPK cascade), GO:0000187 (activation of MAPK activity), GO:0000188 (inactivation of MAPK activity), GO:0006470 (protein dephosphorylation), GO:0007254 (JNK cascade), GO:0035335 (peptidyl-tyrosine dephosphorylation), GO:0005634 (nucleus), GO:0005737 (cytoplasm), GO:0005829 (cytosol)…				4857.28	94.3297	65.897	-3.98652	6.56111	2043.66	1.83849e-20	1.3836e-18	0	0	0.1	0.122163	0.000653656	-0.87831	-0.998115	0.0213116	5.32784e-06		182.951	167.364	181.894	12.2848	9.37872	11.8885			1.9313	1.80428	1.92303		-1.76329	-2.09144	-1.80388
ENSG00000137309	HMGA1	protein_coding	high mobility group AT-hook 1	This gene encodes a non-histone protein involved in many cellular processes, including regulation of inducible gene transcription, integration of retroviruses into chromosomes, and the metastatic progression of cancer cells. The encoded protein preferentially binds to the minor groove of A+T-rich regions in double-stranded DNA. It has little secondary structure in solution but assumes distinct co…	GO:0006268 (DNA unwinding involved in DNA replication), GO:0006284 (base-excision repair), GO:0006337 (nucleosome disassembly), GO:0006355 (regulation of transcription, DNA-templated), GO:0006366 (transcription from RNA polymerase II promoter), GO:0006461 (protein complex assembly), GO:0008285 (negative regulation of cell proliferation), GO:0009615 (response to virus), GO:0031936 (negative regula…				4849.63	92.8825	65.8838	-3.73491	6.22026	2038.29	1.88354e-20	1.41052e-18	0	0	0.1	0.122163	0.000847375	-0.87831	-0.997938	0.0213116	6.37423e-06		132.029	137.312	146.031	11.4262	10.1713	9.57687			1.68575	1.74153	1.8291		-1.63367	-1.77524	-1.84748
ENSG00000166347	CYB5A	protein_coding	cytochrome b5 type A	The protein encoded by this gene is a membrane-bound cytochrome that reduces ferric hemoglobin (methemoglobin) to ferrous hemoglobin, which is required for stearyl-CoA-desaturase activity. Defects in this gene are a cause of type IV hereditary methemoglobinemia. Three transcript variants encoding different isoforms have been found for this gene. [provided by RefSeq, Jun 2010].	GO:0019852 (L-ascorbic acid metabolic process), GO:0046686 (response to cadmium ion), GO:0055114 (oxidation-reduction process), GO:1902600 (hydrogen ion transmembrane transport), GO:0005741 (mitochondrial outer membrane), GO:0005789 (endoplasmic reticulum membrane), GO:0005829 (cytosol), GO:0016020 (membrane), GO:0016021 (integral component of membrane), GO:0043231 (intracellular membrane-bounded…				4839	98.691	69.5481	3.45928	8.69895	2006.49	2.17704e-20	1.59112e-18	0	0	0.0765225	0.122163	0.00528734	0.891133	0.989502	0.017133	0.000164731		68.359	69.68	69.68	765.423	672.23	847.255			-1.72578	-1.69895	-1.69895		1.72143	1.53465	1.86761
ENSG00000163931	TKT	protein_coding	transketolase	This gene encodes a thiamine-dependent enzyme which plays a role in the channeling of excess sugar phosphates to glycolysis in the pentose phosphate pathway. Alternatively spliced transcript variants encoding multiple isoforms have been observed for this gene. [provided by RefSeq, Apr 2012].	hsa00030 (Pentose phosphate pathway), hsa01100 (Metabolic pathways), hsa01200 (Carbon metabolism), hsa01230 (Biosynthesis of amino acids), GO:0005999 (xylulose biosynthetic process), GO:0006098 (pentose-phosphate shunt), GO:0009052 (pentose-phosphate shunt, non-oxidative branch), GO:0040008 (regulation of growth), GO:0046166 (glyceraldehyde-3-phosphate biosynthetic process), GO:0005654 (nucleopla…				4834.17	97.9542	75.4556	2.6965	7.95987	2027.48	1.97806e-20	1.47404e-18	0	0	0.1	0.122163	0.000742601	0.87831	0.998497	0.0213116	3.38656e-06		66.906	65.8492	66.7739	421.844	420.523	451.169			-1.32157	-1.34387	-1.32434		1.29926	1.29476	1.39577
ENSG00000143537	ADAM15	protein_coding	ADAM metallopeptidase domain 15	The protein encoded by this gene is a member of the ADAM (a disintegrin and metalloproteinase) protein family. ADAM family members are type I transmembrane glycoproteins known to be involved in cell adhesion and proteolytic ectodomain processing of cytokines and adhesion molecules. This protein contains multiple functional domains including a zinc-binding metalloprotease domain, a disintegrin-lik…	GO:0001525 (angiogenesis), GO:0001953 (negative regulation of cell-matrix adhesion), GO:0006508 (proteolysis), GO:0007160 (cell-matrix adhesion), GO:0007229 (integrin-mediated signaling pathway), GO:0008584 (male gonad development), GO:0022617 (extracellular matrix disassembly), GO:0030308 (negative regulation of cell growth), GO:0030336 (negative regulation of cell migration), GO:0030574 (collag…				4828.08	95.5072	65.476	3.50541	6.92644	2023.23	2.01669e-20	1.4955e-18	0	0	0.1	0.122163	0.0011172	0.87831	0.997253	0.0213116	1.13122e-05		17.9649	19.4179	21.5975	224.363	235.789	209.898			-1.8046	-1.70325	-1.56343		1.6985	1.76954	1.60324
ENSG00000162511	LAPTM5	protein_coding	lysosomal protein transmembrane 5	This gene encodes a transmembrane receptor that is associated with lysosomes. The encoded protein, also known as E3 protein, may play a role in hematopoiesis. [provided by RefSeq, Feb 2009].	hsa04142 (Lysosome), GO:0006810 (transport), GO:0005764 (lysosome), GO:0005765 (lysosomal membrane), GO:0005887 (integral component of plasma membrane), GO:0005515 (protein binding)				4826.83	78.9436	50.8388	10.6643	4.62654	1922.76	3.22316e-20	2.24763e-18	0	0	0.0636026	0.122163	0.000995673	0.933257	0.998007	0.00653338	5.95328e-06		0.0660473	0	0	46.7615	52.0453	48.5448			-2.29815	-2.34502	-2.34502		2.26265	2.41108	2.31447
ENSG00000210049	MT-TF	Mt_tRNA	mitochondrially encoded tRNA phenylalanine						4804.1	96.1321	0.421025	5.7332	7.1287	2006.52	2.17677e-20	1.59112e-18	0	0	0.1	0.122163	0.000222328	0.87831	0.999185	0.0213116	9.95139e-07		7.3973	4.49122	3.56656	276.21	264.52	282.683			-2.22423	-2.75799	-2.97969		2.66355	2.60162	2.69673
ENSG00000159217	IGF2BP1	protein_coding	insulin like growth factor 2 mRNA binding protein 1	This gene encodes a member of the insulin-like growth factor 2 mRNA-binding protein family. The protein encoded by this gene contains four K homology domains and two RNA recognition motifs. It functions by binding to the mRNAs of certain genes, including insulin-like growth factor 2, beta-actin and beta-transducin repeat-containing protein, and regulating their translation. Two transcript variant…	hsa05206 (MicroRNAs in cancer), GO:0010467 (gene expression), GO:0010610 (regulation of mRNA stability involved in response to stress), GO:0017148 (negative regulation of translation), GO:0022013 (pallium cell proliferation in forebrain), GO:0042035 (regulation of cytokine biosynthetic process), GO:0051028 (mRNA transport), GO:0070934 (CRD-mediated mRNA stabilization), GO:0097150 (neuronal stem c…				4786.87	83.6798	75.2319	-9.80036	5.05692	1896.36	3.66047e-20	2.51461e-18	0	0	0.0636026	0.122163	0.000455283	-0.933257	-0.999065	0.00653338	1.31076e-06		68.6892	63.7357	66.3115	0.198142	0	0			2.57469	2.46988	2.52533		-2.43244	-2.56873	-2.56873
ENSG00000132688	NES	protein_coding	nestin	This gene encodes a member of the intermediate filament protein family and is expressed primarily in nerve cells. [provided by RefSeq, Sep 2011]. Sequence Note: This RefSeq record was created from transcript and genomic sequence data to make the sequence consistent with the reference genome assembly. The genomic coordinates used for the transcript record were based on transcript alignments. Publi…	GO:0000086 (G2/M transition of mitotic cell cycle), GO:0007417 (central nervous system development), GO:0007420 (brain development), GO:0030844 (positive regulation of intermediate filament depolymerization), GO:0031076 (embryonic camera-type eye development), GO:0032091 (negative regulation of protein binding), GO:0043086 (negative regulation of catalytic activity), GO:0043524 (negative regulati…				4780.83	87.5345	98.7106	-5.6269	5.46515	1990.36	2.34495e-20	1.69752e-18	0	0	0.1	0.122163	2.71001e-05	-0.87831	-0.99969	0.0213116	1.44235e-07		86.522	84.5406	87.9751	2.3777	1.65118	1.18885			2.29025	2.25759	2.31374		-2.04754	-2.30935	-2.50468
ENSG00000165556	CDX2	protein_coding	caudal type homeobox 2	This gene is a member of the caudal-related homeobox transcription factor gene family. The encoded protein is a major regulator of intestine-specific genes involved in cell growth an differentiation. This protein also plays a role in early embryonic development of the intestinal tract. Aberrant expression of this gene is associated with intestinal inflammation and tumorigenesis. [provided by RefS…	hsa05226 (Gastric cancer), GO:0000122 (negative regulation of transcription from RNA polymerase II promoter), GO:0001568 (blood vessel development), GO:0001829 (trophectodermal cell differentiation), GO:0006366 (transcription from RNA polymerase II promoter), GO:0008284 (positive regulation of cell proliferation), GO:0008333 (endosome to lysosome transport), GO:0009887 (organ morphogenesis), GO:0…				4759.05	87.324	81.521	-9.51749	5.44451	1878.08	4.00188e-20	2.71592e-18	0	0	0.0636026	0.122163	0.000132791	-0.933257	-0.999689	0.00653338	1.44622e-07		84.6067	88.1072	87.4467	0.330237	0	0			2.66417	2.72134	2.71072		-2.55176	-2.77223	-2.77223
ENSG00000171345	KRT19	protein_coding	keratin 19	The protein encoded by this gene is a member of the keratin family. The keratins are intermediate filament proteins responsible for the structural integrity of epithelial cells and are subdivided into cytokeratins and hair keratins. The type I cytokeratins consist of acidic proteins which are arranged in pairs of heterotypic keratin chains. Unlike its related family members, this smallest known a…	hsa04915 (Estrogen signaling pathway), GO:0007219 (Notch signaling pathway), GO:0016032 (viral process), GO:0031424 (keratinization), GO:0043627 (response to estrogen), GO:0045214 (sarcomere organization), GO:0060706 (cell differentiation involved in embryonic placenta development), GO:0070268 (cornification), GO:0005829 (cytosol), GO:0005882 (intermediate filament), GO:0005886 (plasma membrane),…				4742.77	98.3094	17.1173	2.8409	8.21658	1964.05	2.65061e-20	1.90969e-18	0	0	0.1	0.122163	0.00179646	0.87831	0.996279	0.0213116	2.07434e-05		73.3786	74.5675	70.5386	560.61	502.356	502.554			-1.39201	-1.36944	-1.44742		1.5079	1.3502	1.35077
ENSG00000051523	CYBA	protein_coding	cytochrome b-245 alpha chain	Cytochrome b is comprised of a light chain (alpha) and a heavy chain (beta). This gene encodes the light, alpha subunit which has been proposed as a primary component of the microbicidal oxidase system of phagocytes. Mutations in this gene are associated with autosomal recessive chronic granulomatous disease (CGD), that is characterized by the failure of activated phagocytes to generate superoxid…	hsa04145 (Phagosome), hsa04380 (Osteoclast differentiation), hsa04621 (NOD-like receptor signaling pathway), hsa04670 (Leukocyte transendothelial migration), hsa05140 (Leishmaniasis), hsa05418 (Fluid shear stress and atherosclerosis), GO:0000302 (response to reactive oxygen species), GO:0001666 (response to hypoxia), GO:0001938 (positive regulation of endothelial cell proliferation), GO:0002479 (…				4736.8	96.461	17.3804	-4.76908	7.23689	1959.94	2.70226e-20	1.93452e-18	0	0	0.1	0.122163	0.000552606	-0.87831	-0.998339	0.0213116	4.13746e-06		275.483	294.637	302.167	12.6811	11.5583	7.72754			2.20016	2.29646	2.33262		-2.04021	-2.155	-2.63402
ENSG00000186193	SAPCD2	protein_coding	suppressor APC domain containing 2		GO:0005634 (nucleus), GO:0005730 (nucleolus), GO:0005829 (cytosol)				4731.25	79.4567	95.3621	-12.5751	4.6621	2000.94	1.00587e-18	4.07767e-17	0	0	0.0636026	0.122163	0.0012757	-0.933257	-0.997453	0.00653338	9.71891e-06		53.3002	50.7244	47.0918	0	0	0			2.43471	2.36589	2.26291		-2.3545	-2.3545	-2.3545
ENSG00000049239	H6PD	protein_coding	hexose-6-phosphate dehydrogenase/glucose 1-dehydrogenase	There are 2 forms of glucose-6-phosphate dehydrogenase. G form is X-linked and H form, encoded by this gene, is autosomally linked. This H form shows activity with other hexose-6-phosphates, especially galactose-6-phosphate, whereas the G form is specific for glucose-6-phosphate. Both forms are present in most tissues, but H form is not found in red cells. [provided by RefSeq, Jul 2008].	hsa00030 (Pentose phosphate pathway), hsa01100 (Metabolic pathways), hsa01200 (Carbon metabolism), GO:0006006 (glucose metabolic process), GO:0006098 (pentose-phosphate shunt), GO:0055114 (oxidation-reduction process), GO:0005788 (endoplasmic reticulum lumen), GO:0004345 (glucose-6-phosphate dehydrogenase activity), GO:0017057 (6-phosphogluconolactonase activity), GO:0047936 (glucose 1-dehydrogen…				4719.45	92.3497	98.908	3.93291	6.11925	1948.01	2.85848e-20	2.03059e-18	0	0	0.1	0.122163	0.00290098	0.87831	0.994155	0.0213116	5.11453e-05		8.18987	8.38801	8.98244	123.509	143.455	123.773			-1.8699	-1.84212	-1.76184		1.75268	1.96546	1.75571
ENSG00000138356	AOX1	protein_coding	aldehyde oxidase 1	Aldehyde oxidase produces hydrogen peroxide and, under certain conditions, can catalyze the formation of superoxide. Aldehyde oxidase is a candidate gene for amyotrophic lateral sclerosis. [provided by RefSeq, Jul 2008]. Publication Note: This RefSeq record includes a subset of the publications that are available for this gene. Please see the Gene record to access additional publications.	hsa00280 (Valine, leucine and isoleucine degradation), hsa00350 (Tyrosine metabolism), hsa00380 (Tryptophan metabolism), hsa00750 (Vitamin B6 metabolism), hsa00760 (Nicotinate and nicotinamide metabolism), hsa00830 (Retinol metabolism), hsa00982 (Drug metabolism - cytochrome P450), hsa01100 (Metabolic pathways), hsa04630 (JAK-STAT signaling pathway), GO:0006954 (inflammatory response), GO:0009115…				4716	91.4024	68.5744	7.38907	5.95591	1945.64	2.89064e-20	2.04388e-18	0	0	0.1	0.122163	0.00618802	0.87831	0.987697	0.0213116	0.000226097		1.1228	0.462331	0.594426	142.068	117.366	110.035			-2.55648	-2.8993	-2.82391		2.97128	2.69993	2.60848
ENSG00000171954	CYP4F22	protein_coding	cytochrome P450 family 4 subfamily F member 22	This gene encodes a member of the cytochrome P450 superfamily of enzymes. The cytochrome P450 proteins are monooxygenases which catalyze many reactions involved in drug metabolism and synthesis of cholesterol, steroids and other lipids. This gene is part of a cluster of cytochrome P450 genes on chromosome 19 and encodes an enzyme thought to play a role in the 12(R)-lipoxygenase pathway. Mutations…	GO:0006690 (icosanoid metabolic process), GO:0055114 (oxidation-reduction process), GO:0005789 (endoplasmic reticulum membrane), GO:0031090 (organelle membrane), GO:0004497 (monooxygenase activity), GO:0005506 (iron ion binding), GO:0016705 (oxidoreductase activity, acting on paired donors, with incorporation or reduction of molecular oxygen), GO:0020037 (heme binding), R-HSA-1430728 (Homo sapien…				4715.12	77.3846	85.0734	12.4258	4.51358	1989.55	1.05424e-18	4.25108e-17	0	0	0.0636026	0.122163	0.000406006	0.933257	0.999188	0.00653338	9.87573e-07		0	0	0	45.3745	47.0257	43.8554			-2.28342	-2.28342	-2.28342		2.28262	2.33205	2.2356
ENSG00000168496	FEN1	protein_coding	flap structure-specific endonuclease 1	The protein encoded by this gene removes 5_ overhanging flaps in DNA repair and processes the 5_ ends of Okazaki fragments in lagging strand DNA synthesis. Direct physical interaction between this protein and AP endonuclease 1 during long-patch base excision repair provides coordinated loading of the proteins onto the substrate, thus passing the substrate from one enzyme to another. The protein i…	hsa03030 (DNA replication), hsa03410 (Base excision repair), hsa03450 (Non-homologous end-joining), GO:0000722 (telomere maintenance via recombination), GO:0000724 (double-strand break repair via homologous recombination), GO:0006260 (DNA replication), GO:0006281 (DNA repair), GO:0006302 (double-strand break repair), GO:0007613 (memory), GO:0009650 (UV protection), GO:0043137 (DNA replication, re…				4713.02	93.7442	45.668	-3.64987	6.40795	1943.59	2.91879e-20	2.05423e-18	0	0	0.1	0.122163	7.23117e-06	-0.87831	-0.999603	0.0213116	2.35891e-07		160.693	155.079	155.409	13.6718	13.1434	10.6997			1.76315	1.71249	1.71552		-1.61276	-1.66224	-1.91614
ENSG00000224916	APOC4-APOC2	protein_coding	APOC4-APOC2 readthrough (NMD candidate)	This locus represents naturally occurring read-through transcription between the neighboring apolipoprotein C-IV (APOC4) and apolipoprotein C-II (APOC2) genes on chromosome 19. The read-through transcript is a candidate for nonsense-mediated mRNA decay (NMD), and is thus unlikely to produce a protein product. [provided by RefSeq, Mar 2011]. Sequence Note: This RefSeq record was created from trans…	hsa04979 (Cholesterol metabolism), GO:0001523 (retinoid metabolic process), GO:0010518 (positive regulation of phospholipase activity), GO:0010898 (positive regulation of triglyceride catabolic process), GO:0010902 (positive regulation of very-low-density lipoprotein particle remodeling), GO:0010916 (negative regulation of very-low-density lipoprotein particle clearance), GO:0016042 (lipid catabo…				4709.97	86.2058	44.1945	-9.69503	5.3252	1846.01	4.6892e-20	3.14032e-18	0	0	0.0636026	0.122163	0.00116167	-0.933257	-0.997654	0.00653338	8.24617e-06		74.3693	82.8234	82.295	0.264189	0	0			2.54864	2.70011	2.69109		-2.52729	-2.70628	-2.70628
ENSG00000196562	SULF2	protein_coding	sulfatase 2	Heparan sulfate proteoglycans (HSPGs) act as coreceptors for numerous heparin-binding growth factors and cytokines and are involved in cell signaling. Heparan sulfate 6-O-endosulfatases, such as SULF2, selectively remove 6-O-sulfate groups from heparan sulfate. This activity modulates the effects of heparan sulfate by altering binding sites for signaling molecules (Dai et al., 2005 [PubMed 161922…	GO:0001822 (kidney development), GO:0002063 (chondrocyte development), GO:0003094 (glomerular filtration), GO:0009611 (response to wounding), GO:0010575 (positive regulation vascular endothelial growth factor production), GO:0014846 (esophagus smooth muscle contraction), GO:0030177 (positive regulation of Wnt signaling pathway), GO:0030201 (heparan sulfate proteoglycan metabolic process), GO:0032…				4698.86	78.7002	66.2456	8.6753	4.60712	1838.78	4.86145e-20	3.22268e-18	0	0	0.0636026	0.122163	0.00265083	0.933257	0.994716	0.00653338	4.18151e-05		0.132095	0.132095	0.0660473	43.3931	51.0546	50.6583			-2.2717	-2.2717	-2.3171		2.14043	2.36544	2.35462
ENSG00000133321	RARRES3	protein_coding	retinoic acid receptor responder 3	Retinoids exert biologic effects such as potent growth inhibitory and cell differentiation activities and are used in the treatment of hyperproliferative dermatological diseases. These effects are mediated by specific nuclear receptor proteins that are members of the steroid and thyroid hormone receptor superfamily of transcriptional regulators. RARRES1, RARRES2, and RARRES3 are genes whose expre…	GO:0006644 (phospholipid metabolic process), GO:0008285 (negative regulation of cell proliferation), GO:0016042 (lipid catabolic process), GO:0036152 (phosphatidylethanolamine acyl-chain remodeling), GO:0005829 (cytosol), GO:0016021 (integral component of membrane), GO:0004623 (phospholipase A2 activity), GO:0005515 (protein binding), GO:0016746 (transferase activity, transferring acyl groups), R…				4697.96	76.9701	15.7292	10.5131	4.47625	1838.19	4.87579e-20	3.22268e-18	0	0	0.0636026	0.122163	0.000491052	0.933257	0.999012	0.00653338	1.46257e-06		0	0	0.0660473	45.7708	44.5159	42.4024			-2.27286	-2.27286	-2.22598		2.3052	2.26679	2.19971
ENSG00000073111	MCM2	protein_coding	minichromosome maintenance complex component 2	The protein encoded by this gene is one of the highly conserved mini-chromosome maintenance proteins (MCM) that are involved in the initiation of eukaryotic genome replication. The hexameric protein complex formed by MCM proteins is a key component of the pre-replication complex (pre_RC) and may be involved in the formation of replication forks and in the recruitment of other DNA replication rela…	hsa03030 (DNA replication), hsa04110 (Cell cycle), GO:0000082 (G1/S transition of mitotic cell cycle), GO:0006260 (DNA replication), GO:0006268 (DNA unwinding involved in DNA replication), GO:0006270 (DNA replication initiation), GO:0006334 (nucleosome assembly), GO:0006915 (apoptotic process), GO:0071353 (cellular response to interleukin-4), GO:0090102 (cochlea development), GO:0000784 (nuclear …				4687.63	92.0405	65.4694	-3.88804	6.07353	1926.21	3.1705e-20	2.2211e-18	0	0	0.1	0.122163	0.00028927	-0.87831	-0.998851	0.0213116	1.97867e-06		120.933	130.377	126.481	7.19916	9.04849	9.24663			1.74933	1.85612	1.81302		-1.99089	-1.72661	-1.70097
ENSG00000178719	GRINA	protein_coding	glutamate ionotropic receptor NMDA type subunit associated protein 1		GO:0032469 (endoplasmic reticulum calcium ion homeostasis), GO:1902236 (negative regulation of endoplasmic reticulum stress-induced intrinsic apoptotic signaling pathway), GO:0005783 (endoplasmic reticulum), GO:0005794 (Golgi apparatus), GO:0016021 (integral component of membrane), GO:0044325 (ion channel binding)				4667.65	97.0728	28.5836	3.04442	7.48026	1912.58	3.38466e-20	2.34948e-18	0	0	0.1	0.122163	0.000285646	0.87831	0.998691	0.0213116	2.57069e-06		35.1372	39.1661	41.4117	330.039	318.745	306.063			-1.61617	-1.46758	-1.39095		1.54425	1.49432	1.43612
ENSG00000168874	ATOH8	protein_coding	atonal bHLH transcription factor 8		GO:0001704 (formation of primary germ layer), GO:0001937 (negative regulation of endothelial cell proliferation), GO:0006351 (transcription, DNA-templated), GO:0007399 (nervous system development), GO:0010595 (positive regulation of endothelial cell migration), GO:0030154 (cell differentiation), GO:0035148 (tube formation), GO:0045603 (positive regulation of endothelial cell differentiation), GO:…				4659.04	84.3968	71.5019	9.20645	5.13493	1812.98	5.5365e-20	3.59454e-18	0	0	0.0636026	0.122163	0.00205607	0.933257	0.995876	0.00653338	2.54815e-05		0.264189	0.0660473	0	63.6696	71.9256	74.1051			-2.44116	-2.57328	-2.62016		2.417	2.58784	2.62976
ENSG00000177106	EPS8L2	protein_coding	EPS8 like 2	This gene encodes a member of the EPS8 gene family. The encoded protein, like other members of the family, is thought to link growth factor stimulation to actin organization, generating functional redundancy in the pathways that regulate actin cytoskeletal remodeling. [provided by RefSeq, Dec 2008].	GO:0007266 (Rho protein signal transduction), GO:0035023 (regulation of Rho protein signal transduction), GO:0043547 (positive regulation of GTPase activity), GO:1900029 (positive regulation of ruffle assembly), GO:0005829 (cytosol), GO:0005886 (plasma membrane), GO:0031982 (vesicle), GO:0032587 (ruffle membrane), GO:0043234 (protein complex), GO:0070062 (extracellular vesicular exosome), GO:0003…				4657.26	90.8433	44.2537	3.6559	5.8651	1905.5	3.50209e-20	2.41994e-18	0	0	0.1	0.122163	1.78378e-06	0.87831	0.999934	0.0213116	6.48722e-09		8.18987	7.85963	9.57687	107.459	107.657	108.186			-1.73738	-1.78491	-1.55327		1.6878	1.69041	1.69735
ENSG00000002933	TMEM176A	protein_coding	transmembrane protein 176A		GO:2001199 (negative regulation of dendritic cell differentiation), GO:0016021 (integral component of membrane)				4643.28	87.9161	30.7677	8.27791	5.52259	1802.81	5.83047e-20	3.68863e-18	0	0	0.0636026	0.122163	0.00720463	0.933257	0.985731	0.00653338	0.00030395		0.462331	0.198142	0.198142	105.808	79.1247	89.23			-2.56304	-2.72679	-2.72679		2.88925	2.479	2.64837
ENSG00000100097	LGALS1	protein_coding	galectin 1	The galectins are a family of beta-galactoside-binding proteins implicated in modulating cell-cell and cell-matrix interactions. This gene product may act as an autocrine negative growth factor that regulates cell proliferation. [provided by RefSeq, Jul 2008]. Publication Note: This RefSeq record includes a subset of the publications that are available for this gene. Please see the Gene record to…	GO:0002317 (plasma cell differentiation), GO:0006915 (apoptotic process), GO:0007165 (signal transduction), GO:0010812 (negative regulation of cell-substrate adhesion), GO:0010977 (negative regulation of neuron projection development), GO:0031295 (T cell costimulation), GO:0034120 (positive regulation of erythrocyte aggregation), GO:0035900 (response to isolation stress), GO:0042493 (response to …				4642.85	80.1145	5.34833	6.00642	4.71506	1895.71	3.67218e-20	2.51461e-18	0	0	0.1	0.122163	0.00143872	0.87831	0.997117	0.0213116	1.24557e-05		0.858616	0.792568	0.726521	52.0453	54.4891	47.8843			-2.09476	-2.12849	-2.16302		2.14602	2.20982	2.03043
ENSG00000123689	G0S2	protein_coding	G0/G1 switch 2		GO:0097191 (extrinsic apoptotic signaling pathway), GO:2001238 (positive regulation of extrinsic apoptotic signaling pathway), GO:0005739 (mitochondrion), GO:0005811 (lipid particle), GO:0003674 (molecular_function), GO:0005515 (protein binding), R-HSA-1430728 (Homo sapiens: Metabolism), R-HSA-1989781 (Homo sapiens: PPARA activates gene expression), R-HSA-400206 (Homo sapiens: Regulation of lipid…				4639.6	87.0872	22.459	9.78786	5.41764	1800.44	5.90151e-20	3.69779e-18	0	0	0.0636026	0.122163	0.00618393	0.933257	0.987742	0.00653338	0.000224485		0.132095	0.132095	0	95.9008	72.7842	86.7202			-2.65667	-2.65667	-2.74894		2.86431	2.47572	2.72225
ENSG00000204622	HLA-J	transcribed_unprocessed_pseudogene	major histocompatibility complex, class I, J (pseudogene)	This major histocompatibility complex gene represents a transcribed pseudogene, possibly derived from HLA-A. [provided by RefSeq, May 2010].					4634.52	75.1217	42.688	7.75917	4.33546	1797.16	6.00107e-20	3.73886e-18	0	0	0.0636026	0.122163	0.000952363	0.933257	0.998091	0.00653338	5.46235e-06		0.198142	0.132095	0.198142	39.6284	42.2043	37.9772			-2.11897	-2.16299	-2.11897		2.12424	2.21085	2.06585
ENSG00000143162	CREG1	protein_coding	cellular repressor of E1A stimulated genes 1	The adenovirus E1A protein both activates and represses gene expression to promote cellular proliferation and inhibit differentiation. The protein encoded by this gene antagonizes transcriptional activation and cellular transformation by E1A. This protein shares limited sequence similarity with E1A and binds both the general transcription factor TBP and the tumor suppressor pRb in vitro. This gen…	GO:0006357 (regulation of transcription from RNA polymerase II promoter), GO:0007275 (multicellular organismal development), GO:0008283 (cell proliferation), GO:0040008 (regulation of growth), GO:0043312 (neutrophil degranulation), GO:0055114 (oxidation-reduction process), GO:1903507 (negative regulation of nucleic acid-templated transcription), GO:0005576 (extracellular region), GO:0005615 (extr…				4620.26	92.08	51.0624	3.74992	6.07988	1880.4	3.95671e-20	2.69731e-18	0	0	0.1	0.122163	8.94362e-06	0.87831	0.999595	0.0213116	2.45699e-07		9.37872	8.05778	10.5676	123.178	125.556	128.33			-1.73823	-1.91626	-1.59486		1.72134	1.74849	1.77953
ENSG00000101439	CST3	protein_coding	cystatin C	The cystatin superfamily encompasses proteins that contain multiple cystatin-like sequences. Some of the members are active cysteine protease inhibitors, while others have lost or perhaps never acquired this inhibitory activity. There are three inhibitory families in the superfamily, including the type 1 cystatins (stefins), type 2 cystatins and the kininogens. The type 2 cystatin proteins are a …	hsa04970 (Salivary secretion), GO:0001654 (eye development), GO:0001666 (response to hypoxia), GO:0006915 (apoptotic process), GO:0006952 (defense response), GO:0007420 (brain development), GO:0007431 (salivary gland development), GO:0007566 (embryo implantation), GO:0008284 (positive regulation of cell proliferation), GO:0009636 (response to toxic substance), GO:0009743 (response to carbohydrate…				4601.68	99.6053	63.9432	2.56873	10.2909	1867.85	4.20819e-20	2.84324e-18	0	0	0.1	0.122163	0.000681224	0.87831	0.998283	0.0213116	4.41844e-06		346.749	366.959	370.394	2123.55	2066.29	2242.11			-1.33959	-1.25832	-1.24495		1.26799	1.22859	1.34629
ENSG00000171759	PAH	protein_coding	phenylalanine hydroxylase	PAH encodes the enzyme phenylalanine hydroxylase that is the rate-limiting step in phenylalanine catabolism. Deficiency of this enzyme activity results in the autosomal recessive disorder phenylketonuria. [provided by RefSeq, Jul 2008]. Publication Note: This RefSeq record includes a subset of the publications that are available for this gene. Please see the Gene record to access additional publi…	hsa00360 (Phenylalanine metabolism), hsa00400 (Phenylalanine, tyrosine and tryptophan biosynthesis), hsa00790 (Folate biosynthesis), hsa01100 (Metabolic pathways), hsa01230 (Biosynthesis of amino acids), GO:0006559 (L-phenylalanine catabolic process), GO:0008652 (cellular amino acid biosynthetic process), GO:0042136 (neurotransmitter biosynthetic process), GO:0042423 (catecholamine biosynthetic p…				4600.49	84.3376	26.8403	-9.19687	5.1254	1775.32	6.71554e-20	4.14998e-18	0	0	0.0636026	0.122163	0.0024397	-0.933257	-0.995114	0.00653338	3.57512e-05		65.0566	67.0381	76.2186	0.264189	0.0660473	0			2.45199	2.494	2.67412		-2.43633	-2.56845	-2.61532
ENSG00000245532	NEAT1	lincRNA	nuclear paraspeckle assembly transcript 1 (non-protein coding)						4591.06	80.1473	98.3291	7.98208	4.71808	1769.29	6.92895e-20	4.23027e-18	0	0	0.0636026	0.122163	0.00252199	0.933257	0.994945	0.00653338	3.82615e-05		0.330237	0.132095	0.132095	51.7151	56.9328	47.8843			-2.22515	-2.35336	-2.35336		2.30162	2.43537	2.19488
ENSG00000162909	CAPN2	protein_coding	calpain 2	The calpains, calcium-activated neutral proteases, are nonlysosomal, intracellular cysteine proteases. The mammalian calpains include ubiquitous, stomach-specific, and muscle-specific proteins. The ubiquitous enzymes consist of heterodimers with distinct large, catalytic subunits associated with a common small, regulatory subunit. This gene encodes the large subunit of the ubiquitous enzyme, calp…	hsa04141 (Protein processing in endoplasmic reticulum), hsa04210 (Apoptosis), hsa04217 (Necroptosis), hsa04218 (Cellular senescence), hsa04510 (Focal adhesion), hsa05010 (Alzheimer disease), GO:0001666 (response to hypoxia), GO:0001824 (blastocyst development), GO:0006508 (proteolysis), GO:0007520 (myoblast fusion), GO:0016540 (protein autoprocessing), GO:0022617 (extracellular matrix disassembly…				4573.19	87.9818	67.1337	5.19096	5.52776	1848.68	4.62725e-20	3.11254e-18	0	0	0.1	0.122163	0.00125105	0.87831	0.997158	0.0213116	1.21029e-05		2.77399	1.71723	2.84004	83.0215	92.9947	92.6644			-2.07293	-2.43389	-2.0531		2.08164	2.24165	2.23663
ENSG00000110245	APOC3	protein_coding	apolipoprotein C3	Apolipoprotein C-III is a very low density lipoprotein (VLDL) protein. APOC3 inhibits lipoprotein lipase and hepatic lipase; it is thought to delay catabolism of triglyceride-rich particles. The APOA1, APOC3 and APOA4 genes are closely linked in both rat and human genomes. The A-I and A-IV genes are transcribed from the same strand, while the A-1 and C-III genes are convergently transcribed. An i…	hsa03320 (PPAR signaling pathway), hsa04979 (Cholesterol metabolism), GO:0001523 (retinoid metabolic process), GO:0006641 (triglyceride metabolic process), GO:0007186 (G-protein coupled receptor signaling pathway), GO:0010897 (negative regulation of triglyceride catabolic process), GO:0010903 (negative regulation of very-low-density lipoprotein particle remodeling), GO:0010916 (negative regulatio…				4563.57	99.8355	6.26932	6.9602	11.6749	1842.22	4.7786e-20	3.18615e-18	0	0	0.1	0.122163	0.0248874	0.87831	0.951995	0.0213116	0.00340136		51.7151	51.3188	53.2342	8428.9	4897.34	6134.81			-3.44515	-3.45583	-3.40492		3.84906	3.06597	3.39087
ENSG00000101474	APMAP	protein_coding	adipocyte plasma membrane associated protein		GO:0008150 (biological_process), GO:0009058 (biosynthetic process), GO:0005783 (endoplasmic reticulum), GO:0009986 (cell surface), GO:0016020 (membrane), GO:0016021 (integral component of membrane), GO:0070062 (extracellular vesicular exosome), GO:0004064 (arylesterase activity), GO:0016844 (strictosidine synthase activity)				4554.5	97.6714	80.6986	2.77137	7.80799	1836.14	4.92605e-20	3.24181e-18	0	0	0.1	0.122163	0.00176767	0.87831	0.996383	0.0213116	1.95957e-05		56.4705	56.5365	58.65	363.723	396.548	411.871			-1.38196	-1.38033	-1.32916		1.26301	1.38701	1.44144
ENSG00000102287	GABRE	protein_coding	gamma-aminobutyric acid type A receptor epsilon subunit	The product of this gene belongs to the ligand-gated ionic channel (TC 1.A.9) family. It encodes the gamma-aminobutyric acid (GABA) A receptor which is a multisubunit chloride channel that mediates the fastest inhibitory synaptic transmission in the central nervous system. This gene encodes an epsilon subunit. It is mapped to chromosome Xq28 in a cluster comprised of genes encoding alpha 3, beta …	hsa04080 (Neuroactive ligand-receptor interaction), hsa04723 (Retrograde endocannabinoid signaling), hsa04727 (GABAergic synapse), hsa05032 (Morphine addiction), hsa05033 (Nicotine addiction), hsa05206 (MicroRNAs in cancer), GO:0007165 (signal transduction), GO:1902476 (chloride transmembrane transport), GO:2001226 (negative regulation of chloride transport), GO:0030054 (cell junction), GO:003470…				4553.76	78.858	62.5156	10.6585	4.62074	1745.51	7.84719e-20	4.67816e-18	0	0	0.0636026	0.122163	0.00245615	0.933257	0.995102	0.00653338	3.59276e-05		0	0	0.0660473	45.7708	53.6965	47.2899			-2.34128	-2.34128	-2.2944		2.23678	2.45824	2.28194
ENSG00000224902	GAGE12H	protein_coding	G antigen 12H						4540.43	76.365	8.46655	12.3386	4.4269	1867.96	1.77061e-18	6.50163e-17	0	0	0.0636026	0.122163	0.000605067	0.933257	0.998791	0.00653338	2.19177e-06		0	0	0	44.1196	40.6852	43.4592			-2.24158	-2.24158	-2.24158		2.28573	2.17408	2.26492
ENSG00000123989	CHPF	protein_coding	chondroitin polymerizing factor		hsa00532 (Glycosaminoglycan biosynthesis - chondroitin sulfate / dermatan sulfate), hsa01100 (Metabolic pathways), GO:0030206 (chondroitin sulfate biosynthetic process), GO:0000139 (Golgi membrane), GO:0005759 (mitochondrial matrix), GO:0005829 (cytosol), GO:0016021 (integral component of membrane), GO:0032580 (Golgi cisterna membrane), GO:0046872 (metal ion binding), GO:0047238 (glucuronosyl-N-a…				4527.85	94.3494	80.1987	3.08609	6.56564	1818.33	5.38824e-20	3.53069e-18	0	0	0.1	0.122163	0.00045644	0.87831	0.998614	0.0213116	2.88201e-06		20.871	20.4086	18.4933	173.705	172.516	161.552			-1.42061	-1.45007	-1.57898		1.52095	1.51116	1.41755
ENSG00000103260	METRN	protein_coding	meteorin, glial cell differentiation regulator	Meteorin regulates glial cell differentiation and promotes the formation of axonal networks during neurogenesis (Nishino et al., 2004 [PubMed 15085178]).[supplied by OMIM, Mar 2008].	GO:0010001 (glial cell differentiation), GO:0050772 (positive regulation of axonogenesis), GO:0005615 (extracellular space)				4525.86	89.2317	39.6948	3.62676	5.68172	1817.01	5.42442e-20	3.53915e-18	0	0	0.1	0.122163	6.14679e-08	0.87831	0.999926	0.0213116	8.24734e-09		7.59545	8.45406	6.93497	95.3063	94.3156	94.5798			-1.67025	-1.54661	-1.77314		1.67186	1.6571	1.66105
ENSG00000186205	MARC1	protein_coding	mitochondrial amidoxime reducing component 1		GO:0006805 (xenobiotic metabolic process), GO:0042126 (nitrate metabolic process), GO:0051410 (detoxification of nitrogen compound), GO:0055114 (oxidation-reduction process), GO:0005739 (mitochondrion), GO:0005741 (mitochondrial outer membrane), GO:0005743 (mitochondrial inner membrane), GO:0016021 (integral component of membrane), GO:0008940 (nitrate reductase activity), GO:0030151 (molybdenum i…				4521.43	89.5277	72.6992	-3.7384	5.7087	1792.36	6.15054e-20	3.81635e-18	0	0	0.0765225	0.122163	4.56474e-08	-0.891133	-0.999843	0.017133	3.71183e-08		98.0143	95.9668	97.2217	8.32197	6.73683	6.73683			1.72527	1.69543	1.7138		-1.55114	-1.79168	-1.79168
ENSG00000104325	DECR1	protein_coding	2,4-dienoyl-CoA reductase 1	This gene encodes an accessory enzyme which participates in the beta-oxidation and metabolism of unsaturated fatty enoyl-CoA esters. [provided by RefSeq, Jul 2008]. Publication Note: This RefSeq record includes a subset of the publications that are available for this gene. Please see the Gene record to access additional publications.	GO:0006635 (fatty acid beta-oxidation), GO:0051289 (protein homotetramerization), GO:0005634 (nucleus), GO:0005654 (nucleoplasm), GO:0005739 (mitochondrion), GO:0005759 (mitochondrial matrix), GO:0005829 (cytosol), GO:0070062 (extracellular vesicular exosome), GO:0008670 (2,4-dienoyl-CoA reductase (NADPH) activity), GO:0016651 (oxidoreductase activity, acting on NAD(P)H), GO:0070402 (NADPH bindin…				4517.72	96.29	17.3278	2.7364	7.17075	1811.58	5.57572e-20	3.59454e-18	0	0	0.1	0.122163	0.00088434	0.87831	0.998128	0.0213116	5.25294e-06		38.4396	36.8544	37.3828	262.076	239.62	249.329			-1.30431	-1.362	-1.34251		1.4028	1.27459	1.33143
ENSG00000239672	NME1	protein_coding	NME/NM23 nucleoside diphosphate kinase 1	This gene (NME1) was identified because of its reduced mRNA transcript levels in highly metastatic cells. Nucleoside diphosphate kinase (NDK) exists as a hexamer composed of _A_ (encoded by this gene) and _B_ (encoded by NME2) isoforms. Mutations in this gene have been identified in aggressive neuroblastomas. Two transcript variants encoding different isoforms have been found for this gene. Co-tr…	hsa00230 (Purine metabolism), hsa00240 (Pyrimidine metabolism), hsa00983 (Drug metabolism - other enzymes), hsa01100 (Metabolic pathways), GO:0006165 (nucleoside diphosphate phosphorylation), GO:0006183 (GTP biosynthetic process), GO:0006228 (UTP biosynthetic process), GO:0006241 (CTP biosynthetic process), GO:0006259 (DNA metabolic process), GO:0006897 (endocytosis), GO:0007399 (nervous system d…				4516.18	98.4278	25.0707	-2.55458	8.34213	1810.56	5.60482e-20	3.59454e-18	0	0	0.1	0.122163	2.40919e-05	-0.87831	-0.999488	0.0213116	3.92465e-07		549.778	567.743	545.683	90.1546	93.0607	99.8636			1.25352	1.29974	1.24277		-1.32844	-1.28365	-1.18393
ENSG00000172482	AGXT	protein_coding	alanine--glyoxylate and serine--pyruvate aminotransferase	This gene is expressed only in the liver and the encoded protein is localized mostly in the peroxisomes, where it is involved in glyoxylate detoxification. Mutations in this gene, some of which alter subcellular targetting, have been associated with type I primary hyperoxaluria. [provided by RefSeq, Jul 2008]. Publication Note: This RefSeq record includes a subset of the publications that are ava…	hsa00250 (Alanine, aspartate and glutamate metabolism), hsa00260 (Glycine, serine and threonine metabolism), hsa00630 (Glyoxylate and dicarboxylate metabolism), hsa01100 (Metabolic pathways), hsa01200 (Carbon metabolism), hsa04146 (Peroxisome), GO:0007219 (Notch signaling pathway), GO:0009436 (glyoxylate catabolic process), GO:0019265 (glycine biosynthetic process, by transamination of glyoxylate…				4515.77	94.4284	57.2791	7.15423	6.60043	1810.29	5.61249e-20	3.59454e-18	0	0	0.1	0.122163	0.0127053	0.87831	0.975057	0.0213116	0.000925485		1.2549	1.58514	1.18885	232.553	157.787	187.046			-2.95973	-2.82031	-2.9893		3.21143	2.65767	2.90025
ENSG00000013810	TACC3	protein_coding	transforming acidic coiled-coil containing protein 3	This gene encodes a member of the transforming acidic colied-coil protein family. The encoded protein is a motor spindle protein that may play a role in stabilization of the mitotic spindle. This protein may also play a role in growth a differentiation of certain cancer cells. [provided by RefSeq, Nov 2011]. Publication Note: This RefSeq record includes a subset of the publications that are avail…	hsa03013 (RNA transport), GO:0007091 (metaphase/anaphase transition of mitotic cell cycle), GO:0008283 (cell proliferation), GO:0021987 (cerebral cortex development), GO:0051301 (cell division), GO:0060236 (regulation of mitotic spindle organization), GO:1902850 (microtubule cytoskeleton organization involved in mitosis), GO:0000922 (spindle pole), GO:0005737 (cytoplasm), GO:0005815 (microtubule …				4514.98	92.5733	50.0362	-3.57005	6.15935	1809.76	5.62755e-20	3.59454e-18	0	0	0.1	0.122163	0.00093201	-0.87831	-0.997592	0.0213116	8.68907e-06		125.094	139.294	130.444	10.1052	10.8318	12.2848			1.60689	1.7597	1.66637		-1.7853	-1.70121	-1.54645
ENSG00000047457	CP	protein_coding	ceruloplasmin	The protein encoded by this gene is a metalloprotein that binds most of the copper in plasma and is involved in the peroxidation of Fe(II)transferrin to Fe(III) transferrin. Mutations in this gene cause aceruloplasminemia, which results in iron accumulation and tissue damage, and is associated with diabetes and neurologic abnormalities. Two transcript variants, one protein-coding and the other no…	hsa00860 (Porphyrin and chlorophyll metabolism), hsa04216 (Ferroptosis), GO:0006825 (copper ion transport), GO:0006879 (cellular iron ion homeostasis), GO:0055114 (oxidation-reduction process), GO:0005576 (extracellular region), GO:0005615 (extracellular space), GO:0005765 (lysosomal membrane), GO:0070062 (extracellular vesicular exosome), GO:0072562 (blood microparticle), GO:0004322 (ferroxidase…				4510.05	83.6469	61.3381	5.68531	5.05549	1806.49	5.72218e-20	3.63969e-18	0	0	0.1	0.122163	0.00351972	0.87831	0.992973	0.0213116	7.38944e-05		1.1228	1.2549	1.38699	62.0845	60.3673	72.52			-2.23876	-2.17899	-2.1216		2.1203	2.08111	2.33795
ENSG00000091583	APOH	protein_coding	apolipoprotein H	Apolipoprotein H has been implicated in a variety of physiologic pathways including lipoprotein metabolism, coagulation, and the production of antiphospholipid autoantibodies. APOH may be a required cofactor for anionic phospholipid binding by the antiphospholipid autoantibodies found in sera of many patients with lupus and primary antiphospholipid syndrome, but it does not seem to be required fo…	hsa04979 (Cholesterol metabolism), GO:0001937 (negative regulation of endothelial cell proliferation), GO:0002576 (platelet degranulation), GO:0006641 (triglyceride metabolic process), GO:0007597 (blood coagulation, intrinsic pathway), GO:0010596 (negative regulation of endothelial cell migration), GO:0016525 (negative regulation of angiogenesis), GO:0030194 (positive regulation of blood coagulat…				4503.65	98.5791	17.8015	3.47439	8.51401	1802.23	5.84766e-20	3.68863e-18	0	0	0.1	0.122163	0.00649897	0.87831	0.987056	0.0213116	0.000250219		62.0185	57.6593	61.2919	768.659	609.287	633.724			-1.67308	-1.77482	-1.68954		1.91646	1.58221	1.63877
ENSG00000164266	SPINK1	protein_coding	serine peptidase inhibitor, Kazal type 1	The protein encoded by this gene is a trypsin inhibitor, which is secreted from pancreatic acinar cells into pancreatic juice. It is thought to function in the prevention of trypsin-catalyzed premature activation of zymogens within the pancreas and the pancreatic duct. Mutations in this gene are associated with hereditary pancreatitis and tropical calcific pancreatitis. [provided by RefSeq, Oct 2…	GO:0010751 (negative regulation of nitric oxide mediated signal transduction), GO:0050732 (negative regulation of peptidyl-tyrosine phosphorylation), GO:0060046 (regulation of acrosome reaction), GO:0090281 (negative regulation of calcium ion import), GO:1900004 (negative regulation of serine-type endopeptidase activity), GO:2001256 (regulation of store-operated calcium entry), GO:0001669 (acroso…				4500.48	98.3489	14.0714	-3.88002	8.27209	1800.13	5.91081e-20	3.69779e-18	0	0	0.1	0.122163	2.14063e-05	-0.87831	-0.999381	0.0213116	5.75542e-07		592.973	579.962	563.186	44.8462	41.4777	31.5706			1.94914	1.91724	1.87504		-1.71768	-1.82533	-2.19841
ENSG00000106565	TMEM176B	protein_coding	transmembrane protein 176B		GO:0009887 (organ morphogenesis), GO:0030154 (cell differentiation), GO:2001199 (negative regulation of dendritic cell differentiation), GO:0016021 (integral component of membrane), GO:0031965 (nuclear membrane)				4488.11	92.4549	42.438	7.40521	6.13493	1770.5	6.88541e-20	4.22064e-18	0	0	0.0765225	0.122163	0.0114362	0.891133	0.97751	0.017133	0.000753016		0.726521	0.858616	0.858616	166.241	114.526	137.643			-2.8633	-2.79505	-2.79505		3.08402	2.55414	2.81523
ENSG00000111077	TNS2	protein_coding	tensin 2		GO:0001822 (kidney development), GO:0006470 (protein dephosphorylation), GO:0008285 (negative regulation of cell proliferation), GO:0014850 (response to muscle activity), GO:0019725 (cellular homeostasis), GO:0032963 (collagen metabolic process), GO:0035264 (multicellular organism growth), GO:0035556 (intracellular signal transduction), GO:0048871 (multicellular organismal homeostasis), GO:000562…				4466.11	88.4292	78.1922	8.84879	5.57916	1756.13	7.42138e-20	4.47698e-18	0	0	0.0765225	0.122163	0.000362369	0.891133	0.999199	0.017133	9.61359e-07		0.0660473	0	0.528379	98.9389	93.3249	93.1928			-2.81812	-2.865	-2.52679		2.79234	2.70978	2.70778
ENSG00000266341	AC004477.2	antisense							4461.49	95.1059	1.94066	2.8	6.80089	1774.32	6.75035e-20	4.15461e-18	0	0	0.1	0.122163	0.000223664	0.87831	0.9992	0.0213116	9.58581e-07		28.3343	28.9287	26.6171	200.586	194.443	189.292			-1.33921	-1.31122	-1.42329		1.4003	1.35588	1.31754
ENSG00000256811	AC079360.1	antisense							4455.53	91.1196	5.17729	9.34632	5.91227	1683.56	1.09396e-19	6.27563e-18	0	0	0.0636026	0.122163	0.0119729	0.933257	0.976474	0.00653338	0.000823712		0.198142	0.198142	0.132095	122.452	95.9668	141.606			-2.88113	-2.88113	-2.92514		2.94203	2.59681	3.14856
ENSG00000184371	CSF1	protein_coding	colony stimulating factor 1	The protein encoded by this gene is a cytokine that controls the production, differentiation, and function of macrophages. The active form of the protein is found extracellularly as a disulfide-linked homodimer, and is thought to be produced by proteolytic cleavage of membrane-bound precursors. The encoded protein may be involved in development of the placenta. Alternate splicing results in multi…	hsa04010 (MAPK signaling pathway), hsa04014 (Ras signaling pathway), hsa04015 (Rap1 signaling pathway), hsa04060 (Cytokine-cytokine receptor interaction), hsa04151 (PI3K-Akt signaling pathway), hsa04380 (Osteoclast differentiation), hsa04640 (Hematopoietic cell lineage), hsa04668 (TNF signaling pathway), hsa05323 (Rheumatoid arthritis), GO:0001954 (positive regulation of cell-matrix adhesion), GO…				4450.5	85.7585	51.023	4.95707	5.27522	1767.07	7.0093e-20	4.26222e-18	0	0	0.1	0.122163	0.00367347	0.87831	0.992673	0.0213116	8.03328e-05		2.5098	2.44375	2.24561	67.2362	82.4931	74.6335			-2.02443	-2.04571	-2.11152		1.91597	2.20327	2.06241
ENSG00000280081	LINC01667	lincRNA	long intergenic non-protein coding RNA 1667						4448.96	78.3647	33.6491	9.83114	4.58281	1679.45	1.11884e-19	6.32292e-18	0	0	0.0636026	0.122163	0.00319752	0.933257	0.993632	0.00653338	6.07038e-05		0.0660473	0	0.0660473	43.6573	52.7718	46.4313			-2.28308	-2.32996	-2.28308		2.18282	2.4454	2.26791
ENSG00000250644	AC068580.4	protein_coding							4445.23	86.732	72.0479	6.72083	5.37809	1742.54	7.97096e-20	4.73338e-18	0	0	0.0765225	0.122163	0.00511008	0.891133	0.989802	0.017133	0.000155474		0.924663	0.462331	0.924663	71.9916	92.2681	82.1629			-2.37834	-2.62659	-2.37834		2.28268	2.63209	2.4685
ENSG00000115226	FNDC4	protein_coding	fibronectin type III domain containing 4		GO:0005783 (endoplasmic reticulum), GO:0005886 (plasma membrane), GO:0016021 (integral component of membrane)				4441.87	88.8502	49.4375	4.90561	5.63487	1761.4	7.21977e-20	4.37271e-18	0	0	0.1	0.122163	0.0037639	0.87831	0.992353	0.0213116	8.74823e-05		2.84004	3.7647	2.97213	101.977	84.4085	101.383			-2.21518	-1.96296	-2.17634		2.20992	1.9429	2.20165
ENSG00000166508	MCM7	protein_coding	minichromosome maintenance complex component 7	The protein encoded by this gene is one of the highly conserved mini-chromosome maintenance proteins (MCM) that are essential for the initiation of eukaryotic genome replication. The hexameric protein complex formed by the MCM proteins is a key component of the pre-replication complex (pre_RC) and may be involved in the formation of replication forks and in the recruitment of other DNA replicatio…	hsa03030 (DNA replication), hsa04110 (Cell cycle), GO:0000082 (G1/S transition of mitotic cell cycle), GO:0006260 (DNA replication), GO:0006268 (DNA unwinding involved in DNA replication), GO:0006270 (DNA replication initiation), GO:0006974 (cellular response to DNA damage stimulus), GO:0008283 (cell proliferation), GO:0042325 (regulation of phosphorylation), GO:0042493 (response to drug), GO:007…				4423.2	96.5531	65.2128	-2.71598	7.27758	1749.13	7.69898e-20	4.62541e-18	0	0	0.1	0.122163	0.00101572	-0.87831	-0.997724	0.0213116	7.76231e-06		254.679	271.785	280.833	40.7512	42.4024	39.6945			1.25102	1.3441	1.39101		-1.3349	-1.28023	-1.37101
ENSG00000166035	LIPC	protein_coding	lipase C, hepatic type	LIPC encodes hepatic triglyceride lipase, which is expressed in liver. LIPC has the dual functions of triglyceride hydrolase and ligand/bridging factor for receptor-mediated lipoprotein uptake. [provided by RefSeq, Jul 2008]. Publication Note: This RefSeq record includes a subset of the publications that are available for this gene. Please see the Gene record to access additional publications.	hsa00561 (Glycerolipid metabolism), hsa01100 (Metabolic pathways), hsa04979 (Cholesterol metabolism), GO:0006633 (fatty acid biosynthetic process), GO:0008203 (cholesterol metabolic process), GO:0019433 (triglyceride catabolic process), GO:0034372 (very-low-density lipoprotein particle remodeling), GO:0034373 (intermediate-density lipoprotein particle remodeling), GO:0034374 (low-density lipoprot…				4422.09	84.6204	68.8442	-4.43721	5.15557	1748.41	7.72828e-20	4.62541e-18	0	0	0.1	0.122163	0.000680169	-0.87831	-0.998331	0.0213116	4.17484e-06		71.2651	64.8585	67.5664	3.56656	2.70794	3.10423			1.95472	1.82271	1.87999		-1.76355	-2.00523	-1.88864
ENSG00000005243	COPZ2	protein_coding	coatomer protein complex subunit zeta 2	This gene encodes a member of the adaptor complexes small subunit family. The encoded protein is a subunit of the coatomer protein complex, a seven-subunit complex that functions in the formation of COPI-type, non-clathrin-coated vesicles. COPI vesicles function in the retrograde Golgi-to-ER transport of dilysine-tagged proteins. [provided by RefSeq, Feb 2014].	GO:0006886 (intracellular protein transport), GO:0006888 (ER to Golgi vesicle-mediated transport), GO:0006890 (retrograde vesicle-mediated transport, Golgi to ER), GO:0000139 (Golgi membrane), GO:0005789 (endoplasmic reticulum membrane), GO:0005801 (cis-Golgi network), GO:0005829 (cytosol), GO:0030126 (COPI vesicle coat), GO:0030133 (transport vesicle), GO:0033116 (endoplasmic reticulum-Golgi int…				4406.68	75.8321	11.9795	8.00029	4.39177	1653.11	1.29379e-19	7.12614e-18	0	0	0.0636026	0.122163	0.000989536	0.933257	0.99798	0.00653338	6.11512e-06		0.0660473	0.132095	0.264189	40.487	44.1857	40.0247			-2.22806	-2.18267	-2.09594		2.13401	2.25444	2.11823
ENSG00000156510	HKDC1	protein_coding	hexokinase domain containing 1		hsa00010 (Glycolysis / Gluconeogenesis), hsa00051 (Fructose and mannose metabolism), hsa00052 (Galactose metabolism), hsa00500 (Starch and sucrose metabolism), hsa00520 (Amino sugar and nucleotide sugar metabolism), hsa00524 (Neomycin, kanamycin and gentamicin biosynthesis), hsa01100 (Metabolic pathways), hsa01200 (Carbon metabolism), hsa04066 (HIF-1 signaling pathway), hsa04910 (Insulin signalin…				4394.88	71.859	62.6735	7.07093	4.09459	1645.79	1.34769e-19	7.38165e-18	9.99867e-284	9.52542e-283	0.0636026	0.122163	4.07421e-05	0.933257	0.999905	0.00653338	1.36682e-08		0.264189	0.264189	0.198142	34.0804	33.6181	33.2879			-1.98151	-1.98151	-2.02422		2.01264	1.99403	1.98059
ENSG00000106366	SERPINE1	protein_coding	serpin family E member 1	This gene encodes a member of the serine proteinase inhibitor (serpin) superfamily. This member is the principal inhibitor of tissue plasminogen activator (tPA) and urokinase (uPA), and hence is an inhibitor of fibrinolysis. Defects in this gene are the cause of plasminogen activator inhibitor-1 deficiency (PAI-1 deficiency), and high concentrations of the gene product are associated with thrombo…	hsa04066 (HIF-1 signaling pathway), hsa04115 (p53 signaling pathway), hsa04218 (Cellular senescence), hsa04371 (Apelin signaling pathway), hsa04390 (Hippo signaling pathway), hsa04610 (Complement and coagulation cascades), hsa04933 (AGE-RAGE signaling pathway in diabetic complications), hsa05142 (Chagas disease (American trypanosomiasis)), GO:0001300 (chronological cell aging), GO:0001525 (angiog…				4394.4	82.4826	91.7966	7.92911	4.94331	1645.49	1.34989e-19	7.38165e-18	0	0	0.0636026	0.122163	0.00558095	0.933257	0.988917	0.00653338	0.000183583		0.330237	0.264189	0.132095	60.5654	69.1516	53.3663			-2.34666	-2.38814	-2.47486		2.40016	2.58569	2.2238
ENSG00000187772	LIN28B	protein_coding	lin-28 homolog B	The protein encoded by this gene belongs to the lin-28 family, which is characterized by the presence of a cold-shock domain and a pair of CCHC zinc finger domains. This gene is highly expressed in testis, fetal liver, placenta, and in primary human tumors and cancer cell lines. It is negatively regulated by microRNAs that target sites in the 3_ UTR, and overexpression of this gene in primary tum…	GO:0006355 (regulation of transcription, DNA-templated), GO:0010587 (miRNA catabolic process), GO:0031054 (pre-miRNA processing), GO:0031123 (RNA 3'-end processing), GO:0005634 (nucleus), GO:0005730 (nucleolus), GO:0005829 (cytosol), GO:0003677 (DNA binding), GO:0003723 (RNA binding), GO:0005515 (protein binding), GO:0008270 (zinc ion binding)				4385.65	81.6406	90.323	-4.50971	4.85882	1724.58	8.76753e-20	5.18615e-18	2.38305e-301	8.09884e-301	0.1	0.122163	0.000447134	-0.87831	-0.998991	0.0213116	1.52657e-06		55.2156	57.4612	53.3663	2.64189	2.24561	2.3777			1.846	1.90154	1.7986		-1.77762	-1.90636	-1.86216
ENSG00000087586	AURKA	protein_coding	aurora kinase A	The protein encoded by this gene is a cell cycle-regulated kinase that appears to be involved in microtubule formation and/or stabilization at the spindle pole during chromosome segregation. The encoded protein is found at the centrosome in interphase cells and at the spindle poles in mitosis. This gene may play a role in tumor development and progression. A processed pseudogene of this gene has …	hsa04114 (Oocyte meiosis), hsa04914 (Progesterone-mediated oocyte maturation), GO:0000086 (G2/M transition of mitotic cell cycle), GO:0006468 (protein phosphorylation), GO:0006977 (DNA damage response, signal transduction by p53 class mediator resulting in cell cycle arrest), GO:0007051 (spindle organization), GO:0007052 (mitotic spindle organization), GO:0007057 (spindle assembly involved in fem…				4379.39	82.0024	62.5419	-4.37201	4.89929	1720.51	8.96036e-20	5.27967e-18	1.42778e-305	4.64452e-305	0.1	0.122163	6.9291e-05	-0.87831	-0.999688	0.0213116	1.46127e-07		57.5933	55.4137	57.0649	2.97213	2.77399	2.44375			1.8395	1.78575	1.82665		-1.74371	-1.80238	-1.9058
ENSG00000267580	AC008738.3	antisense							4370.51	88.6989	14.0912	-4.90794	5.61719	1714.73	9.24191e-20	5.42454e-18	0	0	0.1	0.122163	0.000201541	-0.87831	-0.998982	0.0213116	1.55457e-06		92.9286	92.5984	98.7408	4.22703	2.77399	2.44375			2.09668	2.09165	2.18241		-1.83355	-2.21689	-2.32031
ENSG00000115756	HPCAL1	protein_coding	hippocalcin like 1	The protein encoded by this gene is a member of neuron-specific calcium-binding proteins family found in the retina and brain. It is highly similar to human hippocalcin protein and nearly identical to the rat and mouse hippocalcin like-1 proteins. It may be involved in the calcium-dependent regulation of rhodopsin phosphorylation and may be of relevance for neuronal signalling in the central nerv…	GO:0016020 (membrane), GO:0070062 (extracellular vesicular exosome), GO:0005509 (calcium ion binding), GO:0005515 (protein binding)				4358.24	88.7844	69.6073	3.34786	5.62654	1686.39	1.07719e-19	6.22642e-18	3.51088e-291	7.35464e-291	0.0765225	0.122163	0.000731311	0.891133	0.998496	0.017133	3.39084e-06		8.58616	8.91639	8.91639	85.5974	90.4188	93.1928			-1.572	-1.52769	-1.52769		1.4767	1.554	1.59667
ENSG00000151655	ITIH2	protein_coding	inter-alpha-trypsin inhibitor heavy chain 2	The inter-alpha-trypsin inhibitors (ITI) are a family of structurally related plasma serine protease inhibitors involved in extracellular matrix stabilization and in prevention of tumor metastasis. The ITI family contains multiple proteins made up of a light chain (see MIM 176870) and a variable number of heavy chains (Salier et al., 1987 [PubMed 2446322]; Himmelfarb et al., 2004 [PubMed 14744536…	GO:0010951 (negative regulation of endopeptidase activity), GO:0030212 (hyaluronan metabolic process), GO:0005576 (extracellular region), GO:0070062 (extracellular vesicular exosome), GO:0072562 (blood microparticle), GO:0004866 (endopeptidase inhibitor activity), GO:0004867 (serine-type endopeptidase inhibitor activity)				4358.04	97.5003	53.7136	-2.84933	7.70124	1706.63	9.65317e-20	5.64413e-18	0	0	0.1	0.122163	6.27268e-07	-0.87831	-0.999587	0.0213116	2.55851e-07		363.921	359.826	372.111	53.6304	45.2424	53.1681			1.39748	1.38125	1.42942		-1.3201	-1.5559	-1.33214
ENSG00000187690	CXorf67	protein_coding	chromosome X open reading frame 67		GO:0005654 (nucleoplasm)				4355.95	77.2201	72.7978	12.4118	4.4996	1743.15	3.12537e-18	1.01305e-16	0	0	0.0636026	0.122163	0.00209148	0.933257	0.99583	0.00653338	2.60458e-05		0	0	0	42.5345	43.3271	49.0732			-2.27561	-2.27561	-2.27561		2.20124	2.22669	2.39889
ENSG00000175130	MARCKSL1	protein_coding	MARCKS like 1	This gene encodes a member of the myristoylated alanine-rich C-kinase substrate (MARCKS) family. Members of this family play a role in cytoskeletal regulation, protein kinase C signaling and calmodulin signaling. The encoded protein affects the formation of adherens junction. Alternative splicing results in multiple transcript variants. Pseudogenes of this gene are located on the long arm of chro…	hsa04666 (Fc gamma R-mediated phagocytosis), hsa05140 (Leishmaniasis), GO:0008284 (positive regulation of cell proliferation), GO:0005737 (cytoplasm), GO:0005886 (plasma membrane), GO:0070062 (extracellular vesicular exosome), GO:0003779 (actin binding), GO:0005515 (protein binding), GO:0005516 (calmodulin binding)				4339.83	95.1585	65.1733	-3.09952	6.81619	1694.83	1.02886e-19	5.99263e-18	0	0	0.1	0.122163	3.24079e-07	-0.87831	-0.999647	0.0213116	1.86573e-07		204.284	198.076	202.435	26.2868	21.2012	23.0505			1.5196	1.47551	1.50661		-1.34683	-1.63276	-1.52212
ENSG00000119888	EPCAM	protein_coding	epithelial cell adhesion molecule	This gene encodes a carcinoma-associated antigen and is a member of a family that includes at least two type I membrane proteins. This antigen is expressed on most normal epithelial cells and gastrointestinal carcinomas and functions as a homotypic calcium-independent cell adhesion molecule. The antigen is being used as a target for immunotherapy treatment of human carcinomas. Mutations in this g…	GO:0001657 (ureteric bud development), GO:0008284 (positive regulation of cell proliferation), GO:0023019 (signal transduction involved in regulation of gene expression), GO:0043066 (negative regulation of apoptotic process), GO:0045944 (positive regulation of transcription from RNA polymerase II promoter), GO:0048863 (stem cell differentiation), GO:0050900 (leukocyte migration), GO:0098742 (cell…				4337.1	92.922	37.5896	-8.44783	6.22515	1672.87	1.15993e-19	6.50674e-18	0	0	0.0765225	0.122163	0.000455951	-0.891133	-0.998993	0.017133	1.52014e-06		155.277	144.049	147.484	0.99071	0.264189	0			3.05203	2.94518	2.97871		-2.66465	-3.06614	-3.24513
ENSG00000271581	AL671883.2	unprocessed_pseudogene							4336.82	75.7992	28.8534	12.3003	4.38874	1730.43	3.31929e-18	1.0668e-16	0	0	0.0636026	0.122163	0.00135328	0.933257	0.997299	0.00653338	1.09339e-05		0	0	0	38.8358	41.9401	44.1196			-2.22276	-2.22276	-2.22276		2.12901	2.23471	2.30455
ENSG00000110107	PRPF19	protein_coding	pre-mRNA processing factor 19	PSO4 is the human homolog of yeast Pso4, a gene essential for cell survival and DNA repair (Beck et al., 2008 [PubMed 18263876]).[supplied by OMIM, Sep 2008]. Publication Note: This RefSeq record includes a subset of the publications that are available for this gene. Please see the Gene record to access additional publications.	hsa03040 (Spliceosome), hsa04120 (Ubiquitin mediated proteolysis), GO:0000209 (protein polyubiquitination), GO:0000244 (spliceosomal tri-snRNP complex assembly), GO:0000245 (spliceosomal complex assembly), GO:0000349 (generation of catalytic spliceosome for first transesterification step), GO:0000398 (mRNA splicing, via spliceosome), GO:0001833 (inner cell mass cell proliferation), GO:0006283 (tr…				4333.47	96.9215	22.663	-2.50411	7.40298	1690.72	1.05211e-19	6.10464e-18	7.24703e-306	0	0.1	0.122163	0.000123428	-0.87831	-0.999415	0.0213116	5.13195e-07		287.372	280.833	294.439	52.0453	51.2527	48.7429			1.22875	1.19578	1.26356		-1.19194	-1.21325	-1.2829
ENSG00000151726	ACSL1	protein_coding	acyl-CoA synthetase long chain family member 1	The protein encoded by this gene is an isozyme of the long-chain fatty-acid-coenzyme A ligase family. Although differing in substrate specificity, subcellular localization, and tissue distribution, all isozymes of this family convert free long-chain fatty acids into fatty acyl-CoA esters, and thereby play a key role in lipid biosynthesis and fatty acid degradation. Several transcript variants enc…	hsa00061 (Fatty acid biosynthesis), hsa00071 (Fatty acid degradation), hsa01100 (Metabolic pathways), hsa01212 (Fatty acid metabolism), hsa03320 (PPAR signaling pathway), hsa04146 (Peroxisome), hsa04216 (Ferroptosis), hsa04714 (Thermogenesis), hsa04920 (Adipocytokine signaling pathway), GO:0001676 (long-chain fatty acid metabolic process), GO:0006641 (triglyceride metabolic process), GO:0007584 (…				4325.61	92.6589	87.3429	5.2858	6.17152	1685.65	1.08158e-19	6.22812e-18	0	0	0.1	0.122163	0.00930135	0.87831	0.981646	0.0213116	0.000502228		3.7647	3.56656	3.43446	165.184	135.925	119.81			-2.28404	-2.3345	-2.36915		2.57401	2.29646	2.1172
ENSG00000143321	HDGF	protein_coding	heparin binding growth factor	This gene encodes a member of the hepatoma-derived growth factor family. The encoded protein has mitogenic and DNA-binding activity and may play a role in cellular proliferation and differentiation. This gene was thought initially to be located on chromosome X, however, that location has been determined to correspond to a related pseudogene. Alternatively spliced transcript variants encoding dist…	GO:0000122 (negative regulation of transcription from RNA polymerase II promoter), GO:0006351 (transcription, DNA-templated), GO:0007165 (signal transduction), GO:0008283 (cell proliferation), GO:0036498 (NA), GO:0005615 (extracellular space), GO:0005654 (nucleoplasm), GO:0005737 (cytoplasm), GO:0017053 (transcriptional repressor complex), GO:0000166 (nucleotide binding), GO:0001106 (RNA polymera…				4320.52	98.0003	49.1283	-2.48301	7.98497	1682.36	1.10114e-19	6.29305e-18	1.4943e-299	0	0.1	0.122163	0.000685892	-0.87831	-0.998267	0.0213116	4.50069e-06		422.637	416.296	449.848	79.521	74.4354	76.5489			1.20359	1.18189	1.2932		-1.17739	-1.27032	-1.23097
ENSG00000110628	SLC22A18	protein_coding	solute carrier family 22 member 18	This gene is one of several tumor-suppressing subtransferable fragments located in the imprinted gene domain of 11p15.5, an important tumor-suppressor gene region. Alterations in this region have been associated with the Beckwith-Wiedemann syndrome, Wilms tumor, rhabdomyosarcoma, adrenocortical carcinoma, and lung, ovarian, and breast cancer. This gene is imprinted, with preferential expression f…	GO:0006855 (drug transmembrane transport), GO:0007588 (excretion), GO:0015695 (organic cation transport), GO:0015893 (drug transport), GO:0046618 (drug export), GO:0005635 (nuclear envelope), GO:0005737 (cytoplasm), GO:0005886 (plasma membrane), GO:0016020 (membrane), GO:0016021 (integral component of membrane), GO:0016324 (apical plasma membrane), GO:0015238 (drug transmembrane transporter activ…				4317.72	94.6126	35.4056	3.25271	6.65029	1680.56	1.11208e-19	6.3216e-18	8.24076e-294	1.45581e-293	0.1	0.122163	0.00313733	0.87831	0.993631	0.0213116	6.07174e-05		18.8235	18.4272	19.8803	196.953	165.118	182.687			-1.57554	-1.60326	-1.50412		1.68061	1.42905	1.57326
ENSG00000099901	RANBP1	protein_coding	RAN binding protein 1	This gene encodes a protein that forms a complex with Ras-related nuclear protein (Ran) and metabolizes guanoside triphosphate (GTP). This complex participates in the regulation of the cell cycle by controlling transport of proteins and nucleic acids into the nucleus. There are multiple pseudogenes for this gene on chromosomes 9, 12, 17, and X. Alternative splicing results in multiple transcript …	hsa05166 (Human T-cell leukemia virus 1 infection), hsa05203 (Viral carcinogenesis), GO:0000082 (G1/S transition of mitotic cell cycle), GO:0006405 (RNA export from nucleus), GO:0006511 (ubiquitin-dependent protein catabolic process), GO:0006606 (protein import into nucleus), GO:0007051 (spindle organization), GO:0007165 (signal transduction), GO:0016032 (viral process), GO:0043547 (positive regu…				4317.12	97.1583	27.0903	-2.72995	7.51653	1680.17	1.11445e-19	6.3216e-18	0	0	0.1	0.122163	1.26415e-07	-0.87831	-0.999758	0.0213116	8.80938e-08		320.924	318.745	314.385	47.9504	43.9875	51.8472			1.35467	1.3449	1.32516		-1.33795	-1.45721	-1.22958
ENSG00000115718	PROC	protein_coding	protein C, inactivator of coagulation factors Va and VIIIa	This gene encodes a vitamin K-dependent plasma glycoprotein. The encoded protein is cleaved to its activated form by the thrombin-thrombomodulin complex. This activated form contains a serine protease domain and functions in degradation of the activated forms of coagulation factors V and VIII. Mutations in this gene have been associated with thrombophilia due to protein C deficiency, neonatal pur…	hsa04610 (Complement and coagulation cascades), GO:0001889 (liver development), GO:0006465 (signal peptide processing), GO:0006508 (proteolysis), GO:0006888 (ER to Golgi vesicle-mediated transport), GO:0007596 (blood coagulation), GO:0017187 (peptidyl-glutamic acid carboxylation), GO:0030195 (negative regulation of blood coagulation), GO:0043066 (negative regulation of apoptotic process), GO:0044…				4314.44	78.3581	19.8211	-5.91156	4.58214	1678.44	1.12504e-19	6.33437e-18	0	0	0.1	0.122163	5.74848e-05	-0.87831	-0.99969	0.0213116	1.4415e-07		46.7615	47.8843	45.969	1.05676	0.660473	0.594426			2.06912	2.10196	2.04548		-1.92655	-2.12687	-2.16314
ENSG00000182836	PLCXD3	protein_coding	phosphatidylinositol specific phospholipase C X domain containing 3		GO:0007165 (signal transduction), GO:0016042 (lipid catabolic process), GO:0005737 (cytoplasm), GO:0004871 (signal transducer activity), GO:0008081 (phosphoric diester hydrolase activity)				4303.89	72.6615	99.6711	8.5239	4.16179	1589.81	1.85213e-19	9.64249e-18	3.41171e-281	5.22115e-280	0.0636026	0.122163	0.00159113	0.933257	0.996817	0.00653338	1.51772e-05		0.0660473	0.0660473	0.132095	33.6841	34.4107	38.2414			-2.09648	-2.09648	-2.05108		2.01386	2.04293	2.18725
ENSG00000173207	CKS1B	protein_coding	CDC28 protein kinase regulatory subunit 1B	CKS1B protein binds to the catalytic subunit of the cyclin dependent kinases and is essential for their biological function. The CKS1B mRNA is found to be expressed in different patterns through the cell cycle in HeLa cells, which reflects a specialized role for the encoded protein. At least two transcript variants have been identified for this gene, and it appears that only one of them encodes a…	hsa05200 (Pathways in cancer), hsa05222 (Small cell lung cancer), GO:0007346 (regulation of mitotic cell cycle), GO:0008283 (cell proliferation), GO:0044772 (mitotic cell cycle phase transition), GO:0045737 (positive regulation of cyclin-dependent protein serine/threonine kinase activity), GO:0045893 (positive regulation of transcription, DNA-templated), GO:0051301 (cell division), GO:0000307 (cy…				4300.7	85.6993	18.2817	-3.63993	5.26947	1669.6	1.18098e-19	6.60045e-18	1.22436e-297	2.97912e-297	0.1	0.122163	2.24624e-07	-0.87831	-0.999905	0.0213116	1.3461e-08		71.5953	71.5293	70.4065	6.1424	5.34984	5.61402			1.63293	1.63164	1.60944		-1.54316	-1.6909	-1.63995
ENSG00000123416	TUBA1B	protein_coding	tubulin alpha 1b		hsa04145 (Phagosome), hsa04210 (Apoptosis), hsa04530 (Tight junction), hsa04540 (Gap junction), hsa05130 (Pathogenic Escherichia coli infection), GO:0000226 (microtubule cytoskeleton organization), GO:0007017 (microtubule-based process), GO:0030705 (cytoskeleton-dependent intracellular transport), GO:0051301 (cell division), GO:0071353 (cellular response to interleukin-4), GO:0005874 (microtubule…				4299.05	96.3492	44.6286	-2.78708	7.20215	1668.54	1.18792e-19	6.61491e-18	0	0	0.1	0.122163	1.08906e-07	-0.87831	-0.999744	0.0213116	9.83354e-08		258.245	253.688	259.104	35.6656	35.1372	40.8833			1.36993	1.34445	1.37469		-1.41862	-1.439	-1.23145
ENSG00000120738	EGR1	protein_coding	early growth response 1	The protein encoded by this gene belongs to the EGR family of C2H2-type zinc-finger proteins. It is a nuclear protein and functions as a transcriptional regulator. The products of target genes it activates are required for differentitation and mitogenesis. Studies suggest this is a cancer suppressor gene. [provided by RefSeq, Dec 2014]. Publication Note: This RefSeq record includes a subset of th…	hsa04371 (Apelin signaling pathway), hsa04912 (GnRH signaling pathway), hsa04928 (Parathyroid hormone synthesis, secretion and action), hsa04933 (AGE-RAGE signaling pathway in diabetic complications), hsa05020 (Prion diseases), hsa05166 (Human T-cell leukemia virus 1 infection), GO:0000122 (negative regulation of transcription from RNA polymerase II promoter), GO:0001666 (response to hypoxia), GO…				4287.85	80.917	91.4545	6.15903	4.78355	1661.35	1.23602e-19	6.85768e-18	1.39207e-302	7.97439e-302	0.1	0.122163	0.00333225	0.87831	0.99333	0.0213116	6.65791e-05		0.858616	0.594426	0.792568	59.2445	48.5448	54.423			-2.11577	-2.25567	-2.1495		2.30542	2.0284	2.18712
ENSG00000153406	NMRAL1	protein_coding	NmrA like redox sensor 1		GO:0000050 (urea cycle), GO:0005634 (nucleus), GO:0005829 (cytosol), GO:0048471 (perinuclear region of cytoplasm), R-HSA-1430728 (Homo sapiens: Metabolism), R-HSA-351202 (Homo sapiens: Metabolism of polyamines), R-HSA-70635 (Homo sapiens: Urea cycle), R-HSA-71291 (Homo sapiens: Metabolism of amino acids and derivatives)				4278.9	78.345	19.2027	7.22421	4.58148	1635.88	1.4246e-19	7.73455e-18	0	0	0.0765225	0.122163	0.000254815	0.891133	0.999343	0.017133	6.47458e-07		0.264189	0.132095	0.528379	48.3467	47.9504	45.6387			-2.2343	-2.32103	-2.07509		2.24053	2.22913	2.16076
ENSG00000166451	CENPN	protein_coding	centromere protein N	The protein encoded by this gene forms part of the nucleosome-associated complex and is important for kinetochore assembly. It is bound to kinetochores during S phase and G2 and recruits other proteins to the centromere. Pseudogenes of this gene are located on chromosome 2. Alternative splicing results in multiple transcript variants that encode different protein isoforms. [provided by RefSeq, Ju…	GO:0007062 (sister chromatid cohesion), GO:0007067 (mitotic nuclear division), GO:0034080 (CENP-A containing nucleosome assembly), GO:0000777 (condensed chromosome kinetochore), GO:0005634 (nucleus), GO:0005654 (nucleoplasm), GO:0005829 (cytosol), R-HSA-162582 (Homo sapiens: Signal Transduction), R-HSA-1640170 (Homo sapiens: Cell Cycle), R-HSA-194315 (Homo sapiens: Signaling by Rho GTPases), R-HS…				4276.7	82.0155	37.3791	-4.17876	4.90035	1634.48	1.43582e-19	7.76771e-18	4.6881e-281	1.4048e-280	0.0765225	0.122163	0.00076279	-0.891133	-0.998441	0.017133	3.64545e-06		59.3105	54.5551	55.2156	3.03818	3.23632	3.03818			1.82934	1.71286	1.72961		-1.77582	-1.72017	-1.77582
ENSG00000226950	DANCR	processed_transcript	differentiation antagonizing non-protein coding RNA						4276.22	97.7108	15.624	-2.65112	7.83056	1653.9	1.28815e-19	7.1209e-18	2.3855e-299	0	0.1	0.122163	0.000147611	-0.87831	-0.998833	0.0213116	2.04328e-06		390.604	380.499	406.455	66.972	62.4147	58.0556			1.30097	1.26335	1.35807		-1.20802	-1.30664	-1.40773
ENSG00000139832	RAB20	protein_coding	RAB20, member RAS oncogene family		GO:0015031 (protein transport), GO:0030100 (regulation of endocytosis), GO:0090383 (phagosome acidification), GO:0090385 (phagosome-lysosome fusion), GO:0005769 (early endosome), GO:0005794 (Golgi apparatus), GO:0005886 (plasma membrane), GO:0030670 (phagocytic vesicle membrane), GO:0043231 (intracellular membrane-bounded organelle), GO:0045335 (phagocytic vesicle), GO:0003924 (GTPase activity), …				4262.07	73.8324	57.6081	9.48541	4.23952	1564.36	2.14809e-19	1.09327e-17	1.22205e-297	2.65305e-296	0.0636026	0.122163	0.00147202	0.933257	0.997055	0.00653338	1.29944e-05		0.0660473	0.0660473	0	39.1661	34.6088	38.6377			-2.11913	-2.11913	-2.166		2.19738	2.02812	2.17875
ENSG00000068079	IFI35	protein_coding	interferon induced protein 35		GO:0060337 (type I interferon signaling pathway), GO:0005634 (nucleus), GO:0005829 (cytosol), GO:0005515 (protein binding), R-HSA-1280215 (Homo sapiens: Cytokine Signaling in Immune system), R-HSA-168256 (Homo sapiens: Immune System), R-HSA-909733 (Homo sapiens: Interferon alpha/beta signaling), R-HSA-913531 (Homo sapiens: Interferon Signaling)				4261.78	71.9116	15.4069	6.84009	4.09923	1564.18	2.1503e-19	1.09327e-17	2.14076e-279	1.86945e-278	0.0636026	0.122163	0.000114506	0.933257	0.999723	0.00653338	1.15297e-07		0.198142	0.330237	0.330237	33.5521	33.1558	34.4767			-2.03933	-1.95514	-1.95514		1.97625	1.96007	2.01329
ENSG00000136881	BAAT	protein_coding	bile acid-CoA:amino acid N-acyltransferase	The protein encoded by this gene is a liver enzyme that catalyzes the transfer of C24 bile acids from the acyl-CoA thioester to either glycine or taurine, the second step in the formation of bile acid-amino acid conjugates. The bile acid conjugates then act as a detergent in the gastrointestinal tract, which enhances lipid and fat-soluble vitamin absorption. Defects in this gene are a cause of fa…	hsa00120 (Primary bile acid biosynthesis), hsa00430 (Taurine and hypotaurine metabolism), hsa01040 (Biosynthesis of unsaturated fatty acids), hsa01100 (Metabolic pathways), hsa04146 (Peroxisome), hsa04976 (Bile secretion), GO:0001889 (liver development), GO:0002152 (bile acid conjugation), GO:0006544 (glycine metabolic process), GO:0006631 (fatty acid metabolic process), GO:0006637 (acyl-CoA meta…				4260.54	80.2197	88.435	8.1521	4.7247	1563.43	2.1598e-19	1.09444e-17	2.52983e-299	2.84701e-298	0.0636026	0.122163	0.00523361	0.933257	0.989603	0.00653338	0.00016158		0.264189	0.132095	0.132095	54.9514	44.9782	57.3951			-2.26124	-2.34796	-2.34796		2.39143	2.11369	2.45204
ENSG00000111206	FOXM1	protein_coding	forkhead box M1	The protein encoded by this gene is a transcriptional activator involved in cell proliferation. The encoded protein is phosphorylated in M phase and regulates the expression of several cell cycle genes, such as cyclin B1 and cyclin D1. Several transcript variants encoding different isoforms have been found for this gene. [provided by RefSeq, Jul 2011].	hsa04218 (Cellular senescence), GO:0000086 (G2/M transition of mitotic cell cycle), GO:0000122 (negative regulation of transcription from RNA polymerase II promoter), GO:0006281 (DNA repair), GO:0006351 (transcription, DNA-templated), GO:0006978 (DNA damage response, signal transduction by p53 class mediator resulting in transcription of p21 class mediator), GO:0008284 (positive regulation of cel…				4257.53	82.943	74.4425	-4.11221	4.98252	1641.95	1.37688e-19	7.50225e-18	3.92275e-292	1.14592e-291	0.1	0.122163	0.000307911	-0.87831	-0.999164	0.0213116	1.04714e-06		57.2631	60.6975	60.6315	3.69865	3.50051	3.10423			1.69738	1.77865	1.77713		-1.68106	-1.73212	-1.83999
ENSG00000042493	CAPG	protein_coding	capping actin protein, gelsolin like	This gene encodes a member of the gelsolin/villin family of actin-regulatory proteins. The encoded protein reversibly blocks the barbed ends of F-actin filaments in a Ca2+ and phosphoinositide-regulated manner, but does not sever preformed actin filaments. By capping the barbed ends of actin filaments, the encoded protein contributes to the control of actin-based motility in non-muscle cells. Alt…	GO:0006461 (protein complex assembly), GO:0051016 (barbed-end actin filament capping), GO:0005634 (nucleus), GO:0005654 (nucleoplasm), GO:0005730 (nucleolus), GO:0005737 (cytoplasm), GO:0005814 (centriole), GO:0008290 (F-actin capping protein complex), GO:0042470 (melanosome), GO:0070062 (extracellular vesicular exosome), GO:0072686 (mitotic spindle), GO:0090543 (Flemming body), GO:0003779 (actin…				4244.62	88.3173	20.7157	-6.8729	5.56849	1614.25	1.60987e-19	8.58713e-18	0	0	0.0765225	0.122163	0.000155399	-0.891133	-0.999379	0.017133	5.77709e-07		94.3156	96.3631	90.8812	1.51909	0.462331	0.396284			2.56918	2.59953	2.5168		-2.20531	-2.72049	-2.75971
ENSG00000172831	CES2	protein_coding	carboxylesterase 2	This gene encodes a member of the carboxylesterase large family. The family members are responsible for the hydrolysis or transesterification of various xenobiotics, such as cocaine and heroin, and endogenous substrates with ester, thioester, or amide bonds. They may participate in fatty acyl and cholesterol ester metabolism, and may play a role in the blood-brain barrier system. The protein enco…	hsa00983 (Drug metabolism - other enzymes), GO:0006805 (xenobiotic metabolic process), GO:0009056 (catabolic process), GO:0005783 (endoplasmic reticulum), GO:0005788 (endoplasmic reticulum lumen), GO:0047374 (methylumbelliferyl-acetate deacetylase activity), GO:0052689 (carboxylic ester hydrolase activity), R-HSA-1430728 (Homo sapiens: Metabolism), R-HSA-211859 (Homo sapiens: Biological oxidation…				4242.44	81.1998	53.4636	5.62635	4.81096	1632.33	1.45325e-19	7.83417e-18	0	0	0.1	0.122163	0.00104172	0.87831	0.997657	0.0213116	8.23095e-06		0.792568	1.05676	1.45304	54.8193	51.583	57.9235			-2.24483	-2.11442	-1.93855		2.10189	2.01728	2.17863
ENSG00000278367	AL356652.1	antisense							4236.48	77.3385	10.2888	7.76721	4.50521	1548.88	2.35357e-19	1.16544e-17	0	0	0.0636026	0.122163	0.00188899	0.933257	0.996176	0.00653338	2.19064e-05		0.198142	0.0660473	0.330237	41.0815	46.3652	47.422			-2.20632	-2.29573	-2.12213		2.08639	2.2533	2.28448
ENSG00000182481	KPNA2	protein_coding	karyopherin subunit alpha 2	The import of proteins into the nucleus is a process that involves at least 2 steps. The first is an energy-independent docking of the protein to the nuclear envelope and the second is an energy-dependent translocation through the nuclear pore complex. Imported proteins require a nuclear localization sequence (NLS) which generally consists of a short region of basic amino acids or 2 such regions …	hsa05164 (Influenza A), GO:0000018 (regulation of DNA recombination), GO:0006259 (DNA metabolic process), GO:0006607 (NLS-bearing protein import into nucleus), GO:0019054 (modulation by virus of host process), GO:0075733 (intracellular transport of virus), GO:0005643 (nuclear pore), GO:0005654 (nucleoplasm), GO:0005737 (cytoplasm), GO:0005829 (cytosol), GO:0016020 (membrane), GO:0003723 (RNA bind…				4235.3	94.2771	31.669	-3.43997	6.5503	1627.79	1.491e-19	8.00925e-18	8.90161e-307	1.68744e-306	0.1	0.122163	0.0018696	-0.87831	-0.995528	0.0213116	2.99557e-05		185.923	162.675	165.581	13.8699	16.1816	17.3044			1.76239	1.57186	1.5971		-1.80339	-1.60721	-1.52075
ENSG00000168268	NT5DC2	protein_coding	5'-nucleotidase domain containing 2		GO:0016311 (dephosphorylation), GO:0008253 (5'-nucleotidase activity), GO:0046872 (metal ion binding)				4233.01	86.6925	34.3925	-8.36348	5.37465	1606.95	1.67832e-19	8.9151e-18	0	0	0.0765225	0.122163	0.0017853	-0.891133	-0.99637	0.017133	1.97442e-05		77.8698	80.1815	89.3621	0.528379	0.198142	0			2.54152	2.58268	2.73547		-2.43984	-2.64177	-2.77806
ENSG00000223564	CYP4F32P	unprocessed_pseudogene	cytochrome P450 family 4 subfamily F member 32, pseudogene						4224.18	83.364	7.7166	12.9427	5.02801	1656.29	4.75576e-18	1.44305e-16	0	0	0.0636026	0.122163	0.00619073	0.933257	0.987732	0.00653338	0.000224828		0	0	0	64.3962	74.1712	56.4044			-2.5287	-2.5287	-2.5287		2.52433	2.72247	2.3393
ENSG00000116285	ERRFI1	protein_coding	ERBB receptor feedback inhibitor 1	ERRFI1 is a cytoplasmic protein whose expression is upregulated with cell growth (Wick et al., 1995 [PubMed 7641805]). It shares significant homology with the protein product of rat gene-33, which is induced during cell stress and mediates cell signaling (Makkinje et al., 2000 [PubMed 10749885]; Fiorentino et al., 2000 [PubMed 11003669]).[supplied by OMIM, Mar 2008]. Publication Note: This RefSeq…	GO:0006950 (response to stress), GO:0007175 (negative regulation of epidermal growth factor-activated receptor activity), GO:0031953 (negative regulation of protein autophosphorylation), GO:0032691 (negative regulation of interleukin-1 beta production), GO:0032869 (cellular response to insulin stimulus), GO:0032966 (negative regulation of collagen biosynthetic process), GO:0036120 (cellular respo…				4220.48	96.8425	56.3516	2.46619	7.37895	1618.38	1.57255e-19	8.41758e-18	1.78769e-288	2.07612e-303	0.1	0.122163	0.000675988	0.87831	0.998518	0.0213116	3.29173e-06		49.8657	51.649	51.3848	278.125	293.845	273.04			-1.2404	-1.19163	-1.19875		1.19282	1.27158	1.16638
ENSG00000175938	ORAI3	protein_coding	ORAI calcium release-activated calcium modulator 3		hsa04020 (Calcium signaling pathway), GO:0002115 (store-operated calcium entry), GO:0070588 (calcium ion transmembrane transport), GO:0016020 (membrane), GO:0016021 (integral component of membrane), GO:0005515 (protein binding), GO:0015279 (store-operated calcium channel activity)				4201.66	78.4831	46.7075	5.08039	4.58744	1606.46	1.68309e-19	8.9151e-18	1.1964e-278	5.04222e-278	0.1	0.122163	0.00130416	0.87831	0.997362	0.0213116	1.04322e-05		1.38699	1.45304	1.2549	47.1578	43.3271	48.875			-1.9135	-1.88564	-1.97089		1.94585	1.8288	1.99538
ENSG00000108960	MMD	protein_coding	monocyte to macrophage differentiation associated	This protein is expressed by in vitro differentiated macrophages but not freshly isolated monocytes. Although sequence analysis identifies seven potential transmembrane domains, this protein has little homology to G-protein receptors and it has not been positively identified as a receptor. A suggested alternative function is that of an ion channel protein in maturing macrophages. [provided by Ref…	GO:0006468 (protein phosphorylation), GO:0019835 (cytolysis), GO:0032880 (regulation of protein localization), GO:0045666 (positive regulation of neuron differentiation), GO:0045860 (positive regulation of protein kinase activity), GO:0005765 (lysosomal membrane), GO:0005794 (Golgi apparatus), GO:0005887 (integral component of plasma membrane), GO:0016020 (membrane), GO:0031902 (late endosome mem…				4199.93	88.1266	48.0824	-3.40525	5.54317	1605.37	1.69363e-19	8.9398e-18	3.99289e-281	8.54307e-281	0.1	0.122163	0.000933621	-0.87831	-0.997975	0.0213116	6.14434e-06		86.0597	88.5695	80.3136	8.25592	8.18987	7.59545			1.57804	1.61858	1.48069		-1.52399	-1.53331	-1.62002
ENSG00000111665	CDCA3	protein_coding	cell division cycle associated 3		GO:0007067 (mitotic nuclear division), GO:0008150 (biological_process), GO:0016567 (protein ubiquitination), GO:0051301 (cell division), GO:0005575 (cellular_component), GO:0005829 (cytosol), GO:0005913 (cell-cell adherens junction), GO:0003674 (molecular_function), GO:0005515 (protein binding)				4192.66	81.2919	51.9176	-4.82312	4.82336	1581.71	1.94113e-19	1.00713e-17	9.67721e-300	3.6337e-299	0.0765225	0.122163	0.000868851	-0.891133	-0.997969	0.017133	6.1856e-06		51.1206	56.2723	55.9421	1.51909	2.11352	2.11352			1.8398	1.97334	1.96514		-2.0762	-1.85103	-1.85103
ENSG00000135046	ANXA1	protein_coding	annexin A1	This gene encodes a membrane-localized protein that binds phospholipids. This protein inhibits phospholipase A2 and has anti-inflammatory activity. Loss of function or expression of this gene has been detected in multiple tumors. [provided by RefSeq, Dec 2014]. Publication Note: This RefSeq record includes a subset of the publications that are available for this gene. Please see the Gene record t…	GO:0000733 (DNA strand renaturation), GO:0001780 (neutrophil homeostasis), GO:0002250 (adaptive immune response), GO:0002548 (monocyte chemotaxis), GO:0002685 (regulation of leukocyte migration), GO:0006909 (phagocytosis), GO:0006954 (inflammatory response), GO:0007165 (signal transduction), GO:0007166 (cell surface receptor signaling pathway), GO:0007187 (G-protein coupled receptor signaling pat…				4191.6	94.0337	36.0371	3.37678	6.49063	1600.11	1.74548e-19	9.18158e-18	6.82582e-280	1.25261e-279	0.1	0.122163	0.00411753	0.87831	0.99177	0.0213116	0.000101311		16.2476	15.4551	15.5872	145.833	178.394	167.232			-1.56992	-1.63398	-1.62311		1.44826	1.73545	1.6433
ENSG00000211459	MT-RNR1	Mt_rRNA	mitochondrially encoded 12S RNA		hsa03008 (Ribosome biogenesis in eukaryotes), hsa03010 (Ribosome)				4189.13	99.8224	26.9324	5.10858	11.5986	1598.55	1.76119e-19	9.23226e-18	1.05698e-276	7.17421e-278	0.1	0.122163	0.00193147	0.87831	0.995868	0.0213116	2.55762e-05		218.485	162.675	142.926	5858.6	6548.66	5675.25			-2.2142	-2.63526	-2.81956		2.5181	2.67869	2.47224
ENSG00000139219	COL2A1	protein_coding	collagen type II alpha 1 chain	This gene encodes the alpha-1 chain of type II collagen, a fibrillar collagen found in cartilage and the vitreous humor of the eye. Mutations in this gene are associated with achondrogenesis, chondrodysplasia, early onset familial osteoarthritis, SED congenita, Langer-Saldino achondrogenesis, Kniest dysplasia, Stickler syndrome type I, and spondyloepimetaphyseal dysplasia Strudwick type. In addit…	hsa04151 (PI3K-Akt signaling pathway), hsa04510 (Focal adhesion), hsa04512 (ECM-receptor interaction), hsa04974 (Protein digestion and absorption), hsa05165 (Human papillomavirus infection), GO:0001501 (skeletal system development), GO:0001502 (cartilage condensation), GO:0001894 (tissue homeostasis), GO:0001958 (endochondral ossification), GO:0002062 (chondrocyte differentiation), GO:0003007 (he…				4187.34	98.4213	71.2322	-9.52253	8.31894	1578.39	1.97889e-19	1.02324e-17	0	0	0.0765225	0.122163	0.000451913	-0.891133	-0.999067	0.017133	1.30666e-06		637.357	613.844	661.464	2.24561	0.330237	0			3.94261	3.88855	3.996		-3.2919	-4.15739	-4.37787
ENSG00000261701	HPR	protein_coding	haptoglobin-related protein	This gene encodes a haptoglobin-related protein that binds hemoglobin as efficiently as haptoglobin. Unlike haptoglobin, plasma concentration of this protein is unaffected in patients with sickle cell anemia and extensive intravascular hemolysis, suggesting a difference in binding between haptoglobin-hemoglobin and haptoglobin-related protein-hemoglobin complexes to CD163, the hemoglobin scavenge…	hsa05143 (African trypanosomiasis), GO:0006898 (receptor-mediated endocytosis), GO:0005576 (extracellular region), GO:0034366 (spherical high-density lipoprotein particle), GO:0070062 (extracellular vesicular exosome), GO:0072562 (blood microparticle), GO:0030492 (hemoglobin binding), R-HSA-2168880 (Homo sapiens: Scavenging of heme from plasma), R-HSA-2173782 (Homo sapiens: Binding and Uptake of …				4177.75	85.8834	23.8142	4.04038	5.29275	1591.38	1.83547e-19	9.58859e-18	1.51453e-285	4.00626e-285	0.1	0.122163	0.00203259	0.87831	0.995751	0.0213116	2.70445e-05		4.02889	4.75541	4.62331	79.6531	68.7553	72.586			-1.87353	-1.70938	-1.73787		1.88602	1.67935	1.75541
ENSG00000168394	TAP1	protein_coding	transporter 1, ATP binding cassette subfamily B member	The membrane-associated protein encoded by this gene is a member of the superfamily of ATP-binding cassette (ABC) transporters. ABC proteins transport various molecules across extra- and intra-cellular membranes. ABC genes are divided into seven distinct subfamilies (ABC1, MDR/TAP, MRP, ALD, OABP, GCN20, White). This protein is a member of the MDR/TAP subfamily. Members of the MDR/TAP subfamily a…	hsa02010 (ABC transporters), hsa04145 (Phagosome), hsa04612 (Antigen processing and presentation), hsa05163 (Human cytomegalovirus infection), hsa05168 (Herpes simplex infection), hsa05170 (Human immunodeficiency virus 1 infection), hsa05340 (Primary immunodeficiency), GO:0002250 (adaptive immune response), GO:0002474 (antigen processing and presentation of peptide antigen via MHC class I), GO:00…				4174.32	72.2405	79.0277	10.1611	4.12677	1511.53	2.94481e-19	1.4441e-17	2.22487e-298	6.58509e-297	0.0636026	0.122163	0.000596723	0.933257	0.998798	0.00653338	2.16704e-06		0	0	0.0660473	35.4014	35.5995	32.9576			-2.10535	-2.10535	-2.05847		2.11967	2.1273	2.02219
ENSG00000167397	VKORC1	protein_coding	vitamin K epoxide reductase complex subunit 1	Vitamin K is essential for blood clotting but must be enzymatically activated. This enzymatically activated form of vitamin K is a reduced form required for the carboxylation of glutamic acid residues in some blood-clotting proteins. The product of this gene encodes the enzyme that is responsible for reducing vitamin K 2,3-epoxide to the enzymatically activated form. Fatal bleeding can be caused …	hsa00130 (Ubiquinone and other terpenoid-quinone biosynthesis), GO:0007596 (blood coagulation), GO:0017144 (drug metabolic process), GO:0017187 (peptidyl-glutamic acid carboxylation), GO:0042373 (vitamin K metabolic process), GO:0055114 (oxidation-reduction process), GO:0060348 (bone development), GO:0005789 (endoplasmic reticulum membrane), GO:0016021 (integral component of membrane), GO:0047057…				4149.09	97.1648	20.6105	2.34804	7.51835	1573.37	2.0377e-19	1.05007e-17	1.41242e-286	1.09386e-299	0.1	0.122163	4.30316e-05	0.87831	0.999646	0.0213116	1.88216e-07		58.2538	60.6315	61.5561	307.781	310.753	300.251			-1.19958	-1.14374	-1.1226		1.16255	1.17632	1.12705
ENSG00000168765	GSTM4	protein_coding	glutathione S-transferase mu 4	Cytosolic and membrane-bound forms of glutathione S-transferase are encoded by two distinct supergene families. At present, eight distinct classes of the soluble cytoplasmic mammalian glutathione S-transferases have been identified: alpha, kappa, mu, omega, pi, sigma, theta and zeta. This gene encodes a glutathione S-transferase that belongs to the mu class. The mu class of enzymes functions in t…	hsa00480 (Glutathione metabolism), hsa00980 (Metabolism of xenobiotics by cytochrome P450), hsa00982 (Drug metabolism - cytochrome P450), hsa00983 (Drug metabolism - other enzymes), hsa01524 (Platinum drug resistance), hsa05200 (Pathways in cancer), hsa05204 (Chemical carcinogenesis), hsa05225 (Hepatocellular carcinoma), hsa05418 (Fluid shear stress and atherosclerosis), GO:0006749 (glutathione m…				4147.53	87.7187	37.3528	3.115	5.49362	1553.67	2.28766e-19	1.14776e-17	2.74276e-271	5.51348e-271	0.0765225	0.122163	2.14941e-10	0.891133	0.999989	0.017133	1.71372e-10		9.44477	9.04849	9.37872	80.4457	80.7759	80.4457			-1.41547	-1.46631	-1.42382		1.43328	1.43905	1.43328
ENSG00000127129	EDN2	protein_coding	endothelin 2	This gene encodes a member of the endothelin protein family of secretory vasoconstrictive peptides. The preproprotein is processed to a short mature form which functions as a ligand for the endothelin receptors that initiate intracellular signaling events. This gene product is involved in a wide range of biological processes, such as hypertension and ovulation. Altered expression of this gene is …	GO:0001516 (prostaglandin biosynthetic process), GO:0001659 (temperature homeostasis), GO:0002690 (positive regulation of leukocyte chemotaxis), GO:0003058 (hormonal regulation of the force of heart contraction), GO:0003099 (positive regulation of the force of heart contraction by chemical signal), GO:0003100 (regulation of systemic arterial blood pressure by endothelin), GO:0007166 (cell surface…				4143.82	80.3578	14.2754	10.772	4.73368	1493.35	3.29081e-19	1.57814e-17	3.34497e-308	9.95415e-307	0.0636026	0.122163	0.00568629	0.933257	0.988721	0.00653338	0.000190116		0.0660473	0	0	58.1217	55.6119	45.0443			-2.34661	-2.39349	-2.39349		2.51633	2.45481	2.16246
ENSG00000134057	CCNB1	protein_coding	cyclin B1	The protein encoded by this gene is a regulatory protein involved in mitosis. The gene product complexes with p34(cdc2) to form the maturation-promoting factor (MPF). Two alternative transcripts have been found, a constitutively expressed transcript and a cell cycle-regulated transcript, that is expressed predominantly during G2/M phase. The different transcripts result from the use of alternate …	hsa04068 (FoxO signaling pathway), hsa04110 (Cell cycle), hsa04114 (Oocyte meiosis), hsa04115 (p53 signaling pathway), hsa04218 (Cellular senescence), hsa04914 (Progesterone-mediated oocyte maturation), hsa05170 (Human immunodeficiency virus 1 infection), GO:0000086 (G2/M transition of mitotic cell cycle), GO:0001556 (oocyte maturation), GO:0001701 (in utero embryonic development), GO:0001933 (ne…				4138.53	94.1192	33.011	-4.33995	6.51114	1566.76	2.11808e-19	1.0878e-17	0	0	0.1	0.122163	0.00128624	-0.87831	-0.996492	0.0213116	1.84348e-05		186.452	163.203	171.129	6.60473	10.7657	8.32197			2.13991	1.94996	2.01756		-2.31301	-1.74394	-2.05049
ENSG00000008283	CYB561	protein_coding	cytochrome b561		GO:0022900 (electron transport chain), GO:0055085 (transmembrane transport), GO:0055114 (oxidation-reduction process), GO:0005765 (lysosomal membrane), GO:0016021 (integral component of membrane), GO:0000293 (ferric-chelate reductase activity), GO:0005515 (protein binding), GO:0016491 (oxidoreductase activity), GO:0022865 (transmembrane electron transfer carrier), GO:0046872 (metal ion binding)				4136.45	72.1813	48.6481	6.97554	4.1213	1488.97	3.38075e-19	1.61617e-17	1.78383e-264	1.57237e-263	0.0636026	0.122163	0.0013777	0.933257	0.997224	0.00653338	1.15483e-05		0.264189	0.330237	0.198142	36.7884	32.6934	33.3539			-1.99995	-1.95847	-2.04266		2.0986	1.93764	1.96485
ENSG00000170412	GPRC5C	protein_coding	G protein-coupled receptor class C group 5 member C	The protein encoded by this gene is a member of the type 3 G protein-coupled receptor family. Members of this superfamily are characterized by a signature 7-transmembrane domain motif. The specific function of this protein is unknown; however, this protein may mediate the cellular effects of retinoic acid on the G protein signal transduction cascade. Two transcript variants encoding different iso…	GO:0007186 (G-protein coupled receptor signaling pathway), GO:0005887 (integral component of plasma membrane), GO:0030659 (cytoplasmic vesicle membrane), GO:0031982 (vesicle), GO:0043235 (receptor complex), GO:0070062 (extracellular vesicular exosome), GO:0004930 (G-protein coupled receptor activity)				4134.74	95.79	56.3779	2.80321	6.99962	1564.39	2.14773e-19	1.09327e-17	2.29394e-295	0	0.1	0.122163	1.184e-05	0.87831	0.999326	0.0213116	6.81583e-07		28.7306	33.6181	33.7502	220.268	220.796	229.845			-1.50986	-1.29692	-1.29158		1.34469	1.34812	1.40555
ENSG00000161011	SQSTM1	protein_coding	sequestosome 1	This gene encodes a multifunctional protein that binds ubiquitin and regulates activation of the nuclear factor kappa-B (NF-kB) signaling pathway. The protein functions as a scaffolding/adaptor protein in concert with TNF receptor-associated factor 6 to mediate activation of NF-kB in response to upstream signals. Alternatively spliced transcript variants encoding either the same or different isof…	hsa04137 (Mitophagy - animal), hsa04217 (Necroptosis), hsa04218 (Cellular senescence), hsa04380 (Osteoclast differentiation), hsa05418 (Fluid shear stress and atherosclerosis), GO:0000122 (negative regulation of transcription from RNA polymerase II promoter), GO:0000422 (mitochondrion degradation), GO:0000423 (macromitophagy), GO:0001934 (positive regulation of protein phosphorylation), GO:000237…				4124.75	93.4219	36.9647	2.69053	6.33093	1558.15	2.22802e-19	1.12526e-17	6.47982e-281	0	0.1	0.122163	5.99007e-06	0.87831	0.999794	0.0213116	6.36792e-08		21.6635	22.324	20.6728	139.426	140.945	137.18			-1.28471	-1.245	-1.34641		1.2946	1.31001	1.27151
ENSG00000065978	YBX1	protein_coding	Y-box binding protein 1		GO:0000122 (negative regulation of transcription from RNA polymerase II promoter), GO:0000398 (mRNA splicing, via spliceosome), GO:0001701 (in utero embryonic development), GO:0006355 (regulation of transcription, DNA-templated), GO:0006366 (transcription from RNA polymerase II promoter), GO:0045944 (positive regulation of transcription from RNA polymerase II promoter), GO:0051154 (negative regul…				4123.7	98.9015	38.083	-2.16068	9.00631	1557.49	2.23669e-19	1.1259e-17	9.0081e-283	2.99152e-287	0.1	0.122163	0.000209772	-0.87831	-0.999572	0.0213116	2.74796e-07		859.342	829.753	831.8	188.631	187.707	187.442			1.10679	1.05636	1.05991		-1.06901	-1.07602	-1.07803
ENSG00000075618	FSCN1	protein_coding	fascin actin-bundling protein 1	This gene encodes a member of the fascin family of actin-binding proteins. Fascin proteins organize F-actin into parallel bundles, and are required for the formation of actin-based cellular protrusions. The encoded protein plays a critical role in cell migration, motility, adhesion and cellular interactions. Expression of this gene is known to be regulated by several microRNAs, and overexpression…	hsa05206 (MicroRNAs in cancer), GO:0007043 (cell-cell junction assembly), GO:0008283 (cell proliferation), GO:0009653 (anatomical structure morphogenesis), GO:0010592 (positive regulation of lamellipodium assembly), GO:0016477 (cell migration), GO:0030035 (microspike assembly), GO:0030036 (actin cytoskeleton organization), GO:0032534 (regulation of microvillus assembly), GO:0032956 (regulation of…				4116.35	80.0355	50.1612	-8.53176	4.70961	1477.07	3.63938e-19	1.70233e-17	0	0	0.0636026	0.122163	0.000431203	-0.933257	-0.999046	0.00653338	1.36397e-06		49.7997	52.3755	53.6304	0.330237	0	0.0660473			2.27405	2.34407	2.37698		-2.20034	-2.42082	-2.37395
ENSG00000168994	PXDC1	protein_coding	PX domain containing 1		GO:0035091 (phosphatidylinositol binding)				4114.8	81.4827	56.1805	4.50727	4.84341	1551.94	2.31124e-19	1.15341e-17	2.15898e-289	7.27279e-289	0.1	0.122163	0.000690481	0.87831	0.998284	0.0213116	4.41372e-06		2.77399	2.3777	2.04747	53.1021	53.3663	57.7914			-1.72468	-1.8497	-1.96285		1.80416	1.81106	1.922
ENSG00000134463	ECHDC3	protein_coding	enoyl-CoA hydratase domain containing 3		GO:0008152 (metabolic process), GO:0005739 (mitochondrion), GO:0003824 (catalytic activity)				4114.46	93.1522	33.9714	2.94486	6.27153	1551.73	2.3141e-19	1.15341e-17	7.02218e-275	1.20516e-274	0.1	0.122163	0.00128571	0.87831	0.997142	0.0213116	1.22447e-05		18.3612	16.8421	17.9649	143.653	128.264	137.643			-1.35897	-1.47083	-1.38733		1.47967	1.31858	1.41888
ENSG00000158828	PINK1	protein_coding	PTEN induced putative kinase 1	This gene encodes a serine/threonine protein kinase that localizes to mitochondria. It is thought to protect cells from stress-induced mitochondrial dysfunction. Mutations in this gene cause one form of autosomal recessive early-onset Parkinson disease. [provided by RefSeq, Jul 2008]. Publication Note: This RefSeq record includes a subset of the publications that are available for this gene. Plea…	hsa04137 (Mitophagy - animal), hsa05012 (Parkinson disease), GO:0000422 (mitochondrion degradation), GO:0001934 (positive regulation of protein phosphorylation), GO:0002082 (regulation of oxidative phosphorylation), GO:0006468 (protein phosphorylation), GO:0006511 (ubiquitin-dependent protein catabolic process), GO:0006950 (response to stress), GO:0006979 (response to oxidative stress), GO:000700…				4111.16	84.8638	87.3758	3.65947	5.17811	1549.68	2.34243e-19	1.16371e-17	5.01914e-277	1.22781e-276	0.1	0.122163	0.000371692	0.87831	0.998951	0.0213116	1.64863e-06		5.08565	5.74612	5.0196	65.1227	65.8492	69.6139			-1.65925	-1.53068	-1.67276		1.58458	1.60011	1.67801
ENSG00000206337	HCP5	sense_overlapping	HLA complex P5 (non-protein coding)		GO:0006952 (defense response)				4109.84	76.3321	58.2527	12.3364	4.42468	1582.47	6.91478e-18	2.01465e-16	0	1.78331e-306	0.0636026	0.122163	0.00286129	0.933257	0.994302	0.00653338	4.8611e-05		0	0	0	38.3735	43.5252	46.1671			-2.23898	-2.23898	-2.23898		2.09635	2.26961	2.35099
ENSG00000231864	AL807752.3	antisense							4098.92	84.9757	17.2883	-8.30417	5.18337	1523.73	2.73542e-19	1.34575e-17	0	0	0.0765225	0.122163	0.000568597	-0.891133	-0.998751	0.017133	2.34031e-06		69.0195	72.3218	75.2279	0.528379	0	0.132095			2.47224	2.53782	2.59315		-2.33969	-2.6779	-2.58563
ENSG00000006611	USH1C	protein_coding	USH1 protein network component harmonin	This gene encodes a scaffold protein that functions in the assembly of Usher protein complexes. The protein contains PDZ domains, a coiled-coil region with a bipartite nuclear localization signal and a PEST degradation sequence. Defects in this gene are the cause of Usher syndrome type 1C and non-syndromic sensorineural deafness autosomal recessive type 18. Multiple transcript variants encoding d…	GO:0000086 (G2/M transition of mitotic cell cycle), GO:0007605 (sensory perception of sound), GO:0030046 (parallel actin filament bundle assembly), GO:0032532 (regulation of microvillus length), GO:0042472 (inner ear morphogenesis), GO:0042491 (auditory receptor cell differentiation), GO:0043623 (cellular protein complex assembly), GO:0045494 (photoreceptor cell maintenance), GO:0050953 (sensory …				4096.43	81.2459	53.2794	-9.18381	4.81661	1465.3	3.91663e-19	1.80426e-17	0	0	0.0636026	0.122163	0.00092394	-0.933257	-0.9981	0.00653338	5.41415e-06		52.7058	58.518	56.8007	0.264189	0	0			2.31534	2.46101	2.41948		-2.27928	-2.45828	-2.45828
ENSG00000180155	LYNX1	protein_coding	Ly6/neurotoxin 1	This gene encodes a member of the Ly-6/neurotoxin gene family, a group of lymphocyte antigens that attach to the cell surface by a glycosylphosphatidylinositol anchor and have a unique structure showing conserved 8-10 cysteine residues with a characteristic spacing pattern. Functional analysis indicates that this protein is not a ligand or neurotransmitter but has the capacity to enhance nicotini…	GO:0007271 (synaptic transmission, cholinergic), GO:2000272 (negative regulation of receptor activity), GO:0005886 (plasma membrane), GO:0030425 (dendrite), GO:0031225 (anchored component of membrane), GO:0070062 (extracellular vesicular exosome), GO:0008200 (ion channel inhibitor activity), GO:0030550 (acetylcholine receptor inhibitor activity)				4092.86	72.747	72.64	12.0771	4.16711	1571.63	7.31614e-18	2.09849e-16	4.26664e-299	3.42602e-297	0.0636026	0.122163	0.00111952	0.933257	0.997765	0.00653338	7.48914e-06		0	0	0	34.6749	38.0433	34.2786			-2.11688	-2.11688	-2.11688		2.07984	2.20661	2.06417
ENSG00000196569	LAMA2	protein_coding	laminin subunit alpha 2	Laminin, an extracellular protein, is a major component of the basement membrane. It is thought to mediate the attachment, migration, and organization of cells into tissues during embryonic development by interacting with other extracellular matrix components. It is composed of three subunits, alpha, beta, and gamma, which are bound to each other by disulfide bonds into a cross-shaped molecule. T…	hsa04151 (PI3K-Akt signaling pathway), hsa04510 (Focal adhesion), hsa04512 (ECM-receptor interaction), hsa05145 (Toxoplasmosis), hsa05146 (Amoebiasis), hsa05165 (Human papillomavirus infection), hsa05200 (Pathways in cancer), hsa05222 (Small cell lung cancer), hsa05410 (Hypertrophic cardiomyopathy (HCM)), hsa05412 (Arrhythmogenic right ventricular cardiomyopathy (ARVC)), hsa05414 (Dilated cardiom…				4085.94	72.1681	98.0988	8.85741	4.12039	1459.12	4.07152e-19	1.86995e-17	2.09491e-299	3.79612e-298	0.0636026	0.122163	0.000212215	0.933257	0.999542	0.00653338	3.14476e-07		0	0.132095	0.0660473	34.1465	33.7502	35.4674			-2.11706	-2.02479	-2.07019		2.05872	2.04282	2.1105
ENSG00000166816	LDHD	protein_coding	lactate dehydrogenase D	The protein encoded by this gene belongs to the D-isomer specific 2-hydroxyacid dehydrogenase family. The similar protein in yeast has both D-lactate and D-glycerate dehydrogenase activities. Alternative splicing occurs at this locus and two transcript variants encoding distinct isoforms have been identified. [provided by RefSeq, Jul 2008].	hsa00620 (Pyruvate metabolism), GO:0055114 (oxidation-reduction process), GO:0005739 (mitochondrion), GO:0005743 (mitochondrial inner membrane), GO:0004458 (D-lactate dehydrogenase (cytochrome) activity), GO:0005515 (protein binding), GO:0050660 (flavin adenine dinucleotide binding), R-HSA-1268020 (Homo sapiens: Mitochondrial protein import), R-HSA-392499 (Homo sapiens: Metabolism of proteins)				4075.56	77.8582	50.2599	9.28771	4.54725	1453.01	4.23126e-19	1.93164e-17	9.1595e-301	1.6481e-299	0.0636026	0.122163	0.0040028	0.933257	0.992031	0.00653338	9.50075e-05		0.0660473	0.132095	0	49.0732	40.5531	49.6676			-2.27246	-2.22706	-2.31934		2.35516	2.09186	2.37185
ENSG00000129116	PALLD	protein_coding	palladin, cytoskeletal associated protein	This gene encodes a cytoskeletal protein that is required for organizing the actin cytoskeleton. The protein is a component of actin-containing microfilaments, and it is involved in the control of cell shape, adhesion, and contraction. Polymorphisms in this gene are associated with a susceptibility to pancreatic cancer type 1, and also with a risk for myocardial infarction. Alternative splicing r…	GO:0003334 (keratinocyte development), GO:0003382 (epithelial cell morphogenesis), GO:0007010 (cytoskeleton organization), GO:0016477 (cell migration), GO:0030036 (actin cytoskeleton organization), GO:0001726 (ruffle), GO:0002102 (podosome), GO:0005634 (nucleus), GO:0005829 (cytosol), GO:0005884 (actin filament), GO:0005886 (plasma membrane), GO:0005925 (focal adhesion), GO:0015629 (actin cytoske…				4075.12	86.4492	66.6996	3.54135	5.34604	1527.31	2.67708e-19	1.32133e-17	6.48984e-265	1.46825e-264	0.1	0.122163	0.00157539	0.87831	0.996812	0.0213116	1.52252e-05		6.2745	6.60473	6.34055	72.3879	80.1154	71.5293			-1.61646	-1.56	-1.60499		1.55187	1.69445	1.53512
ENSG00000164032	H2AFZ	protein_coding	H2A histone family member Z	Histones are basic nuclear proteins that are responsible for the nucleosome structure of the chromosomal fiber in eukaryotes. Nucleosomes consist of approximately 146 bp of DNA wrapped around a histone octamer composed of pairs of each of the four core histones (H2A, H2B, H3, and H4). The chromatin fiber is further compacted through the interaction of a linker histone, H1, with the DNA between th…	hsa04217 (Necroptosis), hsa05034 (Alcoholism), hsa05322 (Systemic lupus erythematosus), GO:0006342 (chromatin silencing), GO:0045944 (positive regulation of transcription from RNA polymerase II promoter), GO:0071392 (cellular response to estradiol stimulus), GO:0000786 (nucleosome), GO:0005634 (nucleus), GO:0005719 (nuclear euchromatin), GO:0005720 (nuclear heterochromatin), GO:0070062 (extracell…				4042.74	97.9608	40.3131	-2.60506	7.96807	1507.33	3.02107e-19	1.4763e-17	2.43025e-271	1.89799e-280	0.1	0.122163	0.000245576	-0.87831	-0.998316	0.0213116	4.25247e-06		440.47	439.083	410.088	64.5283	75.8224	71.5953			1.32265	1.31812	1.22003		-1.41089	-1.18467	-1.26524
ENSG00000204580	DDR1	protein_coding	discoidin domain receptor tyrosine kinase 1	Receptor tyrosine kinases play a key role in the communication of cells with their microenvironment. These kinases are involved in the regulation of cell growth, differentiation and metabolism. The protein encoded by this gene belongs to a subfamily of tyrosine kinase receptors with homology to Dictyostelium discoideum protein discoidin I in their extracellular domain, and that are activated by v…	GO:0001558 (regulation of cell growth), GO:0001952 (regulation of cell-matrix adhesion), GO:0007155 (cell adhesion), GO:0007566 (embryo implantation), GO:0007595 (lactation), GO:0008285 (negative regulation of cell proliferation), GO:0010715 (regulation of extracellular matrix disassembly), GO:0014909 (smooth muscle cell migration), GO:0030198 (extracellular matrix organization), GO:0038063 (coll…				4041.96	76.7333	43.2998	4.96909	4.45685	1506.85	3.0299e-19	1.4763e-17	3.70054e-273	1.56019e-272	0.1	0.122163	0.000337969	0.87831	0.999137	0.0213116	1.1163e-06		1.38699	1.51909	1.1228	40.9494	43.8554	42.1382			-1.84426	-1.78906	-1.96142		1.8203	1.91476	1.85969
ENSG00000119655	NPC2	protein_coding	NPC intracellular cholesterol transporter 2	This gene encodes a protein containing a lipid recognition domain. The encoded protein may function in regulating the transport of cholesterol through the late endosomal/lysosomal system. Mutations in this gene have been associated with Niemann-Pick disease, type C2 and frontal lobe atrophy. [provided by RefSeq, Jul 2008]. Publication Note: This RefSeq record includes a subset of the publications…	hsa04142 (Lysosome), hsa04979 (Cholesterol metabolism), GO:0006898 (receptor-mediated endocytosis), GO:0008203 (cholesterol metabolic process), GO:0009615 (response to virus), GO:0015914 (phospholipid transport), GO:0019747 (regulation of isoprenoid metabolic process), GO:0030301 (cholesterol transport), GO:0032366 (intracellular sterol transport), GO:0032367 (intracellular cholesterol transport)…				4031.46	97.8753	21.6499	2.71613	7.92735	1500.39	3.15175e-19	1.53076e-17	9.44927e-265	7.35243e-274	0.1	0.122163	0.00185195	0.87831	0.995367	0.0213116	3.21415e-05		61.9524	61.2919	69.5479	394.303	453.283	419.401			-1.38838	-1.40336	-1.22647		1.24315	1.44331	1.33174
ENSG00000110492	MDK	protein_coding	midkine	This gene encodes a member of a small family of secreted growth factors that binds heparin and responds to retinoic acid. The encoded protein promotes cell growth, migration, and angiogenesis, in particular during tumorigenesis. This gene has been targeted as a therapeutic for a variety of different disorders. Alternatively spliced transcript variants encoding multiple isoforms have been observed…	GO:0001662 (behavioral fear response), GO:0007165 (signal transduction), GO:0007219 (Notch signaling pathway), GO:0007399 (nervous system development), GO:0007614 (short-term memory), GO:0009611 (response to wounding), GO:0016477 (cell migration), GO:0021542 (dentate gyrus development), GO:0021681 (cerebellar granular layer development), GO:0021987 (cerebral cortex development), GO:0030154 (cell …				4027.3	96.1716	19.9329	-6.50475	7.13933	1497.84	3.2014e-19	1.54993e-17	0	0	0.1	0.122163	1.25013e-08	-0.87831	-0.999917	0.0213116	1.02291e-08		276.474	281.031	278.39	5.41588	1.98142	1.78328			2.92123	2.94464	2.93111		-2.30956	-3.20689	-3.28054
ENSG00000162729	IGSF8	protein_coding	immunoglobulin superfamily member 8	This gene encodes a member the EWI subfamily of the immunoglobulin protein superfamily. Members of this family contain a single transmembrane domain, an EWI (Glu-Trp-Ile)-motif and a variable number of immunoglobulin domains. This protein interacts with the tetraspanins CD81 and CD9 and may regulate their role in certain cellular functions including cell migration and viral infection. The encoded…	GO:0006928 (cellular component movement), GO:0007338 (single fertilization), GO:0007399 (nervous system development), GO:0007519 (skeletal muscle tissue development), GO:0008283 (cell proliferation), GO:0005886 (plasma membrane), GO:0016020 (membrane), GO:0016021 (integral component of membrane), GO:0070062 (extracellular vesicular exosome), GO:0005515 (protein binding)				4023.3	90.9946	67.5811	2.8792	5.90142	1477.62	3.62685e-19	1.70171e-17	1.05297e-264	1.86946e-264	0.0765225	0.122163	0.0002346	0.891133	0.999148	0.017133	1.08873e-06		13.8699	13.8699	15.0588	101.449	106.072	107.525			-1.39388	-1.39388	-1.28966		1.31067	1.37374	1.39301
ENSG00000116962	NID1	protein_coding	nidogen 1	This gene encodes a member of the nidogen family of basement membrane glycoproteins. The protein interacts with several other components of basement membranes, and may play a role in cell interactions with the extracellular matrix. [provided by RefSeq, Jul 2008]. Publication Note: This RefSeq record includes a subset of the publications that are available for this gene. Please see the Gene record…	GO:0007160 (cell-matrix adhesion), GO:0010811 (positive regulation of cell-substrate adhesion), GO:0022617 (extracellular matrix disassembly), GO:0030198 (extracellular matrix organization), GO:0032836 (glomerular basement membrane development), GO:0071711 (basement membrane organization), GO:0005576 (extracellular region), GO:0005604 (basement membrane), GO:0005605 (basal lamina), GO:0005615 (ex…				4022.46	88.5278	98.7896	-3.31167	5.5937	1494.88	3.26021e-19	1.57339e-17	5.50257e-277	1.14099e-276	0.1	0.122163	0.000371415	-0.87831	-0.99863	0.0213116	2.8123e-06		90.4849	83.682	88.3714	8.85034	9.57687	7.99173			1.57391	1.46368	1.54055		-1.51757	-1.42407	-1.6365
ENSG00000104738	MCM4	protein_coding	minichromosome maintenance complex component 4	The protein encoded by this gene is one of the highly conserved mini-chromosome maintenance proteins (MCM) that are essential for the initiation of eukaryotic genome replication. The hexameric protein complex formed by MCM proteins is a key component of the pre-replication complex (pre_RC) and may be involved in the formation of replication forks and in the recruitment of other DNA replication re…	hsa03030 (DNA replication), hsa04110 (Cell cycle), GO:0000082 (G1/S transition of mitotic cell cycle), GO:0006260 (DNA replication), GO:0006268 (DNA unwinding involved in DNA replication), GO:0006270 (DNA replication initiation), GO:0000784 (nuclear chromosome, telomeric region), GO:0005634 (nucleus), GO:0005654 (nucleoplasm), GO:0016020 (membrane), GO:0042555 (MCM complex), GO:0003697 (single-st…				4020.87	82.9036	38.4448	-3.55937	4.98051	1493.9	3.27985e-19	1.57785e-17	7.31578e-260	1.79694e-259	0.1	0.122163	2.56821e-10	-0.87831	-0.999987	0.0213116	2.56821e-10		58.1217	57.9896	57.7914	4.8875	4.75541	5.08565			1.56261	1.55943	1.55466		-1.56323	-1.59116	-1.52231
ENSG00000123975	CKS2	protein_coding	CDC28 protein kinase regulatory subunit 2	CKS2 protein binds to the catalytic subunit of the cyclin dependent kinases and is essential for their biological function. The CKS2 mRNA is found to be expressed in different patterns through the cell cycle in HeLa cells, which reflects specialized role for the encoded protein. [provided by RefSeq, Jul 2008]. Publication Note: This RefSeq record includes a subset of the publications that are ava…	hsa05200 (Pathways in cancer), hsa05222 (Small cell lung cancer), GO:0006357 (regulation of transcription from RNA polymerase II promoter), GO:0007127 (meiosis I), GO:0007346 (regulation of mitotic cell cycle), GO:0008283 (cell proliferation), GO:0044772 (mitotic cell cycle phase transition), GO:0045737 (positive regulation of cyclin-dependent protein serine/threonine kinase activity), GO:0045893…				4011.9	93.8561	12.4137	-2.68582	6.44268	1488.41	3.39263e-19	1.61676e-17	9.68924e-265	2.92098e-289	0.1	0.122163	0.000806914	-0.87831	-0.9981	0.0213116	5.41271e-06		146.097	158.117	146.823	22.4561	24.0412	23.5789			1.2533	1.36589	1.26036		-1.34497	-1.25437	-1.28021
ENSG00000255959	AP000777.2	antisense							4010.13	90.2447	7.61792	-3.4092	5.79303	1487.32	3.41542e-19	1.62254e-17	3.07309e-269	6.24777e-269	0.1	0.122163	0.00220492	-0.87831	-0.995217	0.0213116	3.42671e-05		95.9668	110.035	97.3538	10.3034	8.85034	9.37872			1.50998	1.70356	1.53026		-1.48326	-1.66457	-1.59597
ENSG00000186115	CYP4F2	protein_coding	cytochrome P450 family 4 subfamily F member 2	This gene encodes a member of the cytochrome P450 superfamily of enzymes. The cytochrome P450 proteins are monooxygenases which catalyze many reactions involved in drug metabolism and synthesis of cholesterol, steroids and other lipids. This protein localizes to the endoplasmic reticulum. The enzyme starts the process of inactivating and degrading leukotriene B4, a potent mediator of inflammation…	hsa00590 (Arachidonic acid metabolism), hsa01100 (Metabolic pathways), GO:0000038 (very long-chain fatty acid metabolic process), GO:0001676 (long-chain fatty acid metabolic process), GO:0003091 (renal water homeostasis), GO:0003095 (pressure natriuresis), GO:0006690 (icosanoid metabolic process), GO:0006691 (leukotriene metabolic process), GO:0007596 (blood coagulation), GO:0008217 (regulation o…				4007.72	74.3521	44.6221	10.3181	4.28258	1413.38	5.45341e-19	2.42406e-17	3.6262e-282	1.03699e-280	0.0636026	0.122163	0.00316225	0.933257	0.9937	0.00653338	5.94174e-05		0.0660473	0	0	42.2703	34.7409	38.9019			-2.13122	-2.17809	-2.17809		2.29018	2.02122	2.176
ENSG00000131669	NINJ1	protein_coding	ninjurin 1	The ninjurin protein is upregulated after nerve injury both in dorsal root ganglion neurons and in Schwann cells (Araki and Milbrandt, 1996 [PubMed 8780658]). It demonstrates properties of a homophilic adhesion molecule and promotes neurite outgrowth from primary cultured dorsal root ganglion neurons.[supplied by OMIM, Aug 2009]. Publication Note: This RefSeq record includes a subset of the publi…	GO:0001954 (positive regulation of cell-matrix adhesion), GO:0007155 (cell adhesion), GO:0007399 (nervous system development), GO:0042246 (tissue regeneration), GO:1990384 (hyaloid vascular plexus regression), GO:0016021 (integral component of membrane), GO:0005515 (protein binding)				4005.57	96.0926	35.0635	2.45282	7.10997	1484.53	3.47472e-19	1.64557e-17	2.22529e-270	4.85671e-286	0.1	0.122163	0.000132461	0.87831	0.999135	0.0213116	1.12124e-06		40.6852	42.4684	44.7141	236.185	225.882	238.101			-1.26296	-1.20391	-1.13284		1.21732	1.15352	1.22887
ENSG00000197142	ACSL5	protein_coding	acyl-CoA synthetase long chain family member 5	The protein encoded by this gene is an isozyme of the long-chain fatty-acid-coenzyme A ligase family. Although differing in substrate specificity, subcellular localization, and tissue distribution, all isozymes of this family convert free long-chain fatty acids into fatty acyl-CoA esters, and thereby play a key role in lipid biosynthesis and fatty acid degradation. This isozyme is highly expresse…	hsa00061 (Fatty acid biosynthesis), hsa00071 (Fatty acid degradation), hsa01100 (Metabolic pathways), hsa01212 (Fatty acid metabolism), hsa03320 (PPAR signaling pathway), hsa04146 (Peroxisome), hsa04216 (Ferroptosis), hsa04714 (Thermogenesis), hsa04920 (Adipocytokine signaling pathway), GO:0001676 (long-chain fatty acid metabolic process), GO:0035338 (long-chain fatty-acyl-CoA biosynthetic proces…				4004.19	81.0551	78.9619	4.69665	4.79732	1466.06	3.89787e-19	1.80108e-17	5.38374e-258	1.8535e-257	0.0765225	0.122163	0.00311247	0.891133	0.993775	0.017133	5.80102e-05		1.98142	1.98142	2.17956	58.518	48.6108	52.7718			-1.90771	-1.90771	-1.83764		2.0183	1.76038	1.87437
ENSG00000113140	SPARC	protein_coding	secreted protein acidic and cysteine rich	This gene encodes a cysteine-rich acidic matrix-associated protein. The encoded protein is required for the collagen in bone to become calcified but is also involved in extracellular matrix synthesis and promotion of changes to cell shape. The gene product has been associated with tumor suppression but has also been correlated with metastasis based on changes to cell shape which can promote tumor…	GO:0001503 (ossification), GO:0001937 (negative regulation of endothelial cell proliferation), GO:0002576 (platelet degranulation), GO:0006898 (receptor-mediated endocytosis), GO:0007165 (signal transduction), GO:0007507 (heart development), GO:0009629 (response to gravity), GO:0010288 (response to lead ion), GO:0010595 (positive regulation of endothelial cell migration), GO:0016525 (negative reg…				3998.41	88.4686	29.8467	4.34291	5.58579	1480.16	3.57018e-19	1.68552e-17	5.27531e-276	1.40414e-275	0.1	0.122163	0.0052507	0.87831	0.989427	0.0213116	0.000167089		4.62331	4.8875	3.96284	89.4942	103.1	81.3043			-1.88896	-1.83253	-2.04051		1.89909	2.0991	1.76381
ENSG00000115884	SDC1	protein_coding	syndecan 1	The protein encoded by this gene is a transmembrane (type I) heparan sulfate proteoglycan and is a member of the syndecan proteoglycan family. The syndecans mediate cell binding, cell signaling, and cytoskeletal organization and syndecan receptors are required for internalization of the HIV-1 tat protein. The syndecan-1 protein functions as an integral membrane protein and participates in cell pr…	hsa04512 (ECM-receptor interaction), hsa04514 (Cell adhesion molecules (CAMs)), hsa05144 (Malaria), hsa05205 (Proteoglycans in cancer), hsa05418 (Fluid shear stress and atherosclerosis), GO:0001523 (retinoid metabolic process), GO:0001657 (ureteric bud development), GO:0006024 (glycosaminoglycan biosynthetic process), GO:0006027 (glycosaminoglycan catabolic process), GO:0006954 (inflammatory resp…				3996.02	95.8821	62.4893	2.50964	7.0435	1478.7	3.60252e-19	1.69553e-17	6.53556e-261	2.40787e-276	0.1	0.122163	0.00134207	0.87831	0.997213	0.0213116	1.16438e-05		39.2321	38.7037	40.1568	234.336	211.021	227.269			-1.22946	-1.24806	-1.19746		1.28954	1.1397	1.24574
ENSG00000168389	MFSD2A	protein_coding	major facilitator superfamily domain containing 2A		GO:0006656 (phosphatidylcholine biosynthetic process), GO:0015908 (fatty acid transport), GO:0021766 (hippocampus development), GO:0045056 (transcytosis), GO:0051977 (lysophospholipid transport), GO:0055085 (transmembrane transport), GO:0060856 (establishment of blood-brain barrier), GO:1990379 (lipid transport across blood brain barrier), GO:0005789 (endoplasmic reticulum membrane), GO:0005886 (…				3979.38	84.6665	55.9897	9.23301	5.16135	1396.97	6.07033e-19	2.64416e-17	5.55659e-294	7.88193e-293	0.0636026	0.122163	0.0107694	0.933257	0.978801	0.00653338	0.000669352		0.132095	0.132095	0.0660473	81.6345	56.8007	75.1619			-2.53523	-2.53523	-2.58063		2.75852	2.25026	2.64231
ENSG00000125835	SNRPB	protein_coding	small nuclear ribonucleoprotein polypeptides B and B1	The protein encoded by this gene is one of several nuclear proteins that are found in common among U1, U2, U4/U6, and U5 small ribonucleoprotein particles (snRNPs). These snRNPs are involved in pre-mRNA splicing, and the encoded protein may also play a role in pre-mRNA splicing or snRNP structure. Autoantibodies from patients with systemic lupus erythematosus frequently recognize epitopes on the …	hsa03040 (Spliceosome), hsa05322 (Systemic lupus erythematosus), GO:0000387 (spliceosomal snRNP assembly), GO:0000398 (mRNA splicing, via spliceosome), GO:0006369 (termination of RNA polymerase II transcription), GO:0006479 (protein methylation), GO:0008334 (histone mRNA metabolic process), GO:0008380 (RNA splicing), GO:0051170 (nuclear import), GO:0005654 (nucleoplasm), GO:0005681 (spliceosomal …				3978.72	98.066	32.1163	-2.16505	8.03208	1468.16	3.8471e-19	1.78849e-17	1.28795e-269	1.5102e-277	0.1	0.122163	9.54851e-07	-0.87831	-0.999856	0.0213116	3.10365e-08		422.901	430.298	430.365	98.0803	93.8533	94.2496			1.05441	1.07931	1.07953		-1.03156	-1.09382	-1.08787
ENSG00000130513	GDF15	protein_coding	growth differentiation factor 15	Bone morphogenetic proteins (e.g., BMP9; MIM 605120) are members of the transforming growth factor-beta (see TGFB1; MIM 190180) superfamily and regulate tissue differentiation and maintenance. They are synthesized as precursor molecules that are processed at a dibasic cleavage site to release C-terminal domains containing a characteristic motif of 7 conserved cysteines in the mature protein.[supp…	hsa04060 (Cytokine-cytokine receptor interaction), GO:0007165 (signal transduction), GO:0007179 (transforming growth factor beta receptor signaling pathway), GO:0007267 (cell-cell signaling), GO:0010862 (positive regulation of pathway-restricted SMAD protein phosphorylation), GO:0030509 (BMP signaling pathway), GO:0042981 (regulation of apoptotic process), GO:0043408 (regulation of MAPK cascade),…				3977.28	93.5074	15.2227	2.87276	6.34604	1467.29	3.86818e-19	1.79281e-17	6.81078e-260	1.13207e-259	0.1	0.122163	0.00172826	0.87831	0.996261	0.0213116	2.09494e-05		20.1444	19.8142	18.5593	144.842	151.05	132.887			-1.33269	-1.35437	-1.43984		1.39656	1.4563	1.27405
ENSG00000184697	CLDN6	protein_coding	claudin 6	Tight junctions represent one mode of cell-to-cell adhesion in epithelial or endothelial cell sheets, forming continuous seals around cells and serving as a physical barrier to prevent solutes and water from passing freely through the paracellular space. These junctions are comprised of sets of continuous networking strands in the outwardly facing cytoplasmic leaflet, with complementary grooves i…	hsa04514 (Cell adhesion molecules (CAMs)), hsa04530 (Tight junction), hsa04670 (Leukocyte transendothelial migration), hsa05160 (Hepatitis C), GO:0016032 (viral process), GO:0016338 (calcium-independent cell-cell adhesion via plasma membrane cell-adhesion molecules), GO:0045216 (cell-cell junction organization), GO:0005923 (tight junction), GO:0016021 (integral component of membrane), GO:0016327 …				3959.29	69.3725	40.5105	-9.94611	3.91359	1385.38	6.5523e-19	2.83784e-17	2.21613e-276	6.36544e-275	0.0636026	0.122163	1.34606e-05	-0.933257	-0.999956	0.00653338	2.84742e-09		30.1176	29.7874	29.6553	0	0.0660473	0			2.00081	1.98589	1.97989		-2.00449	-1.95761	-2.00449
ENSG00000106608	URGCP	protein_coding	upregulator of cell proliferation	URG4 is upregulated in the presence of hepatitis B virus (HBV)-encoded X antigen (HBxAg) and may contribute to the development of hepatocellular carcinoma by promoting hepatocellular growth and survival (Tufan et al., 2002 [PubMed 12082552]).[supplied by OMIM, Mar 2008].	GO:0007049 (cell cycle), GO:0005634 (nucleus), GO:0005829 (cytosol), GO:0005525 (GTP binding)				3958.03	82.9628	73.6596	3.5643	4.98503	1455.6	4.16281e-19	1.90612e-17	1.22272e-258	3.00038e-258	0.1	0.122163	4.45078e-07	0.87831	0.999903	0.0213116	1.41288e-08		4.55727	5.15169	5.0196	58.3859	58.584	57.5272			-1.63611	-1.51092	-1.53782		1.56693	1.57166	1.54627
ENSG00000137198	GMPR	protein_coding	guanosine monophosphate reductase	This gene encodes an enzyme that catalyzes the irreversible and NADPH-dependent reductive deamination of GMP to IMP. The protein also functions in the re-utilization of free intracellular bases and purine nucleosides.[provided by RefSeq, Oct 2009]. Publication Note: This RefSeq record includes a subset of the publications that are available for this gene. Please see the Gene record to access addi…	hsa00230 (Purine metabolism), GO:0006144 (purine nucleobase metabolic process), GO:0009117 (nucleotide metabolic process), GO:0009409 (response to cold), GO:0043101 (purine-containing compound salvage), GO:0055114 (oxidation-reduction process), GO:0005829 (cytosol), GO:1902560 (GMP reductase complex), GO:0003920 (GMP reductase activity), GO:0046872 (metal ion binding), R-HSA-1430728 (Homo sapiens…				3950.04	70.9709	25.7549	11.9281	4.01922	1481.73	1.18621e-17	3.16922e-16	1.024e-282	8.03029e-281	0.0636026	0.122163	0.00077071	0.933257	0.99846	0.00653338	3.55391e-06		0	0	0	32.9576	33.1558	30.3818			-2.04672	-2.04672	-2.04672		2.08081	2.08897	1.97039
ENSG00000126458	RRAS	protein_coding	RAS related		hsa04010 (MAPK signaling pathway), hsa04014 (Ras signaling pathway), hsa04015 (Rap1 signaling pathway), hsa04024 (cAMP signaling pathway), hsa04072 (Phospholipase D signaling pathway), hsa04137 (Mitophagy - animal), hsa04140 (Autophagy - animal), hsa04218 (Cellular senescence), hsa04360 (Axon guidance), hsa04371 (Apelin signaling pathway), hsa04625 (C-type lectin receptor signaling pathway), hsa0…				3947.87	87.6595	21.1631	3.70063	5.48797	1449.44	4.32783e-19	1.96981e-17	2.54239e-297	6.03146e-297	0.1	0.122163	0.000106947	0.87831	0.998939	0.0213116	1.6873e-06		5.68007	5.87821	7.59545	80.3136	86.0597	82.9555			-1.79445	-1.7577	-1.47322		1.62748	1.72484	1.67306
ENSG00000113249	HAVCR1	protein_coding	hepatitis A virus cellular receptor 1	The protein encoded by this gene is a membrane receptor for both human hepatitis A virus (HHAV) and TIMD4. The encoded protein may be involved in the moderation of asthma and allergic diseases. The reference genome represents an allele that retains a MTTVP amino acid segment that confers protection against atopy in HHAV seropositive individuals. Three transcript variants encoding the same protein…	GO:0046718 (viral entry into host cell), GO:0016021 (integral component of membrane), GO:0031514 (motile cilium), GO:0001618 (virus receptor activity)				3938.18	71.734	48.385	-8.81911	4.08246	1373.25	7.10272e-19	3.03302e-17	1.66477e-244	2.70907e-243	0.0636026	0.122163	0.00390749	-0.933257	-0.99223	0.00653338	9.03137e-05		36.8544	29.6553	34.1465	0.0660473	0.0660473	0.0660473			2.18321	1.88758	2.07899		-2.04992	-2.04992	-2.04992
ENSG00000079112	CDH17	protein_coding	cadherin 17	This gene is a member of the cadherin superfamily, genes encoding calcium-dependent, membrane-associated glycoproteins. The encoded protein is cadherin-like, consisting of an extracellular region, containing 7 cadherin domains, and a transmembrane region but lacking the conserved cytoplasmic domain. The protein is a component of the gastrointestinal tract and pancreatic ducts, acting as an intest…	hsa05226 (Gastric cancer), GO:0002314 (germinal center B cell differentiation), GO:0002315 (marginal zone B cell differentiation), GO:0006810 (transport), GO:0006857 (oligopeptide transport), GO:0007155 (cell adhesion), GO:0007156 (homophilic cell adhesion via plasma membrane adhesion molecules), GO:0007229 (integrin-mediated signaling pathway), GO:0016339 (calcium-dependent cell-cell adhesion vi…				3935.07	77.845	73.2254	-9.28566	4.54521	1371.46	7.18799e-19	3.06083e-17	0	0	0.0636026	0.122163	0.00167914	-0.933257	-0.996609	0.00653338	1.7225e-05		45.5727	49.9978	43.5252	0.198142	0	0			2.25251	2.38083	2.18904		-2.18327	-2.31955	-2.31955
ENSG00000167900	TK1	protein_coding	thymidine kinase 1		hsa00240 (Pyrimidine metabolism), hsa00983 (Drug metabolism - other enzymes), hsa01100 (Metabolic pathways), GO:0006139 (nucleobase-containing compound metabolic process), GO:0006259 (DNA metabolic process), GO:0009157 (deoxyribonucleoside monophosphate biosynthetic process), GO:0009165 (nucleotide biosynthetic process), GO:0016310 (phosphorylation), GO:0043097 (pyrimidine nucleoside salvage), GO…				3925.2	85.2783	28.4323	-3.39392	5.226	1418.72	5.26806e-19	2.36239e-17	1.47633e-265	3.32536e-265	0.0765225	0.122163	7.74128e-06	-0.891133	-0.999924	0.017133	8.66646e-09		68.2269	68.2269	67.8967	5.74612	6.86892	6.80288			1.52807	1.52807	1.52127		-1.6524	-1.45712	-1.4679
ENSG00000177697	CD151	protein_coding	CD151 molecule (Raph blood group)	The protein encoded by this gene is a member of the transmembrane 4 superfamily, also known as the tetraspanin family. Most of these members are cell-surface proteins that are characterized by the presence of four hydrophobic domains. The proteins mediate signal transduction events that play a role in the regulation of cell development, activation, growth and motility. This encoded protein is a c…	GO:0007155 (cell adhesion), GO:0007166 (cell surface receptor signaling pathway), GO:0016477 (cell migration), GO:0031581 (hemidesmosome assembly), GO:0042098 (T cell proliferation), GO:0005604 (basement membrane), GO:0005829 (cytosol), GO:0005886 (plasma membrane), GO:0005887 (integral component of plasma membrane), GO:0005925 (focal adhesion), GO:0016020 (membrane), GO:0005178 (integrin binding…				3922.41	97.3819	24.1168	2.44608	7.62943	1434.07	4.77267e-19	2.16579e-17	2.74571e-253	5.69013e-263	0.1	0.122163	0.00156076	0.87831	0.99641	0.0213116	1.93055e-05		62.0185	58.7161	63.3394	331.426	355.665	316.103			-1.18814	-1.26455	-1.15868		1.19266	1.29391	1.12479
ENSG00000137673	MMP7	protein_coding	matrix metallopeptidase 7	Proteins of the matrix metalloproteinase (MMP) family are involved in the breakdown of extracellular matrix in normal physiological processes, such as embryonic development, reproduction, and tissue remodeling, as well as in disease processes, such as arthritis and metastasis. Most MMP_s are secreted as inactive proproteins which are activated when cleaved by extracellular proteinases. The enzyme…	hsa04310 (Wnt signaling pathway), GO:0006508 (proteolysis), GO:0007568 (aging), GO:0022617 (extracellular matrix disassembly), GO:0030574 (collagen catabolic process), GO:0031667 (response to nutrient levels), GO:0044849 (estrous cycle), GO:0060135 (maternal process involved in female pregnancy), GO:0071260 (cellular response to mechanical stimulus), GO:0005576 (extracellular region), GO:0005578 …				3921.36	73.6548	39.5566	9.47349	4.2277	1363.62	7.57634e-19	3.19932e-17	8.9449e-306	1.96931e-304	0.0636026	0.122163	0.000880635	0.933257	0.998209	0.00653338	4.80715e-06		0	0	0.132095	35.0051	38.7037	37.7791			-2.16049	-2.16049	-2.06822		2.04916	2.1866	2.15345
ENSG00000135047	CTSL	protein_coding	cathepsin L	The protein encoded by this gene is a lysosomal cysteine proteinase that plays a major role in intracellular protein catabolism. Its substrates include collagen and elastin, as well as alpha-1 protease inhibitor, a major controlling element of neutrophil elastase activity. The encoded protein has been implicated in several pathologic processes, including myofibril necrosis in myopathies and in my…	hsa04140 (Autophagy - animal), hsa04142 (Lysosome), hsa04145 (Phagosome), hsa04210 (Apoptosis), hsa04612 (Antigen processing and presentation), hsa05205 (Proteoglycans in cancer), hsa05323 (Rheumatoid arthritis), hsa05418 (Fluid shear stress and atherosclerosis), GO:0002224 (toll-like receptor signaling pathway), GO:0002250 (adaptive immune response), GO:0006508 (proteolysis), GO:0019882 (antigen…				3916.8	95.0993	43.1748	2.72275	6.79689	1430.7	4.87694e-19	2.20653e-17	3.20684e-251	7.00585e-269	0.1	0.122163	0.00240683	0.87831	0.995021	0.0213116	3.71243e-05		28.2683	29.325	30.0515	176.611	202.369	199.727			-1.36414	-1.31463	-1.28156		1.1968	1.39116	1.37238
ENSG00000118271	TTR	protein_coding	transthyretin	This gene encodes transthyretin, one of the three prealbumins including alpha-1-antitrypsin, transthyretin and orosomucoid. Transthyretin is a carrier protein; it transports thyroid hormones in the plasma and cerebrospinal fluid, and also transports retinol (vitamin A) in the plasma. The protein consists of a tetramer of identical subunits. More than 80 different mutations in this gene have been …	hsa04918 (Thyroid hormone synthesis), GO:0001523 (retinoid metabolic process), GO:0006810 (transport), GO:0030198 (extracellular matrix organization), GO:0042572 (retinol metabolic process), GO:0043312 (neutrophil degranulation), GO:0044267 (cellular protein metabolic process), GO:0070327 (thyroid hormone transport), GO:0005576 (extracellular region), GO:0005615 (extracellular space), GO:0035578 …				3911.33	99.75	21.7025	3.42176	10.6867	1427.41	4.98109e-19	2.24696e-17	2.70664e-241	1.87939e-242	0.1	0.122163	0.0106175	0.87831	0.979041	0.0213116	0.000654334		269.869	285.589	288.495	3572.1	2638.79	2833.56			-1.75932	-1.67823	-1.66372		1.95728	1.52066	1.62333
ENSG00000196502	SULT1A1	protein_coding	sulfotransferase family 1A member 1	Sulfotransferase enzymes catalyze the sulfate conjugation of many hormones, neurotransmitters, drugs, and xenobiotic compounds. These cytosolic enzymes are different in their tissue distributions and substrate specificities. The gene structure (number and length of exons) is similar among family members. This gene encodes one of two phenol sulfotransferases with thermostable enzyme activity. Mult…	hsa05204 (Chemical carcinogenesis), GO:0006068 (ethanol catabolic process), GO:0006584 (catecholamine metabolic process), GO:0006805 (xenobiotic metabolic process), GO:0008210 (estrogen metabolic process), GO:0009308 (amine metabolic process), GO:0009812 (flavonoid metabolic process), GO:0050427 (3'-phosphoadenosine 5'-phosphosulfate metabolic process), GO:0051923 (sulfation), GO:0005829 (cytosol…				3900.79	81.6998	74.6661	3.60574	4.867	1421.08	5.18842e-19	2.33356e-17	1.77501e-246	4.45812e-246	0.1	0.122163	0.000259721	0.87831	0.999444	0.0213116	4.64408e-07		4.29308	4.49122	4.42517	55.1495	52.3095	53.6304			-1.58517	-1.54044	-1.5552		1.59774	1.5242	1.55887
ENSG00000144554	FANCD2	protein_coding	Fanconi anemia complementation group D2	The Fanconi anemia complementation group (FANC) currently includes FANCA, FANCB, FANCC, FANCD1 (also called BRCA2), FANCD2, FANCE, FANCF, FANCG, FANCI, FANCJ (also called BRIP1), FANCL, FANCM and FANCN (also called PALB2). The previously defined group FANCH is the same as FANCA. Fanconi anemia is a genetically heterogeneous recessive disorder characterized by cytogenetic instability, hypersensiti…	hsa03460 (Fanconi anemia pathway), GO:0006281 (DNA repair), GO:0007129 (synapsis), GO:0007276 (gamete generation), GO:0010332 (response to gamma radiation), GO:0034599 (cellular response to oxidative stress), GO:0036297 (interstrand cross-link repair), GO:0045589 (regulation of regulatory T cell differentiation), GO:0048854 (brain morphogenesis), GO:0050727 (regulation of inflammatory response), …				3891.59	76.6741	73.2649	-4.63628	4.45106	1415.56	5.3768e-19	2.40406e-17	7.9927e-258	2.99629e-257	0.1	0.122163	0.000311944	-0.87831	-0.999129	0.0213116	1.13888e-06		43.4592	40.8833	41.0815	1.65118	1.91537	1.45304			1.84263	1.75847	1.76512		-1.79551	-1.69472	-1.876
ENSG00000125740	FOSB	protein_coding	FosB proto-oncogene, AP-1 transcription factor subunit	The Fos gene family consists of 4 members: FOS, FOSB, FOSL1, and FOSL2. These genes encode leucine zipper proteins that can dimerize with proteins of the JUN family, thereby forming the transcription factor complex AP-1. As such, the FOS proteins have been implicated as regulators of cell proliferation, differentiation, and transformation. Alternatively spliced transcript variants encoding differ…	hsa04380 (Osteoclast differentiation), hsa04657 (IL-17 signaling pathway), hsa05030 (Cocaine addiction), hsa05031 (Amphetamine addiction), hsa05034 (Alcoholism), GO:0000122 (negative regulation of transcription from RNA polymerase II promoter), GO:0006366 (transcription from RNA polymerase II promoter), GO:0007565 (female pregnancy), GO:0009612 (response to mechanical stimulus), GO:0032570 (respo…				3888.92	67.8529	85.0602	6.33985	3.80756	1345.12	8.5872e-19	3.58387e-17	4.59037e-233	3.47084e-232	0.0636026	0.122163	0.000156616	0.933257	0.999687	0.00653338	1.47087e-07		0.330237	0.330237	0.330237	27.872	27.6078	26.7492			-1.82877	-1.82877	-1.82877		1.85147	1.83865	1.7962
ENSG00000269926	DDIT4-AS1	antisense	DDIT4 antisense RNA 1						3887.99	95.0862	21.5052	2.54186	6.78973	1413.41	5.45259e-19	2.42406e-17	6.17717e-252	4.35523e-269	0.1	0.122163	0.00109405	0.87831	0.99743	0.0213116	9.89508e-06		31.2404	33.6181	32.2972	177.799	196.293	191.802			-1.2834	-1.18373	-1.23825		1.15198	1.29322	1.26017
ENSG00000211450	SELENOH	protein_coding	selenoprotein H	This gene encodes a selenoprotein, which contains a selenocysteine (Sec) residue at its active site. The selenocysteine is encoded by the UGA codon that normally signals translation termination. The 3_ UTR of selenoprotein genes have a common stem-loop structure, the sec insertion sequence (SECIS), that is necessary for the recognition of UGA as a Sec codon rather than as a stop signal. The exact…	GO:0003723 (RNA binding)				3883.82	97.1912	25.0378	-2.62539	7.53762	1410.91	5.54164e-19	2.45609e-17	2.69971e-262	9.47063e-274	0.1	0.122163	4.02826e-07	-0.87831	-0.999546	0.0213116	3.09772e-07		322.707	321.651	314.319	57.8575	48.1485	49.3374			1.30632	1.30162	1.26856		-1.13322	-1.38854	-1.35474
ENSG00000110104	CCDC86	protein_coding	coiled-coil domain containing 86		GO:0016032 (viral process), GO:0005634 (nucleus), GO:0005730 (nucleolus), GO:0003723 (RNA binding), GO:0005515 (protein binding)				3880.89	82.0747	49.7401	-3.71165	4.90619	1409.16	5.60532e-19	2.47709e-17	5.29344e-244	1.34475e-243	0.1	0.122163	0.00109257	-0.87831	-0.997806	0.0213116	7.21299e-06		52.4416	58.3198	55.6779	4.16098	4.22703	4.29308			1.52553	1.67346	1.60884		-1.61794	-1.60256	-1.58734
ENSG00000149948	HMGA2	protein_coding	high mobility group AT-hook 2	This gene encodes a protein that belongs to the non-histone chromosomal high mobility group (HMG) protein family. HMG proteins function as architectural factors and are essential components of the enhancesome. This protein contains structural DNA-binding domains and may act as a transcriptional regulating factor. Identification of the deletion, amplification, and rearrangement of this gene that a…	hsa05202 (Transcriptional misregulation in cancer), hsa05206 (MicroRNAs in cancer), GO:0000122 (negative regulation of transcription from RNA polymerase II promoter), GO:0001837 (epithelial to mesenchymal transition), GO:0002062 (chondrocyte differentiation), GO:0003131 (mesodermal-endodermal cell signaling), GO:0006284 (base-excision repair), GO:0006325 (chromatin organization), GO:0006355 (regu…				3879.79	75.6808	80.725	-6.8295	4.37885	1391.8	6.28024e-19	2.72778e-17	2.64778e-296	2.14158e-295	0.0765225	0.122163	0.00118489	-0.891133	-0.997447	0.017133	9.76989e-06		41.0815	43.4592	38.4396	0.594426	0.198142	0.264189			2.10168	2.17918	2.01038		-1.9519	-2.19103	-2.14832
ENSG00000053747	LAMA3	protein_coding	laminin subunit alpha 3	The protein encoded by this gene belongs to the laminin family of secreted molecules. Laminins are heterotrimeric molecules that consist of alpha, beta, and gamma subunits that assemble through a coiled-coil domain. Laminins are essential for formation and function of the basement membrane and have additional functions in regulating cell migration and mechanical signal transduction. This gene enc…	hsa01100 (Metabolic pathways), hsa04151 (PI3K-Akt signaling pathway), hsa04510 (Focal adhesion), hsa04512 (ECM-receptor interaction), hsa05145 (Toxoplasmosis), hsa05146 (Amoebiasis), hsa05165 (Human papillomavirus infection), hsa05200 (Pathways in cancer), hsa05222 (Small cell lung cancer), GO:0007155 (cell adhesion), GO:0008544 (epidermis development), GO:0022617 (extracellular matrix disassembl…				3872.18	82.0287	92.2571	4.7734	4.90142	1403.95	5.79873e-19	2.55465e-17	0	0	0.1	0.122163	5.98216e-08	0.87831	0.99986	0.0213116	2.95111e-08		1.45304	2.11352	2.70794	57.0649	57.9896	57.197			-2.16908	-1.91657	-1.72185		1.92729	1.9497	1.93051
ENSG00000198431	TXNRD1	protein_coding	thioredoxin reductase 1	This gene encodes a member of the family of pyridine nucleotide oxidoreductases. This protein reduces thioredoxins as well as other substrates, and plays a role in selenium metabolism and protection against oxidative stress. The functional enzyme is thought to be a homodimer which uses FAD as a cofactor. Each subunit contains a selenocysteine (Sec) residue which is required for catalytic activity…	hsa00450 (Selenocompound metabolism), hsa05200 (Pathways in cancer), hsa05225 (Hepatocellular carcinoma), GO:0000302 (response to reactive oxygen species), GO:0000305 (response to oxygen radical), GO:0001887 (selenium compound metabolic process), GO:0007165 (signal transduction), GO:0015949 (nucleobase-containing small molecule interconversion), GO:0045454 (cell redox homeostasis), GO:0055114 (ox…				3871.48	98.6975	74.9293	2.52817	8.71729	1403.54	5.81443e-19	2.55465e-17	1.18555e-242	6.66595e-247	0.1	0.122163	0.00206732	0.87831	0.994881	0.0213116	3.9234e-05		133.35	118.687	120.933	664.634	767.668	719.256			-1.15289	-1.31831	-1.29171		1.14732	1.35466	1.26093
ENSG00000006327	TNFRSF12A	protein_coding	TNF receptor superfamily member 12A		hsa04060 (Cytokine-cytokine receptor interaction), GO:0001525 (angiogenesis), GO:0006931 (substrate-dependent cell migration, cell attachment to substrate), GO:0033209 (tumor necrosis factor-mediated signaling pathway), GO:0043065 (positive regulation of apoptotic process), GO:0045765 (regulation of angiogenesis), GO:0045773 (positive regulation of axon extension), GO:0061041 (regulation of wound…				3868.69	93.7903	22.8209	2.83686	6.41801	1401.87	5.87826e-19	2.57525e-17	5.76954e-256	4.06488e-280	0.1	0.122163	0.00115895	0.87831	0.996845	0.0213116	1.49122e-05		20.0123	22.7203	20.1444	141.011	149.861	158.514			-1.42141	-1.25402	-1.41277		1.27834	1.36496	1.4449
ENSG00000065054	SLC9A3R2	protein_coding	SLC9A3 regulator 2	This gene encodes a member of the NHERF family of PDZ scaffolding proteins. These proteins mediate many cellular processes by binding to and regulating the membrane expression and protein-protein interactions of membrane receptors and transport proteins. The encoded protein plays a role in intestinal sodium absorption by regulating the activity of the sodium/hydrogen exchanger 3, and may also reg…	hsa04960 (Aldosterone-regulated sodium reabsorption), GO:0006461 (protein complex assembly), GO:0005634 (nucleus), GO:0005886 (plasma membrane), GO:0005925 (focal adhesion), GO:0012505 (endomembrane system), GO:0016324 (apical plasma membrane), GO:0070062 (extracellular vesicular exosome), GO:0005102 (receptor binding), GO:0005515 (protein binding), GO:0008013 (beta-catenin binding), GO:0008022 (…				3861.33	90.7578	34.8003	2.73967	5.85525	1397.49	6.04968e-19	2.64274e-17	3.22775e-247	5.54706e-247	0.1	0.122163	0.000315249	0.87831	0.999217	0.0213116	9.20088e-07		14.7286	15.4551	14.9267	100.986	97.3538	103.1			-1.32034	-1.259	-1.30335		1.30173	1.24992	1.33104
ENSG00000066813	ACSM2B	protein_coding	acyl-CoA synthetase medium chain family member 2B		hsa00650 (Butanoate metabolism), hsa01100 (Metabolic pathways), GO:0006633 (fatty acid biosynthetic process), GO:0006637 (acyl-CoA metabolic process), GO:0006805 (xenobiotic metabolic process), GO:0005739 (mitochondrion), GO:0005759 (mitochondrial matrix), GO:0003674 (molecular_function), GO:0003996 (acyl-CoA ligase activity), GO:0004321 (fatty-acyl-CoA synthase activity), GO:0005524 (ATP binding…				3855.33	84.0547	52.4702	6.7025	5.09273	1377.39	6.90908e-19	2.95864e-17	1.06197e-273	6.30802e-273	0.0765225	0.122163	0.00914321	0.891133	0.981954	0.017133	0.00048554		0.726521	0.594426	0.594426	76.2847	54.8853	70.8688			-2.3039	-2.37555	-2.37555		2.5397	2.07902	2.43627
ENSG00000164104	HMGB2	protein_coding	high mobility group box 2	This gene encodes a member of the non-histone chromosomal high mobility group protein family. The proteins of this family are chromatin-associated and ubiquitously distributed in the nucleus of higher eukaryotic cells. In vitro studies have demonstrated that this protein is able to efficiently bend DNA and form DNA circles. These studies suggest a role in facilitating cooperative interactions bet…	GO:0001938 (positive regulation of endothelial cell proliferation), GO:0002437 (inflammatory response to antigenic stimulus), GO:0006265 (DNA topological change), GO:0006309 (apoptotic DNA fragmentation), GO:0006325 (chromatin organization), GO:0006334 (nucleosome assembly), GO:0006351 (transcription, DNA-templated), GO:0006357 (regulation of transcription from RNA polymerase II promoter), GO:000…				3835.04	94.7178	47.3456	-2.93915	6.68033	1381.86	6.7068e-19	2.8965e-17	3.48849e-257	3.62483e-278	0.1	0.122163	0.00134737	-0.87831	-0.996093	0.0213116	2.28707e-05		192.198	182.885	168.619	22.9184	21.7296	26.2208			1.50589	1.43499	1.31914		-1.45635	-1.52688	-1.2768
ENSG00000144354	CDCA7	protein_coding	cell division cycle associated 7	This gene was identified as a c-Myc responsive gene, and behaves as a direct c-Myc target gene. Overexpression of this gene is found to enhance the transformation of lymphoblastoid cells, and it complements a transformation-defective Myc Box II mutant, suggesting its involvement in c-Myc-mediated cell transformation. Two alternatively spliced transcript variants encoding distinct isoforms have be…	GO:0006351 (transcription, DNA-templated), GO:0006355 (regulation of transcription, DNA-templated), GO:0006915 (apoptotic process), GO:0042127 (regulation of cell proliferation), GO:0005634 (nucleus), GO:0005654 (nucleoplasm), GO:0005829 (cytosol)				3834.35	70.5039	75.0082	-6.18062	3.98252	1365.08	7.50209e-19	3.17679e-17	3.29531e-247	2.27817e-246	0.0765225	0.122163	0.000440616	-0.891133	-0.999031	0.017133	1.40775e-06		32.033	29.7213	31.0423	0.330237	0.528379	0.396284			1.93187	1.83039	1.88925		-1.93652	-1.81878	-1.8962
ENSG00000261487	AC135048.1	processed_transcript							3828.66	76.3715	27.8403	4.82193	4.42763	1378.08	6.87743e-19	2.95864e-17	9.68201e-264	3.89352e-263	0.1	0.122163	0.000169995	0.87831	0.999314	0.0213116	7.05604e-07		1.1228	1.58514	1.65118	42.4024	41.6098	39.9586			-1.9677	-1.76852	-1.74218		1.86202	1.83604	1.78035
ENSG00000158292	GPR153	protein_coding	G protein-coupled receptor 153		GO:0007186 (G-protein coupled receptor signaling pathway), GO:0005886 (plasma membrane), GO:0016021 (integral component of membrane), GO:0004930 (G-protein coupled receptor activity)				3828.13	74.2534	96.0266	5.0719	4.27276	1377.77	6.89171e-19	2.95864e-17	6.28531e-249	2.78766e-248	0.1	0.122163	0.000700526	0.87831	0.998444	0.0213116	3.63103e-06		0.924663	1.1228	1.2549	39.2982	36.1279	36.4581			-1.91502	-1.82044	-1.76067		1.90472	1.78949	1.80193
ENSG00000103569	AQP9	protein_coding	aquaporin 9	The aquaporins are a family of water-selective membrane channels. The protein encoded by this gene allows passage of a wide variety of noncharged solutes. It stimulates urea transport and osmotic water permeability; there are contradicting reports about its role in providing glycerol permeability. The encoded protein may also play a role in specialized leukocyte functions such as immunological re…	hsa04976 (Bile secretion), GO:0006810 (transport), GO:0006833 (water transport), GO:0006863 (purine nucleobase transport), GO:0006955 (immune response), GO:0006970 (response to osmotic stress), GO:0007588 (excretion), GO:0008152 (metabolic process), GO:0010033 (response to organic substance), GO:0015722 (canalicular bile acid transport), GO:0015791 (polyol transport), GO:0015793 (glycerol transpo…				3827.81	85.6729	73.1136	13.1813	5.26576	1406.6	1.81749e-17	4.54505e-16	0	0	0.0636026	0.122163	0.0105597	0.933257	0.979208	0.00653338	0.000643956		0	0	0	91.0793	63.6696	75.294			-2.64164	-2.64164	-2.64164		2.89875	2.39552	2.63065
ENSG00000167641	PPP1R14A	protein_coding	protein phosphatase 1 regulatory inhibitor subunit 14A	The protein encoded by this gene belongs to the protein phosphatase 1 (PP1) inhibitor family. This protein is an inhibitor of smooth muscle myosin phosphatase, and has higher inhibitory activity when phosphorylated. Inhibition of myosin phosphatase leads to increased myosin phosphorylation and enhanced smooth muscle contraction. Alternatively spliced transcript variants encoding different isoform…	hsa04270 (Vascular smooth muscle contraction), GO:0035690 (cellular response to drug), GO:0042325 (regulation of phosphorylation), GO:0043086 (negative regulation of catalytic activity), GO:0005829 (cytosol), GO:0004864 (protein phosphatase inhibitor activity), R-HSA-162582 (Homo sapiens: Signal Transduction), R-HSA-194315 (Homo sapiens: Signaling by Rho GTPases), R-HSA-195258 (Homo sapiens: RHO …				3818.94	73.122	14.9332	-8.55404	4.19165	1305.58	1.12878e-18	4.52765e-17	4.90079e-291	7.62934e-290	0.0636026	0.122163	0.00115823	-0.933257	-0.997632	0.00653338	8.40537e-06		36.3921	38.2414	33.9483	0.198142	0.0660473	0			2.10534	2.17322	2.01046		-2.02111	-2.11052	-2.15739
ENSG00000114113	RBP2	protein_coding	retinol binding protein 2	RBP2 is an abundant protein present in the small intestinal epithelium. It is thought to participate in the uptake and/or intracellular metabolism of vitamin A. Vitamin A is a fat-soluble vitamin necessary for growth, reproduction, differentiation of epithelial tissues, and vision. RBP2 may also modulate the supply of retinoic acid to the nuclei of endometrial cells during the menstrual cycle. [p…	hsa04977 (Vitamin digestion and absorption), GO:0001523 (retinoid metabolic process), GO:0006776 (vitamin A metabolic process), GO:0006810 (transport), GO:0008544 (epidermis development), GO:0005829 (cytosol), GO:0005215 (transporter activity), GO:0005501 (retinoid binding), GO:0016918 (retinal binding), GO:0019841 (retinol binding), R-HSA-1430728 (Homo sapiens: Metabolism), R-HSA-162582 (Homo sa…				3814.2	87.8832	5.82199	-8.16761	5.5167	1353.31	8.12231e-19	3.42037e-17	0	0	0.0765225	0.122163	0.000748924	-0.891133	-0.998342	0.017133	4.11883e-06		90.5509	95.7026	86.7202	0.792568	0	0.132095			2.66758	2.74573	2.6066		-2.383	-2.86459	-2.77232
ENSG00000129195	PIMREG	protein_coding	PICALM interacting mitotic regulator		GO:0007067 (mitotic nuclear division), GO:0051301 (cell division), GO:0005634 (nucleus), GO:0005730 (nucleolus), GO:0005829 (cytosol), GO:0005515 (protein binding)				3812.13	69.2146	36.6029	-9.93114	3.89876	1301.76	1.15955e-18	4.61452e-17	2.403e-259	6.67092e-258	0.0636026	0.122163	0.00100102	-0.933257	-0.997989	0.00653338	6.06451e-06		28.0041	29.3911	31.2404	0	0.0660473	0			1.91024	1.97543	2.05801		-1.99685	-1.94998	-1.99685
ENSG00000111249	CUX2	protein_coding	cut like homeobox 2	This gene encodes a protein which contains three CUT domains and a homeodomain; both domains are DNA-binding motifs. A similar gene, whose gene product possesses different DNA-binding activities, is located on chromosome on chromosome 7. Two pseudogenes of this gene have been identified on chromosomes 10 and 4. [provided by RefSeq, Jan 2013]. Publication Note: This RefSeq record includes a subset…	GO:0000122 (negative regulation of transcription from RNA polymerase II promoter), GO:0006351 (transcription, DNA-templated), GO:0007275 (multicellular organismal development), GO:0007614 (short-term memory), GO:0010628 (positive regulation of gene expression), GO:0048193 (Golgi vesicle transport), GO:0050775 (positive regulation of dendrite morphogenesis), GO:0050890 (cognition), GO:0051965 (pos…				3811.67	66.9122	87.8758	8.98494	3.7438	1284.11	1.31408e-18	5.09607e-17	1.22416e-248	2.47354e-247	0.0593464	0.122163	4.61386e-05	0.948683	0.999886	0.00388254	1.9384e-08		0.0660473	0.0660473	0	26.2868	26.2868	26.8813			-1.88478	-1.88478	-1.93165		1.8904	1.8904	1.92041
ENSG00000155465	SLC7A7	protein_coding	solute carrier family 7 member 7	The protein encoded by this gene is the light subunit of a cationic amino acid transporter. This sodium-independent transporter is formed when the light subunit encoded by this gene dimerizes with the heavy subunit transporter protein SLC3A2. This transporter is found in epithelial cell membranes where it transfers cationic and large neutral amino acids from the cell to the extracellular space. D…	hsa04974 (Protein digestion and absorption), GO:0000821 (regulation of arginine metabolic process), GO:0006461 (protein complex assembly), GO:0006520 (cellular amino acid metabolic process), GO:0006810 (transport), GO:0006865 (amino acid transport), GO:0050900 (leukocyte migration), GO:1902475 (L-alpha-amino acid transmembrane transport), GO:1990822 (NA), GO:0005886 (plasma membrane), GO:0005887 …				3810.71	93.6127	40.2079	2.69538	6.38571	1367.47	7.38262e-19	3.13493e-17	2.14e-240	1.703e-261	0.1	0.122163	0.00192726	0.87831	0.996039	0.0213116	2.35066e-05		21.9277	22.9184	22.1259	133.746	149.795	150.39			-1.31849	-1.25996	-1.3066		1.18566	1.34688	1.35252
ENSG00000151136	BTBD11	protein_coding	BTB domain containing 11		GO:0030162 (regulation of proteolysis), GO:0042787 (protein ubiquitination involved in ubiquitin-dependent protein catabolic process), GO:0043161 (proteasome-mediated ubiquitin-dependent protein catabolic process), GO:0060395 (SMAD protein signal transduction), GO:0005737 (cytoplasm), GO:0016021 (integral component of membrane), GO:0019005 (SCF ubiquitin ligase complex), GO:0031625 (ubiquitin pro…				3805.61	68.8923	89.0862	9.91057	3.87839	1298.11	1.18978e-18	4.69795e-17	7.03496e-259	1.95344e-257	0.0636026	0.122163	0.000818614	0.933257	0.998352	0.00653338	4.07353e-06		0	0.0660473	0	30.1836	27.4757	29.7213			-1.98733	-1.94045	-1.98733		2.02093	1.89413	2.00005
ENSG00000204520	MICA	protein_coding	MHC class I polypeptide-related sequence A	This gene encodes the highly polymorphic major histocompatability complex class I chain-related protein A. The protein product is expressed on the cell surface, although unlike canonical class I molecules it does not seem to associate with beta-2-microglobulin. It is a ligand for the NKG2-D type II integral membrane protein receptor. The protein functions as a stress-induced antigen that is broad…	hsa04650 (Natural killer cell mediated cytotoxicity), hsa05167 (Kaposi sarcoma-associated herpesvirus infection), GO:0001913 (T cell mediated cytotoxicity), GO:0002418 (immune response to tumor cell), GO:0006974 (cellular response to DNA damage stimulus), GO:0009408 (response to heat), GO:0019835 (cytolysis), GO:0019882 (antigen processing and presentation), GO:0032815 (negative regulation of nat…				3798.09	70.9446	59.2198	8.75427	4.01824	1293.9	1.22574e-18	4.81491e-17	5.11858e-266	8.7589e-265	0.0636026	0.122163	0.00136628	0.933257	0.997243	0.00653338	1.1388e-05		0.132095	0	0.0660473	34.3446	31.5706	30.3157			-1.97541	-2.06768	-2.02081		2.11599	2.00144	1.94648
ENSG00000170345	FOS	protein_coding	Fos proto-oncogene, AP-1 transcription factor subunit	The Fos gene family consists of 4 members: FOS, FOSB, FOSL1, and FOSL2. These genes encode leucine zipper proteins that can dimerize with proteins of the JUN family, thereby forming the transcription factor complex AP-1. As such, the FOS proteins have been implicated as regulators of cell proliferation, differentiation, and transformation. In some cases, expression of the FOS gene has also been a…	hsa01522 (Endocrine resistance), hsa04010 (MAPK signaling pathway), hsa04024 (cAMP signaling pathway), hsa04210 (Apoptosis), hsa04380 (Osteoclast differentiation), hsa04620 (Toll-like receptor signaling pathway), hsa04657 (IL-17 signaling pathway), hsa04658 (Th1 and Th2 cell differentiation), hsa04659 (Th17 cell differentiation), hsa04660 (T cell receptor signaling pathway), hsa04662 (B cell rece…				3788.91	77.7727	29.3994	7.08565	4.54112	1288.77	1.27115e-18	4.9676e-17	2.25377e-253	1.73385e-252	0.0636026	0.122163	0.00663281	0.933257	0.986834	0.00653338	0.000258857		0.462331	0.264189	0.264189	52.3095	39.3642	46.2331			-2.09721	-2.21824	-2.21824		2.3659	1.97308	2.19472
ENSG00000117122	MFAP2	protein_coding	microfibril associated protein 2	Microfibrillar-associated protein 2 is a major antigen of elastin-associated microfibrils and a candidate for involvement in the etiology of inherited connective tissue diseases. Four transcript variants encoding two different isoforms have been found for this gene. [provided by RefSeq, Sep 2008].	GO:0030198 (extracellular matrix organization), GO:0048048 (embryonic eye morphogenesis), GO:0048050 (post-embryonic eye morphogenesis), GO:0001527 (microfibril), GO:0005576 (extracellular region), GO:0005578 (proteinaceous extracellular matrix), R-HSA-1474244 (Homo sapiens: Extracellular matrix organization), R-HSA-1566948 (Homo sapiens: Elastic fibre formation), R-HSA-2129379 (Homo sapiens: Mol…				3784.24	67.695	34.0372	-9.03675	3.79503	1286.16	1.29496e-18	5.03478e-17	4.38802e-248	8.82156e-247	0.0636026	0.122163	0.00060452	-0.933257	-0.998776	0.00653338	2.24465e-06		26.6171	28.7966	26.9473	0.0660473	0	0.0660473			1.88337	1.98927	1.89992		-1.90856	-1.95544	-1.90856
ENSG00000168487	BMP1	protein_coding	bone morphogenetic protein 1	This gene encodes a protein that is capable of inducing formation of cartilage in vivo. Although other bone morphogenetic proteins are members of the TGF-beta superfamily, this gene encodes a protein that is not closely related to other known growth factors. This gene is expressed as alternatively spliced variants that share an N-terminal protease domain but differ in their C-terminal region. [pr…	GO:0001501 (skeletal system development), GO:0001502 (cartilage condensation), GO:0001503 (ossification), GO:0006508 (proteolysis), GO:0007275 (multicellular organismal development), GO:0022617 (extracellular matrix disassembly), GO:0030154 (cell differentiation), GO:0042157 (lipoprotein metabolic process), GO:0061036 (positive regulation of cartilage development), GO:0005576 (extracellular regio…				3777.1	80.3447	78.1725	5.23024	4.73249	1347.7	8.43761e-19	3.54333e-17	2.85677e-256	1.16488e-255	0.1	0.122163	0.00421928	0.87831	0.991462	0.0213116	0.000109037		1.65118	1.1228	1.32095	49.1392	58.0556	47.422			-1.87405	-2.09957	-2.01082		1.93395	2.16582	1.88467
ENSG00000188486	H2AFX	protein_coding	H2A histone family member X	Histones are basic nuclear proteins that are responsible for the nucleosome structure of the chromosomal fiber in eukaryotes. Two molecules of each of the four core histones (H2A, H2B, H3, and H4) form an octamer, around which approximately 146 bp of DNA is wrapped in repeating units, called nucleosomes. The linker histone, H1, interacts with linker DNA between nucleosomes and functions in the co…	hsa04217 (Necroptosis), hsa05034 (Alcoholism), hsa05322 (Systemic lupus erythematosus), GO:0000077 (DNA damage checkpoint), GO:0000724 (double-strand break repair via homologous recombination), GO:0006302 (double-strand break repair), GO:0006303 (double-strand break repair via nonhomologous end joining), GO:0006334 (nucleosome assembly), GO:0006342 (chromatin silencing), GO:0006974 (cellular resp…				3775.13	93.6522	56.4042	-2.45369	6.39253	1346.54	8.50436e-19	3.56152e-17	1.04732e-239	1.83584e-259	0.1	0.122163	0.000578256	-0.87831	-0.998795	0.0213116	2.17593e-06		136.19	144.446	144.974	25.6924	26.2208	25.7585			1.12565	1.20937	1.21457		-1.19343	-1.16616	-1.18999
ENSG00000164045	CDC25A	protein_coding	cell division cycle 25A	CDC25A is a member of the CDC25 family of phosphatases. CDC25A is required for progression from G1 to the S phase of the cell cycle. It activates the cyclin-dependent kinase CDC2 by removing two phosphate groups. CDC25A is specifically degraded in response to DNA damage, which prevents cells with chromosomal abnormalities from progressing through cell division. CDC25A is an oncogene, although its…	hsa04110 (Cell cycle), hsa04218 (Cellular senescence), hsa04914 (Progesterone-mediated oocyte maturation), hsa05206 (MicroRNAs in cancer), GO:0000079 (regulation of cyclin-dependent protein serine/threonine kinase activity), GO:0000082 (G1/S transition of mitotic cell cycle), GO:0000086 (G2/M transition of mitotic cell cycle), GO:0006260 (DNA replication), GO:0007067 (mitotic nuclear division), G…				3771.45	72.7602	73.2057	-5.29157	4.16799	1344.38	8.63023e-19	3.58387e-17	1.70383e-254	8.45289e-254	0.1	0.122163	3.89324e-06	-0.87831	-0.999853	0.0213116	3.25689e-08		35.0051	34.2786	35.1372	0.660473	0.924663	1.05676			1.84674	1.81814	1.85189		-1.95122	-1.81464	-1.75091
ENSG00000143621	ILF2	protein_coding	interleukin enhancer binding factor 2	The protein encoded by this gene is a transcription factor required for T-cell expression of the interleukin 2 gene. It also binds RNA and is an essential component for encapsidation and protein priming of hepatitis B viral polymerase. The encoded 45 kDa protein (NF45, ILF2) forms a complex with the 90 kDa interleukin enhancer-binding factor 3 (NF90, ILF3), and this complex has been shown to affe…	GO:0006351 (transcription, DNA-templated), GO:0043312 (neutrophil degranulation), GO:0045893 (positive regulation of transcription, DNA-templated), GO:0005576 (extracellular region), GO:0005634 (nucleus), GO:0005730 (nucleolus), GO:0016020 (membrane), GO:0030529 (ribonucleoprotein complex), GO:0035580 (specific granule lumen), GO:1904724 (NA), GO:1904813 (NA), GO:0003677 (DNA binding), GO:0003723…				3771.42	98.0989	38.6159	-2.32805	8.05889	1344.36	8.63135e-19	3.58387e-17	5.0404e-244	1.41608e-250	0.1	0.122163	9.29067e-05	-0.87831	-0.999735	0.0213116	1.05555e-07		445.291	445.027	443.31	84.2104	84.7387	96.6273			1.15503	1.15417	1.14862		-1.22025	-1.21144	-1.02613
ENSG00000166925	TSC22D4	protein_coding	TSC22 domain family member 4	TSC22D4 is a member of the TSC22 domain family of leucine zipper transcriptional regulators (see TSC22D3; MIM 300506) (Kester et al., 1999 [PubMed 10488076]; Fiorenza et al., 2001 [PubMed 11707329]).[supplied by OMIM, Mar 2008].	GO:0006351 (transcription, DNA-templated), GO:0045892 (negative regulation of transcription, DNA-templated), GO:0070236 (negative regulation of activation-induced cell death of T cells), GO:0005634 (nucleus), GO:0005737 (cytoplasm), GO:0003700 (sequence-specific DNA binding transcription factor activity), GO:0005515 (protein binding)				3770.71	85.4032	51.1677	3.11491	5.23699	1343.95	8.65582e-19	3.58387e-17	4.82433e-240	9.92843e-240	0.1	0.122163	5.67111e-05	0.87831	0.999615	0.0213116	2.22161e-07		7.33126	7.85963	8.12382	68.4911	65.8492	67.8306			-1.48005	-1.40058	-1.36244		1.43725	1.38214	1.42367
ENSG00000142945	KIF2C	protein_coding	kinesin family member 2C	This gene encodes a kinesin-like protein that functions as a microtubule-dependent molecular motor. The encoded protein can depolymerize microtubules at the plus end, thereby promoting mitotic chromosome segregation. Alternative splicing results in multiple transcript variants. [provided by RefSeq, Jul 2014].	GO:0006890 (retrograde vesicle-mediated transport, Golgi to ER), GO:0007018 (microtubule-based movement), GO:0007019 (microtubule depolymerization), GO:0007062 (sister chromatid cohesion), GO:0007067 (mitotic nuclear division), GO:0007080 (mitotic metaphase plate congression), GO:0008283 (cell proliferation), GO:0019886 (antigen processing and presentation of exogenous peptide antigen via MHC cla…				3770.14	79.8448	47.6153	-5.01426	4.69681	1343.61	8.6756e-19	3.58387e-17	3.63131e-300	1.5015e-299	0.1	0.122163	0.000190713	-0.87831	-0.999036	0.0213116	1.39259e-06		48.875	52.1114	49.2053	1.91537	0.99071	1.71723			1.91075	1.99972	1.92008		-1.78899	-2.17765	-1.86391
ENSG00000166289	PLEKHF1	protein_coding	pleckstrin homology and FYVE domain containing 1		GO:0006915 (apoptotic process), GO:0007032 (endosome organization), GO:0010508 (positive regulation of autophagy), GO:0016050 (vesicle organization), GO:0072659 (protein localization to plasma membrane), GO:2001244 (positive regulation of intrinsic apoptotic signaling pathway), GO:0005634 (nucleus), GO:0005764 (lysosome), GO:0005765 (lysosomal membrane), GO:0005768 (endosome), GO:0010008 (endosom…				3762.59	78.7528	39.5763	5.42109	4.61103	1339.2	8.94148e-19	3.6837e-17	1.00423e-265	4.57259e-265	0.1	0.122163	0.00282397	0.87831	0.994112	0.0213116	5.19039e-05		1.45304	0.858616	0.99071	52.4416	44.1196	45.969			-1.83907	-2.11162	-2.04645		2.1397	1.90037	1.95709
ENSG00000181433	SAGE1	protein_coding	sarcoma antigen 1	This gene belongs to a class of genes that are activated in tumors. These genes are expressed in tumors of different histologic types but not in normal tissues, except for spermatogenic cells and, for some, placenta. The proteins encoded by these genes appear to be strictly tumor specific, and hence may be excellent sources of antigens for cancer immunotherapy. This gene is expressed in sarcomas.…					3762.05	74.2402	85.2773	10.3074	4.27194	1273.81	1.41468e-18	5.39973e-17	2.72605e-260	7.44725e-259	0.0636026	0.122163	0.00510533	0.933257	0.989862	0.00653338	0.000153659		0	0	0.0660473	33.7502	43.261	38.0433			-2.17174	-2.17174	-2.12487		1.98814	2.32846	2.15175
ENSG00000234068	PAGE2	protein_coding	PAGE family member 2		GO:0005515 (protein binding)				3760.97	75.319	5.34175	9.59942	4.35266	1273.21	1.42079e-18	5.39973e-17	4.75015e-257	9.5074e-256	0.0636026	0.122163	0.00594441	0.933257	0.988212	0.00653338	0.000207633		0.0660473	0.0660473	0	43.5913	43.7894	34.2786			-2.1702	-2.1702	-2.21707		2.29362	2.29987	1.96398
ENSG00000179094	PER1	protein_coding	period circadian regulator 1	This gene is a member of the Period family of genes and is expressed in a circadian pattern in the suprachiasmatic nucleus, the primary circadian pacemaker in the mammalian brain. Genes in this family encode components of the circadian rhythms of locomotor activity, metabolism, and behavior. This gene is upregulated by CLOCK/ARNTL heterodimers but then represses this upregulation in a feedback lo…	hsa04710 (Circadian rhythm), hsa04713 (Circadian entrainment), hsa05168 (Herpes simplex infection), GO:0000122 (negative regulation of transcription from RNA polymerase II promoter), GO:0002028 (regulation of sodium ion transport), GO:0006351 (transcription, DNA-templated), GO:0007623 (circadian rhythm), GO:0009649 (entrainment of circadian clock), GO:0010608 (posttranscriptional regulation of ge…				3749.93	87.3635	55.5556	3.33427	5.44669	1331.8	9.40721e-19	3.86509e-17	2.53307e-243	5.26456e-243	0.1	0.122163	0.0016733	0.87831	0.996162	0.0213116	2.20661e-05		7.99173	8.38801	7.13311	80.5117	83.682	73.1805			-1.49734	-1.44122	-1.62696		1.54846	1.60285	1.41422
ENSG00000042445	RETSAT	protein_coding	retinol saturase		hsa00830 (Retinol metabolism), GO:0042572 (retinol metabolic process), GO:0055114 (oxidation-reduction process), GO:0005640 (nuclear outer membrane), GO:0005789 (endoplasmic reticulum membrane), GO:0016020 (membrane), GO:0031965 (nuclear membrane), GO:0016491 (oxidoreductase activity), GO:0051786 (all-trans-retinol 13,14-reductase activity)				3749.08	91.5998	58.2067	2.68926	5.999	1331.3	9.4394e-19	3.86786e-17	1.28378e-237	2.12757e-237	0.1	0.122163	0.000699976	0.87831	0.998229	0.0213116	4.70211e-06		16.9081	16.5779	17.8988	105.147	112.148	114.262			-1.29415	-1.31957	-1.22047		1.20837	1.29968	1.32615
ENSG00000103485	QPRT	protein_coding	quinolinate phosphoribosyltransferase	This gene encodes a key enzyme in catabolism of quinolinate, an intermediate in the tryptophan-nicotinamide adenine dinucleotide pathway. Quinolinate acts as a most potent endogenous exitotoxin to neurons. Elevation of quinolinate levels in the brain has been linked to the pathogenesis of neurodegenerative disorders such as epilepsy, Alzheimer_s disease, and Huntington_s disease. [provided by Ref…	hsa00760 (Nicotinate and nicotinamide metabolism), hsa01100 (Metabolic pathways), GO:0009435 (NAD biosynthetic process), GO:0019674 (NAD metabolic process), GO:0034213 (quinolinate catabolic process), GO:0051259 (protein oligomerization), GO:0005737 (cytoplasm), GO:0005829 (cytosol), GO:0070062 (extracellular vesicular exosome), GO:0004514 (nicotinate-nucleotide diphosphorylase (carboxylating) ac…				3746.5	86.3242	57.1607	-3.03637	5.33939	1329.8	9.53803e-19	3.89777e-17	2.70568e-242	5.38226e-242	0.1	0.122163	1.98365e-08	-0.87831	-0.999894	0.0213116	1.68824e-08		71.8595	72.52	71.4632	8.45406	9.44477	8.38801			1.38927	1.40211	1.3815		-1.43145	-1.30083	-1.4406
ENSG00000100033	PRODH	protein_coding	proline dehydrogenase 1	This gene encodes a mitochondrial protein that catalyzes the first step in proline degradation. Mutations in this gene are associated with hyperprolinemia type 1 and susceptibility to schizophrenia 4 (SCZD4). This gene is located on chromosome 22q11.21, a region which has also been associated with the contiguous gene deletion syndromes, DiGeorge and CATCH22. Alternatively spliced transcript varia…	hsa00330 (Arginine and proline metabolism), hsa01100 (Metabolic pathways), GO:0006560 (proline metabolic process), GO:0006562 (proline catabolic process), GO:0008631 (intrinsic apoptotic signaling pathway in response to oxidative stress), GO:0010133 (proline catabolic process to glutamate), GO:0010942 (positive regulation of cell death), GO:0019470 (4-hydroxyproline catabolic process), GO:0055114…				3743.66	85.7913	74.9161	4.83042	5.27891	1328.14	9.64748e-19	3.93193e-17	0	0	0.1	0.122163	0.000557223	0.87831	0.997979	0.0213116	6.11976e-06		2.77399	1.65118	3.43446	78.0019	75.8224	70.4725			-1.96966	-2.35649	-1.78272		2.09711	2.05726	1.95451
ENSG00000178404	CEP295NL	protein_coding	CEP295 N-terminal like		GO:0031514 (motile cilium)				3739.56	80.917	39.083	4.55886	4.78355	1325.75	9.80814e-19	3.98672e-17	2.47538e-237	7.97999e-237	0.1	0.122163	0.00395802	0.87831	0.992089	0.0213116	9.36181e-05		2.3777	2.17956	2.11352	46.2331	56.0742	55.4798			-1.7916	-1.85842	-1.8814		1.67018	1.93805	1.92321
ENSG00000143127	ITGA10	protein_coding	integrin subunit alpha 10	Integrins are integral transmembrane glycoproteins composed of noncovalently linked alpha and beta chains. They participate in cell adhesion as well as cell-surface mediated signalling. This gene encodes an integrin alpha chain and is expressed at high levels in chondrocytes, where it is transcriptionally regulated by AP-2epsilon and Ets-1. The protein encoded by this gene binds to collagen. Alte…	hsa04151 (PI3K-Akt signaling pathway), hsa04510 (Focal adhesion), hsa04512 (ECM-receptor interaction), hsa04810 (Regulation of actin cytoskeleton), hsa05165 (Human papillomavirus infection), hsa05410 (Hypertrophic cardiomyopathy (HCM)), hsa05412 (Arrhythmogenic right ventricular cardiomyopathy (ARVC)), hsa05414 (Dilated cardiomyopathy (DCM)), GO:0007160 (cell-matrix adhesion), GO:0007229 (integri…				3735.06	79.7921	90.198	9.94275	4.69374	1258.85	1.57636e-18	5.917e-17	2.63364e-289	5.6026e-288	0.0636026	0.122163	0.00710116	0.933257	0.985936	0.00653338	0.000295284		0	0.132095	0	49.9318	59.6408	44.7801			-2.38074	-2.28847	-2.38074		2.3178	2.56507	2.16708
ENSG00000136943	CTSV	protein_coding	cathepsin V	The protein encoded by this gene, a member of the peptidase C1 family, is a lysosomal cysteine proteinase that may play an important role in corneal physiology. This gene is expressed in colorectal and breast carcinomas but not in normal colon, mammary gland, or peritumoral tissues, suggesting a possible role for this gene in tumor processes. Alternatively spliced variants, encoding the same prot…	hsa04142 (Lysosome), hsa04210 (Apoptosis), GO:0007283 (spermatogenesis), GO:0009267 (cellular response to starvation), GO:0009749 (response to glucose), GO:0010259 (multicellular organismal aging), GO:0010839 (negative regulation of keratinocyte proliferation), GO:0016540 (protein autoprocessing), GO:0019886 (antigen processing and presentation of exogenous peptide antigen via MHC class II), GO:0…				3732.14	74.2008	78.4159	-9.00698	4.26864	1257.24	1.59498e-18	5.97214e-17	0	0	0.0636026	0.122163	0.000454876	-0.933257	-0.999018	0.00653338	1.44642e-06		36.8544	39.7605	38.0433	0.198142	0	0			2.0927	2.19676	2.13618		-2.05102	-2.18731	-2.18731
ENSG00000117148	ACTL8	protein_coding	actin like 8		GO:0030855 (epithelial cell differentiation), GO:0005737 (cytoplasm), GO:0005856 (cytoskeleton), GO:0005515 (protein binding)				3731.11	72.0563	67.5153	12.0181	4.10847	1348.35	2.57047e-17	6.15169e-16	1.29085e-264	9.72285e-263	0.0636026	0.122163	0.00309513	0.933257	0.993838	0.00653338	5.68329e-05		0	0	0	31.5046	33.2879	37.9112			-2.08768	-2.08768	-2.08768		1.9786	2.05342	2.23104
ENSG00000175329	ISX	protein_coding	intestine specific homeobox	Homeobox genes encode DNA-binding proteins, many of which are thought to be involved in early embryonic development. Homeobox genes encode a DNA-binding domain of 60 to 63 amino acids referred to as the homeodomain. This gene is a member of the RAXLX homeobox gene family. [provided by RefSeq, Jul 2008].	GO:0000122 (negative regulation of transcription from RNA polymerase II promoter), GO:0006351 (transcription, DNA-templated), GO:1901738 (regulation of vitamin A metabolic process), GO:1904479 (NA), GO:0005634 (nucleus), GO:0001227 (RNA polymerase II transcription regulatory region sequence-specific DNA binding transcription factor activity involved in negative regulation of transcription), GO:00…				3730.45	67.6227	92.211	-9.82177	3.79045	1256.3	1.60588e-18	5.98348e-17	1.29089e-251	3.54795e-250	0.0636026	0.122163	0.000470467	-0.933257	-0.999043	0.00653338	1.37197e-06		26.2208	28.2022	27.7399	0.0660473	0	0			1.87261	1.9705	1.94825		-1.89921	-1.94608	-1.94608
ENSG00000213058	AL365357.1	processed_pseudogene							3726.42	72.0234	3.40109	5.96951	4.10478	1318.11	1.03421e-18	4.18138e-17	5.53654e-243	3.38935e-242	0.1	0.122163	0.00148294	0.87831	0.996933	0.0213116	1.40938e-05		0.660473	0.528379	0.396284	35.8637	31.3725	33.6181			-1.83308	-1.90655	-1.98396		1.99798	1.81583	1.90978
ENSG00000178860	MSC	protein_coding	musculin	The protein encoded by this gene is a transcriptional repressor capable of binding an E-box element either as a homodimer or as a heterodimer with E2A in vitro. The encoded protein also forms heterodimers with E2A proteins in vivo. This protein is capable of inhibiting the transactivation capability of E47, an E2A protein, in mammalian cells. This gene is a downstream target of the B-cell recepto…	GO:0000122 (negative regulation of transcription from RNA polymerase II promoter), GO:0006366 (transcription from RNA polymerase II promoter), GO:0014707 (branchiomeric skeletal muscle development), GO:0060021 (palate development), GO:0060539 (diaphragm development), GO:0005634 (nucleus), GO:0005654 (nucleoplasm), GO:0000980 (RNA polymerase II distal enhancer sequence-specific DNA binding), GO:00…				3722.99	66.9386	26.5509	9.77703	3.74616	1252.19	1.6549e-18	6.15104e-17	8.36557e-252	2.30781e-250	0.0636026	0.122163	2.32312e-05	0.933257	0.999933	0.00653338	6.83121e-09		0.0660473	0	0	26.551	26.2868	26.8152			-1.87865	-1.92553	-1.92553		1.90994	1.89653	1.92323
ENSG00000168461	RAB31	protein_coding	RAB31, member RAS oncogene family	Small GTP-binding proteins of the RAB family, such as RAB31, play essential roles in vesicle and granule targeting (Bao et al., 2002 [PubMed 11784320]).[supplied by OMIM, Jul 2009]. Publication Note: This RefSeq record includes a subset of the publications that are available for this gene. Please see the Gene record to access additional publications.	hsa04144 (Endocytosis), GO:0031623 (receptor internalization), GO:0032869 (cellular response to insulin stimulus), GO:0043001 (Golgi to plasma membrane protein transport), GO:0043312 (neutrophil degranulation), GO:0045055 (regulated secretory pathway), GO:0061024 (membrane organization), GO:0090382 (phagosome maturation), GO:0005769 (early endosome), GO:0005829 (cytosol), GO:0005886 (plasma membr…				3721.38	71.4774	18.5843	-6.33888	4.06169	1299.62	1.17711e-18	4.66574e-17	5.82066e-245	4.09202e-244	0.0765225	0.122163	0.00148215	-0.891133	-0.99693	0.017133	1.41247e-05		30.712	32.4292	35.0711	0.264189	0.396284	0.528379			1.84383	1.91764	2.0243		-2.00893	-1.92712	-1.84971
ENSG00000256566	AL049650.1	protein_coding							3715.86	97.645	20.4987	-2.38074	7.79868	1311.98	1.07933e-18	4.34074e-17	1.88047e-239	4.6431e-247	0.1	0.122163	2.36542e-06	-0.87831	-0.999247	0.0213116	8.50032e-07		364.383	380.499	375.215	65.585	71.9916	77.4735			1.14119	1.2033	1.18323		-1.29738	-1.16672	-1.06361
ENSG00000134690	CDCA8	protein_coding	cell division cycle associated 8	This gene encodes a component of the chromosomal passenger complex. This complex is an essential regulator of mitosis and cell division. This protein is cell-cycle regulated and is required for chromatin-induced microtubule stabilization and spindle formation. Alternate splicing results in multiple transcript variants. Pseudgenes of this gene are found on chromosomes 7, 8 and 16. [provided by Ref…	GO:0007062 (sister chromatid cohesion), GO:0007080 (mitotic metaphase plate congression), GO:0016925 (protein sumoylation), GO:0051276 (chromosome organization), GO:0051301 (cell division), GO:0000775 (chromosome, centromeric region), GO:0005634 (nucleus), GO:0005654 (nucleoplasm), GO:0005730 (nucleolus), GO:0005829 (cytosol), GO:0010369 (chromocenter), GO:0016604 (nuclear body), GO:0030496 (midb…				3704.11	78.0029	82.7117	-4.22052	4.55808	1305.17	1.13202e-18	4.52868e-17	2.9921e-239	9.42577e-239	0.1	0.122163	0.000857202	-0.87831	-0.997966	0.0213116	6.20396e-06		41.874	45.2424	46.2992	2.04747	2.57585	2.5098			1.62274	1.72945	1.76137		-1.81554	-1.63852	-1.6595
ENSG00000125726	CD70	protein_coding	CD70 molecule	The protein encoded by this gene is a cytokine that belongs to the tumor necrosis factor (TNF) ligand family. This cytokine is a ligand for TNFRSF27/CD27. It is a surface antigen on activated, but not on resting, T and B lymphocytes. It induces proliferation of costimulated T cells, enhances the generation of cytolytic T cells, and contributes to T cell activation. This cytokine is also reported …	hsa04060 (Cytokine-cytokine receptor interaction), GO:0006955 (immune response), GO:0007165 (signal transduction), GO:0007267 (cell-cell signaling), GO:0008283 (cell proliferation), GO:0033209 (tumor necrosis factor-mediated signaling pathway), GO:0097191 (extrinsic apoptotic signaling pathway), GO:0005615 (extracellular space), GO:0005886 (plasma membrane), GO:0005887 (integral component of plas…				3703.63	83.3048	19.0843	10.2729	5.02216	1241.53	1.78966e-18	6.55577e-17	6.41145e-296	1.39358e-294	0.0636026	0.122163	0.00985347	0.933257	0.980573	0.00653338	0.000562459		0.132095	0	0	52.8379	75.0958	66.1134			-2.4457	-2.53797	-2.53797		2.23913	2.73061	2.5519
ENSG00000166165	CKB	protein_coding	creatine kinase B	The protein encoded by this gene is a cytoplasmic enzyme involved in energy homeostasis. The encoded protein reversibly catalyzes the transfer of phosphate between ATP and various phosphogens such as creatine phosphate. It acts as a homodimer in brain as well as in other tissues, and as a heterodimer with a similar muscle isozyme in heart. The encoded protein is a member of the ATP:guanido phosph…	hsa00330 (Arginine and proline metabolism), hsa01100 (Metabolic pathways), GO:0006600 (creatine metabolic process), GO:0016310 (phosphorylation), GO:0021549 (cerebellum development), GO:0021762 (substantia nigra development), GO:0030644 (cellular chloride ion homeostasis), GO:0005615 (extracellular space), GO:0005634 (nucleus), GO:0005739 (mitochondrion), GO:0005829 (cytosol), GO:0030425 (dendrit…				3702.59	99.0922	18.3804	-4.03526	9.33561	1304.29	1.13905e-18	4.54484e-17	1.95428e-227	1.03674e-230	0.1	0.122163	1.50778e-07	-0.87831	-0.999703	0.0213116	1.32394e-07		1202.72	1234.89	1215.4	94.5138	67.6985	60.5654			1.99455	2.03257	2.00966		-1.64727	-2.11687	-2.27264
ENSG00000136193	SCRN1	protein_coding	secernin 1	This gene likely encodes a member of the secernin family of proteins. A similar protein in rat functions in regulation of exocytosis in mast cells. Alternatively spliced transcript variants have been described. [provided by RefSeq, Mar 2009].	GO:0006508 (proteolysis), GO:0006887 (exocytosis), GO:0005634 (nucleus), GO:0005737 (cytoplasm), GO:0031965 (nuclear membrane), GO:0003674 (molecular_function), GO:0005515 (protein binding), GO:0016805 (dipeptidase activity)				3702.09	65.3796	69.8178	-6.61552	3.64697	1224.13	2.03656e-18	7.26757e-17	2.93659e-216	2.4898e-215	0.0593464	0.122163	0.000199337	-0.948683	-0.999579	0.00388254	2.66398e-07		24.8999	24.8999	23.8431	0.198142	0.264189	0.264189			1.80202	1.80202	1.7442		-1.81122	-1.76851	-1.76851
ENSG00000210194	MT-TE	Mt_tRNA	mitochondrially encoded tRNA glutamic acid						3694.21	95.7308	0.335504	3.08973	6.98491	1299.45	1.17856e-18	4.66574e-17	7.37721e-253	5.93672e-270	0.1	0.122163	0.000194732	0.87831	0.997964	0.0213116	6.21639e-06		30.8441	22.7203	26.2208	218.551	238.101	222.778			-1.29389	-1.70382	-1.51276		1.45352	1.57605	1.48091
ENSG00000175567	UCP2	protein_coding	uncoupling protein 2	Mitochondrial uncoupling proteins (UCP) are members of the larger family of mitochondrial anion carrier proteins (MACP). UCPs separate oxidative phosphorylation from ATP synthesis with energy dissipated as heat, also referred to as the mitochondrial proton leak. UCPs facilitate the transfer of anions from the inner to the outer mitochondrial membrane and the return transfer of protons from the ou…	GO:0000303 (response to superoxide), GO:0001666 (response to hypoxia), GO:0006810 (transport), GO:0007565 (female pregnancy), GO:0007568 (aging), GO:0009409 (response to cold), GO:0010942 (positive regulation of cell death), GO:0015992 (proton transport), GO:0032869 (cellular response to insulin stimulus), GO:0034198 (cellular response to amino acid starvation), GO:0043066 (negative regulation of…				3691.89	68.32	19.5448	-9.86966	3.83787	1235.09	1.87695e-18	6.80989e-17	8.17177e-247	2.21454e-245	0.0636026	0.122163	0.00131844	-0.933257	-0.997356	0.00653338	1.04806e-05		26.2868	29.6553	28.9948	0.0660473	0	0			1.85418	2.0165	1.98608		-1.921	-1.96788	-1.96788
ENSG00000162512	SDC3	protein_coding	syndecan 3	The protein encoded by this gene belongs to the syndecan proteoglycan family. It may play a role in the organization of cell shape by affecting the actin cytoskeleton, possibly by transferring signals from the cell surface in a sugar-dependent mechanism. Allelic variants of this gene have been associated with obesity. [provided by RefSeq, Oct 2009]. Publication Note: This RefSeq record includes a…	hsa04514 (Cell adhesion molecules (CAMs)), GO:0001523 (retinoid metabolic process), GO:0006024 (glycosaminoglycan biosynthetic process), GO:0006027 (glycosaminoglycan catabolic process), GO:0030203 (glycosaminoglycan metabolic process), GO:0050900 (leukocyte migration), GO:0005796 (Golgi lumen), GO:0005886 (plasma membrane), GO:0016020 (membrane), GO:0016021 (integral component of membrane), GO:0…				3689.46	80.838	80.0145	5.09745	4.77719	1296.71	1.20161e-18	4.73237e-17	5.69953e-263	2.23846e-262	0.1	0.122163	0.00317244	0.87831	0.993347	0.0213116	6.62445e-05		1.91537	1.58514	1.1228	47.0918	55.744	56.2723			-1.82881	-1.95593	-2.15512		1.81945	2.05364	2.06678
ENSG00000185567	AHNAK2	protein_coding	AHNAK nucleoprotein 2		GO:0005634 (nucleus), GO:0005737 (cytoplasm), GO:0005829 (cytosol), GO:0005886 (plasma membrane), GO:0030018 (Z disc), GO:0030315 (T-tubule), GO:0030659 (cytoplasmic vesicle membrane), GO:0042383 (sarcolemma), GO:0043034 (costamere), GO:0005515 (protein binding)				3686.47	75.0625	99.9276	10.3674	4.33152	1232.12	1.91884e-18	6.92878e-17	4.25853e-256	1.15405e-254	0.0636026	0.122163	0.00628778	0.933257	0.987537	0.00653338	0.000232017		0.0660473	0	0	39.9586	45.5066	34.4767			-2.15258	-2.19946	-2.19946		2.19144	2.3706	1.98945
ENSG00000127948	POR	protein_coding	cytochrome p450 oxidoreductase	This gene encodes an endoplasmic reticulum membrane oxidoreductase with an FAD-binding domain and a flavodoxin-like domain. The protein binds two cofactors, FAD and FMN, which allow it to donate electrons directly from NADPH to all microsomal P450 enzymes. Mutations in this gene have been associated with various diseases, including apparent combined P450C17 and P450C21 deficiency, amenorrhea and …	GO:0003420 (regulation of growth plate cartilage chondrocyte proliferation), GO:0006805 (xenobiotic metabolic process), GO:0007584 (response to nutrient), GO:0009437 (carnitine metabolic process), GO:0009812 (flavonoid metabolic process), GO:0018393 (internal peptidyl-lysine acetylation), GO:0019395 (fatty acid oxidation), GO:0032332 (positive regulation of chondrocyte differentiation), GO:003277…				3676.59	97.5727	30.4519	2.5204	7.75222	1289.29	1.26644e-18	4.96197e-17	1.56182e-223	1.50806e-230	0.1	0.122163	0.00426417	0.87831	0.991398	0.0213116	0.000110679		62.3487	64.2641	65.2548	406.918	348.4	345.626			-1.27541	-1.23309	-1.21168		1.39242	1.16961	1.15815
ENSG00000148346	LCN2	protein_coding	lipocalin 2		hsa04657 (IL-17 signaling pathway), GO:0006811 (ion transport), GO:0006879 (cellular iron ion homeostasis), GO:0009615 (response to virus), GO:0009635 (response to herbicide), GO:0010046 (response to mycotoxin), GO:0010628 (positive regulation of gene expression), GO:0015891 (siderophore transport), GO:0019730 (antimicrobial humoral response), GO:0031346 (positive regulation of cell projection or…				3675.66	67.3464	14.6832	9.79958	3.76848	1226.2	2.0053e-18	7.18977e-17	1.06037e-245	2.87955e-244	0.0636026	0.122163	0.000683534	0.933257	0.998619	0.00653338	2.86142e-06		0	0	0.0660473	27.5417	27.8059	25.5603			-1.9356	-1.9356	-1.88873		1.94908	1.96193	1.84892
ENSG00000030582	GRN	protein_coding	granulin precursor	Granulins are a family of secreted, glycosylated peptides that are cleaved from a single precursor protein with 7.5 repeats of a highly conserved 12-cysteine granulin/epithelin motif. The 88 kDa precursor protein, progranulin, is also called proepithelin and PC cell-derived growth factor. Cleavage of the signal peptide produces mature granulin which can be further cleaved into a variety of active…	GO:0007165 (signal transduction), GO:0043312 (neutrophil degranulation), GO:0005576 (extracellular region), GO:0005615 (extracellular space), GO:0005764 (lysosome), GO:0005768 (endosome), GO:0005783 (endoplasmic reticulum), GO:0035578 (azurophil granule lumen), GO:0070062 (extracellular vesicular exosome), GO:0003723 (RNA binding), GO:0005125 (cytokine activity), GO:0005515 (protein binding), GO:…				3674.83	98.4739	19.2093	2.57222	8.41782	1288.28	1.27557e-18	4.97211e-17	6.01007e-222	2.40984e-226	0.1	0.122163	0.00458954	0.87831	0.990427	0.0213116	0.000137019		95.6366	95.9008	103.694	541.06	651.755	563.12			-1.31171	-1.30781	-1.1973		1.16391	1.43155	1.22136
ENSG00000128739	SNRPN	protein_coding	small nuclear ribonucleoprotein polypeptide N	The protein encoded by this gene is one polypeptide of a small nuclear ribonucleoprotein complex and belongs to the snRNP SMB/SMN family. The protein plays a role in pre-mRNA processing, possibly tissue-specific alternative splicing events. Although individual snRNPs are believed to recognize specific nucleic acid sequences through RNA-RNA base pairing, the specific role of this family member is …	GO:0000398 (mRNA splicing, via spliceosome), GO:0008380 (RNA splicing), GO:0009725 (response to hormone), GO:0005654 (nucleoplasm), GO:0005681 (spliceosomal complex), GO:0005682 (U5 snRNP), GO:0005685 (U1 snRNP), GO:0005686 (U2 snRNP), GO:0005687 (U4 snRNP), GO:0005737 (cytoplasm), GO:0030532 (small nuclear ribonucleoprotein complex), GO:0046540 (U4/U6 x U5 tri-snRNP complex), GO:0071004 (U2-type…				3670.46	72.2142	43.4642	10.1593	4.12495	1223.36	2.04836e-18	7.27551e-17	1.7299e-248	4.63048e-247	0.0636026	0.122163	0.00457961	0.933257	0.990897	0.00653338	0.000123929		0	0.0660473	0	38.9679	30.9102	33.9483			-2.10194	-2.05506	-2.10194		2.25449	1.93853	2.06592
ENSG00000198695	MT-ND6	protein_coding	mitochondrially encoded NADH:ubiquinone oxidoreductase core subunit 6		hsa00190 (Oxidative phosphorylation), hsa01100 (Metabolic pathways), hsa04714 (Thermogenesis), hsa04723 (Retrograde endocannabinoid signaling), hsa05012 (Parkinson disease), R-HSA-1428517 (Homo sapiens: The citric acid (TCA) cycle and respiratory electron transport), R-HSA-1430728 (Homo sapiens: Metabolism), R-HSA-163200 (Homo sapiens: Respiratory electron transport, ATP synthesis by chemiosmotic…				3660.99	99.9211	8.36787	3.85882	12.8684	1280.33	1.35004e-18	5.22221e-17	1.49389e-208	1.35118e-208	0.1	0.122163	0.00411907	0.87831	0.991426	0.0213116	0.000109953		1090.05	879.949	922.946	12307	15101.1	14564.4			-1.74567	-2.05394	-1.98526		1.74894	2.04407	1.99187
ENSG00000259948	AC124068.1	processed_pseudogene							3658.47	89.5803	14.8346	2.80935	5.71264	1278.88	1.36411e-18	5.26324e-17	1.20481e-231	2.124e-231	0.1	0.122163	0.000510058	0.87831	0.998384	0.0213116	3.916e-06		13.8039	13.0774	12.2848	87.2485	94.3817	93.0607			-1.24682	-1.31471	-1.39262		1.25073	1.36166	1.34175
ENSG00000101361	NOP56	protein_coding	NOP56 ribonucleoprotein	Nop56p is a yeast nucleolar protein that is part of a complex with the nucleolar proteins Nop58p and fibrillarin. Nop56p is required for assembly of the 60S ribosomal subunit and is involved in pre-rRNA processing. The protein encoded by this gene is similar in sequence to Nop56p and is also found in the nucleolus. Multiple transcript variants encoding several different isoforms have been found f…	hsa03008 (Ribosome biogenesis in eukaryotes), GO:0000154 (rRNA modification), GO:0006364 (rRNA processing), GO:0001650 (fibrillar center), GO:0005654 (nucleoplasm), GO:0005730 (nucleolus), GO:0005732 (small nucleolar ribonucleoprotein complex), GO:0005737 (cytoplasm), GO:0016020 (membrane), GO:0031428 (box C/D snoRNP complex), GO:0032040 (small-subunit processome), GO:0070761 (pre-snoRNP complex)…				3657.15	97.9279	39.9184	-2.2126	7.94962	1278.12	1.37151e-18	5.27841e-17	4.42596e-231	2.8339e-237	0.1	0.122163	8.15643e-05	-0.87831	-0.998788	0.0213116	2.20316e-06		409.626	417.155	392.651	81.6345	90.4188	91.0132			1.10578	1.13193	1.04502		-1.19339	-1.0493	-1.04005
ENSG00000278050	RF01956	misc_RNA							3653.72	94.2376	1.20387	4.35857	6.53993	1276.16	1.39101e-18	5.33992e-17	4.3701e-247	9.73102e-247	0.1	0.122163	0.0114171	0.87831	0.977462	0.0213116	0.000756251		9.11453	7.72754	9.04849	179.253	207.653	144.71			-1.96442	-2.15672	-1.97302		2.06306	2.27306	1.75803
ENSG00000085117	CD82	protein_coding	CD82 molecule	This metastasis suppressor gene product is a membrane glycoprotein that is a member of the transmembrane 4 superfamily. Expression of this gene has been shown to be downregulated in tumor progression of human cancers and can be activated by p53 through a consensus binding sequence in the promoter. Its expression and that of p53 are strongly correlated, and the loss of expression of these two prot…	hsa04115 (p53 signaling pathway), GO:0007166 (cell surface receptor signaling pathway), GO:0005886 (plasma membrane), GO:0005887 (integral component of plasma membrane), GO:0070062 (extracellular vesicular exosome), GO:0005515 (protein binding)				3652.27	71.5827	20.5776	8.43332	4.07211	1213.44	2.20681e-18	7.69446e-17	1.88146e-271	2.83744e-270	0.0636026	0.122163	0.00131898	0.933257	0.997303	0.00653338	1.09007e-05		0.0660473	0	0.198142	33.2879	31.1743	35.4014			-2.05334	-2.10021	-1.96393		2.04089	1.95178	2.12481
ENSG00000185432	METTL7A	protein_coding	methyltransferase like 7A		GO:0032259 (methylation), GO:0043312 (neutrophil degranulation), GO:0005576 (extracellular region), GO:0005783 (endoplasmic reticulum), GO:0005811 (lipid particle), GO:0016020 (membrane), GO:0070062 (extracellular vesicular exosome), GO:1904724 (NA), GO:0008168 (methyltransferase activity), R-HSA-168249 (Homo sapiens: Innate Immune System), R-HSA-168256 (Homo sapiens: Immune System), R-HSA-679869…				3651.73	92.7049	82.1656	3.08518	6.18053	1275.01	1.40247e-18	5.37037e-17	3.78616e-246	6.72861e-246	0.1	0.122163	0.00122722	0.87831	0.996118	0.0213116	2.25703e-05		17.3044	13.6718	14.7946	136.322	132.359	119.942			-1.2996	-1.60036	-1.50054		1.54142	1.49949	1.35959
ENSG00000114115	RBP1	protein_coding	retinol binding protein 1	This gene encodes the carrier protein involved in the transport of retinol (vitamin A alcohol) from the liver storage site to peripheral tissue. Vitamin A is a fat-soluble vitamin necessary for growth, reproduction, differentiation of epithelial tissues, and vision. Multiple transcript variants encoding different isoforms have been found for this gene. [provided by RefSeq, Aug 2008].	GO:0001523 (retinoid metabolic process), GO:0002138 (retinoic acid biosynthetic process), GO:0006776 (vitamin A metabolic process), GO:0006810 (transport), GO:0005654 (nucleoplasm), GO:0005829 (cytosol), GO:0005215 (transporter activity), GO:0005501 (retinoid binding), GO:0016918 (retinal binding), GO:0019841 (retinol binding), R-HSA-1430728 (Homo sapiens: Metabolism), R-HSA-162582 (Homo sapiens:…				3649	79.6869	29.6691	-4.8417	4.68512	1273.45	1.41829e-18	5.39973e-17	2.62328e-290	1.02313e-289	0.1	0.122163	6.17909e-05	-0.87831	-0.999237	0.0213116	8.73181e-07		48.3467	48.875	51.1867	2.3777	1.32095	1.45304			1.8696	1.88466	1.94877		-1.65405	-2.05263	-1.99636
ENSG00000121316	PLBD1	protein_coding	phospholipase B domain containing 1		GO:0006644 (phospholipid metabolic process), GO:0016042 (lipid catabolic process), GO:0036149 (phosphatidylinositol acyl-chain remodeling), GO:0036151 (phosphatidylcholine acyl-chain remodeling), GO:0036152 (phosphatidylethanolamine acyl-chain remodeling), GO:0005615 (extracellular space), GO:0005764 (lysosome), GO:0005829 (cytosol), GO:0004622 (lysophospholipase activity), GO:0004623 (phospholip…				3644.16	79.7066	38.9843	-8.75636	4.68759	1209.03	2.28161e-18	7.88296e-17	0	0	0.0636026	0.122163	0.00157287	-0.933257	-0.996768	0.00653338	1.56491e-05		55.2156	48.5448	49.7337	0.330237	0	0			2.43645	2.2576	2.29114		-2.18141	-2.40189	-2.40189
ENSG00000064601	CTSA	protein_coding	cathepsin A	This gene encodes a glycoprotein which associates with lysosomal enzymes beta-galactosidase and neuraminidase to form a complex of high molecular weight multimers. The formation of this complex provides a protective role for stability and activity. Deficiencies in this gene are linked to multiple forms of galactosialidosis. Alternatively spliced transcript variants encoding different isoforms hav…	hsa04142 (Lysosome), hsa04614 (Renin-angiotensin system), GO:0006508 (proteolysis), GO:0006687 (glycosphingolipid metabolic process), GO:0006886 (intracellular protein transport), GO:0031647 (regulation of protein stability), GO:0043085 (positive regulation of catalytic activity), GO:0043312 (neutrophil degranulation), GO:0051603 (proteolysis involved in cellular protein catabolic process), GO:19…				3643.97	97.1385	35.0701	2.30371	7.50704	1270.57	1.44803e-18	5.48953e-17	6.14751e-235	9.81244e-244	0.1	0.122163	4.47692e-05	0.87831	0.999716	0.0213116	1.20696e-07		57.3291	59.7729	66.5757	300.78	303.025	303.157			-1.22392	-1.16568	-1.01496		1.12754	1.1382	1.13882
ENSG00000197448	GSTK1	protein_coding	glutathione S-transferase kappa 1	This gene encodes a member of the kappa class of the glutathione transferase superfamily of enzymes that function in cellular detoxification. The encoded protein is localized to the peroxisome and catalyzes the conjugation of glutathione to a wide range of hydrophobic substates facilitating the removal of these compounds from cells. Alternative splicing results in multiple transcript variants.[pr…	hsa00480 (Glutathione metabolism), hsa00980 (Metabolism of xenobiotics by cytochrome P450), hsa00982 (Drug metabolism - cytochrome P450), hsa04146 (Peroxisome), hsa05204 (Chemical carcinogenesis), GO:0006749 (glutathione metabolic process), GO:0030855 (epithelial cell differentiation), GO:0055114 (oxidation-reduction process), GO:0098869 (NA), GO:1901687 (glutathione derivative biosynthetic proce…				3636.66	98.27	43.3129	2.10975	8.18249	1266.4	1.49239e-18	5.6436e-17	1.69319e-229	1.29296e-234	0.1	0.122163	9.63698e-06	0.87831	0.999305	0.0213116	7.23814e-07		103.034	110.497	114.196	474.748	460.086	479.768			-1.12698	-1.02795	-0.98128		1.05539	1.01032	1.0705
ENSG00000137767	SQOR	protein_coding	sulfide quinone oxidoreductase	The protein encoded by this gene may function in mitochondria to catalyze the conversion of sulfide to persulfides, thereby decreasing toxic concencrations of sulfide. Alternative splicing results in multiple transcript variants that encode the same protein. [provided by RefSeq, Sep 2012].	hsa00920 (Sulfur metabolism), GO:0070221 (sulfide oxidation, using sulfide:quinone oxidoreductase), GO:0070813 (hydrogen sulfide metabolic process), GO:0005743 (mitochondrial inner membrane), GO:0048038 (quinone binding), GO:0070224 (sulfide:quinone oxidoreductase activity), R-HSA-1430728 (Homo sapiens: Metabolism), R-HSA-1614517 (Homo sapiens: Sulfide oxidation to sulfate), R-HSA-1614558 (Homo s…				3630.47	86.8701	25.0773	2.84002	5.39291	1262.86	1.53109e-18	5.77558e-17	1.20896e-222	2.24446e-222	0.1	0.122163	0.000356267	0.87831	0.999179	0.0213116	1.01168e-06		10.2373	10.0392	10.5015	72.6521	76.0205	71.8595			-1.3137	-1.33725	-1.28289		1.29519	1.35886	1.27979
ENSG00000170627	GTSF1	protein_coding	gametocyte specific factor 1		GO:0007283 (spermatogenesis), GO:0030154 (cell differentiation), GO:0005737 (cytoplasm), GO:0003676 (nucleic acid binding), GO:0046872 (metal ion binding)				3630.07	72.5234	17.1502	-9.39627	4.15111	1201.39	2.41803e-18	8.26042e-17	2.55337e-269	5.27339e-268	0.0636026	0.122163	0.0026694	-0.933257	-0.994654	0.00653338	4.27943e-05		34.2125	38.7698	32.6934	0.132095	0	0			2.05563	2.22664	1.99381		-2.03051	-2.12278	-2.12278
ENSG00000079462	PAFAH1B3	protein_coding	platelet activating factor acetylhydrolase 1b catalytic subunit 3	This gene encodes an acetylhydrolase that catalyzes the removal of an acetyl group from the glycerol backbone of platelet-activating factor. The encoded enzyme is a subunit of the platelet-activating factor acetylhydrolase isoform 1B complex, which consists of the catalytic beta and gamma subunits and the regulatory alpha subunit. This complex functions in brain development. A translocation betwe…	hsa00565 (Ether lipid metabolism), hsa01100 (Metabolic pathways), GO:0006629 (lipid metabolic process), GO:0007283 (spermatogenesis), GO:0007399 (nervous system development), GO:0007420 (brain development), GO:0016042 (lipid catabolic process), GO:0005737 (cytoplasm), GO:0005829 (cytosol), GO:0016020 (membrane), GO:0070062 (extracellular vesicular exosome), GO:0003847 (1-alkyl-2-acetylglycerophos…				3628.85	85.3572	15.3148	-2.98971	5.23151	1261.94	1.54139e-18	5.80006e-17	1.19396e-228	2.3705e-228	0.1	0.122163	1.37649e-08	-0.87831	-0.999906	0.0213116	1.32644e-08		65.9813	66.906	66.6418	8.71825	8.58616	7.79359			1.35164	1.37113	1.36559		-1.31343	-1.33132	-1.44359
ENSG00000197696	NMB	protein_coding	neuromedin B		GO:0007165 (signal transduction), GO:0007204 (positive regulation of cytosolic calcium ion concentration), GO:0007218 (neuropeptide signaling pathway), GO:0007267 (cell-cell signaling), GO:0008284 (positive regulation of cell proliferation), GO:0042593 (glucose homeostasis), GO:0046887 (positive regulation of hormone secretion), GO:0046888 (negative regulation of hormone secretion), GO:0050482 (a…				3619.45	78.3384	30.0901	-5.75294	4.58082	1256.58	1.60265e-18	5.98348e-17	0	0	0.1	0.122163	1.10647e-05	-0.87831	-0.999647	0.0213116	1.86426e-07		46.6294	45.8369	47.7522	1.2549	0.396284	0.924663			2.04839	2.02469	2.08133		-1.85275	-2.29456	-2.00709
ENSG00000171223	JUNB	protein_coding	JunB proto-oncogene, AP-1 transcription factor subunit		hsa04380 (Osteoclast differentiation), hsa04668 (TNF signaling pathway), GO:0000122 (negative regulation of transcription from RNA polymerase II promoter), GO:0001570 (vasculogenesis), GO:0001649 (osteoblast differentiation), GO:0001829 (trophectodermal cell differentiation), GO:0006357 (regulation of transcription from RNA polymerase II promoter), GO:0006366 (transcription from RNA polymerase II…				3607.58	88.2515	69.2849	3.41309	5.56212	1249.83	1.68367e-18	6.24273e-17	6.5981e-245	1.37728e-244	0.1	0.122163	0.00155088	0.87831	0.99574	0.0213116	2.71808e-05		7.3973	7.46335	9.37872	82.5592	82.6252	93.2589			-1.66135	-1.65124	-1.38533		1.5083	1.50942	1.68019
ENSG00000138207	RBP4	protein_coding	retinol binding protein 4	This protein belongs to the lipocalin family and is the specific carrier for retinol (vitamin A alcohol) in the blood. It delivers retinol from the liver stores to the peripheral tissues. In plasma, the RBP-retinol complex interacts with transthyretin which prevents its loss by filtration through the kidney glomeruli. A deficiency of vitamin A blocks secretion of the binding protein posttranslati…	GO:0001523 (retinoid metabolic process), GO:0001654 (eye development), GO:0006094 (gluconeogenesis), GO:0007507 (heart development), GO:0007601 (visual perception), GO:0030277 (maintenance of gastrointestinal epithelium), GO:0030324 (lung development), GO:0032024 (positive regulation of insulin secretion), GO:0032526 (response to retinoic acid), GO:0034633 (retinol transport), GO:0042572 (retinol…				3605.78	99.8158	29.8862	2.74971	11.4777	1248.81	1.69633e-18	6.27437e-17	4.75182e-206	2.03342e-206	0.1	0.122163	0.00227166	0.87831	0.994529	0.0213116	4.48164e-05		799.767	694.422	720.444	5320.05	4563.28	5012			-1.25523	-1.45845	-1.40552		1.4755	1.25422	1.38948
[truncated: 14,773 more rows]
