# Supplementary material for: Activation of Polyamine Catabolism by N1,N11-Diethylnorspermine in Hepatic HepaRG Cells Induces Dedifferentiation and Mesenchymal-Like Phenotype
Source: Cells. 2018 Dec 18;7(12):275. doi: 10.3390/cells7120275 (PMC6316793; doi:10.3390/cells7120275)
Supplement: Supplementary file 1 [file cells-07-00275-s001.zip › Table S7. HepaRG - DENSpm vs control.xlsx]

## Sheet: HepaRG(d) DENSpm vs control
Gene ID	Symbol	Biotype	Name	RefSeq_Summary	Annotation		control	HepaRG_ DENSpm	Score	LogCPM rank (%)	Tr.Length rank (%)	LogFC	LogCPM	F	p (QLF test)	FDR (QLF test)	p (LR test)	p (ex. test)	p (Mann-Wh.)	FDR (Mann-Wh.)	p (t-test)	Spearman r	Pearson r	p (Spearman)	p (Pearson)	CPMs:	HepaRG_diff_contr_rep1	HepaRG_diff_contr_rep2	HepaRG_diff_contr_rep3	HepaRG_DENSpm_rep1	HepaRG_DENSpm_rep2	HepaRG_DENSpm_rep3			(log-R) k-1-RGII	(log-R) k-2-RGII	(log-R) k-3-RGII		(log-R) 50-1	(log-R) 50-2	(log-R) 50-3
HepaRG: DENSpm vs control																											0	0	0	1	1	1			0	0	0		1	1	1
HepaRG vs Huh7.5																											1	1	1						1	1	1		-0.25	-0.25	-0.25
HepaRG: DENSpm vs DENSpm+MeSpd																														0	0	0			-0.25	-0.25	-0.25		0	0	0
ENSG00000162772	ATF3	protein_coding	activating transcription factor 3	This gene encodes a member of the mammalian activation transcription factor/cAMP responsive element-binding (CREB) protein family of transcription factors. This gene is induced by a variety of signals, including many of those encountered by cancer cells, and is involved in the complex process of cellular stress response. Multiple transcript variants encoding different isoforms have been found for…	hsa05166 (Human T-cell leukemia virus 1 infection), GO:0000122 (negative regulation of transcription from RNA polymerase II promoter), GO:0006094 (gluconeogenesis), GO:0006366 (transcription from RNA polymerase II promoter), GO:0008284 (positive regulation of cell proliferation), GO:0034198 (cellular response to amino acid starvation), GO:0035914 (skeletal muscle cell differentiation), GO:0036499…				8373.01	98.8659	43.4199	5.2205	8.97566	5489.53	1.36219e-22	1.66661e-18	0	0	0.1	0.125883	0.000533748	0.87831	0.998917	0.0213116	1.75806e-06		26.632	24.7986	27.4039	980.365	941.672	1018.58			-2.54028	-2.63575	-2.5019		2.56028	2.50231	2.61533
ENSG00000099860	GADD45B	protein_coding	growth arrest and DNA damage inducible beta	This gene is a member of a group of genes whose transcript levels are increased following stressful growth arrest conditions and treatment with DNA-damaging agents. The genes in this group respond to environmental stresses by mediating activation of the p38/JNK pathway. This activation is mediated via their proteins binding and activating MTK1/MEKK4 kinase, which is an upstream activator of both …	hsa04010 (MAPK signaling pathway), hsa04064 (NF-kappa B signaling pathway), hsa04068 (FoxO signaling pathway), hsa04110 (Cell cycle), hsa04115 (p53 signaling pathway), hsa04210 (Apoptosis), hsa04218 (Cellular senescence), hsa05200 (Pathways in cancer), hsa05202 (Transcriptional misregulation in cancer), hsa05210 (Colorectal cancer), hsa05212 (Pancreatic cancer), hsa05213 (Endometrial cancer), hsa…				8089.07	99.7182	23.2468	4.55472	10.685	5174.22	2.23676e-22	1.66661e-18	0	0	0.1	0.125883	0.000408698	0.87831	0.999146	0.0213116	1.09256e-06		141.169	128.721	133.16	3139.58	3059.97	3273.8			-2.19603	-2.32725	-2.27908		2.25968	2.22265	2.32003
ENSG00000115009	CCL20	protein_coding	C-C motif chemokine ligand 20	This antimicrobial gene belongs to the subfamily of small cytokine CC genes. Cytokines are a family of secreted proteins involved in immunoregulatory and inflammatory processes. The CC cytokines are proteins characterized by two adjacent cysteines. The protein encoded by this gene displays chemotactic activity for lymphocytes and can repress proliferation of myeloid progenitors. Two transcript va…	hsa04060 (Cytokine-cytokine receptor interaction), hsa04062 (Chemokine signaling pathway), hsa04657 (IL-17 signaling pathway), hsa04668 (TNF signaling pathway), hsa05323 (Rheumatoid arthritis), GO:0002548 (monocyte chemotaxis), GO:0006935 (chemotaxis), GO:0006954 (inflammatory response), GO:0006955 (immune response), GO:0007165 (signal transduction), GO:0007186 (G-protein coupled receptor signali…				6926.35	97.4903	18.1531	6.27199	7.92099	3969.39	2.06183e-21	1.02418e-17	0	0	0.1	0.125883	0.00162074	0.87831	0.996737	0.0213116	1.59499e-05		7.04396	5.11411	6.36851	472.428	448.305	513.727			-2.78769	-3.13396	-2.89967		2.9254	2.85011	3.04582
ENSG00000165507	DEPP1	protein_coding	DEPP1, autophagy regulator	The expression of this gene is induced by fasting as well as by progesterone. The protein encoded by this gene contains a t-synaptosome-associated protein receptor (SNARE) coiled-coil homology domain and a peroxisomal targeting signal. Production of the encoded protein leads to phosphorylation and activation of the transcription factor ELK1. [provided by RefSeq, Jul 2008]. Sequence Note: This Ref…	GO:0005739 (mitochondrion)				6638.2	98.3492	41.3932	3.81417	8.47166	3692.57	3.77699e-21	1.06936e-17	0	0	0.1	0.125883	0.000109931	0.87831	0.999727	0.0213116	1.12108e-07		45.834	46.7024	48.7288	676.413	652.676	658.466			-1.91647	-1.89051	-1.8317		1.90958	1.8582	1.8709
ENSG00000111859	NEDD9	protein_coding	neural precursor cell expressed, developmentally down-regulated 9	The protein encoded by this gene is a member of the CRK-associated substrates family. Members of this family are adhesion docking molecules that mediate protein-protein interactions for signal transduction pathways. This protein is a focal adhesion protein that acts as a scaffold to regulate signaling complexes important in cell attachment, migration and invasion as well as apoptosis and the cell…	GO:0007010 (cytoskeleton organization), GO:0007067 (mitotic nuclear division), GO:0007155 (cell adhesion), GO:0007165 (signal transduction), GO:0007229 (integrin-mediated signaling pathway), GO:0040008 (regulation of growth), GO:0051017 (actin filament bundle assembly), GO:0051301 (cell division), GO:0000922 (spindle pole), GO:0005634 (nucleus), GO:0005654 (nucleoplasm), GO:0005737 (cytoplasm), G…				6561.59	97.0943	65.0896	5.13991	7.70037	3620.45	4.45525e-21	1.06936e-17	0	0	0.1	0.125883	0.00230862	0.87831	0.995387	0.0213116	3.18682e-05		12.0616	11.1931	11.0967	382.4	388.19	441.84			-2.39213	-2.4841	-2.49469		2.38065	2.40221	2.58807
ENSG00000118503	TNFAIP3	protein_coding	TNF alpha induced protein 3	This gene was identified as a gene whose expression is rapidly induced by the tumor necrosis factor (TNF). The protein encoded by this gene is a zinc finger protein and ubiqitin-editing enzyme, and has been shown to inhibit NF-kappa B activation as well as TNF-mediated apoptosis. The encoded protein, which has both ubiquitin ligase and deubiquitinase activities, is involved in the cytokine-mediat…	hsa04064 (NF-kappa B signaling pathway), hsa04217 (Necroptosis), hsa04621 (NOD-like receptor signaling pathway), hsa04657 (IL-17 signaling pathway), hsa04668 (TNF signaling pathway), hsa05162 (Measles), hsa05169 (Epstein-Barr virus infection), GO:0001922 (B-1 B cell homeostasis), GO:0002237 (response to molecule of bacterial origin), GO:0002634 (regulation of germinal center formation), GO:000267…				6525.54	96.8192	79.3705	6.15352	7.5862	3586.72	4.81832e-21	1.06936e-17	0	0	0.1	0.125883	4.24433e-05	0.87831	0.999835	0.0213116	4.07739e-08		4.05269	6.36851	5.50008	377.093	385.006	373.812			-3.11675	-2.64935	-2.80742		2.85209	2.88189	2.83955
ENSG00000137331	IER3	protein_coding	immediate early response 3	This gene functions in the protection of cells from Fas- or tumor necrosis factor type alpha-induced apoptosis. Partially degraded and unspliced transcripts are found after virus infection in vitro, but these transcripts are not found in vivo and do not generate a valid protein. [provided by RefSeq, Jul 2008]. Publication Note: This RefSeq record includes a subset of the publications that are ava…	GO:0006915 (apoptotic process), GO:0009653 (anatomical structure morphogenesis), GO:0010941 (regulation of cell death), GO:0014066 (regulation of phosphatidylinositol 3-kinase signaling), GO:0043066 (negative regulation of apoptotic process), GO:2001020 (regulation of response to DNA damage stimulus), GO:0005634 (nucleus), GO:0005829 (cytosol), GO:0016021 (integral component of membrane), GO:0005…				6476.61	93.974	46.6881	4.95654	6.78349	3541.17	5.36247e-21	1.06936e-17	0	0	0.1	0.125883	0.000180977	0.87831	0.999583	0.0213116	2.6064e-07		7.23695	7.04396	6.27202	215.758	207.17	216.336			-2.23894	-2.2694	-2.39811		2.32022	2.26218	2.32405
ENSG00000210049	MT-TF	Mt_tRNA	mitochondrially encoded tRNA phenylalanine						6409.08	99.8188	0.577142	4.39226	11.8127	3478.72	6.22372e-21	1.06936e-17	0	0	0.1	0.125883	0.00210571	0.87831	0.995774	0.0213116	2.67505e-05		337.435	311.575	332.031	6913.99	6323.26	7364.51			-2.14516	-2.25948	-2.16831		2.20357	2.07476	2.29462
ENSG00000100906	NFKBIA	protein_coding	NFKB inhibitor alpha	This gene encodes a member of the NF-kappa-B inhibitor family, which contain multiple ankrin repeat domains. The encoded protein interacts with REL dimers to inhibit NF-kappa-B/REL complexes which are involved in inflammatory responses. The encoded protein moves between the cytoplasm and the nucleus via a nuclear localization signal and CRM1-mediated nuclear export. Mutations in this gene have be…	hsa04024 (cAMP signaling pathway), hsa04062 (Chemokine signaling pathway), hsa04064 (NF-kappa B signaling pathway), hsa04210 (Apoptosis), hsa04380 (Osteoclast differentiation), hsa04620 (Toll-like receptor signaling pathway), hsa04621 (NOD-like receptor signaling pathway), hsa04622 (RIG-I-like receptor signaling pathway), hsa04623 (Cytosolic DNA-sensing pathway), hsa04625 (C-type lectin receptor …				6353.26	99.2954	26.7633	3.53253	9.51359	3427.47	7.04702e-21	1.06936e-17	0	0	0.1	0.125883	0.000348409	0.87831	0.999191	0.0213116	9.82196e-07		114.247	121.484	112.993	1328.61	1313.46	1393.64			-1.77904	-1.69191	-1.79469		1.73777	1.72125	1.80662
ENSG00000243955	GSTA1	protein_coding	glutathione S-transferase alpha 1	Cytosolic and membrane-bound forms of glutathione S-transferase are encoded by two distinct supergene families. These enzymes function in the detoxification of electrophilic compounds, including carcinogens, therapeutic drugs, environmental toxins and products of oxidative stress, by conjugation with glutathione. The genes encoding these enzymes are known to be highly polymorphic. These genetic v…	hsa00480 (Glutathione metabolism), hsa00980 (Metabolism of xenobiotics by cytochrome P450), hsa00982 (Drug metabolism - cytochrome P450), hsa00983 (Drug metabolism - other enzymes), hsa01524 (Platinum drug resistance), hsa05200 (Pathways in cancer), hsa05204 (Chemical carcinogenesis), hsa05225 (Hepatocellular carcinoma), hsa05418 (Fluid shear stress and atherosclerosis), GO:0006749 (glutathione m…				6345.15	99.6511	18.0659	-4.4035	10.4846	3420.05	7.17595e-21	1.06936e-17	0	0	0.1	0.125883	0.00389898	-0.87831	-0.992246	0.0213116	8.9953e-05		2968.98	2421.39	2817.59	130.169	127.853	129.783			2.31176	2.01784	2.2363		-2.17873	-2.20423	-2.18295
ENSG00000166592	RRAD	protein_coding	RRAD, Ras related glycolysis inhibitor and calcium channel regulator		GO:0007264 (small GTPase mediated signal transduction), GO:0005622 (intracellular), GO:0005886 (plasma membrane), GO:0003924 (GTPase activity), GO:0005515 (protein binding), GO:0005516 (calmodulin binding), GO:0005525 (GTP binding)				6218.09	96.4501	26.1056	6.30254	7.45523	3304.74	9.5619e-21	1.26069e-17	0	0	0.1	0.125883	0.000336908	0.87831	0.999237	0.0213116	8.73862e-07		3.37724	5.59657	4.14918	349.979	333.286	355.382			-3.12355	-2.62507	-2.93003		2.90892	2.83883	2.9309
ENSG00000210077	MT-TV	Mt_tRNA	mitochondrially encoded tRNA valine						6191.89	99.4229	0.483189	4.95539	9.74123	3281.18	1.01519e-20	1.26069e-17	0	0	0.1	0.125883	0.00495244	0.87831	0.990151	0.0213116	0.00014503		54.9043	55.2903	50.0797	1533.85	1555.46	1884.4			-2.41029	-2.40054	-2.53811		2.34406	2.36422	2.64066
ENSG00000229314	ORM1	protein_coding	orosomucoid 1	This gene encodes a key acute phase plasma protein. Because of its increase due to acute inflammation, this protein is classified as an acute-phase reactant. The specific function of this protein has not yet been determined; however, it may be involved in aspects of immunosuppression. [provided by RefSeq, Jul 2008]. Publication Note: This RefSeq record includes a subset of the publications that a…	GO:0002576 (platelet degranulation), GO:0002682 (regulation of immune system process), GO:0006953 (acute-phase response), GO:0006954 (inflammatory response), GO:0032715 (negative regulation of interleukin-6 production), GO:0032720 (negative regulation of tumor necrosis factor production), GO:0043312 (neutrophil degranulation), GO:0005576 (extracellular region), GO:0005615 (extracellular space), G…				6118.15	99.8993	13.0931	-4.34352	12.5802	3215.25	1.20311e-20	1.28129e-17	0	0	0.1	0.125883	0.00233127	-0.87831	-0.995338	0.0213116	3.25566e-05		12630.9	10771.3	11614.7	561.298	595.07	568.438			2.28499	2.05527	2.16401		-2.20215	-2.11815	-2.18398
ENSG00000148926	ADM	protein_coding	adrenomedullin	The protein encoded by this gene is a preprohormone which is cleaved to form two biologically active peptides, adrenomedullin and proadrenomedullin N-terminal 20 peptide. Adrenomedullin is a 52 aa peptide with several functions, including vasodilation, regulation of hormone secretion, promotion of angiogenesis, and antimicrobial activity. The antimicrobial activity is antibacterial, as the peptid…	GO:0001570 (vasculogenesis), GO:0001666 (response to hypoxia), GO:0001843 (neural tube closure), GO:0002026 (regulation of the force of heart contraction), GO:0002031 (G-protein coupled receptor internalization), GO:0006171 (cAMP biosynthetic process), GO:0006701 (progesterone biosynthetic process), GO:0007165 (signal transduction), GO:0007204 (positive regulation of cytosolic calcium ion concent…				6117.93	97.7184	43.7823	3.98728	8.01198	3215.05	1.20373e-20	1.28129e-17	0	0	0.1	0.125883	0.00137921	0.87831	0.997247	0.0213116	1.13584e-05		30.6847	30.4917	30.5882	487.963	454.77	513.148			-1.94604	-1.95459	-1.95031		1.95994	1.85874	2.03226
ENSG00000275741	AL162497.1	antisense							6062.79	89.1558	8.73096	6.58237	5.9054	3166.14	1.36849e-20	1.35955e-17	0	0	0.1	0.125883	0.000507226	0.87831	0.998951	0.0213116	1.64977e-06		0.964926	1.2544	1.44739	118.589	122.739	113.475			-2.72935	-2.59495	-2.51184		2.61662	2.66542	2.5541
ENSG00000237773	AC073332.1	antisense							5980.94	94.1887	8.81149	5.25496	6.81494	3094.14	1.65891e-20	1.49262e-17	0	0	0.1	0.125883	0.000297054	0.87831	0.999271	0.0213116	7.97925e-07		4.72814	6.07904	6.36851	223.863	222.319	211.029			-2.61529	-2.35131	-2.30053		2.45381	2.44391	2.36941
ENSG00000130066	SAT1	protein_coding	spermidine/spermine N1-acetyltransferase 1	The protein encoded by this gene belongs to the acetyltransferase family, and is a rate-limiting enzyme in the catabolic pathway of polyamine metabolism. It catalyzes the acetylation of spermidine and spermine, and is involved in the regulation of the intracellular concentration of polyamines and their transport out of cells. Defects in this gene are associated with keratosis follicularis spinulo…	hsa00330 (Arginine and proline metabolism), hsa01100 (Metabolic pathways), hsa04216 (Ferroptosis), GO:0001525 (angiogenesis), GO:0006596 (polyamine biosynthetic process), GO:0009447 (putrescine catabolic process), GO:0032918 (spermidine acetylation), GO:0042127 (regulation of cell proliferation), GO:0046208 (spermine catabolic process), GO:0005622 (intracellular), GO:0005829 (cytosol), GO:0004145…				5969.93	99.6242	23.3273	3.0179	10.2781	3084.5	1.70276e-20	1.49262e-17	0	0	0.1	0.125883	4.3361e-06	0.87831	0.999989	0.0213116	1.89925e-10		277.32	263.714	277.513	2209.3	2211.03	2210.07			-1.48088	-1.55292	-1.47989		1.50402	1.50515	1.50452
ENSG00000225648	SBDSP1	transcribed_unprocessed_pseudogene	SBDS, ribosome maturation factor pseudogene 1						5943.85	97.5842	19.5557	4.15852	7.96167	3061.75	1.81156e-20	1.49977e-17	0	0	0.1	0.125883	4.78207e-05	0.87831	0.999698	0.0213116	1.37172e-07		24.6056	25.2811	29.3338	482.174	468.182	464.998			-2.12248	-2.08632	-1.8865		2.06324	2.02093	2.01113
ENSG00000249456	AL731577.2	sense_overlapping							5912.9	95.1483	10.3684	4.60982	7.02138	3034.83	1.95046e-20	1.52978e-17	0	0	0.1	0.125883	0.000395221	0.87831	0.999066	0.0213116	1.30846e-06		9.26329	10.0352	11.2896	250.495	239.784	257.442			-2.2951	-2.19946	-2.05643		2.19145	2.12892	2.23061
ENSG00000087074	PPP1R15A	protein_coding	protein phosphatase 1 regulatory subunit 15A	This gene is a member of a group of genes whose transcript levels are increased following stressful growth arrest conditions and treatment with DNA-damaging agents. The induction of this gene by ionizing radiation occurs in certain cell lines regardless of p53 status, and its protein response is correlated with apoptosis following ionizing radiation. [provided by RefSeq, Jul 2008]. Publication No…	hsa04141 (Protein processing in endoplasmic reticulum), GO:0006915 (apoptotic process), GO:0006974 (cellular response to DNA damage stimulus), GO:0007050 (cell cycle arrest), GO:0030968 (endoplasmic reticulum unfolded protein response), GO:0032058 (positive regulation of translational initiation in response to stress), GO:0032515 (negative regulation of phosphoprotein phosphatase activity), GO:00…				5766.51	97.3695	75.9211	3.52619	7.85438	2908.93	2.77999e-20	2.07137e-17	0	0	0.1	0.125883	3.84294e-05	0.87831	0.999806	0.0213116	5.66204e-08		35.2198	37.2462	38.3076	418.585	431.322	426.69			-1.7928	-1.71632	-1.67782		1.70545	1.7485	1.73299
ENSG00000123561	SERPINA7	protein_coding	serpin family A member 7	There are three proteins including thyroxine-binding globulin (TBG), transthyretin and albumin responsible for carrying the thyroid hormones thyroxine (T4) and 3,5,3_-triiodothyronine (T3) in the bloodstream. This gene encodes the major thyroid hormone transport protein, TBG, in serum. It belongs to the serpin family in genomics, but the protein has no inhibitory function like many other members …	hsa04918 (Thyroid hormone synthesis), GO:0010951 (negative regulation of endopeptidase activity), GO:0070327 (thyroid hormone transport), GO:0005576 (extracellular region), GO:0005615 (extracellular space), GO:0070062 (extracellular vesicular exosome), GO:0004867 (serine-type endopeptidase inhibitor activity)				5679.92	86.069	58.9424	-6.56294	5.59667	2801.08	3.81281e-20	2.47037e-17	0	0	0.0765225	0.125883	0.00132671	-0.891133	-0.997349	0.017133	1.05292e-05		102.282	92.1505	91.7645	0.964926	1.06142	0.964926			2.61061	2.46316	2.45724		-2.52574	-2.47953	-2.52574
ENSG00000264982	AC015563.2	antisense							5671.17	88.9277	19.2806	4.82501	5.87962	2828.18	3.51786e-20	2.47037e-17	0	0	0.1	0.125883	0.000197942	0.87831	0.999573	0.0213116	2.73213e-07		4.14918	3.76321	4.05269	115.116	110.195	114.826			-2.09539	-2.18891	-2.11821		2.156	2.09407	2.15243
ENSG00000144655	CSRNP1	protein_coding	cysteine and serine rich nuclear protein 1	This gene encodes a protein that localizes to the nucleus and expression of this gene is induced in response to elevated levels of axin. The Wnt signalling pathway, which is negatively regulated by axin, is important in axis formation in early development and impaired regulation of this signalling pathway is often involved in tumors. A decreased level of expression of this gene in tumors compared…	GO:0006351 (transcription, DNA-templated), GO:0006915 (apoptotic process), GO:0045944 (positive regulation of transcription from RNA polymerase II promoter), GO:0005634 (nucleus), GO:0003674 (molecular_function), GO:0003677 (DNA binding), GO:0003700 (sequence-specific DNA binding transcription factor activity), GO:0005515 (protein binding)				5656.39	96.5978	88.9538	3.9103	7.49204	2815.76	3.64981e-20	2.47037e-17	0	0	0.1	0.125883	0.000460245	0.87831	0.998907	0.0213116	1.79095e-06		23.9302	22.3863	20.9389	339.654	348.531	323.54			-1.81023	-1.8988	-1.98707		1.9096	1.94661	1.8399
ENSG00000115963	RND3	protein_coding	Rho family GTPase 3	This gene encodes a protein which is a member of the small GTPase protein superfamily. The encoded protein binds only GTP but has no GTPase activity, and appears to act as a negative regulator of cytoskeletal organization leading to loss of adhesion. Multiple alternatively spliced variants, encoding the same protein, have been identified. [provided by RefSeq, Dec 2011].	GO:0007155 (cell adhesion), GO:0007264 (small GTPase mediated signal transduction), GO:0030036 (actin cytoskeleton organization), GO:0000139 (Golgi membrane), GO:0005925 (focal adhesion), GO:0070062 (extracellular vesicular exosome), GO:0003924 (GTPase activity), GO:0005515 (protein binding), GO:0005525 (GTP binding)				5605.98	95.759	42.6549	4.24152	7.20588	2773.54	4.14118e-20	2.57132e-17	0	0	0.1	0.125883	0.000310218	0.87831	0.99916	0.0213116	1.05933e-06		13.2195	16.0178	15.1493	274.232	275.197	290.829			-2.1751	-1.9316	-2.00287		2.00679	2.01182	2.09096
ENSG00000198804	MT-CO1	protein_coding	mitochondrially encoded cytochrome c oxidase I		hsa00190 (Oxidative phosphorylation), hsa01100 (Metabolic pathways), hsa04260 (Cardiac muscle contraction), hsa04714 (Thermogenesis), hsa04932 (Non-alcoholic fatty liver disease (NAFLD)), hsa05010 (Alzheimer disease), hsa05012 (Parkinson disease), hsa05016 (Huntington disease), R-HSA-1428517 (Homo sapiens: The citric acid (TCA) cycle and respiratory electron transport), R-HSA-1430728 (Homo sapien…				5532.45	99.9866	58.7343	-4.09898	14.727	2712.47	4.98846e-20	2.79638e-17	1.70174e-246	1.94445e-246	0.1	0.125883	0.000759183	-0.87831	-0.998471	0.0213116	3.50434e-06		49715.6	53907.8	50118.8	3059.4	2966.57	2945.73			2.00584	2.12263	2.01749		-2.01565	-2.06008	-2.07024
ENSG00000100665	SERPINA4	protein_coding	serpin family A member 4		GO:0002576 (platelet degranulation), GO:0010951 (negative regulation of endopeptidase activity), GO:0005576 (extracellular region), GO:0005615 (extracellular space), GO:0031089 (platelet dense granule lumen), GO:0070062 (extracellular vesicular exosome), GO:0004867 (serine-type endopeptidase inhibitor activity), R-HSA-109582 (Homo sapiens: Hemostasis), R-HSA-114608 (Homo sapiens: Platelet degranu…				5531.74	91.4575	72.6864	-6.12901	6.22523	2711.88	4.99748e-20	2.79638e-17	0	0	0.1	0.125883	0.00312371	-0.87831	-0.99377	0.0213116	5.80904e-05		159.502	131.809	150.143	2.31582	1.92985	2.02635			2.71169	2.44031	2.62556		-2.51408	-2.64924	-2.61425
ENSG00000163739	CXCL1	protein_coding	C-X-C motif chemokine ligand 1	This antimicrobial gene encodes a member of the CXC subfamily of chemokines. The encoded protein is a secreted growth factor that signals through the G-protein coupled receptor, CXC receptor 2. This protein plays a role in inflammation and as a chemoattractant for neutrophils. Aberrant expression of this protein is associated with the growth and progression of certain tumors. A naturally occurrin…	hsa04060 (Cytokine-cytokine receptor interaction), hsa04062 (Chemokine signaling pathway), hsa04621 (NOD-like receptor signaling pathway), hsa04657 (IL-17 signaling pathway), hsa04668 (TNF signaling pathway), hsa05120 (Epithelial cell signaling in Helicobacter pylori infection), hsa05132 (Salmonella infection), hsa05134 (Legionellosis), hsa05146 (Amoebiasis), hsa05167 (Kaposi sarcoma-associated h…				5526.36	94.3967	21.7905	5.06564	6.85498	2707.43	5.06658e-20	2.79638e-17	0	0	0.1	0.125883	0.00145461	0.87831	0.996963	0.0213116	1.382e-05		5.78956	7.71941	6.5615	213.442	218.749	241.135			-2.50568	-2.18635	-2.36935		2.28394	2.31904	2.4584
ENSG00000173334	TRIB1	protein_coding	tribbles pseudokinase 1		GO:0006469 (negative regulation of protein kinase activity), GO:0007254 (JNK cascade), GO:0014912 (negative regulation of smooth muscle cell migration), GO:0031665 (negative regulation of lipopolysaccharide-mediated signaling pathway), GO:0032436 (positive regulation of proteasomal ubiquitin-dependent protein catabolic process), GO:0032496 (response to lipopolysaccharide), GO:0043405 (regulation …				5509.6	96.8125	65.8949	3.92266	7.58596	2693.61	5.28812e-20	2.81441e-17	0	0	0.1	0.125883	0.00106676	0.87831	0.997715	0.0213116	7.82792e-06		25.4741	22.3863	23.3512	353.356	344.768	382.304			-1.81151	-1.98351	-1.92752		1.88162	1.84632	1.9946
ENSG00000171560	FGA	protein_coding	fibrinogen alpha chain	The protein encoded by this gene is the alpha component of fibrinogen, a blood-borne glycoprotein comprised of three pairs of nonidentical polypeptide chains. Following vascular injury, fibrinogen is cleaved by thrombin to form fibrin which is the most abundant component of blood clots. In addition, various cleavage products of fibrinogen and fibrin regulate cell adhesion and spreading, display v…	hsa04610 (Complement and coagulation cascades), hsa04611 (Platelet activation), GO:0002224 (toll-like receptor signaling pathway), GO:0002250 (adaptive immune response), GO:0002576 (platelet degranulation), GO:0006461 (protein complex assembly), GO:0007160 (cell-matrix adhesion), GO:0007596 (blood coagulation), GO:0030198 (extracellular matrix organization), GO:0031639 (plasminogen activation), G…				5466.4	99.8524	82.075	-3.7416	12.182	2658.11	5.90831e-20	3.03605e-17	2.44087e-293	2.88572e-294	0.1	0.125883	0.00196772	-0.87831	-0.995996	0.0213116	2.402e-05		8468.39	8133.94	9337.5	678.826	633.764	626.623			1.84038	1.78226	1.9813		-1.79669	-1.89548	-1.91178
ENSG00000134070	IRAK2	protein_coding	interleukin 1 receptor associated kinase 2	IRAK2 encodes the interleukin-1 receptor-associated kinase 2, one of two putative serine/threonine kinases that become associated with the interleukin-1 receptor (IL1R) upon stimulation. IRAK2 is reported to participate in the IL1-induced upregulation of NF-kappaB. [provided by RefSeq, Jul 2008]. Publication Note: This RefSeq record includes a subset of the publications that are available for thi…	hsa04722 (Neurotrophin signaling pathway), hsa05152 (Tuberculosis), GO:0000187 (activation of MAPK activity), GO:0001959 (regulation of cytokine-mediated signaling pathway), GO:0002224 (toll-like receptor signaling pathway), GO:0002755 (MyD88-dependent toll-like receptor signaling pathway), GO:0002756 (MyD88-independent toll-like receptor signaling pathway), GO:0006468 (protein phosphorylation), …				5417.35	90.1221	93.5977	4.86297	6.02744	2618.04	6.70794e-20	3.33206e-17	0	0	0.1	0.125883	0.000427369	0.87831	0.998996	0.0213116	1.51051e-06		3.76321	4.82463	4.34217	126.888	129.783	120.616			-2.29856	-2.05468	-2.16046		2.18454	2.21658	2.11257
ENSG00000185022	MAFF	protein_coding	MAF bZIP transcription factor F	The protein encoded by this gene is a basic leucine zipper (bZIP) transcription factor that lacks a transactivation domain. It is known to bind the US-2 DNA element in the promoter of the oxytocin receptor (OTR) gene and most likely heterodimerizes with other leucine zipper-containing proteins to enhance expression of the OTR gene during term pregnancy. The encoded protein can also form homodimer…	GO:0001701 (in utero embryonic development), GO:0006355 (regulation of transcription, DNA-templated), GO:0006366 (transcription from RNA polymerase II promoter), GO:0007567 (parturition), GO:0007596 (blood coagulation), GO:0035914 (skeletal muscle cell differentiation), GO:0045604 (regulation of epidermal cell differentiation), GO:0005634 (nucleus), GO:0005654 (nucleoplasm), GO:0005739 (mitochond…				5342.07	84.9618	75.7869	5.34021	5.49693	2557.08	8.16778e-20	3.8759e-17	0	0	0.1	0.125883	0.000204555	0.87831	0.999542	0.0213116	3.15037e-07		1.92985	2.21933	2.31582	89.2557	85.203	88.8697			-2.29636	-2.19382	-2.1612		2.24101	2.17547	2.23489
ENSG00000105371	ICAM4	protein_coding	intercellular adhesion molecule 4 (Landsteiner-Wiener blood group)	This gene encodes the Landsteiner-Wiener (LW) blood group antigen(s) that belongs to the immunoglobulin (Ig) superfamily, and that shares similarity with the intercellular adhesion molecule (ICAM) protein family. This ICAM protein contains 2 Ig-like C2-type domains and binds to the leukocyte adhesion LFA-1 protein. The molecular basis of the LW(A)/LW(B) blood group antigens is a single aa variati…	GO:0007155 (cell adhesion), GO:0016337 (single organismal cell-cell adhesion), GO:0030198 (extracellular matrix organization), GO:0050776 (regulation of immune response), GO:0005615 (extracellular space), GO:0005737 (cytoplasm), GO:0005886 (plasma membrane), GO:0005887 (integral component of plasma membrane), GO:0016021 (integral component of membrane), GO:0005178 (integrin binding), R-HSA-128021…				5334.93	87.9815	44.6547	7.01335	5.79189	2551.33	8.32297e-20	3.8759e-17	0	0	0.1	0.125883	0.0020483	0.87831	0.995884	0.0213116	2.53786e-05		1.06142	0.578956	0.868434	106.914	102.668	119.168			-2.53561	-2.78302	-2.62954		2.61724	2.55987	2.77106
ENSG00000228278	ORM2	protein_coding	orosomucoid 2	This gene encodes a key acute phase plasma protein. Because of its increase due to acute inflammation, this protein is classified as an acute-phase reactant. The specific function of this protein has not yet been determined; however, it may be involved in aspects of immunosuppression. [provided by RefSeq, Jul 2008]. Publication Note: This RefSeq record includes a subset of the publications that a…	GO:0002576 (platelet degranulation), GO:0002682 (regulation of immune system process), GO:0006953 (acute-phase response), GO:0043312 (neutrophil degranulation), GO:0005576 (extracellular region), GO:0005615 (extracellular space), GO:0031093 (platelet alpha granule lumen), GO:0035578 (azurophil granule lumen), GO:0035580 (specific granule lumen), GO:0070062 (extracellular vesicular exosome), GO:00…				5298.08	99.3692	18.7169	-4.07855	9.63461	2521.75	9.17499e-20	4.1432e-17	0	0	0.1	0.125883	0.00303986	-0.87831	-0.993769	0.0213116	5.81156e-05		1652.24	1386.12	1463.41	92.5364	94.0803	79.7994			2.1668	1.91376	1.99193		-1.96236	-1.93899	-2.17114
ENSG00000248527	MTATP6P1	unprocessed_pseudogene	mitochondrially encoded ATP synthase 6 pseudogene 1						5256.74	99.8054	15.6835	-3.05974	11.602	2488.73	1.0243e-19	4.48946e-17	4.29452e-263	4.19671e-264	0.1	0.125883	0.000453106	-0.87831	-0.998938	0.0213116	1.69041e-06		5383.71	5763.41	5505.48	680.659	640.518	675.931			1.48444	1.58272	1.51669		-1.49546	-1.58289	-1.50549
ENSG00000125347	IRF1	protein_coding	interferon regulatory factor 1	IRF1 encodes interferon regulatory factor 1, a member of the interferon regulatory transcription factor (IRF) family. IRF1 serves as an activator of interferons alpha and beta transcription, and in mouse it has been shown to be required for double-stranded RNA induction of these genes. IRF1 also functions as a transcription activator of genes induced by interferons alpha, beta, and gamma. Further…	hsa04625 (C-type lectin receptor signaling pathway), hsa04668 (TNF signaling pathway), hsa04917 (Prolactin signaling pathway), hsa05133 (Pertussis), hsa05160 (Hepatitis C), hsa05165 (Human papillomavirus infection), GO:0002819 (regulation of adaptive immune response), GO:0006366 (transcription from RNA polymerase II promoter), GO:0006915 (apoptotic process), GO:0007050 (cell cycle arrest), GO:000…				5242.86	95.5576	59.6	3.54146	7.14128	2477.69	1.06307e-19	4.50942e-17	0	0	0.1	0.125883	6.89201e-05	0.87831	0.999681	0.0213116	1.52933e-07		22.3863	21.0354	23.4477	255.705	257.925	265.355			-1.70823	-1.79045	-1.64677		1.69335	1.70572	1.74638
ENSG00000130522	JUND	protein_coding	JunD proto-oncogene, AP-1 transcription factor subunit	The protein encoded by this intronless gene is a member of the JUN family, and a functional component of the AP1 transcription factor complex. This protein has been proposed to protect cells from p53-dependent senescence and apoptosis. Alternative translation initiation site usage results in the production of different isoforms (PMID:12105216). [provided by RefSeq, Nov 2013].	hsa04010 (MAPK signaling pathway), hsa04380 (Osteoclast differentiation), hsa04657 (IL-17 signaling pathway), hsa04928 (Parathyroid hormone synthesis, secretion and action), GO:0000122 (negative regulation of transcription from RNA polymerase II promoter), GO:0002076 (osteoblast development), GO:0006357 (regulation of transcription from RNA polymerase II promoter), GO:0006366 (transcription from …				5233.75	98.772	40.3933	3.21035	8.89506	2470.45	1.08938e-19	4.50942e-17	8.16227e-305	0	0.1	0.125883	0.00128108	0.87831	0.997297	0.0213116	1.09501e-05		95.7207	88.8697	93.7908	909.636	812.372	854.925			-1.54658	-1.65144	-1.57535		1.67514	1.51237	1.58586
ENSG00000169715	MT1E	protein_coding	metallothionein 1E		hsa04978 (Mineral absorption), GO:0045926 (negative regulation of growth), GO:0071276 (cellular response to cadmium ion), GO:0071294 (cellular response to zinc ion), GO:0005634 (nucleus), GO:0005737 (cytoplasm), GO:0048471 (perinuclear region of cytoplasm), GO:0008270 (zinc ion binding), R-HSA-1430728 (Homo sapiens: Metabolism), R-HSA-5660526 (Homo sapiens: Response to metal ions), R-HSA-5661231 …				5211.44	99.0136	12.2811	-3.34633	9.12657	2452.77	1.15674e-19	4.53917e-17	0	0	0.1	0.125883	0.00154261	-0.87831	-0.996701	0.0213116	1.63073e-05		1075.12	947.847	1029.48	100.545	105.08	94.4663			1.74136	1.55995	1.67889		-1.65149	-1.58905	-1.73965
ENSG00000166016	ABTB2	protein_coding	ankyrin repeat and BTB domain containing 2		GO:0030162 (regulation of proteolysis), GO:0042787 (protein ubiquitination involved in ubiquitin-dependent protein catabolic process), GO:0043161 (proteasome-mediated ubiquitin-dependent protein catabolic process), GO:0097237 (cellular response to toxic substance), GO:0005575 (cellular_component), GO:0005737 (cytoplasm), GO:0019005 (SCF ubiquitin ligase complex), GO:0003674 (molecular_function), …				5211.2	95.8932	87.5176	3.72436	7.24004	2452.58	1.15749e-19	4.53917e-17	0	0	0.1	0.125883	0.00157203	0.87831	0.996829	0.0213116	1.507e-05		20.5529	21.6144	21.5179	301.154	267.574	273.46			-1.8442	-1.77785	-1.78376		1.90446	1.73509	1.76626
ENSG00000183747	ACSM2A	protein_coding	acyl-CoA synthetase medium chain family member 2A		hsa00650 (Butanoate metabolism), hsa01100 (Metabolic pathways), GO:0006633 (fatty acid biosynthetic process), GO:0036112 (medium-chain fatty-acyl-CoA metabolic process), GO:0042593 (glucose homeostasis), GO:0070328 (triglyceride homeostasis), GO:0005739 (mitochondrion), GO:0005759 (mitochondrial matrix), GO:0003996 (acyl-CoA ligase activity), GO:0004321 (fatty-acyl-CoA synthase activity), GO:0005…				5141.84	94.484	60.761	-5.80541	6.86775	2397.97	1.39708e-19	5.3383e-17	0	0	0.1	0.125883	0.00426848	-0.87831	-0.991461	0.0213116	0.000109057		254.548	203.31	229.459	3.37724	4.05269	4.82463			2.78066	2.45923	2.63219		-2.79556	-2.62485	-2.45167
ENSG00000104856	RELB	protein_coding	RELB proto-oncogene, NF-kB subunit		hsa04010 (MAPK signaling pathway), hsa04064 (NF-kappa B signaling pathway), hsa04380 (Osteoclast differentiation), hsa04625 (C-type lectin receptor signaling pathway), hsa05166 (Human T-cell leukemia virus 1 infection), hsa05169 (Epstein-Barr virus infection), GO:0000122 (negative regulation of transcription from RNA polymerase II promoter), GO:0002223 (stimulatory C-type lectin receptor signalin…				5115.9	88.0083	51.2784	4.10084	5.79398	2348.92	1.66033e-19	5.72039e-17	1.88688e-299	5.12419e-299	0.0765225	0.125883	0.000143844	0.891133	0.999685	0.017133	1.4893e-07		5.98254	6.27202	5.98254	102.089	105.273	106.142			-1.87741	-1.82602	-1.87741		1.82742	1.87089	1.88252
ENSG00000120129	DUSP1	protein_coding	dual specificity phosphatase 1	The expression of DUSP1 gene is induced in human skin fibroblasts by oxidative/heat stress and growth factors. It specifies a protein with structural features similar to members of the non-receptor-type protein-tyrosine phosphatase family, and which has significant amino-acid sequence similarity to a Tyr/Ser-protein phosphatase encoded by the late gene H1 of vaccinia virus. The bacterially expres…	hsa04010 (MAPK signaling pathway), hsa04726 (Serotonergic synapse), hsa05418 (Fluid shear stress and atherosclerosis), GO:0000188 (inactivation of MAPK activity), GO:0001706 (endoderm formation), GO:0006979 (response to oxidative stress), GO:0009416 (response to light stimulus), GO:0032355 (response to estradiol), GO:0032526 (response to retinoic acid), GO:0032870 (cellular response to hormone st…				5115.51	99.5034	75.0151	2.72689	9.86812	2377.37	1.50146e-19	5.59371e-17	3.23878e-273	6.56821e-277	0.1	0.125883	0.000652866	0.87831	0.998652	0.0213116	2.7253e-06		248.662	244.802	242.197	1682.35	1558.84	1629.28			-1.33817	-1.36055	-1.37586		1.41021	1.30034	1.36402
ENSG00000052802	MSMO1	protein_coding	methylsterol monooxygenase 1	Sterol-C4-mehtyl oxidase-like protein was isolated based on its similarity to the yeast ERG25 protein. It contains a set of putative metal binding motifs with similarity to that seen in a family of membrane desaturases-hydroxylases. The protein is localized to the endoplasmic reticulum membrane and is believed to function in cholesterol biosynthesis. Alternatively spliced transcript variants enco…	hsa00100 (Steroid biosynthesis), hsa01100 (Metabolic pathways), GO:0006631 (fatty acid metabolic process), GO:0006695 (cholesterol biosynthetic process), GO:0008202 (steroid metabolic process), GO:0016126 (sterol biosynthetic process), GO:0055114 (oxidation-reduction process), GO:0005783 (endoplasmic reticulum), GO:0005789 (endoplasmic reticulum membrane), GO:0005886 (plasma membrane), GO:0016021…				5082	94.1149	47.2854	-3.75877	6.80149	2351.28	1.64645e-19	5.72039e-17	2.07267e-305	4.2514e-305	0.1	0.125883	0.000976035	-0.87831	-0.997932	0.0213116	6.41048e-06		215.565	211.319	195.301	16.0178	14.4739	15.4388			1.85461	1.82618	1.71357		-1.73934	-1.86858	-1.78645
ENSG00000116285	ERRFI1	protein_coding	ERBB receptor feedback inhibitor 1	ERRFI1 is a cytoplasmic protein whose expression is upregulated with cell growth (Wick et al., 1995 [PubMed 7641805]). It shares significant homology with the protein product of rat gene-33, which is induced during cell stress and mediates cell signaling (Makkinje et al., 2000 [PubMed 10749885]; Fiorentino et al., 2000 [PubMed 11003669]).[supplied by OMIM, Mar 2008]. Publication Note: This RefSeq…	GO:0006950 (response to stress), GO:0007175 (negative regulation of epidermal growth factor-activated receptor activity), GO:0031953 (negative regulation of protein autophosphorylation), GO:0032691 (negative regulation of interleukin-1 beta production), GO:0032869 (cellular response to insulin stimulus), GO:0032966 (negative regulation of collagen biosynthetic process), GO:0036120 (cellular respo…				5077.56	99.5638	56.3653	2.7778	10.1252	2347.82	1.66679e-19	5.72039e-17	4.03548e-273	3.19314e-276	0.1	0.125883	0.000101005	0.87831	0.999418	0.0213116	5.07916e-07		289.671	293.917	269.021	1952.63	1900.13	1994.7			-1.35663	-1.33578	-1.46257		1.38785	1.34857	1.41857
ENSG00000171223	JUNB	protein_coding	JunB proto-oncogene, AP-1 transcription factor subunit		hsa04380 (Osteoclast differentiation), hsa04668 (TNF signaling pathway), GO:0000122 (negative regulation of transcription from RNA polymerase II promoter), GO:0001570 (vasculogenesis), GO:0001649 (osteoblast differentiation), GO:0001829 (trophectodermal cell differentiation), GO:0006357 (regulation of transcription from RNA polymerase II promoter), GO:0006366 (transcription from RNA polymerase II…				5072.76	98.7787	69.237	3.01558	8.89807	2344.1	1.68901e-19	5.72039e-17	9.96052e-292	1.51634e-300	0.1	0.125883	4.07466e-08	0.87831	0.999872	0.0213116	2.46705e-08		102.475	99.9664	112.414	847.977	857.144	841.319			-1.52883	-1.56389	-1.39772		1.49544	1.51091	1.48409
ENSG00000091513	TF	protein_coding	transferrin	This gene encodes a glycoprotein with an approximate molecular weight of 76.5 kDa. It is thought to have been created as a result of an ancient gene duplication event that led to generation of homologous C and N-terminal domains each of which binds one ion of ferric iron. The function of this protein is to transport iron from the intestine, reticuloendothelial system, and liver parenchymal cells …	hsa04066 (HIF-1 signaling pathway), hsa04216 (Ferroptosis), hsa04978 (Mineral absorption), GO:0001895 (retina homeostasis), GO:0002576 (platelet degranulation), GO:0006879 (cellular iron ion homeostasis), GO:0031647 (regulation of protein stability), GO:0033572 (transferrin transport), GO:0048260 (positive regulation of receptor-mediated endocytosis), GO:0055072 (iron ion homeostasis), GO:0061024…				5033.79	99.2887	36.6083	-4.89474	9.4985	2313.95	1.88191e-19	6.21026e-17	0	0	0.1	0.125883	0.00876765	-0.87831	-0.982672	0.0213116	0.000447803		1638.83	1203.75	1355.14	46.7989	49.9832	44.2901			2.65293	2.20843	2.37908		-2.4185	-2.3273	-2.49464
ENSG00000106366	SERPINE1	protein_coding	serpin family E member 1	This gene encodes a member of the serine proteinase inhibitor (serpin) superfamily. This member is the principal inhibitor of tissue plasminogen activator (tPA) and urokinase (uPA), and hence is an inhibitor of fibrinolysis. Defects in this gene are the cause of plasminogen activator inhibitor-1 deficiency (PAI-1 deficiency), and high concentrations of the gene product are associated with thrombo…	hsa04066 (HIF-1 signaling pathway), hsa04115 (p53 signaling pathway), hsa04218 (Cellular senescence), hsa04371 (Apelin signaling pathway), hsa04390 (Hippo signaling pathway), hsa04610 (Complement and coagulation cascades), hsa04933 (AGE-RAGE signaling pathway in diabetic complications), hsa05142 (Chagas disease (American trypanosomiasis)), GO:0001300 (chronological cell aging), GO:0001525 (angiog…				5027.16	99.188	91.8126	3.87703	9.30945	2308.83	1.917e-19	6.21026e-17	0	0	0.1	0.125883	6.19898e-07	0.87831	0.999921	0.0213116	9.25631e-09		80.5714	91.668	70.2466	1192.55	1188.89	1181.84			-1.92264	-1.74072	-2.11535		1.93205	1.92761	1.91905
ENSG00000263756	AL645941.3	antisense							4975.96	97.4299	11.6636	3.72852	7.89208	2269.51	2.21269e-19	6.88851e-17	0	0	0.1	0.125883	0.000549688	0.87831	0.998419	0.0213116	3.74951e-06		29.9127	33.097	36.8602	461.814	439.717	422.734			-1.968	-1.83078	-1.68384		1.89334	1.82292	1.76636
ENSG00000257453	AC011611.3	antisense							4974.98	94.8329	11.2409	3.78069	6.93243	2268.76	2.21882e-19	6.88851e-17	0	0	0.1	0.125883	0.000305238	0.87831	0.999027	0.0213116	1.41862e-06		16.8862	14.8599	17.8511	227.24	219.521	235.346			-1.78554	-1.94928	-1.71365		1.81592	1.7665	1.86605
ENSG00000254453	NAV2-AS2	antisense	NAV2 antisense RNA 2						4956.83	87.2903	19.7168	5.57124	5.72196	2254.89	2.33536e-19	7.10235e-17	0	0	0.1	0.125883	8.16526e-06	0.87831	0.999831	0.0213116	4.27129e-08		1.54388	2.70179	2.21933	104.502	101.51	103.054			-2.55449	-2.14661	-2.3028		2.35491	2.31381	2.33517
ENSG00000133818	RRAS2	protein_coding	RAS related 2	This gene encodes a member of the R-Ras subfamily of Ras-like small GTPases. The encoded protein associates with the plasma membrane and may function as a signal transducer. This protein may play an important role in activating signal transduction pathways that control cell proliferation. Mutations in this gene are associated with the growth of certain tumors. Pseudogenes of this gene are found o…	hsa04010 (MAPK signaling pathway), hsa04014 (Ras signaling pathway), hsa04024 (cAMP signaling pathway), hsa04072 (Phospholipase D signaling pathway), hsa04137 (Mitophagy - animal), hsa04140 (Autophagy - animal), hsa04218 (Cellular senescence), hsa04371 (Apelin signaling pathway), hsa04625 (C-type lectin receptor signaling pathway), hsa04810 (Regulation of actin cytoskeleton), hsa05166 (Human T-ce…				4919.67	94.3766	38.3598	3.666	6.85097	2226.62	2.59485e-19	7.68583e-17	2.3144e-301	4.60882e-301	0.1	0.125883	0.00046504	0.87831	0.998755	0.0213116	2.32547e-06		16.9827	18.0441	15.4388	208.617	209.003	223.38			-1.74535	-1.66685	-1.86773		1.72652	1.72916	1.82426
ENSG00000182871	COL18A1	protein_coding	collagen type XVIII alpha 1 chain	This gene encodes the alpha chain of type XVIII collagen. This collagen is one of the multiplexins, extracellular matrix proteins that contain multiple triple-helix domains (collagenous domains) interrupted by non-collagenous domains. A long isoform of the protein has an N-terminal domain that is homologous to the extracellular part of frizzled receptors. Proteolytic processing at several endogen…	hsa04974 (Protein digestion and absorption), GO:0001525 (angiogenesis), GO:0001886 (endothelial cell morphogenesis), GO:0007155 (cell adhesion), GO:0007601 (visual perception), GO:0008284 (positive regulation of cell proliferation), GO:0008285 (negative regulation of cell proliferation), GO:0009887 (organ morphogenesis), GO:0030198 (extracellular matrix organization), GO:0030335 (positive regulat…				4914.89	94.7457	94.1615	-4.32433	6.91562	2223	2.63037e-19	7.68583e-17	0	0	0.1	0.125883	0.00301091	-0.87831	-0.99389	0.0213116	5.58774e-05		253.583	214.696	220.582	11.3861	12.4476	10.5177			2.1982	1.96008	1.99875		-2.05678	-1.94669	-2.15355
ENSG00000126524	SBDS	protein_coding	SBDS, ribosome maturation factor	This gene encodes a member of a highly conserved protein family that exists from archaea to vertebrates and plants. The encoded protein may function in RNA metabolism. Mutations within this gene are associated with Shwachman-Bodian-Diamond syndrome. An alternative transcript has been described, but its biological nature has not been determined. This gene has a closely linked pseudogene that is di…	hsa03008 (Ribosome biogenesis in eukaryotes), GO:0001833 (inner cell mass cell proliferation), GO:0006364 (rRNA processing), GO:0007052 (mitotic spindle organization), GO:0008283 (cell proliferation), GO:0030282 (bone mineralization), GO:0030595 (leukocyte chemotaxis), GO:0042256 (mature ribosome assembly), GO:0048539 (bone marrow development), GO:0000922 (spindle pole), GO:0005634 (nucleus), GO:…				4883.42	97.2755	35.3399	2.93332	7.79868	2199.19	2.87777e-19	8.24704e-17	3.49267e-271	4.53475e-287	0.1	0.125883	0.000127818	0.87831	0.999602	0.0213116	2.37911e-07		51.4306	52.9745	50.0797	401.216	384.813	394.269			-1.44443	-1.40334	-1.48138		1.47138	1.41146	1.44631
ENSG00000169429	CXCL8	protein_coding	C-X-C motif chemokine ligand 8	The protein encoded by this gene is a member of the CXC chemokine family. This chemokine is one of the major mediators of the inflammatory response. This chemokine is secreted by several cell types. It functions as a chemoattractant, and is also a potent angiogenic factor. This gene is believed to play a role in the pathogenesis of bronchiolitis, a common respiratory tract disease caused by viral…	hsa04060 (Cytokine-cytokine receptor interaction), hsa04062 (Chemokine signaling pathway), hsa04064 (NF-kappa B signaling pathway), hsa04072 (Phospholipase D signaling pathway), hsa04218 (Cellular senescence), hsa04620 (Toll-like receptor signaling pathway), hsa04621 (NOD-like receptor signaling pathway), hsa04622 (RIG-I-like receptor signaling pathway), hsa04657 (IL-17 signaling pathway), hsa049…				4875.66	98.0204	30.1054	5.67959	8.20682	2193.33	2.94255e-19	8.27356e-17	0	0	0.1	0.125883	0.00108185	0.87831	0.997626	0.0213116	8.44474e-06		14.8599	10.1317	8.87732	571.043	550.298	616.395			-2.36842	-2.84323	-3.00069		2.71856	2.66536	2.82844
ENSG00000116717	GADD45A	protein_coding	growth arrest and DNA damage inducible alpha	This gene is a member of a group of genes whose transcript levels are increased following stressful growth arrest conditions and treatment with DNA-damaging agents. The protein encoded by this gene responds to environmental stresses by mediating activation of the p38/JNK pathway via MTK1/MEKK4 kinase. The DNA damage-induced transcription of this gene is mediated by both p53-dependent and -indepen…	hsa04010 (MAPK signaling pathway), hsa04068 (FoxO signaling pathway), hsa04110 (Cell cycle), hsa04115 (p53 signaling pathway), hsa04210 (Apoptosis), hsa04218 (Cellular senescence), hsa05200 (Pathways in cancer), hsa05202 (Transcriptional misregulation in cancer), hsa05210 (Colorectal cancer), hsa05212 (Pancreatic cancer), hsa05213 (Endometrial cancer), hsa05214 (Glioma), hsa05216 (Thyroid cancer)…				4838.63	98.1546	30.045	2.89579	8.31692	2165.49	3.27371e-19	8.91598e-17	2.71384e-265	6.98138e-276	0.1	0.125883	0.000928383	0.87831	0.998092	0.0213116	5.46002e-06		74.8783	74.5888	77.0011	559.657	537.078	588.991			-1.44254	-1.44798	-1.40324		1.4265	1.36731	1.49995
ENSG00000109046	WSB1	protein_coding	WD repeat and SOCS box containing 1	This gene encodes a member of the WD-protein subfamily. This protein shares a high sequence identity to mouse and chick proteins. It contains several WD-repeats spanning most of the protein and an SOCS box in the C-terminus. Alternatively spliced transcript variants encoding distinct isoforms have been found for this gene. [provided by RefSeq, Jul 2008].	GO:0000209 (protein polyubiquitination), GO:0008150 (biological_process), GO:0035556 (intracellular signal transduction), GO:0005622 (intracellular), GO:0005829 (cytosol), GO:0004842 (ubiquitin-protein transferase activity), GO:0005515 (protein binding), R-HSA-1280218 (Homo sapiens: Adaptive Immune System), R-HSA-168256 (Homo sapiens: Immune System), R-HSA-983168 (Homo sapiens: Antigen processing…				4836.84	93.9874	52.3253	3.40074	6.78559	2164.15	3.29069e-19	8.91598e-17	1.29291e-284	2.41626e-284	0.1	0.125883	8.47552e-05	0.87831	0.999568	0.0213116	2.79737e-07		17.8511	20.167	19.1055	196.845	205.819	200.994			-1.71902	-1.55983	-1.63062		1.60533	1.66901	1.63513
ENSG00000105643	ARRDC2	protein_coding	arrestin domain containing 2		GO:0005886 (plasma membrane), GO:0031410 (cytoplasmic vesicle)				4820.91	98.0271	52.2985	2.8998	8.20941	2152.22	3.44605e-19	9.07307e-17	6.93658e-268	1.60652e-279	0.1	0.125883	0.000218072	0.87831	0.999257	0.0213116	8.28195e-07		69.2817	73.1414	67.2554	518.744	537.753	508.613			-1.44413	-1.36805	-1.48573		1.42484	1.47657	1.3965
ENSG00000136244	IL6	protein_coding	interleukin 6	This gene encodes a cytokine that functions in inflammation and the maturation of B cells. In addition, the encoded protein has been shown to be an endogenous pyrogen capable of inducing fever in people with autoimmune diseases or infections. The protein is primarily produced at sites of acute and chronic inflammation, where it is secreted into the serum and induces a transcriptional inflammatory…	hsa01521 (EGFR tyrosine kinase inhibitor resistance), hsa01523 (Antifolate resistance), hsa04060 (Cytokine-cytokine receptor interaction), hsa04066 (HIF-1 signaling pathway), hsa04068 (FoxO signaling pathway), hsa04151 (PI3K-Akt signaling pathway), hsa04218 (Cellular senescence), hsa04620 (Toll-like receptor signaling pathway), hsa04621 (NOD-like receptor signaling pathway), hsa04623 (Cytosolic D…				4819.64	81.385	22.8978	7.28403	5.18753	2044.76	5.28407e-19	1.1249e-16	2.02396e-287	1.70342e-286	0.0636026	0.125883	0.00297191	0.933257	0.994079	0.00653338	5.24848e-05		0.482463	0.482463	0.385971	65.615	71.4046	79.124			-2.43777	-2.43777	-2.49496		2.32973	2.44826	2.59252
ENSG00000091583	APOH	protein_coding	apolipoprotein H	Apolipoprotein H has been implicated in a variety of physiologic pathways including lipoprotein metabolism, coagulation, and the production of antiphospholipid autoantibodies. APOH may be a required cofactor for anionic phospholipid binding by the antiphospholipid autoantibodies found in sera of many patients with lupus and primary antiphospholipid syndrome, but it does not seem to be required fo…	hsa04979 (Cholesterol metabolism), GO:0001937 (negative regulation of endothelial cell proliferation), GO:0002576 (platelet degranulation), GO:0006641 (triglyceride metabolic process), GO:0007597 (blood coagulation, intrinsic pathway), GO:0010596 (negative regulation of endothelial cell migration), GO:0016525 (negative regulation of angiogenesis), GO:0030194 (positive regulation of blood coagulat…				4818.47	98.3828	18.69	-4.27904	8.49892	2150.4	3.47044e-19	9.07307e-17	2.08854e-302	0	0.1	0.125883	0.00725338	-0.87831	-0.985644	0.0213116	0.000307671		797.126	613.307	652.773	36.0882	34.7373	35.4128			2.31925	1.94213	2.03182		-2.07176	-2.12386	-2.09757
ENSG00000108551	RASD1	protein_coding	ras related dexamethasone induced 1	This gene encodes a member of the Ras superfamily of small GTPases and is induced by dexamethasone. The encoded protein is an activator of G-protein signaling and acts as a direct nucleotide exchange factor for Gi-Go proteins. This protein interacts with the neuronal nitric oxide adaptor protein CAPON, and a nuclear adaptor protein FE65, which interacts with the Alzheimer_s disease amyloid precur…	hsa04713 (Circadian entrainment), hsa04934 (Cushing syndrome), GO:0007165 (signal transduction), GO:0007186 (G-protein coupled receptor signaling pathway), GO:0007263 (nitric oxide mediated signal transduction), GO:0045892 (negative regulation of transcription, DNA-templated), GO:0005634 (nucleus), GO:0005886 (plasma membrane), GO:0016529 (sarcoplasmic reticulum), GO:0048471 (perinuclear region o…				4815.08	85.6596	60.3986	4.27605	5.54939	2121.96	3.87845e-19	9.63278e-17	1.72607e-286	5.16425e-286	0.0765225	0.125883	5.2355e-05	0.891133	0.999758	0.017133	8.75511e-08		4.14918	4.82463	4.72814	87.8083	87.8083	90.5101			-1.98801	-1.83766	-1.8582		1.88037	1.88037	1.92313
ENSG00000113889	KNG1	protein_coding	kininogen 1	This gene uses alternative splicing to generate two different proteins- high molecular weight kininogen (HMWK) and low molecular weight kininogen (LMWK). HMWK is essential for blood coagulation and assembly of the kallikrein-kinin system. Also, bradykinin, a peptide causing numerous physiological effects, is released from HMWK. Bradykinin also functions as an antimicrobial peptide with antibacter…	hsa04610 (Complement and coagulation cascades), GO:0002576 (platelet degranulation), GO:0006954 (inflammatory response), GO:0007162 (negative regulation of cell adhesion), GO:0007204 (positive regulation of cytosolic calcium ion concentration), GO:0007597 (blood coagulation, intrinsic pathway), GO:0010951 (negative regulation of endopeptidase activity), GO:0030195 (negative regulation of blood co…				4807.43	93.9941	78.8605	-5.57904	6.78601	2116.32	3.96553e-19	9.68758e-17	0	0	0.0765225	0.125883	0.00529699	-0.891133	-0.989429	0.017133	0.000167021		238.723	186.327	222.416	4.92112	4.92112	3.66672			2.68408	2.32995	2.58288		-2.43614	-2.43614	-2.72463
ENSG00000011198	ABHD5	protein_coding	abhydrolase domain containing 5	The protein encoded by this gene belongs to a large family of proteins defined by an alpha/beta hydrolase fold, and contains three sequence motifs that correspond to a catalytic triad found in the esterase/lipase/thioesterase subfamily. It differs from other members of this subfamily in that its putative catalytic triad contains an asparagine instead of the serine residue. Mutations in this gene …	hsa04923 (Regulation of lipolysis in adipocytes), GO:0006631 (fatty acid metabolic process), GO:0006654 (phosphatidic acid biosynthetic process), GO:0010891 (negative regulation of sequestering of triglyceride), GO:0010898 (positive regulation of triglyceride catabolic process), GO:0030154 (cell differentiation), GO:0051006 (positive regulation of lipoprotein lipase activity), GO:0005811 (lipid p…				4803.58	86.1965	20.6899	4.08039	5.60575	2139.28	3.62392e-19	9.31098e-17	3.76738e-280	1.04646e-279	0.1	0.125883	7.5206e-05	0.87831	0.999773	0.0213116	7.70075e-08		5.59657	5.50008	5.11411	92.1505	89.8346	92.8259			-1.79265	-1.8111	-1.88732		1.83889	1.80296	1.84921
ENSG00000186204	CYP4F12	protein_coding	cytochrome P450 family 4 subfamily F member 12	This gene encodes a member of the cytochrome P450 superfamily of enzymes. The cytochrome P450 proteins are monooxygenases which catalyze many reactions involved in drug metabolism and synthesis of cholesterol, steroids and other lipids. This protein likely localizes to the endoplasmic reticulum. When expressed in yeast the enzyme is capable of oxdizing arachidonic acid. It can also catalyze the e…	GO:0000038 (very long-chain fatty acid metabolic process), GO:0001676 (long-chain fatty acid metabolic process), GO:0003091 (renal water homeostasis), GO:0003095 (pressure natriuresis), GO:0017144 (drug metabolic process), GO:0019369 (arachidonic acid metabolic process), GO:0019373 (epoxygenase P450 pathway), GO:0036101 (leukotriene B4 catabolic process), GO:0042360 (vitamin E metabolic process),…				4797.51	90.2899	44.7688	-4.33599	6.04652	2134.76	3.68854e-19	9.31639e-17	1.31192e-306	3.62087e-306	0.1	0.125883	0.00106428	-0.87831	-0.997618	0.0213116	8.50357e-06		130.941	128.335	117.528	5.88605	7.04396	5.69307			2.04101	2.01246	1.88758		-2.03432	-1.83667	-2.07007
ENSG00000039537	C6	protein_coding	complement C6	This gene encodes a component of the complement cascade. The encoded protein is part of the membrane attack complex that can be incorporated into the cell membrane and cause cell lysis. Mutations in this gene are associated with complement component-6 deficiency. Transcript variants encoding the same protein have been described.[provided by RefSeq, Nov 2012].	hsa04610 (Complement and coagulation cascades), hsa05020 (Prion diseases), hsa05322 (Systemic lupus erythematosus), GO:0001701 (in utero embryonic development), GO:0001970 (positive regulation of activation of membrane attack complex), GO:0006956 (complement activation), GO:0006958 (complement activation, classical pathway), GO:0019835 (cytolysis), GO:0030449 (regulation of complement activation)…				4751.64	95.2892	50.359	-3.43913	7.0495	2100.69	4.2185e-19	1.01394e-16	4.85923e-276	8.81241e-276	0.1	0.125883	0.00104335	-0.87831	-0.9977	0.0213116	7.93235e-06		255.127	229.363	242.197	23.7372	21.5179	21.7108			1.73947	1.58715	1.66503		-1.58108	-1.71118	-1.69939
ENSG00000175592	FOSL1	protein_coding	FOS like 1, AP-1 transcription factor subunit	The Fos gene family consists of 4 members: FOS, FOSB, FOSL1, and FOSL2. These genes encode leucine zipper proteins that can dimerize with proteins of the JUN family, thereby forming the transcription factor complex AP-1. As such, the FOS proteins have been implicated as regulators of cell proliferation, differentiation, and transformation. Several transcript variants encoding different isoforms h…	hsa04310 (Wnt signaling pathway), hsa04380 (Osteoclast differentiation), hsa04657 (IL-17 signaling pathway), hsa05166 (Human T-cell leukemia virus 1 infection), GO:0001701 (in utero embryonic development), GO:0006357 (regulation of transcription from RNA polymerase II promoter), GO:0006366 (transcription from RNA polymerase II promoter), GO:0006935 (chemotaxis), GO:0006968 (cellular defense respo…				4738.16	94.9805	41.4871	6.57223	6.9775	2090.73	4.38928e-19	1.0214e-16	0	0	0.1	0.125883	0.00127399	0.87831	0.997323	0.0213116	1.07413e-05		3.28075	3.18426	1.3509	265.162	233.995	247.986			-2.67081	-2.69741	-3.327		2.99002	2.81106	2.89415
ENSG00000114378	HYAL1	protein_coding	hyaluronoglucosaminidase 1	This gene encodes a lysosomal hyaluronidase. Hyaluronidases intracellularly degrade hyaluronan, one of the major glycosaminoglycans of the extracellular matrix. Hyaluronan is thought to be involved in cell proliferation, migration and differentiation. This enzyme is active at an acidic pH and is the major hyaluronidase in plasma. Mutations in this gene are associated with mucopolysaccharidosis ty…	hsa00531 (Glycosaminoglycan degradation), hsa01100 (Metabolic pathways), hsa04142 (Lysosome), GO:0000302 (response to reactive oxygen species), GO:0005975 (carbohydrate metabolic process), GO:0006954 (inflammatory response), GO:0009615 (response to virus), GO:0010634 (positive regulation of epithelial cell migration), GO:0030207 (chondroitin sulfate catabolic process), GO:0030212 (hyaluronan meta…				4734.85	94.9	56.9425	-4.03317	6.95804	2088.29	4.43225e-19	1.0214e-16	0	0	0.1	0.125883	7.65646e-07	-0.87831	-0.999921	0.0213116	9.4387e-09		235.056	233.995	232.933	16.5967	13.8949	12.3511			1.93936	1.93288	1.92638		-1.73275	-1.95923	-2.10664
ENSG00000204569	PPP1R10	protein_coding	protein phosphatase 1 regulatory subunit 10	This gene encodes a protein phosphatase 1 binding protein. The encoded protein plays a role in many cellular processes including cell cycle progression, DNA repair and apoptosis by regulating the activity of protein phosphatase 1. This gene lies within the major histocompatibility complex class I region on chromosome 6, and alternatively spliced transcript variants have been observed for this gen…	GO:0006606 (protein import into nucleus), GO:0043086 (negative regulation of catalytic activity), GO:0000784 (nuclear chromosome, telomeric region), GO:0000785 (chromatin), GO:0005634 (nucleus), GO:0005654 (nucleoplasm), GO:0016604 (nuclear body), GO:0072357 (PTW/PP1 phosphatase complex), GO:0003677 (DNA binding), GO:0003723 (RNA binding), GO:0004864 (protein phosphatase inhibitor activity), GO:0…				4733.11	95.7925	34.293	3.38411	7.21653	2087	4.45517e-19	1.0214e-16	5.531e-276	9.72111e-276	0.1	0.125883	0.000860441	0.87831	0.997982	0.0213116	6.1061e-06		24.5091	27.6934	25.667	269.793	258.407	285.136			-1.71944	-1.55579	-1.65776		1.63851	1.57677	1.71773
ENSG00000249007	AL691482.3	sense_intronic							4716.78	97.5574	29.3336	3.05247	7.95486	2074.97	4.67543e-19	1.05093e-16	5.3964e-268	2.59913e-282	0.1	0.125883	0.000421187	0.87831	0.998729	0.0213116	2.42332e-06		53.6499	50.0797	56.2552	461.042	428.524	437.98			-1.49361	-1.58927	-1.4276		1.56308	1.45803	1.48938
ENSG00000113070	HBEGF	protein_coding	heparin binding EGF like growth factor		hsa01522 (Endocrine resistance), hsa04012 (ErbB signaling pathway), hsa04912 (GnRH signaling pathway), hsa04915 (Estrogen signaling pathway), hsa04928 (Parathyroid hormone synthesis, secretion and action), hsa05120 (Epithelial cell signaling in Helicobacter pylori infection), hsa05205 (Proteoglycans in cancer), hsa05219 (Bladder cancer), GO:0000165 (MAPK cascade), GO:0007165 (signal transduction)…				4713.21	87.9077	51.6207	4.49381	5.78643	2072.34	4.72503e-19	1.05093e-16	1.39306e-307	4.27212e-307	0.1	0.125883	0.000451443	0.87831	0.99877	0.0213116	2.26975e-06		4.05269	4.53515	5.40359	104.405	101.607	110.002			-2.14072	-2.03008	-1.85007		1.99512	1.95668	2.06908
ENSG00000145632	PLK2	protein_coding	polo like kinase 2	The protein encoded by this gene is a member of the polo family of serine/threonine protein kinases that have a role in normal cell division. This gene is most abundantly expressed in testis, spleen and fetal tissues, and its expression is inducible by serum, suggesting that it may also play an important role in cells undergoing rapid cell division. Alternatively spliced transcript variants encod…	hsa04068 (FoxO signaling pathway), GO:0000082 (G1/S transition of mitotic cell cycle), GO:0006468 (protein phosphorylation), GO:0006977 (DNA damage response, signal transduction by p53 class mediator resulting in cell cycle arrest), GO:0007052 (mitotic spindle organization), GO:0007093 (mitotic cell cycle checkpoint), GO:0007265 (Ras protein signal transduction), GO:0007613 (memory), GO:0010508 (…				4689.16	97.6647	27.6089	3.20577	7.98686	2054.68	5.07491e-19	1.11215e-16	1.31889e-265	7.70455e-280	0.1	0.125883	0.00201521	0.87831	0.995832	0.0213116	2.60172e-05		47.3779	51.2376	50.0797	451.586	428.427	492.209			-1.63865	-1.53007	-1.56179		1.56079	1.48518	1.68454
ENSG00000112096	SOD2	protein_coding	superoxide dismutase 2	This gene is a member of the iron/manganese superoxide dismutase family. It encodes a mitochondrial protein that forms a homotetramer and binds one manganese ion per subunit. This protein binds to the superoxide byproducts of oxidative phosphorylation and converts them to hydrogen peroxide and diatomic oxygen. Mutations in this gene have been associated with idiopathic cardiomyopathy (IDC), prema…	hsa04068 (FoxO signaling pathway), hsa04146 (Peroxisome), hsa04211 (Longevity regulating pathway), hsa04213 (Longevity regulating pathway - multiple species), hsa05016 (Huntington disease), GO:0000302 (response to reactive oxygen species), GO:0000303 (response to superoxide), GO:0001315 (age-dependent response to reactive oxygen species), GO:0001836 (release of cytochrome c from mitochondria), GO…				4676.02	99.5974	75.0755	2.73694	10.1943	2045.06	5.27758e-19	1.1249e-16	7.31119e-244	3.60993e-246	0.1	0.125883	0.00148	0.87831	0.996751	0.0213116	1.5819e-05		319.005	297.68	300.092	1940.47	1999.04	2172.44			-1.30175	-1.40092	-1.38936		1.29547	1.33833	1.45822
ENSG00000143416	SELENBP1	protein_coding	selenium binding protein 1	This gene encodes a member of the selenium-binding protein family. Selenium is an essential nutrient that exhibits potent anticarcinogenic properties, and deficiency of selenium may cause certain neurologic diseases. The effects of selenium in preventing cancer and neurologic diseases may be mediated by selenium-binding proteins, and decreased expression of this gene may be associated with severa…	GO:0015031 (protein transport), GO:0001650 (fibrillar center), GO:0005615 (extracellular space), GO:0005730 (nucleolus), GO:0005829 (cytosol), GO:0016020 (membrane), GO:0070062 (extracellular vesicular exosome), GO:0005515 (protein binding), GO:0008430 (selenium binding)				4647.55	98.0137	51.567	-4.09281	8.20383	2024.28	5.74695e-19	1.20621e-16	4.39273e-286	9.83716e-304	0.1	0.125883	0.00607888	-0.87831	-0.987909	0.0213116	0.000218422		624.693	482.656	562.745	34.3514	31.3601	32.132			2.17646	1.80566	2.0263		-1.93122	-2.0551	-2.0221
ENSG00000232133	IMPDH1P10	processed_pseudogene	inosine monophosphate dehydrogenase 1 pseudogene 10						4624.83	94.0948	58.7343	3.65771	6.79857	2007.76	6.15347e-19	1.2736e-16	4.40649e-292	8.83262e-292	0.1	0.125883	0.000155623	0.87831	0.999181	0.0213116	1.00645e-06		17.8511	14.3774	16.6932	207.942	211.126	198.775			-1.63353	-1.91104	-1.72023		1.76917	1.79088	1.70476
ENSG00000228804	AC072022.1	antisense							4598.47	91.2629	8.25448	3.72515	6.19008	1988.67	6.66397e-19	1.36036e-16	2.07134e-286	4.65674e-286	0.1	0.125883	3.21806e-05	0.87831	0.999577	0.0213116	2.6873e-07		9.74576	9.45628	11.4826	134.704	138.66	132.87			-1.80119	-1.8372	-1.60223		1.73965	1.78081	1.72017
ENSG00000120738	EGR1	protein_coding	early growth response 1	The protein encoded by this gene belongs to the EGR family of C2H2-type zinc-finger proteins. It is a nuclear protein and functions as a transcriptional regulator. The products of target genes it activates are required for differentitation and mitogenesis. Studies suggest this is a cancer suppressor gene. [provided by RefSeq, Dec 2014]. Publication Note: This RefSeq record includes a subset of th…	hsa04371 (Apelin signaling pathway), hsa04912 (GnRH signaling pathway), hsa04928 (Parathyroid hormone synthesis, secretion and action), hsa04933 (AGE-RAGE signaling pathway in diabetic complications), hsa05020 (Prion diseases), hsa05166 (Human T-cell leukemia virus 1 infection), GO:0000122 (negative regulation of transcription from RNA polymerase II promoter), GO:0001666 (response to hypoxia), GO…				4590.49	98.4767	91.4368	3.27715	8.58348	1982.91	6.82742e-19	1.37489e-16	6.24104e-272	5.52529e-282	0.1	0.125883	0.000175931	0.87831	0.998924	0.0213116	1.7354e-06		78.931	64.3606	71.7905	694.65	671.396	719.353			-1.48311	-1.76948	-1.61637		1.62256	1.57358	1.67283
ENSG00000150991	UBC	protein_coding	ubiquitin C	This gene represents a ubiquitin gene, ubiquitin C. The encoded protein is a polyubiquitin precursor. Conjugation of ubiquitin monomers or polymers can lead to various effects within a cell, depending on the residues to which ubiquitin is conjugated. Ubiquitination has been associated with protein degradation, DNA repair, cell cycle regulation, kinase modification, endocytosis, and regulation of …	hsa03320 (PPAR signaling pathway), GO:0000086 (G2/M transition of mitotic cell cycle), GO:0000122 (negative regulation of transcription from RNA polymerase II promoter), GO:0000165 (MAPK cascade), GO:0000187 (activation of MAPK activity), GO:0000209 (protein polyubiquitination), GO:0000715 (nucleotide-excision repair, DNA damage recognition), GO:0000717 (nucleotide-excision repair, DNA duplex unw…				4581.45	99.7383	30.6624	2.33294	10.733	1976.39	7.01745e-19	1.39432e-16	1.11878e-213	8.74941e-215	0.1	0.125883	3.7059e-05	0.87831	0.999835	0.0213116	4.09956e-08		567.473	554.64	568.824	2801.28	2869.5	2848.85			-1.15462	-1.18751	-1.15121		1.14479	1.17948	1.16907
ENSG00000233138	AL023584.1	antisense							4573.29	86.7065	3.8588	4.18838	5.65539	1970.51	7.19403e-19	1.4106e-16	4.36344e-272	1.22346e-271	0.1	0.125883	0.000845668	0.87831	0.998136	0.0213116	5.20581e-06		4.82463	5.69307	5.11411	89.7382	97.6505	98.2295			-1.95432	-1.78151	-1.89439		1.79438	1.91374	1.92209
ENSG00000272888	LINC01578	processed_transcript	long intergenic non-protein coding RNA 1578						4559.51	96.2622	34.1655	3.1685	7.35022	1960.6	7.50293e-19	1.45206e-16	3.42487e-263	1.56324e-284	0.1	0.125883	0.000166693	0.87831	0.999183	0.0213116	1.00183e-06		29.9127	34.0619	33.8689	293.434	284.46	302.118			-1.66236	-1.48601	-1.49375		1.54828	1.50377	1.59007
ENSG00000175606	TMEM70	protein_coding	transmembrane protein 70	This gene likely encodes a mitochondrial membrane protein. The encoded protein may play a role in biogenesis of mitochondrial ATP synthase. Mutations in this gene have been associated with neonatal mitochondrial encephalocardiomyopathy due to ATP synthase deficiency. Alternatively spliced transcript variants have been described. [provided by RefSeq, Feb 2010].	GO:0033615 (mitochondrial proton-transporting ATP synthase complex assembly), GO:0005654 (nucleoplasm), GO:0005739 (mitochondrion), GO:0005743 (mitochondrial inner membrane), GO:0032592 (integral component of mitochondrial membrane), GO:0003674 (molecular_function)				4545.65	94.2088	21.965	3.00797	6.81968	1950.66	7.82799e-19	1.49555e-16	2.57165e-247	4.30097e-247	0.1	0.125883	0.000142574	0.87831	0.999603	0.0213116	2.35947e-07		24.6056	25.667	24.5091	196.073	201.284	204.468			-1.47287	-1.41643	-1.47811		1.42336	1.46082	1.48324
ENSG00000145321	GC	protein_coding	GC, vitamin D binding protein	The protein encoded by this gene belongs to the albumin gene family. It is a multifunctional protein found in plasma, ascitic fluid, cerebrospinal fluid and on the surface of many cell types. It binds to vitamin D and its plasma metabolites and transports them to target tissues. Alternatively spliced transcript variants encoding different isoforms have been found for this gene.[provided by RefSeq…	GO:0042359 (vitamin D metabolic process), GO:0051180 (vitamin transport), GO:0005576 (extracellular region), GO:0005615 (extracellular space), GO:0005829 (cytosol), GO:0043202 (lysosomal lumen), GO:0070062 (extracellular vesicular exosome), GO:0072562 (blood microparticle), GO:0003779 (actin binding), GO:0005499 (vitamin D binding), GO:0051183 (vitamin transporter activity), GO:1902118 (calcidiol…				4539.09	92.6654	43.4467	-6.16726	6.40929	1945.96	7.987e-19	1.50661e-16	0	0	0.1	0.125883	0.00719494	-0.87831	-0.98573	0.0213116	0.000304017		195.108	149.564	157.187	1.83336	2.41232	2.70179			2.87375	2.49469	2.56548		-2.81048	-2.60756	-2.51588
ENSG00000132002	DNAJB1	protein_coding	DnaJ heat shock protein family (Hsp40) member B1		hsa04141 (Protein processing in endoplasmic reticulum), hsa05164 (Influenza A), GO:0006986 (response to unfolded protein), GO:0032781 (positive regulation of ATPase activity), GO:0051085 (chaperone mediated protein folding requiring cofactor), GO:0070389 (chaperone cofactor-dependent protein refolding), GO:0090084 (negative regulation of inclusion body assembly), GO:0097201 (negative regulation o…				4514.07	97.2822	22.6495	2.8414	7.8017	1928.08	8.62635e-19	1.60063e-16	1.9354e-242	7.54579e-255	0.1	0.125883	0.000824748	0.87831	0.998207	0.0213116	4.81945e-06		54.4218	56.1587	53.1674	402.471	371.207	400.155			-1.40202	-1.35827	-1.43445		1.43969	1.32364	1.43141
ENSG00000171564	FGB	protein_coding	fibrinogen beta chain	The protein encoded by this gene is the beta component of fibrinogen, a blood-borne glycoprotein comprised of three pairs of nonidentical polypeptide chains. Following vascular injury, fibrinogen is cleaved by thrombin to form fibrin which is the most abundant component of blood clots. In addition, various cleavage products of fibrinogen and fibrin regulate cell adhesion and spreading, display va…	hsa04610 (Complement and coagulation cascades), hsa04611 (Platelet activation), GO:0002224 (toll-like receptor signaling pathway), GO:0002250 (adaptive immune response), GO:0002576 (platelet degranulation), GO:0007160 (cell-matrix adhesion), GO:0007596 (blood coagulation), GO:0030198 (extracellular matrix organization), GO:0031639 (plasminogen activation), GO:0034116 (positive regulation of heter…				4511.3	99.8255	31.8905	-2.95313	11.8256	1926.11	8.70025e-19	1.60063e-16	3.96982e-214	1.24561e-214	0.1	0.125883	0.00177473	-0.87831	-0.996224	0.0213116	2.13555e-05		6313.42	6077.4	6895.65	863.32	795.389	831.67			1.45036	1.39541	1.57759		-1.41722	-1.53516	-1.47097
ENSG00000262211	AC008914.1	antisense							4507.09	97.8526	20.3946	4.13139	8.08906	1923.11	8.81405e-19	1.60179e-16	1.32704e-300	0	0.1	0.125883	0.00114615	0.87831	0.997103	0.0213116	1.25798e-05		25.5705	27.7899	34.7373	544.894	481.691	517.972			-2.201	-2.08931	-1.78688		2.10906	1.93189	2.03624
ENSG00000105398	SULT2A1	protein_coding	sulfotransferase family 2A member 1	This gene encodes a member of the sulfotransferase family. Sulfotransferases aid in the metabolism of drugs and endogenous compounds by converting these substances into more hydrophilic water-soluble sulfate conjugates that can be easily excreted. This protein catalyzes the sulfation of steroids and bile acids in the liver and adrenal glands, and may have a role in the inherited adrenal androgen …	hsa00980 (Metabolism of xenobiotics by cytochrome P450), hsa04976 (Bile secretion), hsa05204 (Chemical carcinogenesis), GO:0006068 (ethanol catabolic process), GO:0007586 (digestion), GO:0008202 (steroid metabolic process), GO:0030573 (bile acid catabolic process), GO:0050427 (3'-phosphoadenosine 5'-phosphosulfate metabolic process), GO:0051923 (sulfation), GO:0005829 (cytosol), GO:0004062 (aryl …				4506.87	85.5321	74.2433	-8.42395	5.54145	1828.05	1.34508e-18	2.13238e-16	0	0	0.0636026	0.125883	0.00401318	-0.933257	-0.991995	0.00653338	9.58531e-05		98.326	80.7643	98.4225	0.0964926	0.192985	0.482463			2.78487	2.50726	2.78626		-2.7957	-2.73078	-2.55191
ENSG00000279172	AC020904.3	TEC							4500.46	96.269	5.94591	3.50706	7.35377	1918.39	8.99662e-19	1.61527e-16	5.22501e-281	9.42401e-281	0.1	0.125883	6.17975e-05	0.87831	0.999309	0.0213116	7.15867e-07		26.439	29.4303	23.3512	303.18	306.847	291.022			-1.70137	-1.55708	-1.86718		1.72235	1.73958	1.6637
ENSG00000155090	KLF10	protein_coding	Kruppel like factor 10	This gene encodes a member of a family of proteins that feature C2H2-type zinc finger domains. The encoded protein is a transcriptional repressor that acts as an effector of transforming growth factor beta signaling. Activity of this protein may inhibit the growth of cancers, particularly pancreatic cancer. Alternative splicing results in multiple transcript variants. [provided by RefSeq, Jun 201…	GO:0000122 (negative regulation of transcription from RNA polymerase II promoter), GO:0001501 (skeletal system development), GO:0006351 (transcription, DNA-templated), GO:0007179 (transforming growth factor beta receptor signaling pathway), GO:0007267 (cell-cell signaling), GO:0007623 (circadian rhythm), GO:0008283 (cell proliferation), GO:0008285 (negative regulation of cell proliferation), GO:0…				4499.7	89.7598	93.1414	5.6456	5.97492	1894.79	9.97477e-19	1.74875e-16	0	0	0.0765225	0.125883	0.00275068	0.891133	0.994308	0.017133	4.85046e-05		3.28075	2.02635	2.02635	113.765	119.747	135.379			-2.15001	-2.54128	-2.54128		2.3043	2.377	2.55127
ENSG00000140941	MAP1LC3B	protein_coding	microtubule associated protein 1 light chain 3 beta	The product of this gene is a subunit of neuronal microtubule-associated MAP1A and MAP1B proteins, which are involved in microtubule assembly and important for neurogenesis. Studies on the rat homolog implicate a role for this gene in autophagy, a process that involves the bulk degradation of cytoplasmic component. [provided by RefSeq, Jul 2008]. Publication Note: This RefSeq record includes a su…	hsa04216 (Ferroptosis), GO:0000422 (mitochondrion degradation), GO:0006914 (autophagy), GO:0016236 (macroautophagy), GO:0061024 (membrane organization), GO:0097352 (autophagic vacuole maturation), GO:0000421 (autophagic vacuole membrane), GO:0005622 (intracellular), GO:0005739 (mitochondrion), GO:0005776 (autophagic vacuole), GO:0005829 (cytosol), GO:0005874 (microtubule), GO:0005930 (axoneme), G…				4477.7	96.5911	35.7828	2.78764	7.49075	1902.22	9.65437e-19	1.71273e-16	2.46305e-237	7.69195e-252	0.1	0.125883	0.000396931	0.87831	0.999129	0.0213116	1.13743e-06		44.5796	45.5445	46.22	309.452	307.233	324.987			-1.39386	-1.36428	-1.34392		1.34738	1.33707	1.41761
ENSG00000113924	HGD	protein_coding	homogentisate 1,2-dioxygenase	This gene encodes the enzyme homogentisate 1,2 dioxygenase. This enzyme is involved in the catabolism of the amino acids tyrosine and phenylalanine. Mutations in this gene are the cause of the autosomal recessive metabolism disorder alkaptonuria.[provided by RefSeq, May 2010]. Publication Note: This RefSeq record includes a subset of the publications that are available for this gene. Please see t…	hsa00350 (Tyrosine metabolism), hsa01100 (Metabolic pathways), GO:0006559 (L-phenylalanine catabolic process), GO:0006572 (tyrosine catabolic process), GO:0055114 (oxidation-reduction process), GO:0005829 (cytosol), GO:0070062 (extracellular vesicular exosome), GO:0004411 (homogentisate 1,2-dioxygenase activity), GO:0005515 (protein binding), GO:0042802 (identical protein binding), GO:0046872 (me…				4462.71	93.88	16.6163	-3.08237	6.76184	1868.87	1.11887e-18	1.8526e-16	2.88512e-241	4.93155e-241	0.0765225	0.125883	0.000770458	-0.891133	-0.998347	0.017133	4.09768e-06		203.599	188.836	188.933	23.2547	23.2547	22.0968			1.5596	1.4521	1.45283		-1.46561	-1.46561	-1.53332
ENSG00000185262	UBALD2	protein_coding	UBA like domain containing 2						4456.42	96.7454	22.2603	2.88109	7.55001	1887.16	1.03162e-18	1.78759e-16	1.8275e-244	1.48468e-259	0.1	0.125883	5.05669e-05	0.87831	0.999525	0.0213116	3.38176e-07		46.9919	45.0621	42.1673	337.917	326.628	324.505			-1.34489	-1.40287	-1.49446		1.44968	1.40095	1.3916
ENSG00000112081	SRSF3	protein_coding	serine and arginine rich splicing factor 3	The protein encoded by this gene is a member of the serine/arginine (SR)-rich family of pre-mRNA splicing factors, which constitute part of the spliceosome. Each of these factors contains an RNA recognition motif (RRM) for binding RNA and an RS domain for binding other proteins. The RS domain is rich in serine and arginine residues and facilitates interaction between different SR splicing factors…	hsa03040 (Spliceosome), hsa05168 (Herpes simplex infection), GO:0000398 (mRNA splicing, via spliceosome), GO:0006369 (termination of RNA polymerase II transcription), GO:0006405 (RNA export from nucleus), GO:0006406 (mRNA export from nucleus), GO:0031124 (mRNA 3'-end processing), GO:0048024 (regulation of mRNA splicing, via spliceosome), GO:0005654 (nucleoplasm), GO:0005737 (cytoplasm), GO:001660…				4446.89	98.6243	66.4922	2.88529	8.71491	1880.43	1.06279e-18	1.80563e-16	7.23336e-246	9.69464e-253	0.1	0.125883	5.0719e-07	0.87831	0.999673	0.0213116	1.60781e-07		93.5979	97.2646	109.519	738.265	752.064	729.291			-1.52409	-1.46979	-1.30185		1.4289	1.45554	1.4113
ENSG00000146648	EGFR	protein_coding	epidermal growth factor receptor	The protein encoded by this gene is a transmembrane glycoprotein that is a member of the protein kinase superfamily. This protein is a receptor for members of the epidermal growth factor family. EGFR is a cell surface protein that binds to epidermal growth factor. Binding of the protein to a ligand induces receptor dimerization and tyrosine autophosphorylation and leads to cell proliferation. Mut…	hsa01521 (EGFR tyrosine kinase inhibitor resistance), hsa01522 (Endocrine resistance), hsa04010 (MAPK signaling pathway), hsa04012 (ErbB signaling pathway), hsa04014 (Ras signaling pathway), hsa04015 (Rap1 signaling pathway), hsa04020 (Calcium signaling pathway), hsa04066 (HIF-1 signaling pathway), hsa04068 (FoxO signaling pathway), hsa04072 (Phospholipase D signaling pathway), hsa04144 (Endocyto…				4445.85	96.1347	90.0544	2.92901	7.32063	1879.7	1.06627e-18	1.80563e-16	4.15755e-243	1.05082e-260	0.1	0.125883	0.000156673	0.87831	0.999322	0.0213116	6.89261e-07		35.3163	38.983	36.8602	288.031	273.653	285.136			-1.49681	-1.36159	-1.43832		1.46152	1.38817	1.44704
ENSG00000267607	AC011511.5	antisense							4437.93	95.7321	92.0072	3.74283	7.19705	1874.12	1.09303e-18	1.83014e-16	1.07778e-271	2.07011e-271	0.1	0.125883	0.001993	0.87831	0.995608	0.0213116	2.88934e-05		18.1406	20.6494	22.2898	282.337	286.583	249.24			-1.95679	-1.78742	-1.68655		1.86264	1.88402	1.6841
ENSG00000128272	ATF4	protein_coding	activating transcription factor 4	This gene encodes a transcription factor that was originally identified as a widely expressed mammalian DNA binding protein that could bind a tax-responsive enhancer element in the LTR of HTLV-1. The encoded protein was also isolated and characterized as the cAMP-response element binding protein 2 (CREB-2). The protein encoded by this gene belongs to a family of DNA-binding proteins that includes…	hsa04010 (MAPK signaling pathway), hsa04022 (cGMP-PKG signaling pathway), hsa04137 (Mitophagy - animal), hsa04141 (Protein processing in endoplasmic reticulum), hsa04151 (PI3K-Akt signaling pathway), hsa04210 (Apoptosis), hsa04211 (Longevity regulating pathway), hsa04261 (Adrenergic signaling in cardiomyocytes), hsa04668 (TNF signaling pathway), hsa04720 (Long-term potentiation), hsa04722 (Neurot…				4401.04	99.2686	68.1297	2.44971	9.46623	1848.2	1.22758e-18	2.01026e-16	2.058e-220	2.10098e-223	0.1	0.125883	4.03233e-06	0.87831	0.999689	0.0213116	1.44958e-07		227.819	208.424	220.196	1198.34	1212.53	1175.47			-1.16133	-1.28853	-1.20999		1.22355	1.2405	1.1958
ENSG00000013441	CLK1	protein_coding	CDC like kinase 1	This gene encodes a member of the CDC2-like (or LAMMER) family of dual specificity protein kinases. In the nucleus, the encoded protein phosphorylates serine/arginine-rich proteins involved in pre-mRNA processing, releasing them into the nucleoplasm. The choice of splice sites during pre-mRNA processing may be regulated by the concentration of transacting factors, including serine/arginine rich p…	hsa05134 (Legionellosis), GO:0008283 (cell proliferation), GO:0018105 (peptidyl-serine phosphorylation), GO:0018107 (peptidyl-threonine phosphorylation), GO:0018108 (peptidyl-tyrosine phosphorylation), GO:0043484 (regulation of RNA splicing), GO:0046777 (protein autophosphorylation), GO:0005634 (nucleus), GO:0005737 (cytoplasm), GO:0004674 (protein serine/threonine kinase activity), GO:0004712 (p…				4380.73	97.2621	50.1107	3.4622	7.7944	1834.01	1.30905e-18	2.1122e-16	1.68724e-272	1.26164e-290	0.1	0.125883	1.97625e-06	0.87831	0.999612	0.0213116	2.26006e-07		37.2462	41.3953	32.0356	401.313	403.436	415.401			-1.68007	-1.53508	-1.88558		1.68121	1.68878	1.73074
ENSG00000102554	KLF5	protein_coding	Kruppel like factor 5	This gene encodes a member of the Kruppel-like factor subfamily of zinc finger proteins. The encoded protein is a transcriptional activator that binds directly to a specific recognition motif in the promoters of target genes. This protein acts downstream of multiple different signaling pathways and is regulated by post-translational modification. It may participate in both promoting and suppressi…	GO:0000122 (negative regulation of transcription from RNA polymerase II promoter), GO:0001525 (angiogenesis), GO:0006366 (transcription from RNA polymerase II promoter), GO:0008284 (positive regulation of cell proliferation), GO:0030033 (microvillus assembly), GO:0032534 (regulation of microvillus assembly), GO:0035914 (skeletal muscle cell differentiation), GO:0045600 (positive regulation of fat…				4378.55	84.2169	64.546	4.66497	5.41773	1832.48	1.31817e-18	2.1122e-16	3.9751e-270	1.34839e-269	0.1	0.125883	0.00105186	0.87831	0.997648	0.0213116	8.2918e-06		3.76321	2.89478	2.99127	80.6678	77.9661	87.0364			-1.8572	-2.09283	-2.06466		1.98518	1.93725	2.09225
ENSG00000117143	UAP1	protein_coding	UDP-N-acetylglucosamine pyrophosphorylase 1		hsa00520 (Amino sugar and nucleotide sugar metabolism), hsa01100 (Metabolic pathways), GO:0006048 (UDP-N-acetylglucosamine biosynthetic process), GO:0005654 (nucleoplasm), GO:0005829 (cytosol), GO:0005886 (plasma membrane), GO:0003977 (UDP-N-acetylglucosamine diphosphorylase activity), GO:0030246 (carbohydrate binding), GO:0042802 (identical protein binding), R-HSA-392499 (Homo sapiens: Metabolis…				4355.68	96.5038	58.2981	3.72286	7.47558	1816.56	1.41763e-18	2.22373e-16	1.11507e-276	2.09547e-276	0.1	0.125883	0.000736425	0.87831	0.997752	0.0213116	7.57314e-06		23.6407	28.9478	22.4828	343.803	310.803	337.049			-1.88198	-1.61058	-1.94865		1.87146	1.72676	1.843
ENSG00000163874	ZC3H12A	protein_coding	zinc finger CCCH-type containing 12A	ZC3H12A is an MCP1 (CCL2; MIM 158105)-induced protein that acts as a transcriptional activator and causes cell death of cardiomyocytes, possibly via induction of genes associated with apoptosis.[supplied by OMIM, Mar 2008]. Publication Note: This RefSeq record includes a subset of the publications that are available for this gene. Please see the Gene record to access additional publications.	GO:0000294 (nuclear-transcribed mRNA catabolic process, endonucleolytic cleavage-dependent decay), GO:0001525 (angiogenesis), GO:0001933 (negative regulation of protein phosphorylation), GO:0002230 (positive regulation of defense response to virus by host), GO:0006351 (transcription, DNA-templated), GO:0006915 (apoptotic process), GO:0006954 (inflammatory response), GO:0006974 (cellular response …				4310.36	95.3966	61.3583	3.81621	7.08377	1785.18	1.63926e-18	2.54461e-16	1.66717e-288	3.37905e-288	0.1	0.125883	3.78904e-05	0.87831	0.99936	0.0213116	6.13771e-07		18.8161	20.167	14.8599	246.925	260.241	251.749			-1.77155	-1.68084	-2.07566		1.80839	1.88357	1.83608
ENSG00000165030	NFIL3	protein_coding	nuclear factor, interleukin 3 regulated	The protein encoded by this gene is a transcriptional regulator that binds as a homodimer to activating transcription factor (ATF) sites in many cellular and viral promoters. The encoded protein represses PER1 and PER2 expression and therefore plays a role in the regulation of circadian rhythm. Three transcript variants encoding the same protein have been found for this gene. [provided by RefSeq,…	GO:0000122 (negative regulation of transcription from RNA polymerase II promoter), GO:0006366 (transcription from RNA polymerase II promoter), GO:0006955 (immune response), GO:0007623 (circadian rhythm), GO:0010628 (positive regulation of gene expression), GO:0071353 (cellular response to interleukin-4), GO:0005634 (nucleus), GO:0000977 (RNA polymerase II regulatory region sequence-specific DNA b…				4297.76	96.0341	76.6526	3.42921	7.28596	1776.5	1.70725e-18	2.60376e-16	6.18472e-265	1.09863e-264	0.1	0.125883	5.55496e-05	0.87831	0.999255	0.0213116	8.33232e-07		22.8688	27.8864	28.6583	290.443	275.969	289.381			-1.85931	-1.59416	-1.55737		1.69644	1.62321	1.69119
ENSG00000257181	AC025423.4	antisense							4296.84	99.0807	19.8309	4.40426	9.20407	1775.87	1.71231e-18	2.60376e-16	2.74181e-270	8.77746e-279	0.1	0.125883	0.00800452	0.87831	0.98403	0.0213116	0.000380536		49.3077	60.3079	49.8867	1073.67	990.497	1313.94			-2.27349	-1.99325	-2.2573		2.11643	2.00033	2.40728
ENSG00000198712	MT-CO2	protein_coding	mitochondrially encoded cytochrome c oxidase II		hsa00190 (Oxidative phosphorylation), hsa01100 (Metabolic pathways), hsa04260 (Cardiac muscle contraction), hsa04714 (Thermogenesis), hsa04932 (Non-alcoholic fatty liver disease (NAFLD)), hsa05010 (Alzheimer disease), hsa05012 (Parkinson disease), hsa05016 (Huntington disease), R-HSA-1428517 (Homo sapiens: The citric acid (TCA) cycle and respiratory electron transport), R-HSA-1430728 (Homo sapien…				4293.24	99.9799	15.7775	-3.23635	14.5872	1773.39	1.73234e-18	2.60761e-16	1.29029e-166	1.56667e-166	0.1	0.125883	0.00126586	-0.87831	-0.997401	0.0213116	1.01208e-05		44127	47159.2	42231.9	4728.14	4592.47	4847.11			1.60648	1.70236	1.54316		-1.61529	-1.65727	-1.57945
ENSG00000196502	SULT1A1	protein_coding	sulfotransferase family 1A member 1	Sulfotransferase enzymes catalyze the sulfate conjugation of many hormones, neurotransmitters, drugs, and xenobiotic compounds. These cytosolic enzymes are different in their tissue distributions and substrate specificities. The gene structure (number and length of exons) is similar among family members. This gene encodes one of two phenol sulfotransferases with thermostable enzyme activity. Mult…	hsa05204 (Chemical carcinogenesis), GO:0006068 (ethanol catabolic process), GO:0006584 (catecholamine metabolic process), GO:0006805 (xenobiotic metabolic process), GO:0008210 (estrogen metabolic process), GO:0009308 (amine metabolic process), GO:0009812 (flavonoid metabolic process), GO:0050427 (3'-phosphoadenosine 5'-phosphosulfate metabolic process), GO:0051923 (sulfation), GO:0005829 (cytosol…				4282.24	82.3379	74.552	-4.04195	5.26681	1744.65	1.98502e-18	2.832e-16	5.37676e-238	1.53218e-237	0.0765225	0.125883	0.000153244	-0.891133	-0.999557	0.017133	2.93856e-07		73.7204	70.3431	72.659	4.53515	4.53515	4.05269			1.8	1.73417	1.77963		-1.73439	-1.73439	-1.84503
ENSG00000146678	IGFBP1	protein_coding	insulin like growth factor binding protein 1	This gene is a member of the insulin-like growth factor binding protein (IGFBP) family and encodes a protein with an IGFBP domain and a thyroglobulin type-I domain. The protein binds both insulin-like growth factors (IGFs) I and II and circulates in the plasma. Binding of this protein prolongs the half-life of the IGFs and alters their interaction with cell surface receptors. [provided by RefSeq,…	GO:0007165 (signal transduction), GO:0007568 (aging), GO:0008286 (insulin receptor signaling pathway), GO:0030307 (positive regulation of cell growth), GO:0036499 (NA), GO:0042246 (tissue regeneration), GO:0043567 (regulation of insulin-like growth factor receptor signaling pathway), GO:0044267 (cellular protein metabolic process), GO:0090090 (negative regulation of canonical Wnt signaling pathwa…				4279.82	96.43	58.6471	5.55293	7.449	1764.17	1.80928e-18	2.69618e-16	0	0	0.1	0.125883	2.98531e-08	0.87831	0.999898	0.0213116	1.56957e-08		10.2282	6.27202	5.3071	343.321	338.11	343.996			-2.18885	-2.75275	-2.93169		2.6308	2.60887	2.63362
ENSG00000099194	SCD	protein_coding	stearoyl-CoA desaturase	This gene encodes an enzyme involved in fatty acid biosynthesis, primarily the synthesis of oleic acid. Transcripts of approximately 3.9 and 5.2 kb, differing only by alternative polyadenlyation signals, have been detected. A gene encoding a similar enzyme is located on chromosome 4 and a pseudogene of this gene is located on chromosome 17. [provided by RefSeq, Feb 2012]. Publication Note: This R…	hsa01040 (Biosynthesis of unsaturated fatty acids), hsa01212 (Fatty acid metabolism), hsa03320 (PPAR signaling pathway), hsa04152 (AMPK signaling pathway), GO:0006636 (unsaturated fatty acid biosynthetic process), GO:0035338 (long-chain fatty-acyl-CoA biosynthetic process), GO:0055114 (oxidation-reduction process), GO:0005730 (nucleolus), GO:0005783 (endoplasmic reticulum), GO:0005789 (endoplasmi…				4271.35	96.3294	98.4363	-3.28444	7.38201	1758.36	1.85971e-18	2.74068e-16	4.82176e-241	4.92064e-259	0.1	0.125883	0.00230199	-0.87831	-0.995073	0.0213116	3.63461e-05		326.917	280.601	299.127	32.132	28.6583	32.2285			1.71711	1.49815	1.58976		-1.55141	-1.70626	-1.54734
ENSG00000119048	UBE2B	protein_coding	ubiquitin conjugating enzyme E2 B	The modification of proteins with ubiquitin is an important cellular mechanism for targeting abnormal or short-lived proteins for degradation. Ubiquitination involves at least three classes of enzymes: ubiquitin-activating enzymes, or E1s, ubiquitin-conjugating enzymes, or E2s, and ubiquitin-protein ligases, or E3s. This gene encodes a member of the E2 ubiquitin-conjugating enzyme family. This en…	hsa04120 (Ubiquitin mediated proteolysis), GO:0000209 (protein polyubiquitination), GO:0001701 (in utero embryonic development), GO:0006281 (DNA repair), GO:0006301 (postreplication repair), GO:0006344 (maintenance of chromatin silencing), GO:0006511 (ubiquitin-dependent protein catabolic process), GO:0006513 (protein monoubiquitination), GO:0006974 (cellular response to DNA damage stimulus), GO:…				4268.68	95.92	20.7503	2.89472	7.24724	1756.53	1.87592e-18	2.74068e-16	9.22571e-228	7.27263e-244	0.1	0.125883	0.000774085	0.87831	0.998168	0.0213116	5.03315e-06		34.8338	35.4128	37.6321	253.583	274.811	274.136			-1.45648	-1.43398	-1.35084		1.3382	1.45332	1.44979
ENSG00000210112	MT-TM	Mt_tRNA	mitochondrially encoded tRNA methionine						4259.62	97.1145	0.395947	4.37115	7.72613	1750.33	1.93201e-18	2.79523e-16	6.1387e-274	1.29938e-273	0.1	0.125883	0.00555042	0.87831	0.988752	0.0213116	0.000189054		20.0705	21.8073	16.5967	370.628	378.734	461.428			-2.07342	-1.96413	-2.32049		2.00413	2.03517	2.31874
ENSG00000143878	RHOB	protein_coding	ras homolog family member B		GO:0000910 (cytokinesis), GO:0001525 (angiogenesis), GO:0006886 (intracellular protein transport), GO:0006915 (apoptotic process), GO:0007155 (cell adhesion), GO:0007266 (Rho protein signal transduction), GO:0008333 (endosome to lysosome transport), GO:0010595 (positive regulation of endothelial cell migration), GO:0030154 (cell differentiation), GO:0030168 (platelet activation), GO:0030334 (regu…				4249.72	99.0337	82.3435	2.38796	9.14128	1743.55	1.99543e-18	2.832e-16	1.2762e-208	6.1006e-212	0.1	0.125883	0.000741483	0.87831	0.99839	0.0213116	3.88589e-06		183.722	177.546	181.985	991.269	927.294	925.075			-1.16654	-1.21533	-1.18009		1.2525	1.15645	1.153
ENSG00000146457	WTAP	protein_coding	WT1 associated protein	The Wilms tumor suppressor gene WT1 appears to play a role in both transcriptional and posttranscriptional regulation of certain cellular genes. This gene encodes a WT1-associating protein, which is a ubiquitously expressed nuclear protein. Like WT1 protein, this protein is localized throughout the nucleoplasm as well as in speckles and partially colocalizes with splicing factors. Alternative spl…	GO:0000381 (regulation of alternative mRNA splicing, via spliceosome), GO:0006397 (mRNA processing), GO:0007049 (cell cycle), GO:0008380 (RNA splicing), GO:0010467 (gene expression), GO:0080009 (mRNA methylation), GO:0005634 (nucleus), GO:0005654 (nucleoplasm), GO:0016607 (nuclear speck), GO:0031965 (nuclear membrane), GO:0036396 (MIS complex), GO:0005515 (protein binding), R-HSA-72203 (Homo sapi…				4220.34	88.8404	63.9756	4.16599	5.87053	1723.55	2.19686e-18	3.07148e-16	3.20495e-264	8.46558e-264	0.1	0.125883	0.00160498	0.87831	0.996357	0.0213116	1.98873e-05		5.78956	5.50008	7.14046	101.703	115.984	113.765			-1.95421	-2.00885	-1.72349		1.78056	1.96669	1.9393
ENSG00000137575	SDCBP	protein_coding	syndecan binding protein	The protein encoded by this gene was initially identified as a molecule linking syndecan-mediated signaling to the cytoskeleton. The syntenin protein contains tandemly repeated PDZ domains that bind the cytoplasmic, C-terminal domains of a variety of transmembrane proteins. This protein may also affect cytoskeletal-membrane organization, cell adhesion, protein trafficking, and the activation of t…	GO:0002091 (negative regulation of receptor internalization), GO:0006612 (protein targeting to membrane), GO:0006930 (substrate-dependent cell migration, cell extension), GO:0007268 (synaptic transmission), GO:0007346 (regulation of mitotic cell cycle), GO:0008284 (positive regulation of cell proliferation), GO:0010718 (positive regulation of epithelial to mesenchymal transition), GO:0010862 (pos…				4218.57	98.0808	52.7213	2.9224	8.27312	1722.34	2.2097e-18	3.07148e-16	1.6041e-234	4.62509e-243	0.1	0.125883	2.8838e-06	0.87831	0.999503	0.0213116	3.70102e-07		69.8607	66.5799	79.7029	539.973	558.982	539.876			-1.48535	-1.55276	-1.30016		1.4296	1.47933	1.42934
ENSG00000110628	SLC22A18	protein_coding	solute carrier family 22 member 18	This gene is one of several tumor-suppressing subtransferable fragments located in the imprinted gene domain of 11p15.5, an important tumor-suppressor gene region. Alterations in this region have been associated with the Beckwith-Wiedemann syndrome, Wilms tumor, rhabdomyosarcoma, adrenocortical carcinoma, and lung, ovarian, and breast cancer. This gene is imprinted, with preferential expression f…	GO:0006855 (drug transmembrane transport), GO:0007588 (excretion), GO:0015695 (organic cation transport), GO:0015893 (drug transport), GO:0046618 (drug export), GO:0005635 (nuclear envelope), GO:0005737 (cytoplasm), GO:0005886 (plasma membrane), GO:0016020 (membrane), GO:0016021 (integral component of membrane), GO:0016324 (apical plasma membrane), GO:0015238 (drug transmembrane transporter activ…				4216.33	93.9136	35.9372	-3.56089	6.77037	1720.82	2.22601e-18	3.07148e-16	1.16935e-246	2.2371e-246	0.1	0.125883	0.00224497	-0.87831	-0.995128	0.0213116	3.55405e-05		214.696	183.818	204.275	15.5353	18.5266	16.9827			1.80554	1.58376	1.73444		-1.8218	-1.59457	-1.70737
ENSG00000255717	SNHG1	processed_transcript	small nucleolar RNA host gene 1						4200.48	98.1412	22.0388	3.30087	8.31036	1710.07	2.34531e-18	3.20641e-16	8.62845e-248	6.81579e-258	0.1	0.125883	3.49076e-05	0.87831	0.999171	0.0213116	1.03119e-06		53.8429	67.1589	54.3254	563.71	569.5	594.974			-1.73918	-1.43064	-1.72677		1.60143	1.61612	1.67904
ENSG00000155660	PDIA4	protein_coding	protein disulfide isomerase family A member 4		hsa04141 (Protein processing in endoplasmic reticulum), hsa04918 (Thyroid hormone synthesis), hsa05110 (Vibrio cholerae infection), GO:0006457 (protein folding), GO:0009306 (protein secretion), GO:0034976 (response to endoplasmic reticulum stress), GO:0045454 (cell redox homeostasis), GO:0055114 (oxidation-reduction process), GO:0061077 (chaperone-mediated protein folding), GO:0005615 (extracellu…				4193.28	89.7866	50.0369	-3.62173	5.97676	1705.2	2.40174e-18	3.2537e-16	4.76925e-233	1.03799e-232	0.1	0.125883	0.00235568	-0.87831	-0.995258	0.0213116	3.36804e-05		123.125	105.949	119.361	9.35979	9.1668	9.74576			1.76961	1.55659	1.72555		-1.69175	-1.71647	-1.64354
ENSG00000096746	HNRNPH3	protein_coding	heterogeneous nuclear ribonucleoprotein H3	This gene belongs to the subfamily of ubiquitously expressed heterogeneous nuclear ribonucleoproteins (hnRNPs). The hnRNPs are RNA binding proteins and they complex with heterogeneous nuclear RNA (hnRNA). These proteins are associated with pre-mRNAs in the nucleus and appear to influence pre-mRNA processing and other aspects of mRNA metabolism and transport. While all of the hnRNPs are present in…	GO:0000398 (mRNA splicing, via spliceosome), GO:0006396 (RNA processing), GO:0008380 (RNA splicing), GO:0030855 (epithelial cell differentiation), GO:0005634 (nucleus), GO:0005654 (nucleoplasm), GO:0005681 (spliceosomal complex), GO:0003723 (RNA binding), GO:0005515 (protein binding)				4175.69	96.6716	61.667	2.78432	7.52012	1693.32	2.54576e-18	3.3909e-16	1.68616e-222	5.54217e-235	0.1	0.125883	0.000322451	0.87831	0.998784	0.0213116	2.21662e-06		43.7112	46.7989	48.9218	307.136	327.785	325.856			-1.45017	-1.35587	-1.29443		1.30745	1.40074	1.39227
ENSG00000181026	AEN	protein_coding	apoptosis enhancing nuclease		GO:0010212 (response to ionizing radiation), GO:0042771 (intrinsic apoptotic signaling pathway in response to DNA damage by p53 class mediator), GO:0090305 (nucleic acid phosphodiester bond hydrolysis), GO:0005634 (nucleus), GO:0005654 (nucleoplasm), GO:0005730 (nucleolus), GO:0031965 (nuclear membrane), GO:0003676 (nucleic acid binding), GO:0004527 (exonuclease activity), GO:0005515 (protein bin…				4175.37	96.3361	73.0421	3.07323	7.38215	1693.1	2.54852e-18	3.3909e-16	2.28721e-233	1.97522e-249	0.1	0.125883	0.000780243	0.87831	0.997715	0.0213116	7.82642e-06		33.1935	34.3514	38.5971	308.776	304.241	280.601			-1.58699	-1.54029	-1.38092		1.55551	1.5343	1.41839
ENSG00000135334	AKIRIN2	protein_coding	akirin 2		GO:0000122 (negative regulation of transcription from RNA polymerase II promoter), GO:0006351 (transcription, DNA-templated), GO:0008284 (positive regulation of cell proliferation), GO:0009790 (embryo development), GO:0010950 (positive regulation of endopeptidase activity), GO:0032496 (response to lipopolysaccharide), GO:0032755 (positive regulation of interleukin-6 production), GO:0045087 (innat…				4138.89	93.2291	32.1254	3.27661	6.58511	1668.58	2.87785e-18	3.7952e-16	2.07884e-241	3.82287e-241	0.1	0.125883	0.000401255	0.87831	0.998458	0.0213116	3.56641e-06		16.2108	17.8511	19.6845	167.029	172.625	181.503			-1.69751	-1.57308	-1.44563		1.5169	1.56389	1.63543
ENSG00000150337	FCGR1A	protein_coding	Fc fragment of IgG receptor Ia	This gene encodes a protein that plays an important role in the immune response. This protein is a high-affinity Fc-gamma receptor. The gene is one of three related gene family members located on chromosome 1. [provided by RefSeq, Jul 2008]. Publication Note: This RefSeq record includes a subset of the publications that are available for this gene. Please see the Gene record to access additional …	hsa04145 (Phagosome), hsa04380 (Osteoclast differentiation), hsa04640 (Hematopoietic cell lineage), hsa04666 (Fc gamma R-mediated phagocytosis), hsa05140 (Leishmaniasis), hsa05150 (Staphylococcus aureus infection), hsa05152 (Tuberculosis), hsa05202 (Transcriptional misregulation in cancer), hsa05221 (Acute myeloid leukemia), hsa05322 (Systemic lupus erythematosus), GO:0002479 (antigen processing …				4132.62	74.3524	33.8836	6.56591	4.6664	1644.46	3.24886e-18	4.17367e-16	1.06458e-242	7.80259e-242	0.0765225	0.125883	0.000859666	0.891133	0.998216	0.017133	4.76938e-06		0.385971	0.482463	0.675448	52.7815	47.9568	48.9218			-2.25785	-2.20066	-2.09265		2.26319	2.13018	2.15778
ENSG00000168994	PXDC1	protein_coding	PX domain containing 1		GO:0035091 (phosphatidylinositol binding)				4126.54	97.1816	56.2043	2.54075	7.76899	1660.32	2.99931e-18	3.92068e-16	4.60872e-208	7.95272e-217	0.1	0.125883	0.000661161	0.87831	0.998587	0.0213116	2.99427e-06		63.7816	62.9132	65.036	383.751	375.839	356.251			-1.25454	-1.27371	-1.22728		1.29738	1.26748	1.19068
ENSG00000152518	ZFP36L2	protein_coding	ZFP36 ring finger protein like 2	This gene is a member of the TIS11 family of early response genes. Family members are induced by various agonists such as the phorbol ester TPA and the polypeptide mitogen EGF. The encoded protein contains a distinguishing putative zinc finger domain with a repeating cys-his motif. This putative nuclear transcription factor most likely functions in regulating the response to growth factors. [prov…	hsa04218 (Cellular senescence), GO:0000288 (nuclear-transcribed mRNA catabolic process, deadenylation-dependent decay), GO:0006355 (regulation of transcription, DNA-templated), GO:0006402 (mRNA catabolic process), GO:0008283 (cell proliferation), GO:0009611 (response to wounding), GO:0030097 (hemopoiesis), GO:0033077 (T cell differentiation in thymus), GO:0035019 (somatic stem cell maintenance), …				4113.9	96.9669	94.591	2.74295	7.63721	1651.87	3.12943e-18	4.0552e-16	3.92575e-216	6.48383e-227	0.1	0.125883	0.000699514	0.87831	0.998073	0.0213116	5.56896e-06		53.8429	48.7288	52.492	360.979	347.47	329.812			-1.29053	-1.4291	-1.32586		1.40991	1.35519	1.28039
ENSG00000156234	CXCL13	protein_coding	C-X-C motif chemokine ligand 13	B lymphocyte chemoattractant, independently cloned and named Angie, is an antimicrobial peptide and CXC chemokine strongly expressed in the follicles of the spleen, lymph nodes, and Peyer_s patches. It preferentially promotes the migration of B lymphocytes (compared to T cells and macrophages), apparently by stimulating calcium influx into, and chemotaxis of, cells expressing Burkitt_s lymphoma r…	hsa04060 (Cytokine-cytokine receptor interaction), hsa04062 (Chemokine signaling pathway), GO:0002467 (germinal center formation), GO:0002518 (lymphocyte chemotaxis across high endothelial venule), GO:0002544 (chronic inflammatory response), GO:0002920 (regulation of humoral immune response), GO:0006954 (inflammatory response), GO:0006955 (immune response), GO:0007166 (cell surface receptor signa…				4090.83	88.4378	23.5018	-4.07797	5.83195	1636.51	3.38269e-18	4.30844e-16	1.44895e-243	3.67859e-243	0.1	0.125883	0.00268435	-0.87831	-0.994361	0.0213116	4.76157e-05		117.432	99.2909	104.887	5.78956	7.14046	6.07904			1.98832	1.75064	1.82823		-1.95018	-1.71946	-1.89754
ENSG00000197448	GSTK1	protein_coding	glutathione S-transferase kappa 1	This gene encodes a member of the kappa class of the glutathione transferase superfamily of enzymes that function in cellular detoxification. The encoded protein is localized to the peroxisome and catalyzes the conjugation of glutathione to a wide range of hydrophobic substates facilitating the removal of these compounds from cells. Alternative splicing results in multiple transcript variants.[pr…	hsa00480 (Glutathione metabolism), hsa00980 (Metabolism of xenobiotics by cytochrome P450), hsa00982 (Drug metabolism - cytochrome P450), hsa04146 (Peroxisome), hsa05204 (Chemical carcinogenesis), GO:0006749 (glutathione metabolic process), GO:0030855 (epithelial cell differentiation), GO:0055114 (oxidation-reduction process), GO:0098869 (NA), GO:1901687 (glutathione derivative biosynthetic proce…				4081.96	97.7318	43.5743	-2.46212	8.01233	1630.62	3.48574e-18	4.40208e-16	1.14604e-204	9.70955e-212	0.1	0.125883	0.000145378	-0.87831	-0.999323	0.0213116	6.87014e-07		440.296	424.375	445.603	82.3082	76.8081	78.6415			1.22849	1.1756	1.2457		-1.16277	-1.2601	-1.22692
ENSG00000173812	EIF1	protein_coding	eukaryotic translation initiation factor 1		hsa03013 (RNA transport), GO:0006413 (translational initiation), GO:0006446 (regulation of translational initiation), GO:0006950 (response to stress), GO:0009048 (dosage compensation by inactivation of X chromosome), GO:0005634 (nucleus), GO:0005737 (cytoplasm), GO:0003723 (RNA binding), GO:0003743 (translation initiation factor activity), GO:0008135 (translation factor activity, nucleic acid bin…				4067.26	99.3357	47.923	2.18724	9.57277	1620.88	3.66416e-18	4.58852e-16	6.71331e-189	7.88771e-191	0.1	0.125883	0.00051311	0.87831	0.998932	0.0213116	1.71e-06		276.258	271.82	274.329	1205.68	1258.17	1281.81			-1.07826	-1.10146	-1.0883		1.03948	1.10086	1.12767
ENSG00000120915	EPHX2	protein_coding	epoxide hydrolase 2	This gene encodes a member of the epoxide hydrolase family. The protein, found in both the cytosol and peroxisomes, binds to specific epoxides and converts them to the corresponding dihydrodiols. Mutations in this gene have been associated with familial hypercholesterolemia. Alternatively spliced transcript variants have been described. [provided by RefSeq, Feb 2012].	hsa00590 (Arachidonic acid metabolism), hsa01100 (Metabolic pathways), hsa04146 (Peroxisome), GO:0006805 (xenobiotic metabolic process), GO:0006874 (cellular calcium ion homeostasis), GO:0006954 (inflammatory response), GO:0008217 (regulation of blood pressure), GO:0009636 (response to toxic substance), GO:0010628 (positive regulation of gene expression), GO:0016311 (dephosphorylation), GO:001714…				4058.15	84.8208	50.3993	-4.83948	5.48143	1614.86	3.77951e-18	4.69352e-16	9.79976e-236	3.2483e-235	0.1	0.125883	0.00461442	-0.87831	-0.990827	0.0213116	0.000125823		94.8523	75.4572	87.6153	2.89478	3.08776	2.99127			2.21165	1.88926	2.09961		-2.09482	-2.03903	-2.06666
ENSG00000077150	NFKB2	protein_coding	nuclear factor kappa B subunit 2	This gene encodes a subunit of the transcription factor complex nuclear factor-kappa-B (NFkB). The NFkB complex is expressed in numerous cell types and functions as a central activator of genes involved in inflammation and immune function. The protein encoded by this gene can function as both a transcriptional activator or repressor depending on its dimerization partner. The p100 full-length prot…	hsa04010 (MAPK signaling pathway), hsa04064 (NF-kappa B signaling pathway), hsa04380 (Osteoclast differentiation), hsa04625 (C-type lectin receptor signaling pathway), hsa05134 (Legionellosis), hsa05166 (Human T-cell leukemia virus 1 infection), hsa05169 (Epstein-Barr virus infection), hsa05200 (Pathways in cancer), hsa05203 (Viral carcinogenesis), hsa05224 (Breast cancer), GO:0000122 (negative r…				4040.6	93.4371	60.5194	2.67817	6.64499	1603.28	4.0129e-18	4.94217e-16	4.296e-206	6.73906e-206	0.1	0.125883	7.30031e-05	0.87831	0.999758	0.0213116	8.75411e-08		27.1144	26.439	27.4039	169.634	174.459	174.266			-1.28957	-1.32343	-1.27529		1.26996	1.30996	1.30838
ENSG00000198734	F5	protein_coding	coagulation factor V	This gene encodes an essential cofactor of the blood coagulation cascade. This factor circulates in plasma, and is converted to the active form by the release of the activation peptide by thrombin during coagulation. This generates a heavy chain and a light chain which are held together by calcium ions. The activated protein is a cofactor that participates with activated coagulation factor X to a…	hsa04610 (Complement and coagulation cascades), GO:0002576 (platelet degranulation), GO:0006508 (proteolysis), GO:0006888 (ER to Golgi vesicle-mediated transport), GO:0007596 (blood coagulation), GO:0008015 (blood circulation), GO:0030168 (platelet activation), GO:0032571 (response to vitamin K), GO:0048208 (COPII vesicle coating), GO:0000139 (Golgi membrane), GO:0005576 (extracellular region), G…				4030.2	86.3106	97.8659	-3.89668	5.61761	1596.43	4.15836e-18	5.07934e-16	3.85922e-231	9.66697e-231	0.1	0.125883	0.00185193	-0.87831	-0.996016	0.0213116	2.37814e-05		86.4574	89.4487	99.0979	5.59657	6.75448	6.07904			1.68175	1.72973	1.87445		-1.85981	-1.65514	-1.77098
ENSG00000147155	EBP	protein_coding	emopamil binding protein (sterol isomerase)	The protein encoded by this gene is an integral membrane protein of the endoplasmic reticulum. It is a high affinity binding protein for the antiischemic phenylalkylamine Ca2+ antagonist [3H]emopamil and the photoaffinity label [3H]azidopamil. It is similar to sigma receptors and may be a member of a superfamily of high affinity drug-binding proteins in the endoplasmic reticulum of different tiss…	hsa00100 (Steroid biosynthesis), hsa01100 (Metabolic pathways), GO:0001501 (skeletal system development), GO:0006695 (cholesterol biosynthetic process), GO:0006855 (drug transmembrane transport), GO:0007165 (signal transduction), GO:0008203 (cholesterol metabolic process), GO:0030097 (hemopoiesis), GO:0033489 (cholesterol biosynthetic process via desmosterol), GO:0033490 (cholesterol biosynthetic…				3989.04	95.5442	25.6694	-2.90634	7.13518	1569.47	4.79204e-18	5.80577e-16	1.0111e-207	3.38563e-222	0.1	0.125883	0.00216253	-0.87831	-0.995542	0.0213116	2.97648e-05		267.96	236.117	239.109	31.8426	33.4829	33.7724			1.53056	1.34948	1.3675		-1.46528	-1.39699	-1.38527
ENSG00000107372	ZFAND5	protein_coding	zinc finger AN1-type containing 5		GO:0001701 (in utero embryonic development), GO:0001944 (vasculature development), GO:0003016 (respiratory system process), GO:0008150 (biological_process), GO:0010761 (fibroblast migration), GO:0048008 (platelet-derived growth factor receptor signaling pathway), GO:0048705 (skeletal system morphogenesis), GO:0048745 (smooth muscle tissue development), GO:0060324 (face development), GO:0005575 (c…				3978.71	97.6782	76.8875	2.57905	7.9968	1562.73	4.96669e-18	5.96884e-16	2.39905e-200	2.40282e-207	0.1	0.125883	0.00142246	0.87831	0.996873	0.0213116	1.46477e-05		73.2379	70.7291	75.5537	411.734	438.752	461.428			-1.2712	-1.32013	-1.22747		1.18797	1.27923	1.35161
ENSG00000116871	MAP7D1	protein_coding	MAP7 domain containing 1		GO:0000226 (microtubule cytoskeleton organization), GO:0005819 (spindle), GO:0005829 (cytosol), GO:0015630 (microtubule cytoskeleton), GO:0005198 (structural molecule activity)				3975.78	97.2353	55.3386	2.48613	7.79262	1560.82	5.01742e-18	5.98157e-16	2.9504e-200	3.74796e-208	0.1	0.125883	3.32106e-05	0.87831	0.999485	0.0213116	3.97489e-07		66.8694	70.3431	64.0711	375.163	384.33	368.409			-1.22991	-1.15892	-1.28976		1.22334	1.25798	1.19727
ENSG00000158373	HIST1H2BD	protein_coding	histone cluster 1 H2B family member d	Histones are basic nuclear proteins that are responsible for the nucleosome structure of the chromosomal fiber in eukaryotes. Nucleosomes consist of approximately 146 bp of DNA wrapped around a histone octamer composed of pairs of each of the four core histones (H2A, H2B, H3, and H4). The chromatin fiber is further compacted through the interaction of a linker histone, H1, with the DNA between th…	hsa05034 (Alcoholism), hsa05203 (Viral carcinogenesis), hsa05322 (Systemic lupus erythematosus), GO:0006334 (nucleosome assembly), GO:0016567 (protein ubiquitination), GO:0000786 (nucleosome), GO:0005634 (nucleus), GO:0005654 (nucleoplasm), GO:0005829 (cytosol), GO:0070062 (extracellular vesicular exosome), GO:0003674 (molecular_function), GO:0003677 (DNA binding), GO:0046982 (protein heterodimer…				3963.59	96.2824	14.093	2.87763	7.35915	1552.9	5.23467e-18	6.19104e-16	2.88207e-218	6.31215e-232	0.1	0.125883	3.13324e-07	0.87831	0.999639	0.0213116	1.95956e-07		43.5182	36.8602	37.4391	284.653	293.531	287.934			-1.26497	-1.49312	-1.47179		1.38982	1.43382	1.40624
ENSG00000261701	HPR	protein_coding	haptoglobin-related protein	This gene encodes a haptoglobin-related protein that binds hemoglobin as efficiently as haptoglobin. Unlike haptoglobin, plasma concentration of this protein is unaffected in patients with sickle cell anemia and extensive intravascular hemolysis, suggesting a difference in binding between haptoglobin-hemoglobin and haptoglobin-related protein-hemoglobin complexes to CD163, the hemoglobin scavenge…	hsa05143 (African trypanosomiasis), GO:0006898 (receptor-mediated endocytosis), GO:0005576 (extracellular region), GO:0034366 (spherical high-density lipoprotein particle), GO:0070062 (extracellular vesicular exosome), GO:0072562 (blood microparticle), GO:0030492 (hemoglobin binding), R-HSA-2168880 (Homo sapiens: Scavenging of heme from plasma), R-HSA-2173782 (Homo sapiens: Binding and Uptake of …				3958.18	81.5394	24.6292	-5.0768	5.19831	1549.38	5.33436e-18	6.23796e-16	4.31582e-239	1.66758e-238	0.1	0.125883	0.0025944	-0.87831	-0.994639	0.0213116	4.30292e-05		77.5801	65.3255	69.9572	2.50881	2.02635	1.73687			2.20758	1.96633	2.06231		-1.93401	-2.09728	-2.20493
ENSG00000020577	SAMD4A	protein_coding	sterile alpha motif domain containing 4A	Sterile alpha motifs (SAMs) in proteins such as SAMD4A are part of an RNA-binding domain that functions as a posttranscriptional regulator by binding to an RNA sequence motif known as the Smaug recognition element, which was named after the Drosophila Smaug protein (Baez and Boccaccio, 2005 [PubMed 16221671]).[supplied by OMIM, Mar 2008].	GO:0000289 (nuclear-transcribed mRNA poly(A) tail shortening), GO:0006355 (regulation of transcription, DNA-templated), GO:0017148 (negative regulation of translation), GO:0043488 (regulation of mRNA stability), GO:0045727 (positive regulation of translation), GO:0000932 (cytoplasmic mRNA processing body), GO:0001650 (fibrillar center), GO:0005829 (cytosol), GO:0030054 (cell junction), GO:0030425…				3956.91	85.5724	86.417	4.07011	5.54393	1548.56	5.35807e-18	6.23796e-16	5.54775e-231	1.47639e-230	0.1	0.125883	0.00213993	0.87831	0.995408	0.0213116	3.15788e-05		5.69307	5.40359	4.53515	84.817	82.7907	95.5277			-1.72202	-1.77736	-1.95736		1.77433	1.74025	1.94216
ENSG00000128283	CDC42EP1	protein_coding	CDC42 effector protein 1	CDC42 is a member of the Rho GTPase family that regulates multiple cellular activities, including actin polymerization. The protein encoded by this gene is a CDC42 binding protein that mediates actin cytoskeleton reorganization at the plasma membrane. This protein is secreted and is primarily found in bone marrow. [provided by RefSeq, Jul 2008].	GO:0007266 (Rho protein signal transduction), GO:0008360 (regulation of cell shape), GO:0030838 (positive regulation of actin filament polymerization), GO:0031274 (positive regulation of pseudopodium assembly), GO:0043547 (positive regulation of GTPase activity), GO:0098609 (cell-cell adhesion), GO:0005737 (cytoplasm), GO:0005856 (cytoskeleton), GO:0005886 (plasma membrane), GO:0005913 (cell-cell…				3953.65	94.9873	30.7899	2.9239	6.97805	1546.44	5.4194e-18	6.26046e-16	2.16753e-213	1.99788e-230	0.1	0.125883	0.00064273	0.87831	0.997968	0.0213116	6.19137e-06		27.3074	31.5531	29.0443	231.582	211.029	224.731			-1.51437	-1.31919	-1.4313		1.48023	1.34735	1.43728
ENSG00000060138	YBX3	protein_coding	Y-box binding protein 3		hsa04530 (Tight junction), GO:0000122 (negative regulation of transcription from RNA polymerase II promoter), GO:0001701 (in utero embryonic development), GO:0006351 (transcription, DNA-templated), GO:0007283 (spermatogenesis), GO:0008584 (male gonad development), GO:0009409 (response to cold), GO:0009566 (fertilization), GO:0046622 (positive regulation of organ growth), GO:0048642 (negative regu…				3945.12	96.128	34.4541	2.56151	7.31772	1540.92	5.58322e-18	6.40008e-16	9.91828e-197	2.15406e-207	0.1	0.125883	0.000717068	0.87831	0.998429	0.0213116	3.70156e-06		47.2814	45.641	45.5445	284.653	263.328	269.6			-1.22177	-1.27061	-1.27353		1.31842	1.20689	1.2406
ENSG00000138166	DUSP5	protein_coding	dual specificity phosphatase 5	The protein encoded by this gene is a member of the dual specificity protein phosphatase subfamily. These phosphatases inactivate their target kinases by dephosphorylating both the phosphoserine/threonine and phosphotyrosine residues. They negatively regulate members of the mitogen-activated protein (MAP) kinase superfamily (MAPK/ERK, SAPK/JNK, p38), which are associated with cellular proliferati…	hsa04010 (MAPK signaling pathway), GO:0000165 (MAPK cascade), GO:0000187 (activation of MAPK activity), GO:0000188 (inactivation of MAPK activity), GO:0001706 (endoderm formation), GO:0006470 (protein dephosphorylation), GO:0016311 (dephosphorylation), GO:0035335 (peptidyl-tyrosine dephosphorylation), GO:0035970 (peptidyl-threonine dephosphorylation), GO:0005654 (nucleoplasm), GO:0004725 (protein…				3932.06	83.3579	64.7809	3.54806	5.34652	1532.47	5.84464e-18	6.64861e-16	3.04649e-208	7.23774e-208	0.1	0.125883	0.000666587	0.87831	0.998606	0.0213116	2.91334e-06		6.17553	6.5615	6.36851	78.0625	71.9835	73.8169			-1.63048	-1.56393	-1.59683		1.66126	1.54733	1.58265
ENSG00000157514	TSC22D3	protein_coding	TSC22 domain family member 3	The protein encoded by this gene shares significant sequence identity with the murine TSC-22 and Drosophila shs, both of which are leucine zipper proteins, that function as transcriptional regulators. The expression of this gene is stimulated by glucocorticoids and interleukin 10, and it appears to play a key role in the anti-inflammatory and immunosuppressive effects of this steroid and chemokin…	GO:0000122 (negative regulation of transcription from RNA polymerase II promoter), GO:0006355 (regulation of transcription, DNA-templated), GO:0006970 (response to osmotic stress), GO:0034220 (ion transmembrane transport), GO:0048642 (negative regulation of skeletal muscle tissue development), GO:0070236 (negative regulation of activation-induced cell death of T cells), GO:0005634 (nucleus), GO:0…				3920.16	99.745	34.3937	2.39786	10.7388	1524.79	6.09418e-18	6.87996e-16	2.06097e-181	3.52153e-182	0.1	0.125883	1.84877e-06	0.87831	0.999707	0.0213116	1.28495e-07		527.718	593.044	514.209	2898.25	2869.02	2849.52			-1.24168	-1.07391	-1.27895		1.2112	1.19658	1.18676
ENSG00000185215	TNFAIP2	protein_coding	TNF alpha induced protein 2	This gene was identified as a gene whose expression can be induced by the tumor necrosis factor alpha (TNF) in umbilical vein endothelial cells. The expression of this gene was shown to be induced by retinoic acid in a cell line expressing a oncogenic version of the retinoic acid receptor alpha fusion protein, which suggested that this gene may be a retinoic acid target gene in acute promyelocyti…	GO:0001525 (angiogenesis), GO:0006887 (exocytosis), GO:0030154 (cell differentiation), GO:0051601 (exocyst localization), GO:0000145 (exocyst), GO:0005615 (extracellular space), GO:0000149 (SNARE binding)				3910.23	97.3359	62.1703	3.58938	7.82991	1518.39	6.31127e-18	7.07147e-16	2.77832e-242	1.17646e-256	0.1	0.125883	5.1062e-06	0.87831	0.999403	0.0213116	5.34148e-07		34.7373	40.8164	29.0443	421.094	409.322	429.006			-1.75683	-1.53592	-1.99975		1.76883	1.72812	1.79556
ENSG00000023839	ABCC2	protein_coding	ATP binding cassette subfamily C member 2	The protein encoded by this gene is a member of the superfamily of ATP-binding cassette (ABC) transporters. ABC proteins transport various molecules across extra- and intra-cellular membranes. ABC genes are divided into seven distinct subfamilies (ABC1, MDR/TAP, MRP, ALD, OABP, GCN20, White). This protein is a member of the MRP subfamily which is involved in multi-drug resistance. This protein is…	hsa01523 (Antifolate resistance), hsa01524 (Platinum drug resistance), hsa02010 (ABC transporters), hsa04976 (Bile secretion), GO:0006810 (transport), GO:0006855 (drug transmembrane transport), GO:0006979 (response to oxidative stress), GO:0007565 (female pregnancy), GO:0009408 (response to heat), GO:0015694 (mercury ion transport), GO:0015722 (canalicular bile acid transport), GO:0015723 (biliru…				3906.69	89.0216	84.5581	-3.27103	5.88709	1516.11	6.39059e-18	7.10691e-16	7.70337e-209	1.53844e-208	0.1	0.125883	0.00171279	-0.87831	-0.996423	0.0213116	1.91738e-05		109.326	112.414	99.0014	11.2896	11.3861	10.5177			1.56268	1.60215	1.42227		-1.50374	-1.4933	-1.59007
ENSG00000185650	ZFP36L1	protein_coding	ZFP36 ring finger protein like 1	This gene is a member of the TIS11 family of early response genes, which are induced by various agonists such as the phorbol ester TPA and the polypeptide mitogen EGF. This gene is well conserved across species and has a promoter that contains motifs seen in other early-response genes. The encoded protein contains a distinguishing putative zinc finger domain with a repeating cys-his motif. This p…	hsa04218 (Cellular senescence), GO:0000165 (MAPK cascade), GO:0000288 (nuclear-transcribed mRNA catabolic process, deadenylation-dependent decay), GO:0001570 (vasculogenesis), GO:0003342 (proepicardium development), GO:0006355 (regulation of transcription, DNA-templated), GO:0006397 (mRNA processing), GO:0006915 (apoptotic process), GO:0007507 (heart development), GO:0008283 (cell proliferation),…				3896.1	95.7992	71.0489	2.70872	7.21995	1509.31	6.6343e-18	7.32328e-16	1.93339e-204	3.98885e-217	0.1	0.125883	1.92897e-05	0.87831	0.999398	0.0213116	5.44041e-07		42.6497	38.5006	37.3427	252.039	258.89	263.907			-1.21766	-1.35837	-1.40022		1.29066	1.32905	1.35654
ENSG00000167711	SERPINF2	protein_coding	serpin family F member 2	This gene encodes a member of the serpin family of serine protease inhibitors. The protein is a major inhibitor of plasmin, which degrades fibrin and various other proteins. Consequently, the proper function of this gene has a major role in regulating the blood clotting pathway. Mutations in this gene result in alpha-2-plasmin inhibitor deficiency, which is characterized by severe hemorrhagic dia…	hsa04610 (Complement and coagulation cascades), GO:0002034 (regulation of blood vessel size by renin-angiotensin), GO:0002576 (platelet degranulation), GO:0006953 (acute-phase response), GO:0010033 (response to organic substance), GO:0010757 (negative regulation of plasminogen activation), GO:0010951 (negative regulation of endopeptidase activity), GO:0030199 (collagen fibril organization), GO:00…				3893.58	90.7999	58.4726	-4.94445	6.11674	1507.69	6.69375e-18	7.33457e-16	1.44941e-243	4.32785e-243	0.1	0.125883	0.00786159	-0.87831	-0.984396	0.0213116	0.000363314		154.388	114.247	133.546	4.82463	3.85971	4.34217			2.41912	1.99118	2.21276		-2.09912	-2.31904	-2.2049
ENSG00000243696	AC006254.1	protein_coding							3867.7	97.2218	92.8059	-3.94233	7.78748	1491.12	7.33826e-18	7.9821e-16	1.08358e-225	1.99657e-225	0.1	0.125883	0.00901771	-0.87831	-0.982127	0.0213116	0.000476323		482.27	354.321	407.006	28.7548	25.5705	26.5355			2.14714	1.70451	1.90345		-1.82979	-1.98747	-1.93784
ENSG00000019549	SNAI2	protein_coding	snail family transcriptional repressor 2	This gene encodes a member of the Snail family of C2H2-type zinc finger transcription factors. The encoded protein acts as a transcriptional repressor that binds to E-box motifs and is also likely to repress E-cadherin transcription in breast carcinoma. This protein is involved in epithelial-mesenchymal transitions and has antiapoptotic activity. Mutations in this gene may be associated with spor…	hsa04390 (Hippo signaling pathway), hsa04520 (Adherens junction), GO:0000122 (negative regulation of transcription from RNA polymerase II promoter), GO:0001649 (osteoblast differentiation), GO:0001837 (epithelial to mesenchymal transition), GO:0003198 (epithelial to mesenchymal transition involved in endocardial cushion formation), GO:0003273 (cell migration involved in endocardial cushion format…				3859.87	93.7794	47.8357	4.00934	6.74161	1486.13	7.54591e-18	8.14849e-16	6.9105e-265	1.53699e-264	0.1	0.125883	0.000548614	0.87831	0.997858	0.0213116	6.88037e-06		12.0616	15.2458	10.1317	199.74	191.538	212.187			-1.93933	-1.64485	-2.15231		1.90333	1.84345	1.98971
ENSG00000134339	SAA2	protein_coding	serum amyloid A2		GO:0006953 (acute-phase response), GO:0050918 (positive chemotaxis), GO:0060326 (cell chemotaxis), GO:0005615 (extracellular space), GO:0034364 (high-density lipoprotein particle), GO:0070062 (extracellular vesicular exosome), GO:0042056 (chemoattractant activity)				3843.64	99.6108	16.0593	-2.2092	10.2387	1475.79	7.99702e-18	8.5735e-16	8.05345e-175	7.86571e-176	0.1	0.125883	8.63366e-05	-0.87831	-0.998879	0.0213116	1.88386e-06		1990.06	1925.51	2044	420.997	456.41	411.348			1.10549	1.05796	1.14403		-1.13006	-1.01407	-1.16335
ENSG00000100024	UPB1	protein_coding	beta-ureidopropionase 1	This gene encodes a protein that belongs to the CN hydrolase family. Beta-ureidopropionase catalyzes the last step in the pyrimidine degradation pathway. The pyrimidine bases uracil and thymine are degraded via the consecutive action of dihydropyrimidine dehydrogenase (DHPDH), dihydropyrimidinase (DHP) and beta-ureidopropionase (UP) to beta-alanine and beta-aminoisobutyric acid, respectively. UP …	hsa00240 (Pyrimidine metabolism), hsa00410 (beta-Alanine metabolism), hsa00770 (Pantothenate and CoA biosynthesis), hsa00983 (Drug metabolism - other enzymes), hsa01100 (Metabolic pathways), GO:0019483 (beta-alanine biosynthetic process), GO:0046135 (pyrimidine nucleoside catabolic process), GO:0005829 (cytosol), GO:0070062 (extracellular vesicular exosome), GO:0003837 (beta-ureidopropionase acti…				3824.6	84.5323	78.5853	-4.26045	5.45152	1463.71	8.56305e-18	9.11475e-16	1.82048e-233	5.23271e-233	0.1	0.125883	0.00186156	-0.87831	-0.995771	0.0213116	2.67906e-05		88.8697	76.4222	83.1767	5.01762	4.34217	3.57023			1.97823	1.76569	1.88489		-1.71652	-1.86252	-2.04976
ENSG00000100033	PRODH	protein_coding	proline dehydrogenase 1	This gene encodes a mitochondrial protein that catalyzes the first step in proline degradation. Mutations in this gene are associated with hyperprolinemia type 1 and susceptibility to schizophrenia 4 (SCZD4). This gene is located on chromosome 22q11.21, a region which has also been associated with the contiguous gene deletion syndromes, DiGeorge and CATCH22. Alternatively spliced transcript varia…	hsa00330 (Arginine and proline metabolism), hsa01100 (Metabolic pathways), GO:0006560 (proline metabolic process), GO:0006562 (proline catabolic process), GO:0008631 (intrinsic apoptotic signaling pathway in response to oxidative stress), GO:0010133 (proline catabolic process to glutamate), GO:0010942 (positive regulation of cell death), GO:0019470 (4-hydroxyproline catabolic process), GO:0055114…				3811.7	87.0756	74.7936	-3.90249	5.70338	1455.55	8.97065e-18	9.4809e-16	3.55315e-243	8.93391e-243	0.1	0.125883	0.0005806	-0.87831	-0.997952	0.0213116	6.28788e-06		101.607	98.4225	91.9575	7.23695	7.04396	5.2106			1.83942	1.79438	1.69838		-1.64814	-1.6786	-2.00544
ENSG00000117448	AKR1A1	protein_coding	aldo-keto reductase family 1 member A1	This gene encodes a member of the aldo/keto reductase superfamily, which consists of more than 40 known enzymes and proteins. This member, also known as aldehyde reductase, is involved in the reduction of biogenic and xenobiotic aldehydes and is present in virtually every tissue. Multiple alternatively spliced transcript variants of this gene exist, all encoding the same protein. [provided by Ref…	hsa00010 (Glycolysis / Gluconeogenesis), hsa00040 (Pentose and glucuronate interconversions), hsa00561 (Glycerolipid metabolism), hsa01100 (Metabolic pathways), GO:0006006 (glucose metabolic process), GO:0006081 (cellular aldehyde metabolic process), GO:0019640 (glucuronate catabolic process to xylulose 5-phosphate), GO:0019853 (L-ascorbic acid biosynthetic process), GO:0042840 (D-glucuronate cat…				3804.04	92.9137	22.6696	-3.10409	6.47571	1450.71	9.22249e-18	9.67841e-16	7.87558e-200	1.37032e-199	0.1	0.125883	0.00316091	-0.87831	-0.993606	0.0213116	6.11925e-05		175.038	150.143	152.169	19.009	18.6231	17.8511			1.62527	1.40664	1.42573		-1.4497	-1.47645	-1.53149
ENSG00000135744	AGT	protein_coding	angiotensinogen	The protein encoded by this gene, pre-angiotensinogen or angiotensinogen precursor, is expressed in the liver and is cleaved by the enzyme renin in response to lowered blood pressure. The resulting product, angiotensin I, is then cleaved by angiotensin converting enzyme (ACE) to generate the physiologically active enzyme angiotensin II. The protein is involved in maintaining blood pressure and in…	hsa04614 (Renin-angiotensin system), hsa04924 (Renin secretion), GO:0001558 (regulation of cell growth), GO:0001819 (positive regulation of cytokine production), GO:0001822 (kidney development), GO:0001974 (blood vessel remodeling), GO:0002003 (angiotensin maturation), GO:0002016 (regulation of blood volume by renin-angiotensin), GO:0002018 (renin-angiotensin regulation of aldosterone production)…				3795.56	99.0538	80.8939	-2.76151	9.14808	1445.37	9.51015e-18	9.91051e-16	2.04112e-192	2.15493e-195	0.1	0.125883	0.00395261	-0.87831	-0.991741	0.0213116	0.000102032		1063.45	882.908	1019.25	153.616	144.449	139.239			1.48043	1.21257	1.41931		-1.29496	-1.38255	-1.43481
ENSG00000269403	AC008750.8	protein_coding							3792.54	92.5916	10.1671	-2.82817	6.39915	1426.26	1.06231e-17	1.0704e-15	5.1803e-192	8.57428e-192	0.0765225	0.125883	0.00157643	-0.891133	-0.9967	0.017133	1.6315e-05		156.511	138.66	147.73	21.1319	21.1319	20.0705			1.44204	1.26967	1.35982		-1.33459	-1.33459	-1.40235
ENSG00000262902	MTCO1P40	processed_pseudogene	mitochondrially encoded cytochrome c oxidase I pseudogene 40						3789.05	77.2178	13.4756	-5.53019	4.8737	1441.27	9.73752e-18	1.0077e-15	9.75235e-213	4.49456e-212	0.1	0.125883	0.00343633	-0.87831	-0.993123	0.0213116	7.07849e-05		56.8342	62.8167	51.4306	1.3509	1.2544	1.06142			2.09565	2.23536	1.95666		-2.03839	-2.08054	-2.16873
ENSG00000141582	CBX4	protein_coding	chromobox 4		GO:0000122 (negative regulation of transcription from RNA polymerase II promoter), GO:0006351 (transcription, DNA-templated), GO:0016569 (covalent chromatin modification), GO:0016925 (protein sumoylation), GO:0043066 (negative regulation of apoptotic process), GO:0045892 (negative regulation of transcription, DNA-templated), GO:0005634 (nucleus), GO:0005654 (nucleoplasm), GO:0016604 (nuclear body…				3782.02	90.7731	34.2796	2.90806	6.11507	1436.85	9.9895e-18	1.02664e-15	3.2628e-199	5.76353e-199	0.1	0.125883	0.000563044	0.87831	0.998331	0.0213116	4.17568e-06		16.5967	16.9827	15.1493	124.958	115.984	125.054			-1.35363	-1.32399	-1.47052		1.4176	1.31184	1.4187
ENSG00000136826	KLF4	protein_coding	Kruppel like factor 4		hsa04550 (Signaling pathways regulating pluripotency of stem cells), GO:0000122 (negative regulation of transcription from RNA polymerase II promoter), GO:0006366 (transcription from RNA polymerase II promoter), GO:0007500 (mesodermal cell fate determination), GO:0008285 (negative regulation of cell proliferation), GO:0009913 (epidermal cell differentiation), GO:0010628 (positive regulation of ge…				3776.07	77.6808	72.2703	4.30722	4.91042	1433.11	1.02084e-17	1.04195e-15	3.96528e-208	1.27146e-207	0.1	0.125883	0.000217984	0.87831	0.999283	0.0213116	7.71071e-07		2.89478	2.50881	3.18426	55.0973	58.571	57.0271			-1.78831	-1.90681	-1.70542		1.75579	1.841	1.80375
ENSG00000149809	TM7SF2	protein_coding	transmembrane 7 superfamily member 2		hsa00100 (Steroid biosynthesis), hsa01100 (Metabolic pathways), GO:0006695 (cholesterol biosynthetic process), GO:0016126 (sterol biosynthetic process), GO:0055114 (oxidation-reduction process), GO:0005783 (endoplasmic reticulum), GO:0005789 (endoplasmic reticulum membrane), GO:0005887 (integral component of plasma membrane), GO:0030176 (integral component of endoplasmic reticulum membrane), GO:0…				3763.3	86.4985	26.5351	-3.2525	5.63499	1425.1	1.06952e-17	1.0704e-15	1.21736e-197	2.51007e-197	0.1	0.125883	0.00133986	-0.87831	-0.997128	0.0213116	1.23646e-05		94.8523	89.6417	84.3346	9.35979	9.84225	8.97382			1.58517	1.50539	1.41933		-1.50668	-1.44667	-1.55655
ENSG00000278621	AC037198.2	antisense							3763.11	79.2712	9.03966	4.05368	5.02531	1424.98	1.07026e-17	1.0704e-15	7.34161e-202	2.1115e-201	0.1	0.125883	0.000831382	0.87831	0.998156	0.0213116	5.0979e-06		3.66672	3.9562	3.37724	60.6939	58.2816	64.2641			-1.73712	-1.66525	-1.81277		1.73061	1.67401	1.81052
ENSG00000172482	AGXT	protein_coding	alanine--glyoxylate and serine--pyruvate aminotransferase	This gene is expressed only in the liver and the encoded protein is localized mostly in the peroxisomes, where it is involved in glyoxylate detoxification. Mutations in this gene, some of which alter subcellular targetting, have been associated with type I primary hyperoxaluria. [provided by RefSeq, Jul 2008]. Publication Note: This RefSeq record includes a subset of the publications that are ava…	hsa00250 (Alanine, aspartate and glutamate metabolism), hsa00260 (Glycine, serine and threonine metabolism), hsa00630 (Glyoxylate and dicarboxylate metabolism), hsa01100 (Metabolic pathways), hsa01200 (Carbon metabolism), hsa04146 (Peroxisome), GO:0007219 (Notch signaling pathway), GO:0009436 (glyoxylate catabolic process), GO:0019265 (glycine biosynthetic process, by transamination of glyoxylate…				3758.87	94.5511	57.2713	-6.45492	6.87923	1422.33	1.08699e-17	1.07308e-15	9.09346e-267	3.70028e-266	0.1	0.125883	0.0142509	-0.87831	-0.972058	0.0213116	0.00116025		284.846	190.476	221.933	3.37724	2.50881	2.02635			3.13602	2.56042	2.77881		-2.60125	-2.85537	-3.01864
ENSG00000090339	ICAM1	protein_coding	intercellular adhesion molecule 1	This gene encodes a cell surface glycoprotein which is typically expressed on endothelial cells and cells of the immune system. It binds to integrins of type CD11a / CD18, or CD11b / CD18 and is also exploited by Rhinovirus as a receptor. [provided by RefSeq, Jul 2008]. Publication Note: This RefSeq record includes a subset of the publications that are available for this gene. Please see the Gene…	hsa04064 (NF-kappa B signaling pathway), hsa04514 (Cell adhesion molecules (CAMs)), hsa04650 (Natural killer cell mediated cytotoxicity), hsa04668 (TNF signaling pathway), hsa04670 (Leukocyte transendothelial migration), hsa04933 (AGE-RAGE signaling pathway in diabetic complications), hsa05143 (African trypanosomiasis), hsa05144 (Malaria), hsa05150 (Staphylococcus aureus infection), hsa05164 (Inf…				3757.36	93.3566	44.2655	3.95184	6.62703	1421.38	1.093e-17	1.07308e-15	9.43151e-259	2.10063e-258	0.1	0.125883	0.000263553	0.87831	0.998367	0.0213116	3.99575e-06		9.84225	14.8599	11.1931	182.178	194.626	179.187			-2.10225	-1.5926	-1.9464		1.85684	1.95119	1.83322
ENSG00000136527	TRA2B	protein_coding	transformer 2 beta homolog	This gene encodes a nuclear protein which functions as sequence-specific serine/arginine splicing factor which plays a role in mRNA processing, splicing patterns, and gene expression. Alternative splicing results in multiple transcript variants. [provided by RefSeq, Aug 2011].	hsa03040 (Spliceosome), GO:0000302 (response to reactive oxygen species), GO:0000375 (RNA splicing, via transesterification reactions), GO:0000381 (regulation of alternative mRNA splicing, via spliceosome), GO:0000398 (mRNA splicing, via spliceosome), GO:0021796 (cerebral cortex regionalization), GO:0048025 (negative regulation of mRNA splicing, via spliceosome), GO:0048026 (positive regulation o…				3756.98	94.8061	60.4456	2.60198	6.92825	1421.14	1.09453e-17	1.07308e-15	8.14118e-189	1.15717e-201	0.1	0.125883	0.000491409	0.87831	0.9985	0.0213116	3.37379e-06		35.0268	32.6145	35.5093	199.74	211.222	215.468			-1.2412	-1.3384	-1.22253		1.20465	1.28451	1.31296
ENSG00000184371	CSF1	protein_coding	colony stimulating factor 1	The protein encoded by this gene is a cytokine that controls the production, differentiation, and function of macrophages. The active form of the protein is found extracellularly as a disulfide-linked homodimer, and is thought to be produced by proteolytic cleavage of membrane-bound precursors. The encoded protein may be involved in development of the placenta. Alternate splicing results in multi…	hsa04010 (MAPK signaling pathway), hsa04014 (Ras signaling pathway), hsa04015 (Rap1 signaling pathway), hsa04060 (Cytokine-cytokine receptor interaction), hsa04151 (PI3K-Akt signaling pathway), hsa04380 (Osteoclast differentiation), hsa04640 (Hematopoietic cell lineage), hsa04668 (TNF signaling pathway), hsa05323 (Rheumatoid arthritis), GO:0001954 (positive regulation of cell-matrix adhesion), GO…				3753.76	98.0674	51.1241	2.60372	8.25842	1419.13	1.10752e-17	1.07871e-15	1.33296e-192	5.12793e-198	0.1	0.125883	1.05133e-05	0.87831	0.999153	0.0213116	1.07462e-06		80.4749	95.3347	83.5626	540.262	522.99	513.534			-1.38722	-1.14822	-1.33419		1.32975	1.28305	1.25682
ENSG00000205403	CFI	protein_coding	complement factor I	This gene encodes a serine proteinase that is essential for regulating the complement cascade. The encoded preproprotein is cleaved to produce both heavy and light chains, which are linked by disulfide bonds to form a heterodimeric glycoprotein. This heterodimer can cleave and inactivate the complement components C4b and C3b, and it prevents the assembly of the C3 and C5 convertase enzymes. Defec…	hsa04610 (Complement and coagulation cascades), hsa05150 (Staphylococcus aureus infection), GO:0006508 (proteolysis), GO:0006898 (receptor-mediated endocytosis), GO:0006958 (complement activation, classical pathway), GO:0030449 (regulation of complement activation), GO:0045087 (innate immune response), GO:0005576 (extracellular region), GO:0005615 (extracellular space), GO:0016020 (membrane), GO:…				3745.3	96.732	62.0495	-2.41775	7.54617	1413.85	1.14242e-17	1.10547e-15	5.36439e-185	7.65591e-193	0.1	0.125883	3.20811e-07	-0.87831	-0.999717	0.0213116	1.20419e-07		312.733	311.575	319.391	58.378	55.9657	62.2378			1.18177	1.17646	1.21197		-1.20026	-1.25908	-1.11086
ENSG00000182054	IDH2	protein_coding	isocitrate dehydrogenase (NADP(+)) 2, mitochondrial	Isocitrate dehydrogenases catalyze the oxidative decarboxylation of isocitrate to 2-oxoglutarate. These enzymes belong to two distinct subclasses, one of which utilizes NAD(+) as the electron acceptor and the other NADP(+). Five isocitrate dehydrogenases have been reported: three NAD(+)-dependent isocitrate dehydrogenases, which localize to the mitochondrial matrix, and two NADP(+)-dependent isoc…	hsa00020 (Citrate cycle (TCA cycle)), hsa00480 (Glutathione metabolism), hsa01100 (Metabolic pathways), hsa01200 (Carbon metabolism), hsa01210 (2-Oxocarboxylic acid metabolism), hsa01230 (Biosynthesis of amino acids), hsa04146 (Peroxisome), GO:0005975 (carbohydrate metabolic process), GO:0006097 (glyoxylate cycle), GO:0006099 (tricarboxylic acid cycle), GO:0006102 (isocitrate metabolic process), …				3739.96	90.6657	65.9352	-3.0465	6.10027	1410.51	1.16505e-17	1.1201e-15	5.36873e-195	9.72602e-195	0.1	0.125883	0.00215036	-0.87831	-0.995517	0.0213116	3.00981e-05		119.361	114.923	131.905	15.2458	14.9564	14.0879			1.41358	1.35983	1.55549		-1.4014	-1.42583	-1.50167
ENSG00000099977	DDT	protein_coding	D-dopachrome tautomerase	D-dopachrome tautomerase converts D-dopachrome into 5,6-dihydroxyindole. The DDT gene is related to the migration inhibitory factor (MIF) in terms of sequence, enzyme activity, and gene structure. DDT and MIF are closely linked on chromosome 22. [provided by RefSeq, Jul 2008].	GO:0042438 (melanin biosynthetic process), GO:0005737 (cytoplasm), GO:0070062 (extracellular vesicular exosome), GO:0004167 (dopachrome isomerase activity), GO:0033981 (D-dopachrome decarboxylase activity), GO:0016829 (lyase activity)				3736.9	95.2758	15.4017	-2.74827	7.04915	1408.61	1.1782e-17	1.12548e-15	2.23322e-189	1.10175e-201	0.1	0.125883	0.00194906	-0.87831	-0.995784	0.0213116	2.66222e-05		246.828	227.916	215.951	35.2198	34.9303	32.6145			1.4407	1.32665	1.24955		-1.30031	-1.31158	-1.40501
ENSG00000160888	IER2	protein_coding	immediate early response 2		GO:0030182 (neuron differentiation), GO:0048870 (cell motility), GO:0071774 (response to fibroblast growth factor), GO:0005634 (nucleus), GO:0005654 (nucleoplasm), GO:0005737 (cytoplasm), GO:0003677 (DNA binding)				3719.73	98.1882	77.1425	2.40705	8.34402	1397.93	1.2552e-17	1.1914e-15	2.55804e-182	1.02166e-186	0.1	0.125883	8.77788e-05	0.87831	0.998843	0.0213116	2.00697e-06		101.993	96.6856	110.388	566.026	533.99	539.394			-1.2053	-1.28087	-1.0933		1.24417	1.16042	1.17489
ENSG00000127955	GNAI1	protein_coding	G protein subunit alpha i1	Guanine nucleotide binding proteins are heterotrimeric signal-transducing molecules consisting of alpha, beta, and gamma subunits. The alpha subunit binds guanine nucleotide, can hydrolyze GTP, and can interact with other proteins. The protein encoded by this gene represents the alpha subunit of an inhibitory complex. The encoded protein is part of a complex that responds to beta-adrenergic signa…	hsa04015 (Rap1 signaling pathway), hsa04022 (cGMP-PKG signaling pathway), hsa04024 (cAMP signaling pathway), hsa04062 (Chemokine signaling pathway), hsa04071 (Sphingolipid signaling pathway), hsa04261 (Adrenergic signaling in cardiomyocytes), hsa04360 (Axon guidance), hsa04371 (Apelin signaling pathway), hsa04540 (Gap junction), hsa04611 (Platelet activation), hsa04670 (Leukocyte transendothelial…				3708.66	94.0075	41.6482	3.02268	6.78937	1391.06	1.30766e-17	1.23334e-15	2.72302e-206	4.53367e-206	0.1	0.125883	0.000613108	0.87831	0.997609	0.0213116	8.5697e-06		21.4214	24.7986	26.3425	193.275	188.74	207.942			-1.61981	-1.42548	-1.34467		1.43979	1.40589	1.54428
ENSG00000167113	COQ4	protein_coding	coenzyme Q4	Coenzyme Q (CoQ) is a small lipophilic molecule that transports electrons between mitochondrial respiratory chain complexes and functions as a cofactor for mitochondrial enzymes. COQ4 is an enzyme involved in CoQ biosynthesis (Casarin et al., 2008 [PubMed 18474229]).[supplied by OMIM, Aug 2009].	GO:0006744 (ubiquinone biosynthetic process), GO:0005739 (mitochondrion), GO:0005743 (mitochondrial inner membrane)				3704.32	83.7941	55.2513	-3.24349	5.38089	1388.37	1.32889e-17	1.24548e-15	4.82679e-195	1.04517e-194	0.1	0.125883	4.83231e-05	-0.87831	-0.999589	0.0213116	2.52996e-07		76.2292	75.6502	73.2379	7.52643	7.71941	8.49135			1.50199	1.49127	1.44574		-1.53571	-1.50678	-1.39652
ENSG00000163661	PTX3	protein_coding	pentraxin 3		GO:0001878 (response to yeast), GO:0006954 (inflammatory response), GO:0008228 (opsonization), GO:0043312 (neutrophil degranulation), GO:0044869 (negative regulation by host of viral exo-alpha-sialidase activity), GO:0044871 (negative regulation by host of viral glycoprotein metabolic process), GO:0045087 (innate immune response), GO:0045429 (positive regulation of nitric oxide biosynthetic proce…				3695.57	68.6082	73.0555	6.18982	4.29781	1366.49	1.51641e-17	1.3613e-15	1.08282e-207	7.46398e-207	0.0765225	0.125883	0.000215462	0.891133	0.999445	0.017133	4.61814e-07		0.385971	0.675448	0.482463	37.2462	38.6935	39.369			-2.07839	-1.91319	-2.0212		1.96151	2.01376	2.03751
ENSG00000228830	AL160408.2	antisense							3694.13	98.4365	16.0996	2.33139	8.55564	1382.07	1.3801e-17	1.28539e-15	3.04528e-177	8.87494e-181	0.1	0.125883	0.000167927	0.87831	0.998632	0.0213116	2.80459e-06		132.967	122.739	118.3	652.29	616.491	613.693			-1.0639	-1.1776	-1.22987		1.21342	1.13225	1.1257
ENSG00000116560	SFPQ	protein_coding	splicing factor proline and glutamine rich		GO:0000122 (negative regulation of transcription from RNA polymerase II promoter), GO:0000380 (alternative mRNA splicing, via spliceosome), GO:0000724 (double-strand break repair via homologous recombination), GO:0006351 (transcription, DNA-templated), GO:0006397 (mRNA processing), GO:0008380 (RNA splicing), GO:0042752 (regulation of circadian rhythm), GO:0042754 (negative regulation of circadian…				3687.74	84.7336	40.9167	3.94754	5.47257	1378.11	1.41335e-17	1.30819e-15	1.70464e-233	4.51654e-233	0.1	0.125883	0.000321329	0.87831	0.998422	0.0213116	3.7339e-06		6.46501	5.2106	4.43866	87.0364	82.2117	79.8959			-1.55955	-1.79094	-1.9543		1.83526	1.75489	1.71466
ENSG00000228253	MT-ATP8	protein_coding	mitochondrially encoded ATP synthase membrane subunit 8		hsa00190 (Oxidative phosphorylation), hsa01100 (Metabolic pathways), hsa04714 (Thermogenesis), hsa05010 (Alzheimer disease), hsa05012 (Parkinson disease), hsa05016 (Huntington disease), R-HSA-1428517 (Homo sapiens: The citric acid (TCA) cycle and respiratory electron transport), R-HSA-1430728 (Homo sapiens: Metabolism), R-HSA-163200 (Homo sapiens: Respiratory electron transport, ATP synthesis by …				3685.93	99.8792	2.3891	-3.03572	12.5327	1377	1.42288e-17	1.30887e-15	7.94556e-166	6.33276e-166	0.1	0.125883	0.00405687	-0.87831	-0.991434	0.0213116	0.000109763		9366.54	11356.6	10965.2	1384.86	1206.06	1273.22			1.34717	1.62506	1.57447		-1.40883	-1.60796	-1.52991
ENSG00000069702	TGFBR3	protein_coding	transforming growth factor beta receptor 3	This locus encodes the transforming growth factor (TGF)-beta type III receptor. The encoded receptor is a membrane proteoglycan that often functions as a co-receptor with other TGF-beta receptor superfamily members. Ectodomain shedding produces soluble TGFBR3, which may inhibit TGFB signaling. Decreased expression of this receptor has been observed in various cancers. Alternatively spliced transc…	GO:0001666 (response to hypoxia), GO:0001837 (epithelial to mesenchymal transition), GO:0001889 (liver development), GO:0003007 (heart morphogenesis), GO:0003150 (muscular septum morphogenesis), GO:0003151 (outflow tract morphogenesis), GO:0003223 (ventricular compact myocardium morphogenesis), GO:0006955 (immune response), GO:0007179 (transforming growth factor beta receptor signaling pathway), …				3683.87	90.3436	88.6987	2.72783	6.05667	1375.73	1.43387e-17	1.31089e-15	1.19817e-186	2.0391e-186	0.1	0.125883	0.000319918	0.87831	0.998963	0.0213116	1.61381e-06		16.7897	18.2371	17.1757	112.51	113.861	119.651			-1.34383	-1.23677	-1.31449		1.26363	1.28055	1.3509
ENSG00000267598	AC011446.2	antisense							3678.12	98.9666	12.9991	2.48944	9.07867	1372.18	1.46495e-17	1.33114e-15	5.70087e-181	1.36435e-183	0.1	0.125883	2.44013e-06	0.87831	0.999251	0.0213116	8.40513e-07		175.52	146.958	167.704	937.04	896.127	919.671			-1.1334	-1.38647	-1.19836		1.26981	1.20554	1.24287
ENSG00000257017	HP	protein_coding	haptoglobin	This gene encodes a preproprotein, which is processed to yield both alpha and beta chains, which subsequently combine as a tetramer to produce haptoglobin. Haptoglobin functions to bind free plasma hemoglobin, which allows degradative enzymes to gain access to the hemoglobin, while at the same time preventing loss of iron through the kidneys and protecting the kidneys from damage by hemoglobin. M…	GO:0006898 (receptor-mediated endocytosis), GO:0006952 (defense response), GO:0006953 (acute-phase response), GO:0010942 (positive regulation of cell death), GO:0042542 (response to hydrogen peroxide), GO:0042742 (defense response to bacterium), GO:0043312 (neutrophil degranulation), GO:0051354 (negative regulation of oxidoreductase activity), GO:0098869 (NA), GO:2000296 (negative regulation of h…				3674.58	99.8926	35.7694	-2.52793	12.5539	1370	1.48446e-17	1.34069e-15	8.50896e-147	7.30974e-147	0.1	0.125883	0.00195287	-0.87831	-0.995753	0.0213116	2.70123e-05		10859.2	9523.34	10363.4	1728.76	1752.6	1849.57			1.34813	1.15879	1.28072		-1.30157	-1.28184	-1.20423
ENSG00000179094	PER1	protein_coding	period circadian regulator 1	This gene is a member of the Period family of genes and is expressed in a circadian pattern in the suprachiasmatic nucleus, the primary circadian pacemaker in the mammalian brain. Genes in this family encode components of the circadian rhythms of locomotor activity, metabolism, and behavior. This gene is upregulated by CLOCK/ARNTL heterodimers but then represses this upregulation in a feedback lo…	hsa04710 (Circadian rhythm), hsa04713 (Circadian entrainment), hsa05168 (Herpes simplex infection), GO:0000122 (negative regulation of transcription from RNA polymerase II promoter), GO:0002028 (regulation of sodium ion transport), GO:0006351 (transcription, DNA-templated), GO:0007623 (circadian rhythm), GO:0009649 (entrainment of circadian clock), GO:0010608 (posttranscriptional regulation of ge…				3653.46	98.1211	55.5735	2.55367	8.29943	1357.02	1.60665e-17	1.41407e-15	2.27421e-185	3.44772e-190	0.1	0.125883	3.26511e-07	0.87831	0.999541	0.0213116	3.15821e-07		96.3961	96.6856	81.8258	529.359	539.587	545.28			-1.19036	-1.18612	-1.42157		1.24265	1.27016	1.28524
ENSG00000130222	GADD45G	protein_coding	growth arrest and DNA damage inducible gamma	This gene is a member of a group of genes whose transcript levels are increased following stressful growth arrest conditions and treatment with DNA-damaging agents. The protein encoded by this gene responds to environmental stresses by mediating activation of the p38/JNK pathway via MTK1/MEKK4 kinase. The GADD45G is highly expressed in placenta. [provided by RefSeq, Jul 2008]. Publication Note: T…	hsa04010 (MAPK signaling pathway), hsa04068 (FoxO signaling pathway), hsa04110 (Cell cycle), hsa04115 (p53 signaling pathway), hsa04210 (Apoptosis), hsa04218 (Cellular senescence), hsa05200 (Pathways in cancer), hsa05202 (Transcriptional misregulation in cancer), hsa05210 (Colorectal cancer), hsa05212 (Pancreatic cancer), hsa05213 (Endometrial cancer), hsa05214 (Glioma), hsa05216 (Thyroid cancer)…				3652.98	94.3296	25.5285	3.23361	6.84189	1356.73	1.60954e-17	1.41407e-15	6.56422e-217	1.15187e-216	0.1	0.125883	6.295e-05	0.87831	0.998789	0.0213116	2.19896e-06		25.4741	19.1055	21.4214	210.354	198.775	211.994			-1.36175	-1.7422	-1.592		1.58858	1.50769	1.59968
ENSG00000123384	LRP1	protein_coding	LDL receptor related protein 1	The protein encoded by this gene is an endocytic receptor involved in several cellular processes, including intracellular signaling, lipid homeostasis, and clearance of apoptotic cells. In addition, the encoded protein is necessary for the A2M-mediated clearance of secreted amyloid precursor protein and beta-amyloid, the main component of amyloid plaques found in Alzheimer patients. Expression of…	hsa04979 (Cholesterol metabolism), hsa05010 (Alzheimer disease), hsa05144 (Malaria), GO:0001523 (retinoid metabolic process), GO:0006898 (receptor-mediated endocytosis), GO:0007205 (protein kinase C-activating G-protein coupled receptor signaling pathway), GO:0007568 (aging), GO:0008283 (cell proliferation), GO:0010715 (regulation of extracellular matrix disassembly), GO:0010875 (positive regulat…				3652.85	96.2086	86.2895	-3.32029	7.3378	1356.65	1.61034e-17	1.41407e-15	1.53269e-213	3.50656e-228	0.1	0.125883	0.00060203	-0.87831	-0.997349	0.0213116	1.05351e-05		312.347	284.171	284.75	25.7635	28.0794	34.3514			1.71115	1.57567	1.57859		-1.78994	-1.67436	-1.40112
ENSG00000053747	LAMA3	protein_coding	laminin subunit alpha 3	The protein encoded by this gene belongs to the laminin family of secreted molecules. Laminins are heterotrimeric molecules that consist of alpha, beta, and gamma subunits that assemble through a coiled-coil domain. Laminins are essential for formation and function of the basement membrane and have additional functions in regulating cell migration and mechanical signal transduction. This gene enc…	hsa01100 (Metabolic pathways), hsa04151 (PI3K-Akt signaling pathway), hsa04510 (Focal adhesion), hsa04512 (ECM-receptor interaction), hsa05145 (Toxoplasmosis), hsa05146 (Amoebiasis), hsa05165 (Human papillomavirus infection), hsa05200 (Pathways in cancer), hsa05222 (Small cell lung cancer), GO:0007155 (cell adhesion), GO:0008544 (epidermis development), GO:0022617 (extracellular matrix disassembl…				3651.05	85.049	92.2354	-3.57988	5.50052	1355.55	1.62126e-17	1.41407e-15	1.11176e-221	2.63179e-221	0.1	0.125883	1.01816e-06	-0.87831	-0.999592	0.0213116	2.49437e-07		81.4398	83.8521	84.3346	7.14046	7.9124	5.78956			1.5991	1.64022	1.64831		-1.59129	-1.47432	-1.82202
ENSG00000163734	CXCL3	protein_coding	C-X-C motif chemokine ligand 3	This antimicrobial gene encodes a member of the CXC subfamily of chemokines. The encoded protein is a secreted growth factor that signals through the G-protein coupled receptor, CXC receptor 2. This protein plays a role in inflammation and as a chemoattractant for neutrophils. [provided by RefSeq, Sep 2014]. Publication Note: This RefSeq record includes a subset of the publications that are avail…	hsa04060 (Cytokine-cytokine receptor interaction), hsa04062 (Chemokine signaling pathway), hsa04621 (NOD-like receptor signaling pathway), hsa04657 (IL-17 signaling pathway), hsa04668 (TNF signaling pathway), hsa05132 (Salmonella infection), hsa05134 (Legionellosis), hsa05167 (Kaposi sarcoma-associated herpesvirus infection), GO:0006954 (inflammatory response), GO:0006955 (immune response), GO:00…				3650.83	76.0301	31.8435	5.40415	4.78811	1355.41	1.62265e-17	1.41407e-15	2.50449e-209	1.13661e-208	0.1	0.125883	0.00266109	0.87831	0.994557	0.0213116	4.43667e-05		0.964926	1.44739	1.3509	49.8867	52.0095	58.957			-2.1787	-1.9612	-2.00215		1.95059	2.00844	2.18302
ENSG00000113916	BCL6	protein_coding	B cell CLL/lymphoma 6	The protein encoded by this gene is a zinc finger transcription factor and contains an N-terminal POZ domain. This protein acts as a sequence-specific repressor of transcription, and has been shown to modulate the transcription of START-dependent IL-4 responses of B cells. This protein can interact with a variety of POZ-containing proteins that function as transcription corepressors. This gene is…	hsa04068 (FoxO signaling pathway), hsa05202 (Transcriptional misregulation in cancer), GO:0000060 (protein import into nucleus, translocation), GO:0000122 (negative regulation of transcription from RNA polymerase II promoter), GO:0000902 (cell morphogenesis), GO:0001953 (negative regulation of cell-matrix adhesion), GO:0002467 (germinal center formation), GO:0002634 (regulation of germinal center…				3648.98	93.8733	68.2236	2.73052	6.75735	1354.28	1.63391e-17	1.41561e-15	1.12737e-192	1.75896e-192	0.1	0.125883	6.28428e-05	0.87831	0.999023	0.0213116	1.43015e-06		30.2022	28.9478	25.667	181.213	191.345	190.573			-1.23302	-1.29034	-1.45201		1.27528	1.35293	1.34716
ENSG00000188229	TUBB4B	protein_coding	tubulin beta 4B class IVb		hsa04145 (Phagosome), hsa04540 (Gap junction), hsa05130 (Pathogenic Escherichia coli infection), GO:0000086 (G2/M transition of mitotic cell cycle), GO:0006928 (cellular component movement), GO:0007010 (cytoskeleton organization), GO:0007017 (microtubule-based process), GO:0042267 (natural killer cell mediated cytotoxicity), GO:0043312 (neutrophil degranulation), GO:0097711 (NA), GO:0005576 (extr…				3645.3	98.8592	69.8275	2.19771	8.9746	1352.02	1.65673e-17	1.42709e-15	2.89477e-169	1.31043e-171	0.1	0.125883	4.58319e-05	0.87831	0.999795	0.0213116	6.33384e-08		178.704	169.634	191.634	827.907	822.986	826.363			-1.10202	-1.17631	-1.00231		1.0973	1.08872	1.09462
ENSG00000148154	UGCG	protein_coding	UDP-glucose ceramide glucosyltransferase	This gene encodes an enzyme that catalyzes the first glycosylation step in the biosynthesis of glycosphingolipids, which are membrane components containing lipid and sugar moieties. The product of this reaction is glucosylceramide, which is the core structure of many glycosphingolipids. [provided by RefSeq, Dec 2014]. Sequence Note: This RefSeq record was created from transcript and genomic seque…	hsa00600 (Sphingolipid metabolism), hsa01100 (Metabolic pathways), GO:0006679 (glucosylceramide biosynthetic process), GO:0006687 (glycosphingolipid metabolic process), GO:0006688 (glycosphingolipid biosynthetic process), GO:0008544 (epidermis development), GO:1903955 (NA), GO:0000139 (Golgi membrane), GO:0016020 (membrane), GO:0016021 (integral component of membrane), GO:0008120 (ceramide glucos…				3639.32	91.0616	45.3392	3.50681	6.15502	1348.36	1.69446e-17	1.4512e-15	1.81946e-214	3.69947e-214	0.1	0.125883	0.00206707	0.87831	0.99492	0.0213116	3.86416e-05		12.93	11.6756	9.84225	126.405	123.125	142.423			-1.49744	-1.62405	-1.83171		1.60698	1.56964	1.77658
ENSG00000166012	TAF1D	protein_coding	TATA-box binding protein associated factor, RNA polymerase I subunit D	TAF1D is a member of the SL1 complex, which includes TBP (MIM 600075) and TAF1A (MIM 604903), TAF1B (MIM 604904), and TAF1C (MIM 604905), and plays a role in RNA polymerase I transcription (Wang et al., 2004 [PubMed 15520167]; Gorski et al., 2007 [PubMed 17318177]).[supplied by OMIM, Jun 2009]. Sequence Note: This RefSeq record was created from transcript and genomic sequence data to make the seq…	GO:0006355 (regulation of transcription, DNA-templated), GO:0006361 (transcription initiation from RNA polymerase I promoter), GO:0006362 (transcription elongation from RNA polymerase I promoter), GO:0006363 (termination of RNA polymerase I transcription), GO:0045815 (positive regulation of gene expression, epigenetic), GO:0005654 (nucleoplasm), GO:0005668 (RNA polymerase transcription factor SL1…				3631.83	96.3763	41.118	2.50709	7.39447	1343.79	1.74303e-17	1.48427e-15	2.94195e-182	7.64349e-191	0.1	0.125883	2.00105e-05	0.87831	0.99924	0.0213116	8.66958e-07		49.7902	54.0359	46.9919	293.338	279.153	285.039			-1.24271	-1.12904	-1.32284		1.26891	1.1979	1.22779
ENSG00000116133	DHCR24	protein_coding	24-dehydrocholesterol reductase	This gene encodes a flavin adenine dinucleotide (FAD)-dependent oxidoreductase which catalyzes the reduction of the delta-24 double bond of sterol intermediates during cholesterol biosynthesis. The protein contains a leader sequence that directs it to the endoplasmic reticulum membrane. Missense mutations in this gene have been associated with desmosterolosis. Also, reduced expression of the gene…	hsa00100 (Steroid biosynthesis), hsa01100 (Metabolic pathways), GO:0006695 (cholesterol biosynthetic process), GO:0006915 (apoptotic process), GO:0006979 (response to oxidative stress), GO:0007050 (cell cycle arrest), GO:0007265 (Ras protein signal transduction), GO:0008104 (protein localization), GO:0008285 (negative regulation of cell proliferation), GO:0009725 (response to hormone), GO:0009888…				3629.11	99.0001	90.9872	-2.35141	9.11398	1342.13	1.76103e-17	1.49107e-15	1.56991e-172	8.59258e-175	0.1	0.125883	0.000141403	-0.87831	-0.998386	0.0213116	3.90332e-06		911.276	965.312	902.303	196.845	176.582	171.081			1.14747	1.2304	1.13322		-1.05194	-1.207	-1.25214
ENSG00000034152	MAP2K3	protein_coding	mitogen-activated protein kinase kinase 3	The protein encoded by this gene is a dual specificity protein kinase that belongs to the MAP kinase kinase family. This kinase is activated by mitogenic and environmental stress, and participates in the MAP kinase-mediated signaling cascade. It phosphorylates and thus activates MAPK14/p38-MAPK. This kinase can be activated by insulin, and is necessary for the expression of glucose transporter. E…	hsa04010 (MAPK signaling pathway), hsa04015 (Rap1 signaling pathway), hsa04218 (Cellular senescence), hsa04620 (Toll-like receptor signaling pathway), hsa04664 (Fc epsilon RI signaling pathway), hsa04668 (TNF signaling pathway), hsa04714 (Thermogenesis), hsa04750 (Inflammatory mediator regulation of TRP channels), hsa04912 (GnRH signaling pathway), hsa05014 (Amyotrophic lateral sclerosis (ALS)), …				3612.64	93.4438	38.682	2.87613	6.64638	1332.09	1.87438e-17	1.57808e-15	9.17999e-191	1.4899e-190	0.1	0.125883	0.00128331	0.87831	0.996515	0.0213116	1.81987e-05		25.667	24.3161	21.9038	176.099	165.099	186.81			-1.29474	-1.36696	-1.50567		1.3917	1.29972	1.47595
ENSG00000168765	GSTM4	protein_coding	glutathione S-transferase mu 4	Cytosolic and membrane-bound forms of glutathione S-transferase are encoded by two distinct supergene families. At present, eight distinct classes of the soluble cytoplasmic mammalian glutathione S-transferases have been identified: alpha, kappa, mu, omega, pi, sigma, theta and zeta. This gene encodes a glutathione S-transferase that belongs to the mu class. The mu class of enzymes functions in t…	hsa00480 (Glutathione metabolism), hsa00980 (Metabolism of xenobiotics by cytochrome P450), hsa00982 (Drug metabolism - cytochrome P450), hsa00983 (Drug metabolism - other enzymes), hsa01524 (Platinum drug resistance), hsa05200 (Pathways in cancer), hsa05204 (Chemical carcinogenesis), hsa05225 (Hepatocellular carcinoma), hsa05418 (Fluid shear stress and atherosclerosis), GO:0006749 (glutathione m…				3608.83	87.1158	37.8095	-2.86467	5.7056	1329.77	1.90174e-17	1.58581e-15	5.05164e-186	9.37386e-186	0.1	0.125883	8.13725e-07	-0.87831	-0.999772	0.0213116	7.76985e-08		90.0276	92.3435	91.9575	13.4125	12.2546	11.9651			1.32051	1.35636	1.35045		-1.25746	-1.37013	-1.39973
ENSG00000091527	CDV3	protein_coding	CDV3 homolog		GO:0008283 (cell proliferation), GO:0005737 (cytoplasm), GO:0003674 (molecular_function)				3608.4	97.4836	48.0438	2.49163	7.91658	1329.51	1.90484e-17	1.58581e-15	4.45228e-177	9.87406e-183	0.1	0.125883	0.00128904	0.87831	0.996532	0.0213116	1.80202e-05		68.1238	74.7818	75.7467	416.462	383.365	430.068			-1.32307	-1.19221	-1.17419		1.25406	1.13519	1.30022
ENSG00000164825	DEFB1	protein_coding	defensin beta 1	Defensins form a family of microbicidal and cytotoxic peptides made by neutrophils. Members of the defensin family are highly similar in protein sequence. This gene encodes defensin, beta 1, an antimicrobial peptide implicated in the resistance of epithelial surfaces to microbial colonization. This gene maps in close proximity to defensin family member, defensin, alpha 1 and has been implicated i…	GO:0002227 (innate immune response in mucosa), GO:0002526 (acute inflammatory response), GO:0006935 (chemotaxis), GO:0006955 (immune response), GO:0007186 (G-protein coupled receptor signaling pathway), GO:0009617 (response to bacterium), GO:0019730 (antimicrobial humoral response), GO:0019731 (antibacterial humoral response), GO:0019933 (cAMP-mediated signaling), GO:0033574 (response to testoste…				3605.15	84.2639	7.24112	-3.27926	5.42476	1327.53	1.92851e-17	1.5966e-15	1.48959e-186	3.17937e-186	0.1	0.125883	0.0012703	-0.87831	-0.997239	0.0213116	1.1422e-05		80.8608	79.3169	72.466	8.10538	8.29837	7.52643			1.55763	1.53049	1.40352		-1.47794	-1.45065	-1.56306
ENSG00000111011	RSRC2	protein_coding	arginine and serine rich coiled-coil 2		GO:0003723 (RNA binding)				3601.55	93.3432	44.185	2.80594	6.62115	1325.35	1.95509e-17	1.60966e-15	1.1149e-192	1.79491e-192	0.1	0.125883	0.000198365	0.87831	0.998522	0.0213116	3.27731e-06		22.1933	26.632	24.8951	175.906	164.327	175.52			-1.48847	-1.24545	-1.33574		1.38996	1.29287	1.38683
ENSG00000166925	TSC22D4	protein_coding	TSC22 domain family member 4	TSC22D4 is a member of the TSC22 domain family of leucine zipper transcriptional regulators (see TSC22D3; MIM 300506) (Kester et al., 1999 [PubMed 10488076]; Fiorenza et al., 2001 [PubMed 11707329]).[supplied by OMIM, Mar 2008].	GO:0006351 (transcription, DNA-templated), GO:0045892 (negative regulation of transcription, DNA-templated), GO:0070236 (negative regulation of activation-induced cell death of T cells), GO:0005634 (nucleus), GO:0005737 (cytoplasm), GO:0003700 (sequence-specific DNA binding transcription factor activity), GO:0005515 (protein binding)				3589.25	97.2487	51.265	2.22871	7.79388	1317.89	2.04897e-17	1.67768e-15	4.12495e-169	1.90773e-174	0.1	0.125883	3.90224e-07	0.87831	0.999723	0.0213116	1.14885e-07		81.9222	76.1327	75.8432	370.725	364.26	361.461			-1.02997	-1.13309	-1.13845		1.12102	1.09578	1.08471
ENSG00000107968	MAP3K8	protein_coding	mitogen-activated protein kinase kinase kinase 8	This gene is an oncogene that encodes a member of the serine/threonine protein kinase family. The encoded protein localizes to the cytoplasm and can activate both the MAP kinase and JNK kinase pathways. This protein was shown to activate IkappaB kinases, and thus induce the nuclear production of NF-kappaB. This protein was also found to promote the production of TNF-alpha and IL-2 during T lympho…	hsa04010 (MAPK signaling pathway), hsa04620 (Toll-like receptor signaling pathway), hsa04660 (T cell receptor signaling pathway), hsa04668 (TNF signaling pathway), GO:0000186 (activation of MAPKK activity), GO:0006468 (protein phosphorylation), GO:0007049 (cell cycle), GO:0031295 (T cell costimulation), GO:0051403 (stress-activated MAPK cascade), GO:0005737 (cytoplasm), GO:0005829 (cytosol), GO:0…				3584.44	77.5265	64.6467	4.79035	4.90036	1314.97	2.08701e-17	1.69948e-15	3.58692e-225	1.36234e-224	0.1	0.125883	4.92394e-05	0.87831	0.999458	0.0213116	4.41027e-07		1.44739	2.31582	2.41232	58.2816	55.5798	57.9921			-2.16525	-1.84112	-1.80922		1.96289	1.89674	1.95595
ENSG00000145247	OCIAD2	protein_coding	OCIA domain containing 2		GO:0005743 (mitochondrial inner membrane), GO:0005768 (endosome)				3575.84	93.6519	16.4351	-2.3848	6.70316	1309.78	2.15682e-17	1.74679e-15	3.67105e-170	1.0242e-181	0.1	0.125883	0.000392123	-0.87831	-0.999191	0.0213116	9.81588e-07		175.327	169.345	179.09	33.3865	33.6759	33.1935			1.16513	1.11562	1.19543		-1.16001	-1.14826	-1.1679
ENSG00000150347	ARID5B	protein_coding	AT-rich interaction domain 5B	This gene encodes a member of the AT-rich interaction domain (ARID) family of DNA binding proteins. The encoded protein forms a histone H3K9Me2 demethylase complex with PHD finger protein 2 and regulates the transcription of target genes involved in adipogenesis and liver development. This gene also plays a role in cell growth and differentiation of B-lymphocyte progenitors, and single nucleotide…	GO:0000122 (negative regulation of transcription from RNA polymerase II promoter), GO:0001889 (liver development), GO:0006351 (transcription, DNA-templated), GO:0016577 (histone demethylation), GO:0045892 (negative regulation of transcription, DNA-templated), GO:0051091 (positive regulation of sequence-specific DNA binding transcription factor activity), GO:0060612 (adipose tissue development), G…				3570.08	89.0484	98.5639	3.59215	5.88944	1306.3	2.205e-17	1.77616e-15	7.65987e-225	1.69258e-224	0.1	0.125883	0.0004225	0.87831	0.997871	0.0213116	6.79386e-06		10.6142	9.07031	7.42993	106.238	105.756	115.405			-1.46767	-1.65603	-1.8874		1.63342	1.62697	1.7507
ENSG00000176624	MEX3C	protein_coding	mex-3 RNA binding family member C	This gene encodes a member of a family of proteins with two K homology (KH) RNA-binding domains and a C-terminal RING-finger domain. The protein interacts with mRNA via the KH domains, and the protein shuttles between the nucleus and cytoplasm. Polymorphisms in this gene may contribute to hypertension. [provided by RefSeq, Oct 2009]. Sequence Note: This RefSeq record was created from transcript a…	GO:0003415 (chondrocyte hypertrophy), GO:0045598 (regulation of fat cell differentiation), GO:0097009 (energy homeostasis), GO:0005634 (nucleus), GO:0005737 (cytoplasm), GO:0003723 (RNA binding), GO:0005515 (protein binding), GO:0008270 (zinc ion binding), GO:0016740 (transferase activity), R-HSA-1280218 (Homo sapiens: Adaptive Immune System), R-HSA-168256 (Homo sapiens: Immune System), R-HSA-983…				3564.11	71.7823	89.4101	4.66464	4.48454	1302.7	2.25614e-17	1.80758e-15	2.09173e-190	8.14446e-190	0.1	0.125883	5.77906e-05	0.87831	0.999718	0.0213116	1.19618e-07		1.83336	1.44739	1.73687	41.7813	43.0357	43.3252			-1.74029	-1.8934	-1.77707		1.77334	1.81409	1.82334
ENSG00000170345	FOS	protein_coding	Fos proto-oncogene, AP-1 transcription factor subunit	The Fos gene family consists of 4 members: FOS, FOSB, FOSL1, and FOSL2. These genes encode leucine zipper proteins that can dimerize with proteins of the JUN family, thereby forming the transcription factor complex AP-1. As such, the FOS proteins have been implicated as regulators of cell proliferation, differentiation, and transformation. In some cases, expression of the FOS gene has also been a…	hsa01522 (Endocrine resistance), hsa04010 (MAPK signaling pathway), hsa04024 (cAMP signaling pathway), hsa04210 (Apoptosis), hsa04380 (Osteoclast differentiation), hsa04620 (Toll-like receptor signaling pathway), hsa04657 (IL-17 signaling pathway), hsa04658 (Th1 and Th2 cell differentiation), hsa04659 (Th17 cell differentiation), hsa04660 (T cell receptor signaling pathway), hsa04662 (B cell rece…				3559.86	97.5238	30.0584	3.45894	7.94048	1300.14	2.29328e-17	1.82171e-15	1.04893e-203	8.90229e-213	0.1	0.125883	0.00244042	0.87831	0.993844	0.0213116	5.67365e-05		47.6674	35.0268	40.0444	436.919	419.261	493.849			-1.48056	-1.90429	-1.72094		1.66303	1.60378	1.83897
ENSG00000244187	TMEM141	protein_coding	transmembrane protein 141		GO:0003341 (cilium movement), GO:0036158 (outer dynein arm assembly), GO:0005930 (axoneme), GO:0016021 (integral component of membrane)				3559.04	83.0358	14.3816	-3.83322	5.32237	1299.64	2.30054e-17	1.82171e-15	5.02744e-200	1.27154e-199	0.1	0.125883	0.0017999	-0.87831	-0.995835	0.0213116	2.59908e-05		79.0275	68.4133	75.8432	5.2106	4.53515	5.88605			1.79063	1.58807	1.73279		-1.69959	-1.84149	-1.57041
ENSG00000068745	IP6K2	protein_coding	inositol hexakisphosphate kinase 2	This gene encodes a protein that belongs to the inositol phosphokinase (IPK) family. This protein is likely responsible for the conversion of inositol hexakisphosphate (InsP6) to diphosphoinositol pentakisphosphate (InsP7/PP-InsP5). It may also convert 1,3,4,5,6-pentakisphosphate (InsP5) to PP-InsP4 and affect the growth suppressive and apoptotic activities of interferon-beta in some ovarian canc…	hsa04070 (Phosphatidylinositol signaling system), GO:0006817 (phosphate ion transport), GO:0030308 (negative regulation of cell growth), GO:0043065 (positive regulation of apoptotic process), GO:0043647 (inositol phosphate metabolic process), GO:0046854 (phosphatidylinositol phosphorylation), GO:0060337 (type I interferon signaling pathway), GO:0005634 (nucleus), GO:0005654 (nucleoplasm), GO:0045…				3557.92	94.9604	27.8773	2.67747	6.97695	1298.97	2.31045e-17	1.82171e-15	2.43294e-186	1.18666e-198	0.1	0.125883	3.36421e-06	0.87831	0.999332	0.0213116	6.69526e-07		32.711	37.6321	31.6496	220.968	211.994	219.714			-1.35486	-1.16359	-1.39967		1.32851	1.26924	1.32037
ENSG00000124766	SOX4	protein_coding	SRY-box 4	This intronless gene encodes a member of the SOX (SRY-related HMG-box) family of transcription factors involved in the regulation of embryonic development and in the determination of the cell fate. The encoded protein may act as a transcriptional regulator after forming a protein complex with other proteins, such as syndecan binding protein (syntenin). The protein may function in the apoptosis pa…	hsa05206 (MicroRNAs in cancer), GO:0001501 (skeletal system development), GO:0001841 (neural tube formation), GO:0002328 (pro-B cell differentiation), GO:0003183 (mitral valve morphogenesis), GO:0003211 (cardiac ventricle formation), GO:0003215 (cardiac right ventricle morphogenesis), GO:0003289 (atrial septum primum morphogenesis), GO:0003357 (noradrenergic neuron differentiation), GO:0006355 (r…				3554.76	91.7595	98.8658	3.63139	6.2656	1297.07	2.33874e-17	1.83431e-15	1.88538e-239	4.03339e-239	0.1	0.125883	2.26448e-06	0.87831	0.999364	0.0213116	6.06895e-07		13.509	11.8686	8.97382	145.8	140.783	139.528			-1.49745	-1.65873	-1.99649		1.75502	1.70519	1.69246
ENSG00000163435	ELF3	protein_coding	E74 like ETS transcription factor 3		GO:0001824 (blastocyst development), GO:0006357 (regulation of transcription from RNA polymerase II promoter), GO:0006366 (transcription from RNA polymerase II promoter), GO:0006954 (inflammatory response), GO:0007275 (multicellular organismal development), GO:0008544 (epidermis development), GO:0030198 (extracellular matrix organization), GO:0030855 (epithelial cell differentiation), GO:0045892 …				3550.45	93.2962	57.6404	2.36983	6.60646	1294.47	2.37799e-17	1.85533e-15	2.19259e-169	1.53929e-181	0.1	0.125883	2.20644e-05	0.87831	0.999789	0.0213116	6.64905e-08		32.325	30.9741	31.2636	165.292	162.783	160.853			-1.11521	-1.17314	-1.16053		1.16982	1.14802	1.13103
ENSG00000141543	EIF4A3	protein_coding	eukaryotic translation initiation factor 4A3	This gene encodes a member of the DEAD box protein family. DEAD box proteins, characterized by the conserved motif Asp-Glu-Ala-Asp (DEAD), are putative RNA helicases. They are implicated in a number of cellular processes involving alteration of RNA secondary structure, such as translation initiation, nuclear and mitochondrial splicing, and ribosome and spliceosome assembly. Based on their distrib…	hsa03013 (RNA transport), hsa03015 (mRNA surveillance pathway), hsa03040 (Spliceosome), GO:0000184 (nuclear-transcribed mRNA catabolic process, nonsense-mediated decay), GO:0000289 (nuclear-transcribed mRNA poly(A) tail shortening), GO:0000398 (mRNA splicing, via spliceosome), GO:0006364 (rRNA processing), GO:0006369 (termination of RNA polymerase II transcription), GO:0006405 (RNA export from nu…				3537.39	95.1013	37.7961	2.52583	7.00792	1286.63	2.50105e-17	1.94118e-15	9.2692e-173	8.55506e-183	0.1	0.125883	0.00119155	0.87831	0.997059	0.0213116	1.29621e-05		36.1847	38.3076	39.562	214.407	210.064	232.547			-1.29921	-1.22115	-1.17694		1.20347	1.17423	1.3196
ENSG00000228709	LINC02575	lincRNA	long intergenic non-protein coding RNA 2575						3537.17	74.9832	25.5084	5.0862	4.71491	1271.23	2.76413e-17	2.11236e-15	8.19178e-222	3.57147e-221	0.0765225	0.125883	9.75139e-07	0.891133	0.999789	0.017133	6.69282e-08		1.73687	0.964926	1.73687	50.2727	50.1762	51.5271			-1.8527	-2.18653	-1.8527		1.95346	1.95079	1.98767
ENSG00000114779	ABHD14B	protein_coding	abhydrolase domain containing 14B		GO:0045944 (positive regulation of transcription from RNA polymerase II promoter), GO:0050427 (3'-phosphoadenosine 5'-phosphosulfate metabolic process), GO:0005634 (nucleus), GO:0005730 (nucleolus), GO:0005829 (cytosol), GO:0070062 (extracellular vesicular exosome), GO:0005515 (protein binding), GO:0016787 (hydrolase activity), R-HSA-1430728 (Homo sapiens: Metabolism), R-HSA-156580 (Homo sapiens:…				3530.97	88.3103	60.3852	-3.06147	5.81927	1267.56	2.83131e-17	2.15266e-15	4.45363e-187	8.43731e-187	0.0765225	0.125883	0.00109331	-0.891133	-0.996961	0.017133	1.38387e-05		95.1417	99.5804	106.817	10.8072	12.6405	12.6405			1.3592	1.42366	1.52294		-1.56394	-1.37093	-1.37093
ENSG00000181016	LSMEM1	protein_coding	leucine rich single-pass membrane protein 1		GO:0005829 (cytosol), GO:0016021 (integral component of membrane), GO:0005515 (protein binding)				3517.08	79.1303	24.9312	5.03108	5.01601	1274.49	2.70607e-17	2.08942e-15	2.05283e-231	8.17627e-231	0.1	0.125883	0.00105005	0.87831	0.997303	0.0213116	1.08978e-05		2.41232	2.02635	1.2544	60.8869	59.6324	66.7729			-1.83804	-1.97011	-2.27719		1.99511	1.96604	2.12419
ENSG00000124762	CDKN1A	protein_coding	cyclin dependent kinase inhibitor 1A	This gene encodes a potent cyclin-dependent kinase inhibitor. The encoded protein binds to and inhibits the activity of cyclin-CDK2 or -CDK4 complexes, and thus functions as a regulator of cell cycle progression at G1. The expression of this gene is tightly controlled by the tumor suppressor protein p53, through which this protein mediates the p53-dependent cell cycle G1 phase arrest in response …	hsa01522 (Endocrine resistance), hsa01524 (Platinum drug resistance), hsa04012 (ErbB signaling pathway), hsa04066 (HIF-1 signaling pathway), hsa04068 (FoxO signaling pathway), hsa04110 (Cell cycle), hsa04115 (p53 signaling pathway), hsa04151 (PI3K-Akt signaling pathway), hsa04218 (Cellular senescence), hsa04630 (JAK-STAT signaling pathway), hsa04921 (Oxytocin signaling pathway), hsa04928 (Parathy…				3511.64	99.3893	52.0502	1.87965	9.68232	1271.24	2.76405e-17	2.11236e-15	1.5306e-147	1.47066e-148	0.1	0.125883	5.40387e-05	0.87831	0.999618	0.0213116	2.19075e-07		343.61	355.093	354.417	1267.33	1299.95	1308.15			-0.9674	-0.920246	-0.922978		0.909454	0.946055	0.955115
ENSG00000043355	ZIC2	protein_coding	Zic family member 2	This gene encodes a member of the ZIC family of C2H2-type zinc finger proteins. This protein functions as a transcriptional repressor and may regulate tissue specific expression of dopamine receptor D1. Mutations in this gene cause holoprosencephaly type 5. Holoprosencephaly is the most common structural anomaly of the human brain. A polyhistidine tract polymorphism in this gene may be associated…	GO:0006351 (transcription, DNA-templated), GO:0007420 (brain development), GO:0007601 (visual perception), GO:0030154 (cell differentiation), GO:0045892 (negative regulation of transcription, DNA-templated), GO:0045893 (positive regulation of transcription, DNA-templated), GO:0051091 (positive regulation of sequence-specific DNA binding transcription factor activity), GO:0005634 (nucleus), GO:000…				3477.63	80.9556	24.9983	4.38992	5.15534	1251.02	3.1576e-17	2.38856e-15	2.52397e-213	7.84231e-213	0.1	0.125883	0.00146046	0.87831	0.996376	0.0213116	1.96721e-05		3.57023	3.66672	2.41232	62.2378	70.1501	70.6326			-1.76937	-1.74459	-2.10557		1.75825	1.92583	1.93544
ENSG00000139289	PHLDA1	protein_coding	pleckstrin homology like domain family A member 1	This gene encodes an evolutionarily conserved proline-histidine rich nuclear protein. The encoded protein may play an important role in the anti-apoptotic effects of insulin-like growth factor-1. [provided by RefSeq, Jul 2008]. Publication Note: This RefSeq record includes a subset of the publications that are available for this gene. Please see the Gene record to access additional publications.	GO:0000086 (G2/M transition of mitotic cell cycle), GO:0006915 (apoptotic process), GO:0045210 (FasL biosynthetic process), GO:0005634 (nucleus), GO:0005730 (nucleolus), GO:0005829 (cytosol), GO:0031410 (cytoplasmic vesicle), GO:0005515 (protein binding), R-HSA-1640170 (Homo sapiens: Cell Cycle), R-HSA-453274 (Homo sapiens: Mitotic G2-G2/M phases), R-HSA-69275 (Homo sapiens: G2/M Transition), R-H…				3476.05	86.5656	99.3692	3.45192	5.63826	1250.09	3.17722e-17	2.39126e-15	1.80957e-211	3.99676e-211	0.1	0.125883	4.75147e-05	0.87831	0.998951	0.0213116	1.64905e-06		8.49135	6.85098	9.55277	91.7645	87.6153	93.4049			-1.5555	-1.80079	-1.41646		1.60434	1.53905	1.62936
ENSG00000125845	BMP2	protein_coding	bone morphogenetic protein 2	The protein encoded by this gene belongs to the transforming growth factor-beta (TGFB) superfamily. The encoded protein acts as a disulfide-linked homodimer and induces bone and cartilage formation. [provided by RefSeq, Jul 2008]. Publication Note: This RefSeq record includes a subset of the publications that are available for this gene. Please see the Gene record to access additional publication…	hsa04060 (Cytokine-cytokine receptor interaction), hsa04350 (TGF-beta signaling pathway), hsa04390 (Hippo signaling pathway), hsa05200 (Pathways in cancer), hsa05217 (Basal cell carcinoma), GO:0000122 (negative regulation of transcription from RNA polymerase II promoter), GO:0000187 (activation of MAPK activity), GO:0001501 (skeletal system development), GO:0001649 (osteoblast differentiation), G…				3469.86	76.8957	94.1212	3.72892	4.85458	1246.42	3.25567e-17	2.43537e-15	8.1278e-178	2.16082e-177	0.1	0.125883	9.1234e-05	0.87831	0.999578	0.0213116	2.67329e-07		3.9562	3.76321	4.34217	54.6148	52.2025	53.5534			-1.61652	-1.66403	-1.52593		1.6322	1.56938	1.6049
ENSG00000180573	HIST1H2AC	protein_coding	histone cluster 1 H2A family member c	Histones are basic nuclear proteins that are responsible for the nucleosome structure of the chromosomal fiber in eukaryotes. Two molecules of each of the four core histones (H2A, H2B, H3, and H4) form an octamer, around which approximately 146 bp of DNA is wrapped in repeating units, called nucleosomes. The linker histone, H1, interacts with linker DNA between nucleosomes and functions in the co…	hsa04217 (Necroptosis), hsa05034 (Alcoholism), hsa05322 (Systemic lupus erythematosus), GO:0006342 (chromatin silencing), GO:0008285 (negative regulation of cell proliferation), GO:0000786 (nucleosome), GO:0000790 (nuclear chromatin), GO:0005634 (nucleus), GO:0070062 (extracellular vesicular exosome), GO:0003674 (molecular_function), GO:0003677 (DNA binding), GO:0046982 (protein heterodimerizatio…				3468.86	97.9533	61.1771	2.83689	8.16798	1245.83	3.26852e-17	2.43537e-15	1.345e-183	4.6014e-189	0.1	0.125883	3.4974e-06	0.87831	0.999119	0.0213116	1.16277e-06		74.5888	77.0011	60.1149	506.683	490.376	515.753			-1.31929	-1.27455	-1.62148		1.41227	1.36527	1.43777
ENSG00000256664	AC025423.2	processed_pseudogene							3464.72	98.7921	5.82511	3.5151	8.91624	1243.39	3.32222e-17	2.46307e-15	5.39776e-189	6.01544e-193	0.1	0.125883	0.0111114	0.87831	0.977991	0.0213116	0.000721277		72.466	82.2117	78.352	853.477	758.915	1052.16			-1.83095	-1.65351	-1.7212		1.69112	1.52213	1.99241
ENSG00000007944	MYLIP	protein_coding	myosin regulatory light chain interacting protein	The ERM protein family members ezrin, radixin, and moesin are cytoskeletal effector proteins linking actin to membrane-bound proteins at the cell surface. Myosin regulatory light chain interacting protein (MYLIP) is a novel ERM-like protein that interacts with myosin regulatory light chain and inhibits neurite outgrowth. [provided by RefSeq, Jul 2008]. Publication Note: This RefSeq record include…	hsa04979 (Cholesterol metabolism), GO:0000209 (protein polyubiquitination), GO:0006928 (cellular component movement), GO:0007399 (nervous system development), GO:0010989 (negative regulation of low-density lipoprotein particle clearance), GO:0016567 (protein ubiquitination), GO:0031648 (protein destabilization), GO:0032803 (regulation of low-density lipoprotein particle receptor catabolic process…				3463.19	82.915	79.7732	3.45575	5.31189	1227.75	3.69025e-17	2.64385e-15	2.92129e-192	6.71784e-192	0.0765225	0.125883	0.000217224	0.891133	0.998639	0.017133	2.7771e-06		6.07904	7.62292	6.07904	70.9221	70.7291	75.7467			-1.64387	-1.39157	-1.64387		1.53023	1.52641	1.62266
ENSG00000106927	AMBP	protein_coding	alpha-1-microglobulin/bikunin precursor	This gene encodes a complex glycoprotein secreted in plasma. The precursor is proteolytically processed into distinct functioning proteins: alpha-1-microglobulin, which belongs to the superfamily of lipocalin transport proteins and may play a role in the regulation of inflammatory processes, and bikunin, which is a urinary trypsin inhibitor belonging to the superfamily of Kunitz-type protease inh…	GO:0006898 (receptor-mediated endocytosis), GO:0007155 (cell adhesion), GO:0007565 (female pregnancy), GO:0010951 (negative regulation of endopeptidase activity), GO:0016032 (viral process), GO:0018298 (protein-chromophore linkage), GO:0030163 (protein catabolic process), GO:0042167 (heme catabolic process), GO:0046329 (negative regulation of JNK cascade), GO:0050777 (negative regulation of immun…				3453.17	98.1278	36.1452	-3.74555	8.30362	1236.57	3.47745e-17	2.54387e-15	8.81187e-194	1.39924e-200	0.1	0.125883	0.0114063	-0.87831	-0.977396	0.0213116	0.000760663		700.633	502.823	559.754	44.0006	40.1409	47.2814			2.10433	1.62734	1.7815		-1.82871	-1.95514	-1.72932
ENSG00000104325	DECR1	protein_coding	2,4-dienoyl-CoA reductase 1	This gene encodes an accessory enzyme which participates in the beta-oxidation and metabolism of unsaturated fatty enoyl-CoA esters. [provided by RefSeq, Jul 2008]. Publication Note: This RefSeq record includes a subset of the publications that are available for this gene. Please see the Gene record to access additional publications.	GO:0006635 (fatty acid beta-oxidation), GO:0051289 (protein homotetramerization), GO:0005634 (nucleus), GO:0005654 (nucleoplasm), GO:0005739 (mitochondrion), GO:0005759 (mitochondrial matrix), GO:0005829 (cytosol), GO:0070062 (extracellular vesicular exosome), GO:0008670 (2,4-dienoyl-CoA reductase (NADPH) activity), GO:0016651 (oxidoreductase activity, acting on NAD(P)H), GO:0070402 (NADPH bindin…				3452.89	95.8999	18.1934	-2.48273	7.24265	1236.4	3.48129e-17	2.54387e-15	1.03791e-166	1.28526e-174	0.1	0.125883	0.00144373	-0.87831	-0.996406	0.0213116	1.93565e-05		271.82	241.135	256.863	44.0006	48.4393	45.255			1.30022	1.12875	1.21918		-1.27328	-1.14039	-1.23447
ENSG00000108654	DDX5	protein_coding	DEAD-box helicase 5	DEAD box proteins, characterized by the conserved motif Asp-Glu-Ala-Asp (DEAD), are putative RNA helicases. They are implicated in a number of cellular processes involving alteration of RNA secondary structure, such as translation initiation, nuclear and mitochondrial splicing, and ribosome and spliceosome assembly. Based on their distribution patterns, some members of this family are believed to…	hsa03040 (Spliceosome), hsa05202 (Transcriptional misregulation in cancer), hsa05205 (Proteoglycans in cancer), GO:0000122 (negative regulation of transcription from RNA polymerase II promoter), GO:0000380 (alternative mRNA splicing, via spliceosome), GO:0000381 (regulation of alternative mRNA splicing, via spliceosome), GO:0000398 (mRNA splicing, via spliceosome), GO:0000956 (nuclear-transcribed…				3452.81	99.1343	28.7632	2.10095	9.23774	1236.36	3.48242e-17	2.54387e-15	9.18412e-154	2.49139e-155	0.1	0.125883	0.000106494	0.87831	0.998619	0.0213116	2.85806e-06		227.24	241.521	215.758	988.567	943.505	1004.58			-1.05053	-0.963348	-1.12467		1.06086	0.993691	1.084
ENSG00000258908	AL355075.3	lincRNA							3450.84	85.257	7.73102	2.85663	5.51835	1235.19	3.50967e-17	2.55127e-15	8.0371e-171	1.51342e-170	0.1	0.125883	0.000471885	0.87831	0.998808	0.0213116	2.129e-06		11.3861	10.6142	11.1931	78.6415	78.4485	83.5626			-1.29128	-1.37698	-1.31224		1.2995	1.29604	1.38496
ENSG00000134363	FST	protein_coding	follistatin	Follistatin is a single-chain gonadal protein that specifically inhibits follicle-stimulating hormone release. The single FST gene encodes two isoforms, FST317 and FST344 containing 317 and 344 amino acids respectively, resulting from alternative splicing of the precursor mRNA. In a study in which 37 candidate genes were tested for linkage and association with polycystic ovary syndrome (PCOS) or …	hsa04350 (TGF-beta signaling pathway), GO:0000122 (negative regulation of transcription from RNA polymerase II promoter), GO:0002244 (hematopoietic progenitor cell differentiation), GO:0007165 (signal transduction), GO:0032926 (negative regulation of activin receptor signaling pathway), GO:0051798 (positive regulation of hair follicle development), GO:0005576 (extracellular region), GO:0004871 (s…				3447.73	75.104	53.0703	4.88339	4.72108	1233.37	3.55307e-17	2.57029e-15	3.99337e-190	1.52584e-189	0.1	0.125883	0.00254945	0.87831	0.994703	0.0213116	4.20089e-05		1.64037	1.44739	2.02635	50.0797	46.6059	55.2903			-1.93674	-2.01533	-1.79136		1.90182	1.80223	2.03939
ENSG00000124635	HIST1H2BJ	protein_coding	histone cluster 1 H2B family member j	Histones are basic nuclear proteins that are responsible for the nucleosome structure of the chromosomal fiber in eukaryotes. Two molecules of each of the four core histones (H2A, H2B, H3, and H4) form an octamer, around which approximately 146 bp of DNA is wrapped in repeating units, called nucleosomes. The linker histone, H1, interacts with linker DNA between nucleosomes and functions in the co…	hsa05034 (Alcoholism), hsa05203 (Viral carcinogenesis), hsa05322 (Systemic lupus erythematosus), GO:0002227 (innate immune response in mucosa), GO:0006334 (nucleosome assembly), GO:0016567 (protein ubiquitination), GO:0019731 (antibacterial humoral response), GO:0050830 (defense response to Gram-positive bacterium), GO:0000786 (nucleosome), GO:0005615 (extracellular space), GO:0005634 (nucleus), …				3443.29	85.2033	11.8046	4.12622	5.5148	1230.75	3.61622e-17	2.60333e-15	2.47536e-246	6.96529e-246	0.1	0.125883	1.62803e-05	0.87831	0.999228	0.0213116	8.93859e-07		5.40359	3.47373	5.88605	84.817	84.624	88.9662			-1.72909	-2.16479	-1.63802		1.82259	1.81938	1.88994
ENSG00000163171	CDC42EP3	protein_coding	CDC42 effector protein 3	This gene encodes a member of a small family of guanosine triphosphate (GTP) metabolizing proteins that contain a CRIB (Cdc42, Rac interactive binding) domain. Members of this family of proteins act as effectors of CDC42 function. The encoded protein is involved in actin cytoskeleton re-organization during cell shape changes, including pseudopodia formation. A pseudogene of this gene is found on …	GO:0007165 (signal transduction), GO:0007266 (Rho protein signal transduction), GO:0008360 (regulation of cell shape), GO:0030838 (positive regulation of actin filament polymerization), GO:0031274 (positive regulation of pseudopodium assembly), GO:0043547 (positive regulation of GTPase activity), GO:0005737 (cytoplasm), GO:0005829 (cytosol), GO:0005886 (plasma membrane), GO:0012505 (endomembrane …				3425.48	91.2092	88.6719	2.73704	6.17955	1220.29	3.88173e-17	2.75528e-15	2.02258e-179	3.37202e-179	0.1	0.125883	0.000148447	0.87831	0.998598	0.0213116	2.94628e-06		18.3336	17.4652	20.7459	120.423	128.625	128.142			-1.34172	-1.4047	-1.17998		1.24821	1.34177	1.33643
ENSG00000139112	GABARAPL1	protein_coding	GABA type A receptor associated protein like 1		hsa04068 (FoxO signaling pathway), hsa04136 (Autophagy - other), hsa04137 (Mitophagy - animal), hsa04140 (Autophagy - animal), hsa04371 (Apelin signaling pathway), hsa04621 (NOD-like receptor signaling pathway), hsa04727 (GABAergic synapse), hsa05167 (Kaposi sarcoma-associated herpesvirus infection), GO:0016236 (macroautophagy), GO:0097352 (autophagic vacuole maturation), GO:0000421 (autophagic v…				3425.41	93.3901	35.6218	2.41209	6.63452	1220.25	3.88277e-17	2.75528e-15	1.02091e-162	7.6637e-174	0.1	0.125883	0.000936488	0.87831	0.997853	0.0213116	6.91039e-06		30.6847	31.0706	32.325	161.046	164.23	175.617			-1.19913	-1.18219	-1.12848		1.11947	1.14737	1.24295
ENSG00000152601	MBNL1	protein_coding	muscleblind like splicing regulator 1		GO:0001701 (in utero embryonic development), GO:0006397 (mRNA processing), GO:0007399 (nervous system development), GO:0008380 (RNA splicing), GO:0030326 (embryonic limb morphogenesis), GO:0043484 (regulation of RNA splicing), GO:0045445 (myoblast differentiation), GO:0005634 (nucleus), GO:0005654 (nucleoplasm), GO:0005737 (cytoplasm), GO:0005813 (centrosome), GO:0005829 (cytosol), GO:0010494 (cy…				3422.9	95.504	91.5375	2.59275	7.12823	1218.78	3.92188e-17	2.75813e-15	6.07254e-173	2.38473e-182	0.1	0.125883	0.000234394	0.87831	0.998176	0.0213116	4.98842e-06		43.5182	38.983	36.6672	230.328	238.723	250.012			-1.13946	-1.29087	-1.37479		1.21219	1.2634	1.32952
ENSG00000006327	TNFRSF12A	protein_coding	TNF receptor superfamily member 12A		hsa04060 (Cytokine-cytokine receptor interaction), GO:0001525 (angiogenesis), GO:0006931 (substrate-dependent cell migration, cell attachment to substrate), GO:0033209 (tumor necrosis factor-mediated signaling pathway), GO:0043065 (positive regulation of apoptotic process), GO:0045765 (regulation of angiogenesis), GO:0045773 (positive regulation of axon extension), GO:0061041 (regulation of wound…				3422.78	98.3962	23.6293	2.18529	8.5127	1218.71	3.92379e-17	2.75813e-15	1.24602e-155	2.38894e-158	0.1	0.125883	0.0012969	0.87831	0.996635	0.0213116	1.69691e-05		127.274	129.976	137.502	628.939	563.71	602.886			-1.13044	-1.1006	-1.02058		1.15663	0.999194	1.09579
ENSG00000157303	SUSD3	protein_coding	sushi domain containing 3		GO:0005886 (plasma membrane), GO:0016021 (integral component of membrane)				3415.47	87.9412	25.8707	-3.28643	5.78811	1214.43	4.03994e-17	2.82644e-15	1.49271e-181	2.9529e-181	0.1	0.125883	0.00311771	-0.87831	-0.993271	0.0213116	6.77697e-05		107.879	90.1241	101.703	10.2282	9.35979	11.0967			1.64131	1.38705	1.55786		-1.52631	-1.63259	-1.42733
ENSG00000100664	EIF5	protein_coding	eukaryotic translation initiation factor 5	Eukaryotic translation initiation factor-5 (EIF5) interacts with the 40S initiation complex to promote hydrolysis of bound GTP with concomitant joining of the 60S ribosomal subunit to the 40S initiation complex. The resulting functional 80S ribosomal initiation complex is then active in peptidyl transfer and chain elongations (summary by Si et al., 1996 [PubMed 8663286]).[supplied by OMIM, May 20…	hsa03013 (RNA transport), GO:0001731 (formation of translation preinitiation complex), GO:0006413 (translational initiation), GO:0006446 (regulation of translational initiation), GO:0090630 (NA), GO:0005737 (cytoplasm), GO:0005829 (cytosol), GO:0005886 (plasma membrane), GO:0003723 (RNA binding), GO:0003743 (translation initiation factor activity), GO:0003924 (GTPase activity), GO:0005515 (protei…				3411.06	97.5775	42.0911	2.26143	7.96074	1211.86	4.11184e-17	2.8633e-15	5.73713e-158	3.93412e-162	0.1	0.125883	0.00136788	0.87831	0.99659	0.0213116	1.74219e-05		89.7382	84.9135	83.0802	430.261	385.971	419.646			-1.05508	-1.13302	-1.16378		1.18123	1.02528	1.14536
ENSG00000166825	ANPEP	protein_coding	alanyl aminopeptidase, membrane	Aminopeptidase N is located in the small-intestinal and renal microvillar membrane, and also in other plasma membranes. In the small intestine aminopeptidase N plays a role in the final digestion of peptides generated from hydrolysis of proteins by gastric and pancreatic proteases. Its function in proximal tubular epithelial cells and other cell types is less clear. The large extracellular carbox…	hsa00480 (Glutathione metabolism), hsa01100 (Metabolic pathways), hsa04614 (Renin-angiotensin system), hsa04640 (Hematopoietic cell lineage), GO:0001525 (angiogenesis), GO:0006508 (proteolysis), GO:0007165 (signal transduction), GO:0007267 (cell-cell signaling), GO:0008217 (regulation of blood pressure), GO:0030154 (cell differentiation), GO:0043171 (peptide catabolic process), GO:0043312 (neutro…				3403.12	98.0338	29.7094	-2.17819	8.21231	1207.22	4.24483e-17	2.94216e-15	6.5265e-156	2.85857e-159	0.1	0.125883	0.00040321	-0.87831	-0.998114	0.0213116	5.33454e-06		499.542	493.656	463.358	109.037	101.221	111.545			1.12069	1.10366	1.01266		-1.05465	-1.15995	-1.02241
ENSG00000105327	BBC3	protein_coding	BCL2 binding component 3	This gene encodes a member of the BCL-2 family of proteins. This family member belongs to the BH3-only pro-apoptotic subclass. The protein cooperates with direct activator proteins to induce mitochondrial outer membrane permeabilization and apoptosis. It can bind to anti-apoptotic Bcl-2 family members to induce mitochondrial dysfunction and caspase activation. Because of its pro-apoptotic role, t…	hsa01524 (Platinum drug resistance), hsa04115 (p53 signaling pathway), hsa04210 (Apoptosis), hsa04215 (Apoptosis - multiple species), hsa04390 (Hippo signaling pathway), hsa05016 (Huntington disease), hsa05162 (Measles), hsa05200 (Pathways in cancer), hsa05210 (Colorectal cancer), GO:0006915 (apoptotic process), GO:0090200 (positive regulation of release of cytochrome c from mitochondria), GO:009…				3398.06	93.5982	58.1974	3.39243	6.69288	1204.27	4.3318e-17	2.98854e-15	1.34272e-210	2.5024e-210	0.1	0.125883	6.37384e-07	0.87831	0.999379	0.0213116	5.77872e-07		16.0178	15.8248	22.0003	187.968	185.073	192.696			-1.7677	-1.78323	-1.35407		1.63056	1.60841	1.66603
ENSG00000258590	NBEAP1	transcribed_unprocessed_pseudogene	neurobeachin pseudogene 1						3393.85	74.5739	74.7802	3.98113	4.68184	1201.82	4.40576e-17	3.02556e-15	4.23655e-171	1.23757e-170	0.1	0.125883	0.000957545	0.87831	0.998009	0.0213116	5.94305e-06		2.99127	2.89478	3.18426	46.6059	50.7551	46.413			-1.66499	-1.69316	-1.61026		1.61866	1.73684	1.61292
ENSG00000102760	RGCC	protein_coding	regulator of cell cycle	This gene is thought to regulate cell cycle progression. It is induced by p53 in response to DNA damage, or by sublytic levels of complement system proteins that result in activation of the cell cycle. The encoded protein localizes to the cytoplasm during interphase and to centrosomes during mitosis. The protein forms a complex with polo-like kinase 1. The protein also translocates to the nucleus…	GO:0001100 (negative regulation of exit from mitosis), GO:0001937 (negative regulation of endothelial cell proliferation), GO:0003331 (positive regulation of extracellular matrix constituent secretion), GO:0006956 (complement activation), GO:0006977 (DNA damage response, signal transduction by p53 class mediator resulting in cell cycle arrest), GO:0008285 (negative regulation of cell proliferatio…				3389.44	77.7278	12.771	4.52579	4.91119	1199.25	4.48466e-17	3.06562e-15	1.21247e-208	4.14143e-208	0.1	0.125883	0.000311462	0.87831	0.998597	0.0213116	2.95245e-06		2.31582	3.18426	1.92985	59.536	54.7113	57.7026			-1.91151	-1.64701	-2.04667		1.92221	1.80442	1.87857
ENSG00000066813	ACSM2B	protein_coding	acyl-CoA synthetase medium chain family member 2B		hsa00650 (Butanoate metabolism), hsa01100 (Metabolic pathways), GO:0006633 (fatty acid biosynthetic process), GO:0006637 (acyl-CoA metabolic process), GO:0006805 (xenobiotic metabolic process), GO:0005739 (mitochondrion), GO:0005759 (mitochondrial matrix), GO:0003674 (molecular_function), GO:0003996 (acyl-CoA ligase activity), GO:0004321 (fatty-acyl-CoA synthase activity), GO:0005524 (ATP binding…				3387.72	84.6464	52.5133	-5.42209	5.46577	1198.25	4.51589e-17	3.07287e-15	5.14954e-207	1.93477e-206	0.1	0.125883	0.00939465	-0.87831	-0.981412	0.0213116	0.000515066		98.326	70.4396	89.2557	2.21933	2.12284	1.64037			2.42791	1.95807	2.2912		-2.14363	-2.177	-2.35655
ENSG00000137700	SLC37A4	protein_coding	solute carrier family 37 member 4	This gene regulates glucose-6-phosphate transport from the cytoplasm to the lumen of the endoplasmic reticulum, in order to maintain glucose homeostasis. It also plays a role in ATP-mediated calcium sequestration in the lumen of the endoplasmic reticulum. Mutations in this gene have been associated with various forms of glycogen storage disease. Alternative splicing in this gene results in multip…	hsa04973 (Carbohydrate digestion and absorption), GO:0006006 (glucose metabolic process), GO:0006810 (transport), GO:0015758 (glucose transport), GO:0015760 (glucose-6-phosphate transport), GO:0035435 (phosphate ion transmembrane transport), GO:0005783 (endoplasmic reticulum), GO:0005789 (endoplasmic reticulum membrane), GO:0016020 (membrane), GO:0016021 (integral component of membrane), GO:00301…				3384.33	94.2625	73.5118	-2.96865	6.83052	1196.28	4.57797e-17	3.10095e-15	7.06945e-177	1.13418e-176	0.1	0.125883	0.00319532	-0.87831	-0.992775	0.0213116	7.81217e-05		213.924	180.538	210.064	26.9214	27.1144	23.1582			1.5268	1.28447	1.50078		-1.37351	-1.36392	-1.57462
ENSG00000128342	LIF	protein_coding	LIF, interleukin 6 family cytokine	The protein encoded by this gene is a pleiotropic cytokine with roles in several different systems. It is involved in the induction of hematopoietic differentiation in normal and myeloid leukemia cells, induction of neuronal cell differentiation, regulator of mesenchymal to epithelial conversion during kidney development, and may also have a role in immune tolerance at the maternal-fetal interfac…	hsa04060 (Cytokine-cytokine receptor interaction), hsa04550 (Signaling pathways regulating pluripotency of stem cells), hsa04630 (JAK-STAT signaling pathway), hsa04668 (TNF signaling pathway), GO:0001974 (blood vessel remodeling), GO:0006955 (immune response), GO:0007275 (multicellular organismal development), GO:0007566 (embryo implantation), GO:0008284 (positive regulation of cell proliferation…				3382.37	73.7955	80.6993	3.93115	4.61997	1195.14	4.61424e-17	3.11138e-15	1.75501e-173	5.19237e-173	0.1	0.125883	6.40694e-09	0.87831	0.999945	0.0213116	4.58935e-09		3.08776	2.70179	3.18426	45.7375	46.1235	45.5445			-1.60152	-1.71534	-1.57441		1.6285	1.64012	1.62266
ENSG00000198899	MT-ATP6	protein_coding	mitochondrially encoded ATP synthase membrane subunit 6		hsa00190 (Oxidative phosphorylation), hsa01100 (Metabolic pathways), hsa04714 (Thermogenesis), hsa05010 (Alzheimer disease), hsa05012 (Parkinson disease), hsa05016 (Huntington disease), R-HSA-1428517 (Homo sapiens: The citric acid (TCA) cycle and respiratory electron transport), R-HSA-1430728 (Homo sapiens: Metabolism), R-HSA-163200 (Homo sapiens: Respiratory electron transport, ATP synthesis by …				3375.5	99.9463	15.6835	-2.6042	13.7346	1191.15	4.74408e-17	3.1767e-15	5.95146e-123	6.68991e-123	0.1	0.125883	0.00179256	-0.87831	-0.995757	0.0213116	2.69713e-05		22229.6	25168.7	22835.4	3849.19	3643.66	4057.71			1.22881	1.40794	1.26759		-1.30043	-1.37955	-1.22436
ENSG00000125378	BMP4	protein_coding	bone morphogenetic protein 4	The protein encoded by this gene is a member of the bone morphogenetic protein family which is part of the transforming growth factor-beta superfamily. The superfamily includes large families of growth and differentiation factors. Bone morphogenetic proteins were originally identified by an ability of demineralized bone extract to induce endochondral osteogenesis in vivo in an extraskeletal site.…	hsa04060 (Cytokine-cytokine receptor interaction), hsa04350 (TGF-beta signaling pathway), hsa04390 (Hippo signaling pathway), hsa04550 (Signaling pathways regulating pluripotency of stem cells), hsa04919 (Thyroid hormone signaling pathway), hsa05200 (Pathways in cancer), hsa05217 (Basal cell carcinoma), hsa05418 (Fluid shear stress and atherosclerosis), GO:0000122 (negative regulation of transcri…				3374.99	88.619	38.2592	2.78932	5.84855	1190.86	4.75375e-17	3.1767e-15	4.46832e-177	7.90459e-177	0.1	0.125883	2.48126e-05	0.87831	0.999153	0.0213116	1.07676e-06		13.4125	14.0879	16.0178	97.3611	100.931	102.765			-1.41338	-1.3515	-1.18806		1.2752	1.32613	1.3516
ENSG00000135940	COX5B	protein_coding	cytochrome c oxidase subunit 5B	Cytochrome C oxidase (COX) is the terminal enzyme of the mitochondrial respiratory chain. It is a multi-subunit enzyme complex that couples the transfer of electrons from cytochrome c to molecular oxygen and contributes to a proton electrochemical gradient across the inner mitochondrial membrane. The complex consists of 13 mitochondrial- and nuclear-encoded subunits. The mitochondrially-encoded s…	hsa00190 (Oxidative phosphorylation), hsa01100 (Metabolic pathways), hsa04260 (Cardiac muscle contraction), hsa04714 (Thermogenesis), hsa04932 (Non-alcoholic fatty liver disease (NAFLD)), hsa05010 (Alzheimer disease), hsa05012 (Parkinson disease), hsa05016 (Huntington disease), GO:0006123 (mitochondrial electron transport, cytochrome c to oxygen), GO:0007585 (respiratory gaseous exchange), GO:004…				3371.87	97.0474	15.1869	-2.26369	7.66719	1189.04	4.81425e-17	3.20277e-15	5.52859e-156	5.9926e-161	0.1	0.125883	0.00128972	-0.87831	-0.996811	0.0213116	1.52376e-05		355.672	333.286	319.487	66.9659	71.887	71.1151			1.19791	1.10466	1.04403		-1.17677	-1.07734	-1.09249
ENSG00000126522	ASL	protein_coding	argininosuccinate lyase	This gene encodes a member of the lyase 1 family. The encoded protein forms a cytosolic homotetramer and primarily catalyzes the reversible hydrolytic cleavage of argininosuccinate into arginine and fumarate, an essential step in the liver in detoxifying ammonia via the urea cycle. Mutations in this gene result in the autosomal recessive disorder argininosuccinic aciduria, or argininosuccinic aci…	hsa00220 (Arginine biosynthesis), hsa00250 (Alanine, aspartate and glutamate metabolism), hsa01100 (Metabolic pathways), hsa01230 (Biosynthesis of amino acids), GO:0000050 (urea cycle), GO:0042450 (arginine biosynthetic process via ornithine), GO:0005737 (cytoplasm), GO:0005829 (cytosol), GO:0070062 (extracellular vesicular exosome), GO:0004056 (argininosuccinate lyase activity), GO:0005515 (prot…				3365.83	91.4173	39.8765	-2.65634	6.21621	1185.55	4.93332e-17	3.26739e-15	8.78041e-163	1.40808e-162	0.1	0.125883	0.00258271	-0.87831	-0.994833	0.0213116	3.99747e-05		138.37	126.019	119.651	20.3599	20.4564	20.0705			1.38378	1.25091	1.17729		-1.26647	-1.26025	-1.28527
ENSG00000115602	IL1RL1	protein_coding	interleukin 1 receptor like 1	The protein encoded by this gene is a member of the interleukin 1 receptor family. Studies of the similar gene in mouse suggested that this receptor can be induced by proinflammatory stimuli, and may be involved in the function of helper T cells. This gene, interleukin 1 receptor, type I (IL1R1), interleukin 1 receptor, type II (IL1R2) and interleukin 1 receptor-like 2 (IL1RL2) form a cytokine re…	hsa04060 (Cytokine-cytokine receptor interaction), GO:0002826 (negative regulation of T-helper 1 type immune response), GO:0006955 (immune response), GO:0007165 (signal transduction), GO:0032689 (negative regulation of interferon-gamma production), GO:0032754 (positive regulation of interleukin-5 production), GO:0038172 (interleukin-33-mediated signaling pathway), GO:0043032 (positive regulation …				3364.53	94.1417	69.2705	4.12322	6.80751	1184.79	4.95947e-17	3.27018e-15	1.16189e-226	2.62916e-226	0.1	0.125883	0.000712916	0.87831	0.997126	0.0213116	1.23778e-05		9.74576	10.7107	15.9213	206.784	225.889	201.863			-2.21179	-2.09789	-1.60226		1.94001	2.06633	1.9056
ENSG00000162729	IGSF8	protein_coding	immunoglobulin superfamily member 8	This gene encodes a member the EWI subfamily of the immunoglobulin protein superfamily. Members of this family contain a single transmembrane domain, an EWI (Glu-Trp-Ile)-motif and a variable number of immunoglobulin domains. This protein interacts with the tetraspanins CD81 and CD9 and may regulate their role in certain cellular functions including cell migration and viral infection. The encoded…	GO:0006928 (cellular component movement), GO:0007338 (single fertilization), GO:0007399 (nervous system development), GO:0007519 (skeletal muscle tissue development), GO:0008283 (cell proliferation), GO:0005886 (plasma membrane), GO:0016020 (membrane), GO:0016021 (integral component of membrane), GO:0070062 (extracellular vesicular exosome), GO:0005515 (protein binding)				3357.31	92.142	67.5592	-2.36661	6.31889	1180.62	5.10675e-17	3.34296e-15	6.09838e-158	9.1475e-158	0.1	0.125883	0.000413576	-0.87831	-0.998918	0.0213116	1.7546e-06		128.818	134.125	137.309	25.2811	26.5355	25.7635			1.09108	1.14846	1.18182		-1.1705	-1.10564	-1.14521
ENSG00000253215	AC087273.1	antisense							3355.91	93.0815	9.20072	-2.94255	6.52617	1179.81	5.13592e-17	3.34296e-15	4.08713e-168	6.66768e-168	0.1	0.125883	0.00497832	-0.87831	-0.990106	0.0213116	0.000146338		174.459	142.809	171.081	20.9389	21.3249	21.2284			1.51688	1.2317	1.489		-1.42658	-1.40251	-1.40849
ENSG00000065361	ERBB3	protein_coding	erb-b2 receptor tyrosine kinase 3	This gene encodes a member of the epidermal growth factor receptor (EGFR) family of receptor tyrosine kinases. This membrane-bound protein has a neuregulin binding domain but not an active kinase domain. It therefore can bind this ligand but not convey the signal into the cell through protein phosphorylation. However, it does form heterodimers with other EGF receptor family members which do have …	hsa01521 (EGFR tyrosine kinase inhibitor resistance), hsa04010 (MAPK signaling pathway), hsa04012 (ErbB signaling pathway), hsa04020 (Calcium signaling pathway), hsa04151 (PI3K-Akt signaling pathway), hsa05205 (Proteoglycans in cancer), hsa05206 (MicroRNAs in cancer), GO:0000165 (MAPK cascade), GO:0003197 (endocardial cushion development), GO:0007162 (negative regulation of cell adhesion), GO:000…				3355.85	90.1557	63.1099	-2.42252	6.03312	1179.78	5.13716e-17	3.34296e-15	2.40553e-158	3.78993e-158	0.1	0.125883	0.000369477	-0.87831	-0.999112	0.0213116	1.18255e-06		108.747	107.686	113.765	20.167	20.4564	20.9389			1.1407	1.12681	1.20463		-1.18008	-1.16136	-1.1307
ENSG00000006652	IFRD1	protein_coding	interferon related developmental regulator 1	This gene is an immediate early gene that encodes a protein related to interferon-gamma. This protein may function as a transcriptional co-activator/repressor that controls the growth and differentiation of specific cell types during embryonic development and tissue regeneration. Mutations in this gene are associated with sensory/motor neuropathy with ataxia. This gene may also be involved in mod…	GO:0007518 (myoblast fate determination), GO:0014706 (striated muscle tissue development), GO:0030517 (negative regulation of axon extension), GO:0043403 (skeletal muscle tissue regeneration), GO:0048671 (negative regulation of collateral sprouting), GO:0005634 (nucleus), GO:0005737 (cytoplasm)				3353.94	90.2631	43.6548	2.90612	6.04336	1178.67	5.17735e-17	3.35447e-15	4.18917e-177	7.34584e-177	0.1	0.125883	0.00124938	0.87831	0.996319	0.0213116	2.02963e-05		16.5002	16.1143	13.7984	121.484	107.686	118.975			-1.2929	-1.32332	-1.52066		1.44581	1.27486	1.4162
ENSG00000108679	LGALS3BP	protein_coding	galectin 3 binding protein	The galectins are a family of beta-galactoside-binding proteins implicated in modulating cell-cell and cell-matrix interactions. LGALS3BP has been found elevated in the serum of patients with cancer and in those infected by the human immunodeficiency virus (HIV). It appears to be implicated in immune response associated with natural killer (NK) and lymphokine-activated killer (LAK) cell cytotoxic…	GO:0002576 (platelet degranulation), GO:0006898 (receptor-mediated endocytosis), GO:0006968 (cellular defense response), GO:0007155 (cell adhesion), GO:0007165 (signal transduction), GO:0005576 (extracellular region), GO:0005578 (proteinaceous extracellular matrix), GO:0005615 (extracellular space), GO:0016020 (membrane), GO:0031012 (extracellular matrix), GO:0031089 (platelet dense granule lumen…				3348.45	98.054	33.8635	-2.00839	8.23312	1175.5	5.29414e-17	3.4153e-15	3.34694e-147	4.59467e-150	0.1	0.125883	0.000260474	-0.87831	-0.998952	0.0213116	1.64577e-06		490.376	465.577	489.121	123.028	116.37	119.747			1.02134	0.946789	1.01766		-0.956163	-1.03511	-0.994525
ENSG00000179222	MAGED1	protein_coding	MAGE family member D1	This gene is a member of the melanoma antigen gene (MAGE) family. Most of the genes of this family encode tumor specific antigens that are not expressed in normal adult tissues except testis. Although the protein encoded by this gene shares strong homology with members of the MAGE family, it is expressed in almost all normal adult tissues. This gene has been demonstrated to be involved in the p75…	hsa04722 (Neurotrophin signaling pathway), GO:0006355 (regulation of transcription, DNA-templated), GO:0006357 (regulation of transcription from RNA polymerase II promoter), GO:0032922 (circadian regulation of gene expression), GO:0042752 (regulation of circadian rhythm), GO:0042981 (regulation of apoptotic process), GO:0043406 (positive regulation of MAP kinase activity), GO:0045892 (negative re…				3345.64	87.9748	79.5987	-3.1458	5.79105	1173.88	5.35523e-17	3.43981e-15	2.69774e-190	5.27214e-190	0.1	0.125883	0.000226757	-0.87831	-0.998127	0.0213116	5.25747e-06		94.7558	99.1944	103.537	10.2282	10.3247	13.0265			1.40896	1.47367	1.53428		-1.57518	-1.56384	-1.27788
ENSG00000164924	YWHAZ	protein_coding	tyrosine 3-monooxygenase/tryptophan 5-monooxygenase activation protein zeta	This gene product belongs to the 14-3-3 family of proteins which mediate signal transduction by binding to phosphoserine-containing proteins. This highly conserved protein family is found in both plants and mammals, and this protein is 99% identical to the mouse, rat and sheep orthologs. The encoded protein interacts with IRS1 protein, suggesting a role in regulating insulin sensitivity. Several …	hsa04110 (Cell cycle), hsa04114 (Oocyte meiosis), hsa04151 (PI3K-Akt signaling pathway), hsa04390 (Hippo signaling pathway), hsa05130 (Pathogenic Escherichia coli infection), hsa05161 (Hepatitis B), hsa05169 (Epstein-Barr virus infection), hsa05203 (Viral carcinogenesis), GO:0006605 (protein targeting), GO:0007165 (signal transduction), GO:0030168 (platelet activation), GO:0043066 (negative regul…				3343.37	95.0342	55.6473	2.22253	6.9896	1172.57	5.40488e-17	3.4568e-15	2.20776e-153	6.7205e-161	0.1	0.125883	0.000263754	0.87831	0.999077	0.0213116	1.27865e-06		45.641	45.3515	43.3252	209.196	202.924	214.889			-1.05985	-1.06865	-1.13174		1.08845	1.04496	1.12683
ENSG00000118271	TTR	protein_coding	transthyretin	This gene encodes transthyretin, one of the three prealbumins including alpha-1-antitrypsin, transthyretin and orosomucoid. Transthyretin is a carrier protein; it transports thyroid hormones in the plasma and cerebrospinal fluid, and also transports retinol (vitamin A) in the plasma. The protein consists of a tetramer of identical subunits. More than 80 different mutations in this gene have been …	hsa04918 (Thyroid hormone synthesis), GO:0001523 (retinoid metabolic process), GO:0006810 (transport), GO:0030198 (extracellular matrix organization), GO:0042572 (retinol metabolic process), GO:0043312 (neutrophil degranulation), GO:0044267 (cellular protein metabolic process), GO:0070327 (thyroid hormone transport), GO:0005576 (extracellular region), GO:0005615 (extracellular space), GO:0035578 …				3342.05	99.6309	22.5018	-3.4945	10.3036	1171.81	5.43401e-17	3.46058e-15	2.69402e-179	1.53856e-180	0.1	0.125883	0.0140978	-0.87831	-0.972297	0.0213116	0.00114056		2820.87	1989.77	2153.23	200.126	217.784	199.933			2.03075	1.52764	1.64143		-1.77309	-1.65226	-1.77447
ENSG00000079459	FDFT1	protein_coding	farnesyl-diphosphate farnesyltransferase 1	This gene encodes a membrane-associated enzyme located at a branch point in the mevalonate pathway. The encoded protein is the first specific enzyme in cholesterol biosynthesis, catalyzing the dimerization of two molecules of farnesyl diphosphate in a two-step reaction to form squalene. [provided by RefSeq, Jul 2008].	hsa00100 (Steroid biosynthesis), hsa01100 (Metabolic pathways), GO:0006694 (steroid biosynthetic process), GO:0006695 (cholesterol biosynthetic process), GO:0006696 (ergosterol biosynthetic process), GO:0008299 (isoprenoid biosynthetic process), GO:0045338 (farnesyl diphosphate metabolic process), GO:0055114 (oxidation-reduction process), GO:0005783 (endoplasmic reticulum), GO:0005789 (endoplasmi…				3340.85	94.6182	52.4797	-2.23397	6.89276	1114.22	8.2536e-17	4.8045e-15	8.72799e-147	3.84641e-154	0.0636026	0.125883	0.00130559	-0.933257	-0.997394	0.00653338	1.01787e-05		200.319	184.59	202.152	41.5883	41.5883	41.5883			1.1246	1.00784	1.13761		-1.09002	-1.09002	-1.09002
ENSG00000243989	ACY1	protein_coding	aminoacylase 1	This gene encodes a cytosolic, homodimeric, zinc-binding enzyme that catalyzes the hydrolysis of acylated L-amino acids to L-amino acids and an acyl group, and has been postulated to function in the catabolism and salvage of acylated amino acids. This gene is located on chromosome 3p21.1, a region reduced to homozygosity in small-cell lung cancer (SCLC), and its expression has been reported to be…	hsa00220 (Arginine biosynthesis), hsa01100 (Metabolic pathways), hsa01210 (2-Oxocarboxylic acid metabolism), hsa01230 (Biosynthesis of amino acids), GO:0006508 (proteolysis), GO:0006520 (cellular amino acid metabolic process), GO:0006805 (xenobiotic metabolic process), GO:0005829 (cytosol), GO:0070062 (extracellular vesicular exosome), GO:0004046 (aminoacylase activity), GO:0005515 (protein bindi…				3335.63	91.2562	35.2929	-2.84701	6.18944	1168.12	5.57839e-17	3.52909e-15	4.36443e-165	7.285e-165	0.1	0.125883	0.00372292	-0.87831	-0.992505	0.0213116	8.4045e-05		138.563	115.309	129.59	18.2371	17.3687	17.6582			1.47495	1.21404	1.37977		-1.3212	-1.38448	-1.36308
ENSG00000187475	HIST1H1T	protein_coding	histone cluster 1 H1 family member t	Histones are basic nuclear proteins responsible for nucleosome structure of the chromosomal fiber in eukaryotes. Two molecules of each of the four core histones (H2A, H2B, H3, and H4) form an octamer, around which approximately 146 bp of DNA is wrapped in repeating units, called nucleosomes. The linker histone, H1, interacts with linker DNA between nucleosomes and functions in the compaction of c…	GO:0006334 (nucleosome assembly), GO:0007275 (multicellular organismal development), GO:0007283 (spermatogenesis), GO:0030154 (cell differentiation), GO:0000786 (nucleosome), GO:0005634 (nucleus), GO:0003677 (DNA binding)				3334.63	78.2244	17.066	5.99491	4.94397	1167.54	5.60124e-17	3.52909e-15	1.22991e-247	6.90648e-247	0.1	0.125883	0.00136666	0.87831	0.996827	0.0213116	1.50836e-05		0.385971	1.06142	1.3509	58.0886	57.7026	64.9395			-2.49323	-2.13361	-2.00326		2.16121	2.15191	2.31698
ENSG00000116044	NFE2L2	protein_coding	nuclear factor, erythroid 2 like 2	This gene encodes a transcription factor which is a member of a small family of basic leucine zipper (bZIP) proteins. The encoded transcription factor regulates genes which contain antioxidant response elements (ARE) in their promoters; many of these genes encode proteins involved in response to injury and inflammation which includes the production of free radicals. Multiple transcript variants e…	hsa04141 (Protein processing in endoplasmic reticulum), hsa05200 (Pathways in cancer), hsa05225 (Hepatocellular carcinoma), hsa05418 (Fluid shear stress and atherosclerosis), GO:0006366 (transcription from RNA polymerase II promoter), GO:0006954 (inflammatory response), GO:0007568 (aging), GO:0010499 (proteasomal ubiquitin-independent protein catabolic process), GO:0010628 (positive regulation of…				3334.13	91.3502	49.8222	3.05604	6.20273	1167.25	5.61263e-17	3.52909e-15	1.22068e-175	2.14569e-175	0.1	0.125883	0.00323194	0.87831	0.992724	0.0213116	7.92083e-05		17.3687	15.3423	14.5704	122.16	126.502	144.835			-1.32471	-1.48414	-1.54983		1.35569	1.40528	1.59769
ENSG00000180745	CLRN3	protein_coding	clarin 3		GO:0016021 (integral component of membrane), GO:0070062 (extracellular vesicular exosome)				3331.81	73.4398	38.8028	-4.52029	4.59715	1165.92	5.66611e-17	3.5407e-15	2.63603e-182	9.32913e-182	0.1	0.125883	0.000960364	-0.87831	-0.997629	0.0213116	8.42772e-06		46.027	43.4217	48.6323	2.41232	1.83336	1.73687			1.7966	1.71614	1.87281		-1.64764	-1.85056	-1.88734
ENSG00000173486	FKBP2	protein_coding	FK506 binding protein 2	The protein encoded by this gene is a member of the immunophilin protein family, which play a role in immunoregulation and basic cellular processes involving protein folding and trafficking. This encoded protein is a cis-trans prolyl isomerase that binds the immunosuppressants FK506 and rapamycin. It is thought to function as an ER chaperone and may also act as a component of membrane cytoskeleta…	GO:0000413 (protein peptidyl-prolyl isomerization), GO:0061077 (chaperone-mediated protein folding), GO:0005783 (endoplasmic reticulum), GO:0005789 (endoplasmic reticulum membrane), GO:0070062 (extracellular vesicular exosome), GO:0003755 (peptidyl-prolyl cis-trans isomerase activity), GO:0005515 (protein binding), GO:0005528 (FK506 binding)				3331.27	94.4169	16.6834	-2.47211	6.85618	1165.61	5.67862e-17	3.5407e-15	1.44354e-161	3.64368e-171	0.1	0.125883	0.000877455	-0.87831	-0.997167	0.0213116	1.20311e-05		207.749	191.538	188.74	34.8338	37.7286	33.3865			1.28841	1.17237	1.15135		-1.22115	-1.112	-1.27898
ENSG00000125995	ROMO1	protein_coding	reactive oxygen species modulator 1	The protein encoded by this gene is a mitochondrial membrane protein that is responsible for increasing the level of reactive oxygen species (ROS) in cells. The protein also has antimicrobial activity against a variety of bacteria by inducing bacterial membrane breakage. [provided by RefSeq, Nov 2014]. Publication Note: This RefSeq record includes a subset of the publications that are available f…	GO:0001302 (replicative cell aging), GO:0008284 (positive regulation of cell proliferation), GO:0034614 (cellular response to reactive oxygen species), GO:0042742 (defense response to bacterium), GO:2000379 (positive regulation of reactive oxygen species metabolic process), GO:0005739 (mitochondrion), GO:0005743 (mitochondrial inner membrane), GO:0016021 (integral component of membrane), GO:00036…				3328.79	91.0683	5.04664	-2.95446	6.15599	1164.18	5.73661e-17	3.56196e-15	6.1383e-182	1.07657e-181	0.1	0.125883	0.00062159	-0.87831	-0.997136	0.0213116	1.22907e-05		131.133	118.107	128.721	14.9564	18.5266	15.2458			1.46563	1.31708	1.43925		-1.50735	-1.23168	-1.48293
ENSG00000262660	AC139530.2	protein_coding							3314.08	84.4115	72.4918	-3.89305	5.43874	1155.75	6.0934e-17	3.7678e-15	3.87079e-190	9.52689e-190	0.1	0.125883	0.0034227	-0.87831	-0.992475	0.0213116	8.47358e-05		86.1679	71.694	84.9135	6.27202	5.50008	4.53515			1.83376	1.57505	1.81309		-1.58018	-1.72152	-1.9202
ENSG00000143933	CALM2	protein_coding	calmodulin 2		hsa04014 (Ras signaling pathway), hsa04015 (Rap1 signaling pathway), hsa04020 (Calcium signaling pathway), hsa04022 (cGMP-PKG signaling pathway), hsa04024 (cAMP signaling pathway), hsa04070 (Phosphatidylinositol signaling system), hsa04114 (Oocyte meiosis), hsa04218 (Cellular senescence), hsa04261 (Adrenergic signaling in cardiomyocytes), hsa04270 (Vascular smooth muscle contraction), hsa04371 (A…				3312.1	97.8258	51.2449	1.99643	8.07175	1154.61	6.14326e-17	3.78293e-15	2.04181e-145	1.57012e-148	0.1	0.125883	7.92881e-05	0.87831	0.999339	0.0213116	6.54527e-07		106.624	111.353	105.273	421.576	440.489	427.848			-1.00291	-0.941442	-1.02096		0.960364	1.02338	0.98157
ENSG00000163631	ALB	protein_coding	albumin	Albumin is a soluble, monomeric protein which comprises about one-half of the blood serum protein. Albumin functions primarily as a carrier protein for steroids, fatty acids, and thyroid hormones and plays a role in stabilizing extracellular fluid volume. Albumin is a globular unglycosylated serum protein of molecular weight 65,000. Albumin is synthesized in the liver as preproalbumin which has a…	hsa04918 (Thyroid hormone synthesis), GO:0001895 (retina homeostasis), GO:0002576 (platelet degranulation), GO:0006810 (transport), GO:0006898 (receptor-mediated endocytosis), GO:0009267 (cellular response to starvation), GO:0015721 (bile acid and bile salt transport), GO:0019836 (hemolysis by symbiont of host erythrocytes), GO:0042157 (lipoprotein metabolic process), GO:0043066 (negative regulat…				3294.53	99.9664	34.5816	-2.5994	14.4525	1144.57	6.60464e-17	4.0503e-15	2.19199e-112	2.60542e-112	0.1	0.125883	0.00128528	-0.87831	-0.996804	0.0213116	1.53049e-05		39707	35942.3	39819.9	6713.28	6088.3	6251.66			1.34586	1.20215	1.34995		-1.21809	-1.35903	-1.32084
ENSG00000213144	AC084880.1	processed_pseudogene							3293.4	84.6061	9.82484	2.76895	5.46261	1143.93	6.63575e-17	4.0527e-15	8.08423e-164	1.5012e-163	0.1	0.125883	6.08923e-07	0.87831	0.999735	0.0213116	1.05593e-07		11.9651	10.5177	11.1931	77.7731	75.6502	76.3257			-1.20617	-1.36402	-1.2882		1.30791	1.269	1.28149
ENSG00000136997	MYC	protein_coding	MYC proto-oncogene, bHLH transcription factor	The protein encoded by this gene is a multifunctional, nuclear phosphoprotein that plays a role in cell cycle progression, apoptosis and cellular transformation. It functions as a transcription factor that regulates transcription of specific target genes. Mutations, overexpression, rearrangement and translocation of this gene have been associated with a variety of hematopoietic tumors, leukemias …	hsa04010 (MAPK signaling pathway), hsa04012 (ErbB signaling pathway), hsa04110 (Cell cycle), hsa04151 (PI3K-Akt signaling pathway), hsa04218 (Cellular senescence), hsa04310 (Wnt signaling pathway), hsa04350 (TGF-beta signaling pathway), hsa04390 (Hippo signaling pathway), hsa04550 (Signaling pathways regulating pluripotency of stem cells), hsa04630 (JAK-STAT signaling pathway), hsa04919 (Thyroid …				3285.19	97.0272	65.0695	2.30106	7.66262	1139.25	6.86493e-17	4.15997e-15	3.9517e-155	4.35506e-160	0.1	0.125883	0.000140085	0.87831	0.998329	0.0213116	4.18636e-06		65.615	65.1325	74.1063	349.4	335.794	324.505			-1.18841	-1.19874	-1.01774		1.18929	1.13232	1.08328
ENSG00000254422	AP000942.2	antisense							3285.11	88.9478	13.6232	2.61612	5.8812	1139.21	6.86721e-17	4.15997e-15	9.84935e-167	1.6595e-166	0.1	0.125883	1.99209e-07	0.87831	0.999641	0.0213116	1.92891e-07		15.1493	16.4037	17.8511	102.572	100.738	99.7734			-1.34551	-1.24366	-1.13444		1.26276	1.23724	1.22362
ENSG00000010818	HIVEP2	protein_coding	human immunodeficiency virus type I enhancer binding protein 2	This gene encodes a member of a family of closely related, large, zinc finger-containing transcription factors. The encoded protein regulates transcription by binding to regulatory regions of various cellular and viral genes that maybe involved in growth, development and metastasis. The protein contains the ZAS domain comprised of two widely separated regions of zinc finger motifs, a stretch of h…	GO:0006355 (regulation of transcription, DNA-templated), GO:0006366 (transcription from RNA polymerase II promoter), GO:0007165 (signal transduction), GO:0007275 (multicellular organismal development), GO:0005634 (nucleus), GO:0005654 (nucleoplasm), GO:0003677 (DNA binding), GO:0003700 (sequence-specific DNA binding transcription factor activity), GO:0043565 (sequence-specific DNA binding), GO:00…				3279.27	84.4048	99.0001	2.86267	5.43767	1135.89	7.03552e-17	4.24467e-15	8.64396e-164	1.64037e-163	0.1	0.125883	0.000329345	0.87831	0.998666	0.0213116	2.66674e-06		10.6142	9.64926	11.0002	75.8432	78.738	73.0449			-1.30085	-1.41566	-1.25737		1.32467	1.37735	1.27186
ENSG00000164405	UQCRQ	protein_coding	ubiquinol-cytochrome c reductase complex III subunit VII	This gene encodes a ubiquinone-binding protein of low molecular mass. This protein is a small core-associated protein and a subunit of ubiquinol-cytochrome c reductase complex III, which is part of the mitochondrial respiratory chain. [provided by RefSeq, Jul 2008].	hsa00190 (Oxidative phosphorylation), hsa01100 (Metabolic pathways), hsa04260 (Cardiac muscle contraction), hsa04714 (Thermogenesis), hsa04932 (Non-alcoholic fatty liver disease (NAFLD)), hsa05010 (Alzheimer disease), hsa05012 (Parkinson disease), hsa05016 (Huntington disease), GO:0006122 (mitochondrial electron transport, ubiquinol to cytochrome c), GO:0021539 (subthalamus development), GO:00215…				3277.86	98.168	11.9925	-2.2887	8.34009	1135.08	7.07677e-17	4.25234e-15	5.09981e-151	6.01792e-154	0.1	0.125883	0.00197411	-0.87831	-0.99486	0.0213116	3.95678e-05		580.5	513.727	518.841	103.537	116.177	110.388			1.24611	1.07046	1.0847		-1.2184	-1.0552	-1.12766
ENSG00000048392	RRM2B	protein_coding	ribonucleotide reductase regulatory TP53 inducible subunit M2B	This gene encodes the small subunit of a p53-inducible ribonucleotide reductase. This heterotetrameric enzyme catalyzes the conversion of ribonucleoside diphosphates to deoxyribonucleoside diphosphates. The product of this reaction is necessary for DNA synthesis. Mutations in this gene have been associated with autosomal recessive mitochondrial DNA depletion syndrome, autosomal dominant progressi…	hsa00230 (Purine metabolism), hsa00240 (Pyrimidine metabolism), hsa00480 (Glutathione metabolism), hsa00983 (Drug metabolism - other enzymes), hsa01100 (Metabolic pathways), hsa04115 (p53 signaling pathway), GO:0001822 (kidney development), GO:0003014 (renal system process), GO:0006264 (mitochondrial DNA replication), GO:0006281 (DNA repair), GO:0006979 (response to oxidative stress), GO:0009200 …				3267.17	88.7398	47.0505	3.11434	5.86258	1129.01	7.39862e-17	4.42788e-15	4.94138e-180	9.34817e-180	0.1	0.125883	0.00124738	0.87831	0.996031	0.0213116	2.35937e-05		13.316	12.3511	10.3247	104.309	96.8786	110.774			-1.32645	-1.42033	-1.63994		1.46869	1.36417	1.55387
ENSG00000112667	DNPH1	protein_coding	2'-deoxynucleoside 5'-phosphate N-hydrolase 1	This gene was identified on the basis of its stimulation by c-Myc protein. The latter is a transcription factor that participates in the regulation of cell proliferation, differentiation, and apoptosis. The exact function of this gene is not known but studies in rat suggest a role in cellular proliferation and c-Myc-mediated transformation. Two alternative transcripts encoding different proteins …	GO:0008283 (cell proliferation), GO:0009117 (nucleotide metabolic process), GO:0009159 (deoxyribonucleoside monophosphate catabolic process), GO:0030307 (positive regulation of cell growth), GO:0030855 (epithelial cell differentiation), GO:0005634 (nucleus), GO:0005737 (cytoplasm), GO:0070062 (extracellular vesicular exosome), GO:0005515 (protein binding), GO:0042802 (identical protein binding), …				3263.46	92.4171	15.2674	-2.78607	6.3624	1126.91	7.514e-17	4.47894e-15	1.51489e-164	2.44967e-164	0.1	0.125883	0.00261252	-0.87831	-0.993898	0.0213116	5.57423e-05		155.257	131.905	143.002	19.781	19.974	22.5793			1.45297	1.22106	1.33592		-1.39901	-1.38629	-1.22464
ENSG00000105852	PON3	protein_coding	paraoxonase 3	This gene is a member of the paraoxonase family and lies in a cluster on chromosome 7 with the other two family members. The encoded protein is secreted into the bloodstream and associates with high-density lipoprotein (HDL). The protein also rapidly hydrolyzes lactones and can inhibit the oxidation of low-density lipoprotein (LDL), a function that is believed to slow the initiation and progressi…	GO:0009605 (response to external stimulus), GO:0009636 (response to toxic substance), GO:0010124 (phenylacetate catabolic process), GO:0016311 (dephosphorylation), GO:0019372 (lipoxygenase pathway), GO:0019439 (aromatic compound catabolic process), GO:0032929 (negative regulation of superoxide anion generation), GO:0046226 (coumarin catabolic process), GO:0046395 (carboxylic acid catabolic proces…				3260.92	92.3232	35.8298	-2.66065	6.34852	1112.17	8.38056e-17	4.84058e-15	4.41906e-166	7.02491e-166	0.0765225	0.125883	0.000430136	-0.891133	-0.997544	0.017133	9.03811e-06		133.546	147.248	140.397	20.9389	24.7021	20.9389			1.20992	1.34885	1.28106		-1.35299	-1.13384	-1.35299
ENSG00000185813	PCYT2	protein_coding	phosphate cytidylyltransferase 2, ethanolamine	This gene encodes an enzyme that catalyzes the formation of CDP-ethanolamine from CTP and phosphoethanolamine in the Kennedy pathway of phospholipid synthesis. Alternative splicing results in multiple transcript variants. [provided by RefSeq, May 2010].	hsa00440 (Phosphonate and phosphinate metabolism), hsa00564 (Glycerophospholipid metabolism), hsa01100 (Metabolic pathways), GO:0006646 (phosphatidylethanolamine biosynthetic process), GO:0008654 (phospholipid biosynthetic process), GO:0005575 (cellular_component), GO:0005789 (endoplasmic reticulum membrane), GO:0004306 (ethanolamine-phosphate cytidylyltransferase activity), R-HSA-1430728 (Homo s…				3257.48	85.7267	45.5204	-3.21613	5.5573	1123.52	7.70379e-17	4.57378e-15	7.81377e-176	1.58296e-175	0.1	0.125883	0.00151877	-0.87831	-0.995812	0.0213116	2.6267e-05		91.475	80.6678	81.9222	10.0352	7.9124	9.35979			1.59467	1.41742	1.43914		-1.36265	-1.64261	-1.44598
ENSG00000172216	CEBPB	protein_coding	CCAAT enhancer binding protein beta	This intronless gene encodes a transcription factor that contains a basic leucine zipper (bZIP) domain. The encoded protein functions as a homodimer but can also form heterodimers with CCAAT/enhancer-binding proteins alpha, delta, and gamma. Activity of this protein is important in the regulation of genes involved in immune and inflammatory responses, among other processes. The use of alternative…	hsa04657 (IL-17 signaling pathway), hsa04668 (TNF signaling pathway), hsa05152 (Tuberculosis), hsa05202 (Transcriptional misregulation in cancer), GO:0001541 (ovarian follicle development), GO:0001892 (embryonic placenta development), GO:0006355 (regulation of transcription, DNA-templated), GO:0006366 (transcription from RNA polymerase II promoter), GO:0006953 (acute-phase response), GO:0006954 (…				3256.12	98.215	73.3709	1.88115	8.37475	1122.76	7.74749e-17	4.58147e-15	2.67208e-138	1.54314e-140	0.1	0.125883	4.76747e-05	0.87831	0.999661	0.0213116	1.7198e-07		143.871	142.037	139.046	529.745	522.411	513.341			-0.91102	-0.929268	-0.959544		0.955025	0.93499	0.909818
ENSG00000130726	TRIM28	protein_coding	tripartite motif containing 28	The protein encoded by this gene mediates transcriptional control by interaction with the Kruppel-associated box repression domain found in many transcription factors. The protein localizes to the nucleus and is thought to associate with specific chromatin regions. The protein is a member of the tripartite motif family. This tripartite motif includes three zinc-binding domains, a RING, a B-box ty…	GO:0000122 (negative regulation of transcription from RNA polymerase II promoter), GO:0001837 (epithelial to mesenchymal transition), GO:0006281 (DNA repair), GO:0006367 (transcription initiation from RNA polymerase II promoter), GO:0007265 (Ras protein signal transduction), GO:0007566 (embryo implantation), GO:0016567 (protein ubiquitination), GO:0016569 (covalent chromatin modification), GO:001…				3253.54	98.2955	29.4947	1.92986	8.42362	1121.29	7.83165e-17	4.61294e-15	3.86351e-139	2.40436e-141	0.1	0.125883	0.000601496	0.87831	0.99852	0.0213116	3.28602e-06		145.511	141.748	140.783	551.262	522.315	557.438			-0.929271	-0.966554	-0.976271		0.977871	0.90034	0.993885
ENSG00000101665	SMAD7	protein_coding	SMAD family member 7	The protein encoded by this gene is a nuclear protein that binds the E3 ubiquitin ligase SMURF2. Upon binding, this complex translocates to the cytoplasm, where it interacts with TGF-beta receptor type-1 (TGFBR1), leading to the degradation of both the encoded protein and TGFBR1. Expression of this gene is induced by TGFBR1. Variations in this gene are a cause of susceptibility to colorectal canc…	hsa04350 (TGF-beta signaling pathway), hsa04390 (Hippo signaling pathway), GO:0000122 (negative regulation of transcription from RNA polymerase II promoter), GO:0001657 (ureteric bud development), GO:0002725 (negative regulation of T cell cytokine production), GO:0006351 (transcription, DNA-templated), GO:0007179 (transforming growth factor beta receptor signaling pathway), GO:0010717 (regulation…				3252.1	82.5325	42.9233	3.11021	5.27881	1120.48	7.87877e-17	4.62242e-15	4.55033e-168	9.41696e-168	0.1	0.125883	0.000269908	0.87831	0.998602	0.0213116	2.92943e-06		8.00889	8.78083	7.23695	70.2466	66.1939	71.3081			-1.41402	-1.30683	-1.52981		1.43763	1.35435	1.45867
ENSG00000121864	ZNF639	protein_coding	zinc finger protein 639		GO:0006366 (transcription from RNA polymerase II promoter), GO:0030307 (positive regulation of cell growth), GO:0043922 (negative regulation by host of viral transcription), GO:0043923 (positive regulation by host of viral transcription), GO:0045892 (negative regulation of transcription, DNA-templated), GO:0045944 (positive regulation of transcription from RNA polymerase II promoter), GO:0046718 …				3250.76	84.0693	61.7274	3.4417	5.40683	1119.73	7.92309e-17	4.63019e-15	1.89748e-183	4.2115e-183	0.1	0.125883	0.00111778	0.87831	0.996499	0.0213116	1.83611e-05		7.62292	7.8159	5.88605	75.0713	73.9134	83.0802			-1.47787	-1.44922	-1.76504		1.52378	1.50194	1.66641
ENSG00000140450	ARRDC4	protein_coding	arrestin domain containing 4		GO:0051443 (positive regulation of ubiquitin-protein transferase activity), GO:0005768 (endosome), GO:0005769 (early endosome), GO:0005886 (plasma membrane), GO:0005515 (protein binding)				3239.79	70.8428	95.8459	5.51483	4.42638	1113.53	8.29596e-17	4.81036e-15	4.64719e-195	2.39448e-194	0.1	0.125883	0.00106176	0.87831	0.997429	0.0213116	9.90533e-06		0.578956	0.868434	1.2544	44.5796	39.8515	40.7199			-2.1224	-1.96892	-1.78679		2.05244	1.89802	1.92765
ENSG00000160868	CYP3A4	protein_coding	cytochrome P450 family 3 subfamily A member 4	This gene encodes a member of the cytochrome P450 superfamily of enzymes. The cytochrome P450 proteins are monooxygenases that catalyze many reactions involved in drug metabolism and synthesis of cholesterol, steroids and other lipids. This protein localizes to the endoplasmic reticulum and its expression is induced by glucocorticoids and some pharmacological agents. This enzyme is involved in th…	hsa00140 (Steroid hormone biosynthesis), hsa00591 (Linoleic acid metabolism), hsa00830 (Retinol metabolism), hsa00980 (Metabolism of xenobiotics by cytochrome P450), hsa00982 (Drug metabolism - cytochrome P450), hsa00983 (Drug metabolism - other enzymes), hsa01100 (Metabolic pathways), hsa04976 (Bile secretion), hsa05204 (Chemical carcinogenesis), GO:0002933 (lipid hydroxylation), GO:0006629 (lip…				3236.16	99.1813	53.2783	-3.94986	9.29567	1111.49	8.42339e-17	4.84654e-15	6.49488e-181	6.05872e-184	0.1	0.125883	0.0183426	-0.87831	-0.964251	0.0213116	0.00189419		1482.8	1011.24	1046.46	79.9924	76.5187	72.5625			2.29812	1.74682	1.79612		-1.88052	-1.94298	-2.01756
ENSG00000215301	DDX3X	protein_coding	DEAD-box helicase 3 X-linked	The protein encoded by this gene is a member of the large DEAD-box protein family, that is defined by the presence of the conserved Asp-Glu-Ala-Asp (DEAD) motif, and has ATP-dependent RNA helicase activity. This protein has been reported to display a high level of RNA-independent ATPase activity, and unlike most DEAD-box helicases, the ATPase activity is thought to be stimulated by both RNA and D…	hsa04622 (RIG-I-like receptor signaling pathway), hsa05161 (Hepatitis B), hsa05203 (Viral carcinogenesis), GO:0006351 (transcription, DNA-templated), GO:0007059 (chromosome segregation), GO:0008625 (extrinsic apoptotic signaling pathway via death domain receptors), GO:0009615 (response to virus), GO:0010501 (RNA secondary structure unwinding), GO:0010628 (positive regulation of gene expression), …				3230.9	96.3226	79.4712	3.25811	7.37894	1108.52	8.61177e-17	4.93587e-15	7.31734e-179	1.1744e-188	0.1	0.125883	0.00242528	0.87831	0.993463	0.0213116	6.3957e-05		35.4128	33.0005	25.9565	293.82	279.057	330.294			-1.42112	-1.51728	-1.84147		1.562	1.48814	1.72974
ENSG00000232956	SNHG15	lincRNA	small nucleolar RNA host gene 15						3227.41	94.6719	30.9174	2.34577	6.89939	1106.56	8.73923e-17	4.97718e-15	5.88411e-155	2.61126e-163	0.1	0.125883	6.96644e-06	0.87831	0.99918	0.0213116	1.00748e-06		37.8251	42.5533	37.1497	193.95	200.319	203.31			-1.19114	-1.02929	-1.21582		1.1076	1.15374	1.17491
ENSG00000221914	PPP2R2A	protein_coding	protein phosphatase 2 regulatory subunit Balpha	The product of this gene belongs to the phosphatase 2 regulatory subunit B family. Protein phosphatase 2 is one of the four major Ser/Thr phosphatases, and it is implicated in the negative control of cell growth and division. It consists of a common heteromeric core enzyme, which is composed of a catalytic subunit and a constant regulatory subunit, that associates with a variety of regulatory sub…	hsa03015 (mRNA surveillance pathway), hsa04071 (Sphingolipid signaling pathway), hsa04151 (PI3K-Akt signaling pathway), hsa04152 (AMPK signaling pathway), hsa04261 (Adrenergic signaling in cardiomyocytes), hsa04390 (Hippo signaling pathway), hsa04530 (Tight junction), hsa04728 (Dopaminergic synapse), hsa05142 (Chagas disease (American trypanosomiasis)), hsa05160 (Hepatitis C), hsa05165 (Human pap…				3227.1	91.8132	28.0719	2.40107	6.27432	1106.39	8.75064e-17	4.97718e-15	4.32608e-153	6.54191e-153	0.1	0.125883	0.000612129	0.87831	0.99803	0.0213116	5.81741e-06		24.7021	23.3512	25.667	123.414	132.388	133.739			-1.14753	-1.22243	-1.09631		1.08414	1.18385	1.19828
ENSG00000168003	SLC3A2	protein_coding	solute carrier family 3 member 2	This gene is a member of the solute carrier family and encodes a cell surface, transmembrane protein. The protein exists as the heavy chain of a heterodimer, covalently bound through di-sulfide bonds to one of several possible light chains. The encoded transporter plays a role in regulation of intracellular calcium levels and transports L-type amino acids. Alternatively spliced transcript variant…	hsa04150 (mTOR signaling pathway), hsa04216 (Ferroptosis), hsa04974 (Protein digestion and absorption), GO:0005975 (carbohydrate metabolic process), GO:0006569 (tryptophan catabolic process), GO:0006816 (calcium ion transport), GO:0006865 (amino acid transport), GO:0015827 (tryptophan transport), GO:0016049 (cell growth), GO:0035725 (sodium ion transmembrane transport), GO:0043330 (response to ex…				3225.04	98.9599	34.4943	1.84168	9.07115	1105.23	8.82682e-17	5.00142e-15	1.41222e-133	7.59463e-135	0.1	0.125883	0.000530338	0.87831	0.998585	0.0213116	3.00335e-06		232.837	239.495	231.389	872.583	822.503	827.328			-0.92675	-0.886417	-0.93567		0.970187	0.885117	0.893534
ENSG00000160752	FDPS	protein_coding	farnesyl diphosphate synthase	This gene encodes an enzyme that catalyzes the production of geranyl pyrophosphate and farnesyl pyrophosphate from isopentenyl pyrophosphate and dimethylallyl pyrophosphate. The resulting product, farnesyl pyrophosphate, is a key intermediate in cholesterol and sterol biosynthesis, a substrate for protein farnesylation and geranylgeranylation, and a ligand or agonist for certain hormone receptors…	hsa00900 (Terpenoid backbone biosynthesis), hsa01100 (Metabolic pathways), hsa05164 (Influenza A), hsa05166 (Human T-cell leukemia virus 1 infection), GO:0006695 (cholesterol biosynthetic process), GO:0016032 (viral process), GO:0033384 (geranyl diphosphate biosynthetic process), GO:0045337 (farnesyl diphosphate biosynthetic process), GO:0005654 (nucleoplasm), GO:0005737 (cytoplasm), GO:0005829 (…				3214.92	95.2624	28.3068	-2.43316	7.04529	1099.55	9.2119e-17	5.19984e-15	1.89184e-151	8.14595e-159	0.1	0.125883	0.00222235	-0.87831	-0.994827	0.0213116	4.00755e-05		240.846	215.082	211.801	42.8427	38.8865	41.8778			1.30358	1.14178	1.11981		-1.13351	-1.26676	-1.1649
ENSG00000235852	AC005540.1	antisense							3212.99	72.7285	25.8909	3.84201	4.55236	1085.5	1.02481e-16	5.6562e-15	1.19394e-160	3.42241e-160	0.0765225	0.125883	0.000304967	0.891133	0.999058	0.017133	1.33195e-06		3.18426	2.70179	3.18426	43.4217	45.0621	42.0708			-1.54337	-1.6843	-1.54337		1.5878	1.63899	1.54424
ENSG00000165475	CRYL1	protein_coding	crystallin lambda 1	The uronate cycle functions as an alternative glucose metabolic pathway, accounting for about 5% of daily glucose catabolism. The product of this gene catalyzes the dehydrogenation of L-gulonate into dehydro-L-gulonate in the uronate cycle. The enzyme requires NAD(H) as a coenzyme, and is inhibited by inorganic phosphate. A similar gene in the rabbit is thought to serve a structural role in the l…	hsa00040 (Pentose and glucuronate interconversions), hsa01100 (Metabolic pathways), GO:0006631 (fatty acid metabolic process), GO:0019640 (glucuronate catabolic process to xylulose 5-phosphate), GO:0055114 (oxidation-reduction process), GO:0005829 (cytosol), GO:0070062 (extracellular vesicular exosome), GO:0003857 (3-hydroxyacyl-CoA dehydrogenase activity), GO:0042803 (protein homodimerization ac…				3210.43	82.7339	50.2986	-3.45637	5.2984	1084.08	1.03597e-16	5.69671e-15	7.86826e-160	1.70761e-159	0.0765225	0.125883	0.00430354	-0.891133	-0.991385	0.017133	0.000111006		76.7116	63.2027	75.4572	6.27202	6.65799	6.65799			1.65234	1.38069	1.62916		-1.59793	-1.53213	-1.53213
ENSG00000135111	TBX3	protein_coding	T-box 3	This gene is a member of a phylogenetically conserved family of genes that share a common DNA-binding domain, the T-box. T-box genes encode transcription factors involved in the regulation of developmental processes. This protein is a transcriptional repressor and is thought to play a role in the anterior/posterior axis of the tetrapod forelimb. Mutations in this gene cause ulnar-mammary syndrome…	hsa04550 (Signaling pathways regulating pluripotency of stem cells), GO:0000122 (negative regulation of transcription from RNA polymerase II promoter), GO:0001501 (skeletal system development), GO:0001568 (blood vessel development), GO:0001701 (in utero embryonic development), GO:0001947 (heart looping), GO:0003151 (outflow tract morphogenesis), GO:0003167 (atrioventricular bundle cell differenti…				3205.47	79.6604	88.3632	3.47962	5.05701	1094.26	9.58801e-17	5.39172e-15	2.12592e-176	5.07626e-176	0.1	0.125883	2.78186e-06	0.87831	0.9995	0.0213116	3.74781e-07		6.07904	4.53515	5.69307	59.343	61.0798	61.8518			-1.41591	-1.72187	-1.48653		1.50873	1.54902	1.56656
ENSG00000197903	HIST1H2BK	protein_coding	histone cluster 1 H2B family member k	Histones are basic nuclear proteins that are responsible for the nucleosome structure of the chromosomal fiber in eukaryotes. Two molecules of each of the four core histones (H2A, H2B, H3, and H4) form an octamer, around which approximately 146 bp of DNA is wrapped in repeating units, called nucleosomes. The linker histone, H1, interacts with linker DNA between nucleosomes and functions in the co…	hsa05034 (Alcoholism), hsa05203 (Viral carcinogenesis), hsa05322 (Systemic lupus erythematosus), GO:0002227 (innate immune response in mucosa), GO:0006334 (nucleosome assembly), GO:0016567 (protein ubiquitination), GO:0019731 (antibacterial humoral response), GO:0050830 (defense response to Gram-positive bacterium), GO:0000786 (nucleosome), GO:0005615 (extracellular space), GO:0005634 (nucleus), …				3201.62	97.7654	4.38226	1.95322	8.02566	1092.1	9.74575e-17	5.45982e-15	9.55713e-138	1.33271e-140	0.1	0.125883	0.000564677	0.87831	0.998585	0.0213116	3.00203e-06		106.335	105.273	109.037	399.094	415.69	426.98			-0.973687	-0.987892	-0.938149		0.914754	0.973249	1.01173
ENSG00000135617	PRADC1	protein_coding	protease associated domain containing 1		GO:0005576 (extracellular region), GO:0070062 (extracellular vesicular exosome), GO:0005515 (protein binding)				3200.41	83.1969	18.0122	-2.82842	5.33507	1091.43	9.7961e-17	5.46747e-15	2.62893e-156	4.99772e-156	0.1	0.125883	0.000213734	-0.87831	-0.99902	0.0213116	1.43997e-06		72.273	71.1151	67.9308	9.35979	10.5177	9.84225			1.33937	1.31671	1.25246		-1.36953	-1.22949	-1.30952
ENSG00000005812	FBXL3	protein_coding	F-box and leucine rich repeat protein 3	This gene encodes a member of the F-box protein family which is characterized by an approximately 40 amino acid motif, the F-box. The F-box proteins constitute one of the four subunits of ubiquitin protein ligase complex called SCFs (SKP1-cullin-F-box), which function in phosphorylation-dependent ubiquitination. The F-box proteins are divided into 3 classes: Fbws containing WD-40 domains, Fbls co…	hsa04710 (Circadian rhythm), GO:0000209 (protein polyubiquitination), GO:0016567 (protein ubiquitination), GO:0031146 (SCF-dependent proteasomal ubiquitin-dependent protein catabolic process), GO:0031648 (protein destabilization), GO:0042752 (regulation of circadian rhythm), GO:0043153 (entrainment of circadian clock by photoperiod), GO:0048511 (rhythmic process), GO:0000151 (ubiquitin ligase com…				3198.35	81.0562	58.1236	3.88532	5.16184	1077.41	1.09038e-16	5.84489e-15	5.77307e-177	1.47472e-176	0.0765225	0.125883	0.00278075	0.891133	0.993598	0.017133	6.13488e-05		5.40359	4.05269	4.05269	63.3957	63.0097	73.7204			-1.50839	-1.79904	-1.79904		1.63451	1.62597	1.84599
ENSG00000109220	CHIC2	protein_coding	cysteine rich hydrophobic domain 2	This gene encodes a member of the CHIC family of proteins. The encoded protein contains a cysteine-rich hydrophobic (CHIC) motif, and is localized to vesicular structures and the plasma membrane. This gene is associated with some cases of acute myeloid leukemia. [provided by RefSeq, Jul 2008].	GO:0006893 (Golgi to plasma membrane transport), GO:0008150 (biological_process), GO:0005575 (cellular_component), GO:0005798 (Golgi-associated vesicle), GO:0005886 (plasma membrane), GO:0003674 (molecular_function), GO:0005515 (protein binding)				3197.89	88.4177	17.274	3.32131	5.82869	1090.02	9.90145e-17	5.50565e-15	8.32543e-198	1.70626e-197	0.1	0.125883	4.58092e-05	0.87831	0.998601	0.0213116	2.93422e-06		11.0967	11.6756	8.10538	104.309	98.712	105.949			-1.44923	-1.38682	-1.8233		1.57176	1.49374	1.59385
ENSG00000131016	AKAP12	protein_coding	A-kinase anchoring protein 12	The A-kinase anchor proteins (AKAPs) are a group of structurally diverse proteins, which have the common function of binding to the regulatory subunit of protein kinase A (PKA) and confining the holoenzyme to discrete locations within the cell. This gene encodes a member of the AKAP family. The encoded protein is expressed in endothelial cells, cultured fibroblasts, and osteosarcoma cells. It ass…	GO:0006605 (protein targeting), GO:0007186 (G-protein coupled receptor signaling pathway), GO:0010739 (positive regulation of protein kinase A signaling), GO:0030819 (positive regulation of cAMP biosynthetic process), GO:0090036 (regulation of protein kinase C signaling), GO:0005737 (cytoplasm), GO:0005829 (cytosol), GO:0005856 (cytoskeleton), GO:0005886 (plasma membrane), GO:0005925 (focal adhes…				3194.41	90.4308	98.6712	4.22082	6.06535	1088.08	1.00489e-16	5.56685e-15	1.71759e-231	4.44865e-231	0.1	0.125883	0.00118206	0.87831	0.996061	0.0213116	2.3241e-05		8.87732	4.72814	6.75448	136.537	124.958	118.782			-1.61376	-2.30681	-1.92699		2.05711	1.93119	1.85925
ENSG00000227220	AL133346.1	antisense							3185.85	97.0675	7.85182	2.04518	7.6832	1083.3	1.04216e-16	5.70968e-15	1.04451e-139	1.76079e-143	0.1	0.125883	0.000792372	0.87831	0.997965	0.0213116	6.20677e-06		82.4047	78.4485	79.4134	344.479	317.075	330.198			-0.968534	-1.03779	-1.02059		1.06884	0.949965	1.00811
ENSG00000106336	FBXO24	protein_coding	F-box protein 24	This gene encodes a member of the F-box protein family which is characterized by an approximately 40 amino acid motif, the F-box. The F-box proteins constitute one of the four subunits of the ubiquitin protein ligase complex called SCFs (SKP1-cullin-F-box), which function in phosphorylation-dependent ubiquitination. The F-box proteins are divided into 3 classes: Fbws containing WD-40 domains, Fbl…	GO:0016567 (protein ubiquitination), GO:0000151 (ubiquitin ligase complex), GO:0004842 (ubiquitin-protein transferase activity), GO:0005515 (protein binding)				3184.53	93.4707	48.1243	3.0766	6.65608	1082.57	1.04807e-16	5.71766e-15	4.81773e-182	8.1934e-182	0.1	0.125883	0.000180537	0.87831	0.997862	0.0213116	6.84894e-06		22.9652	23.6407	17.3687	188.836	172.336	178.801			-1.37782	-1.33931	-1.74402		1.55652	1.42605	1.47858
ENSG00000118137	APOA1	protein_coding	apolipoprotein A1	This gene encodes apolipoprotein A-I, which is the major protein component of high density lipoprotein (HDL) in plasma. The protein promotes cholesterol efflux from tissues to the liver for excretion, and it is a cofactor for lecithin cholesterolacyltransferase (LCAT) which is responsible for the formation of most plasma cholesteryl esters. This gene is closely linked with two other apolipoprotei…	hsa03320 (PPAR signaling pathway), hsa04975 (Fat digestion and absorption), hsa04977 (Vitamin digestion and absorption), hsa04979 (Cholesterol metabolism), hsa05143 (African trypanosomiasis), GO:0001523 (retinoid metabolic process), GO:0001932 (regulation of protein phosphorylation), GO:0001935 (endothelial cell proliferation), GO:0002576 (platelet degranulation), GO:0002740 (negative regulation …				3183.4	99.6578	31.3066	-3.21452	10.5017	1081.94	1.05313e-16	5.71766e-15	2.73132e-163	4.26985e-164	0.1	0.125883	0.0132197	-0.87831	-0.973896	0.0213116	0.00101325		3150.97	2258.89	2442.13	299.899	276.162	269.793			1.87844	1.39862	1.51105		-1.50614	-1.62428	-1.65769
ENSG00000239799	ITIH4-AS1	antisense	ITIH4 antisense RNA 1						3182.18	93.8263	4.7178	-3.03637	6.7509	1081.26	1.05861e-16	5.71766e-15	1.49507e-163	2.41977e-163	0.1	0.125883	0.00576891	-0.87831	-0.987928	0.0213116	0.000217736		217.012	172.915	185.073	25.4741	22.8688	21.7108			1.64877	1.32441	1.42136		-1.3461	-1.48983	-1.55862
ENSG00000130513	GDF15	protein_coding	growth differentiation factor 15	Bone morphogenetic proteins (e.g., BMP9; MIM 605120) are members of the transforming growth factor-beta (see TGFB1; MIM 190180) superfamily and regulate tissue differentiation and maintenance. They are synthesized as precursor molecules that are processed at a dibasic cleavage site to release C-terminal domains containing a characteristic motif of 7 conserved cysteines in the mature protein.[supp…	hsa04060 (Cytokine-cytokine receptor interaction), GO:0007165 (signal transduction), GO:0007179 (transforming growth factor beta receptor signaling pathway), GO:0007267 (cell-cell signaling), GO:0010862 (positive regulation of pathway-restricted SMAD protein phosphorylation), GO:0030509 (BMP signaling pathway), GO:0042981 (regulation of apoptotic process), GO:0043408 (regulation of MAPK cascade),…				3182.1	98.6042	15.9922	1.98587	8.70003	1081.21	1.05897e-16	5.71766e-15	8.39072e-138	1.34806e-139	0.1	0.125883	1.15547e-06	0.87831	0.999312	0.0213116	7.10536e-07		171.757	174.845	156.125	668.308	673.326	649.781			-0.950499	-0.925086	-1.0865		0.997255	1.00801	0.956819
ENSG00000186115	CYP4F2	protein_coding	cytochrome P450 family 4 subfamily F member 2	This gene encodes a member of the cytochrome P450 superfamily of enzymes. The cytochrome P450 proteins are monooxygenases which catalyze many reactions involved in drug metabolism and synthesis of cholesterol, steroids and other lipids. This protein localizes to the endoplasmic reticulum. The enzyme starts the process of inactivating and degrading leukotriene B4, a potent mediator of inflammation…	hsa00590 (Arachidonic acid metabolism), hsa01100 (Metabolic pathways), GO:0000038 (very long-chain fatty acid metabolic process), GO:0001676 (long-chain fatty acid metabolic process), GO:0003091 (renal water homeostasis), GO:0003095 (pressure natriuresis), GO:0006690 (icosanoid metabolic process), GO:0006691 (leukotriene metabolic process), GO:0007596 (blood coagulation), GO:0008217 (regulation o…				3179.42	72.9097	44.8359	-5.7641	4.56418	1079.73	1.07113e-16	5.76246e-15	1.12652e-202	6.0773e-202	0.1	0.125883	0.00187222	-0.87831	-0.995812	0.0213116	2.62776e-05		48.9218	42.0708	47.2814	0.482463	1.2544	0.771941			2.13021	1.92175	2.08297		-2.22823	-1.83761	-2.0691
ENSG00000265794	AC005899.4	processed_transcript							3172.85	94.692	6.94584	2.5296	6.90366	1076.07	1.10165e-16	5.88418e-15	7.59593e-156	1.34192e-164	0.1	0.125883	0.00095341	0.87831	0.996447	0.0213116	1.89157e-05		31.8426	36.5707	37.4391	211.222	210.161	189.994			-1.36955	-1.18088	-1.14876		1.2859	1.2787	1.1346
ENSG00000209082	MT-TL1	Mt_tRNA	mitochondrially encoded tRNA leucine 1 (UUA/G)						3161.83	99.1411	0.791893	2.59817	9.24613	1057.33	1.27427e-16	6.59346e-15	2.34216e-148	6.65024e-150	0.0765225	0.125883	0.0071919	0.891133	0.985195	0.017133	0.00032715		166.45	183.336	166.45	975.444	957.979	1192.65			-1.33523	-1.19741	-1.33523		1.20146	1.17545	1.49096
ENSG00000171557	FGG	protein_coding	fibrinogen gamma chain	The protein encoded by this gene is the gamma component of fibrinogen, a blood-borne glycoprotein comprised of three pairs of nonidentical polypeptide chains. Following vascular injury, fibrinogen is cleaved by thrombin to form fibrin which is the most abundant component of blood clots. In addition, various cleavage products of fibrinogen and fibrin regulate cell adhesion and spreading, display v…	hsa04610 (Complement and coagulation cascades), hsa04611 (Platelet activation), hsa05150 (Staphylococcus aureus infection), GO:0002224 (toll-like receptor signaling pathway), GO:0002576 (platelet degranulation), GO:0007160 (cell-matrix adhesion), GO:0007596 (blood coagulation), GO:0009306 (protein secretion), GO:0030198 (extracellular matrix organization), GO:0031639 (plasminogen activation), GO:…				3161.62	99.8389	41.3865	-2.10851	11.9325	1069.84	1.15596e-16	6.15217e-15	4.35149e-118	3.62676e-118	0.1	0.125883	0.000587957	-0.87831	-0.997388	0.0213116	1.02216e-05		6252.14	6109.33	6675.75	1551.02	1387.95	1475.47			1.03333	1	1.12788		-0.976405	-1.13645	-1.04836
ENSG00000103876	FAH	protein_coding	fumarylacetoacetate hydrolase	This gene encodes the last enzyme in the tyrosine catabolism pathway. FAH deficiency is associated with Type 1 hereditary tyrosinemia (HT). [provided by RefSeq, Jul 2008]. Publication Note: This RefSeq record includes a subset of the publications that are available for this gene. Please see the Gene record to access additional publications.	hsa00350 (Tyrosine metabolism), hsa01100 (Metabolic pathways), GO:0006527 (arginine catabolic process), GO:0006559 (L-phenylalanine catabolic process), GO:0006572 (tyrosine catabolic process), GO:0005829 (cytosol), GO:0070062 (extracellular vesicular exosome), GO:0004334 (fumarylacetoacetase activity), GO:0005515 (protein binding), GO:0046872 (metal ion binding), R-HSA-1430728 (Homo sapiens: Meta…				3158.7	90.1288	44.0776	-2.50428	6.02815	1068.22	1.17054e-16	6.20763e-15	8.80492e-148	1.39116e-147	0.1	0.125883	0.00226595	-0.87831	-0.995455	0.0213116	3.09356e-05		116.37	102.089	113.475	19.4915	19.2985	19.6845			1.26762	1.08214	1.2319		-1.19385	-1.20686	-1.18095
ENSG00000178772	CPN2	protein_coding	carboxypeptidase N subunit 2		GO:0050790 (regulation of catalytic activity), GO:0050821 (protein stabilization), GO:0005576 (extracellular region), GO:0070062 (extracellular vesicular exosome), GO:0072562 (blood microparticle), GO:0030234 (enzyme regulator activity)				3157.16	75.5402	84.5849	-3.92996	4.75068	1067.37	1.17832e-16	6.22669e-15	5.13657e-156	1.39914e-155	0.1	0.125883	0.00315898	-0.87831	-0.993687	0.0213116	5.96542e-05		50.2727	45.5445	54.7113	3.37724	3.28075	3.18426			1.6569	1.52012	1.77448		-1.62422	-1.65034	-1.67695
ENSG00000144908	ALDH1L1	protein_coding	aldehyde dehydrogenase 1 family member L1	The protein encoded by this gene catalyzes the conversion of 10-formyltetrahydrofolate, nicotinamide adenine dinucleotide phosphate (NADP+), and water to tetrahydrofolate, NADPH, and carbon dioxide. The encoded protein belongs to the aldehyde dehydrogenase family. Loss of function or expression of this gene is associated with decreased apoptosis, increased cell motility, and cancer progression. T…	hsa00670 (One carbon pool by folate), GO:0006730 (one-carbon metabolic process), GO:0009058 (biosynthetic process), GO:0009258 (10-formyltetrahydrofolate catabolic process), GO:0046655 (folic acid metabolic process), GO:0055114 (oxidation-reduction process), GO:0005739 (mitochondrion), GO:0005829 (cytosol), GO:0070062 (extracellular vesicular exosome), GO:0003824 (catalytic activity), GO:0004029 …				3153.01	96.6783	76.5318	-2.71007	7.52277	1065.07	1.19952e-16	6.31635e-15	5.14309e-156	5.50049e-162	0.1	0.125883	0.00349208	-0.87831	-0.991611	0.0213116	0.000105258		352.295	294.013	309.838	53.9394	46.5095	45.641			1.47829	1.219	1.29414		-1.18472	-1.39032	-1.41638
ENSG00000179163	FUCA1	protein_coding	alpha-L-fucosidase 1	The protein encoded by this gene is a lysosomal enzyme involved in the degradation of fucose-containing glycoproteins and glycolipids. Mutations in this gene are associated with fucosidosis (FUCA1D), which is an autosomal recessive lysosomal storage disease. A pseudogene of this locus is present on chr 2.[provided by RefSeq, Oct 2009]. Publication Note: This RefSeq record includes a subset of the…	hsa00511 (Other glycan degradation), hsa04142 (Lysosome), GO:0006004 (fucose metabolic process), GO:0006027 (glycosaminoglycan catabolic process), GO:0016139 (glycoside catabolic process), GO:0043312 (neutrophil degranulation), GO:0005576 (extracellular region), GO:0005737 (cytoplasm), GO:0035578 (azurophil granule lumen), GO:0043202 (lysosomal lumen), GO:0070062 (extracellular vesicular exosome)…				3149.1	89.4108	75.7533	-2.83965	5.93642	1062.91	1.21989e-16	6.40098e-15	1.12089e-161	1.93929e-161	0.1	0.125883	0.00181373	-0.87831	-0.995073	0.0213116	3.63545e-05		100.159	115.598	105.659	15.9213	15.6318	13.316			1.25078	1.45382	1.32643		-1.2603	-1.28379	-1.48694
ENSG00000138413	IDH1	protein_coding	isocitrate dehydrogenase (NADP(+)) 1, cytosolic	Isocitrate dehydrogenases catalyze the oxidative decarboxylation of isocitrate to 2-oxoglutarate. These enzymes belong to two distinct subclasses, one of which utilizes NAD(+) as the electron acceptor and the other NADP(+). Five isocitrate dehydrogenases have been reported: three NAD(+)-dependent isocitrate dehydrogenases, which localize to the mitochondrial matrix, and two NADP(+)-dependent isoc…	hsa00020 (Citrate cycle (TCA cycle)), hsa00480 (Glutathione metabolism), hsa01100 (Metabolic pathways), hsa01200 (Carbon metabolism), hsa01210 (2-Oxocarboxylic acid metabolism), hsa01230 (Biosynthesis of amino acids), hsa04146 (Peroxisome), hsa05230 (Central carbon metabolism in cancer), GO:0006097 (glyoxylate cycle), GO:0006099 (tricarboxylic acid cycle), GO:0006102 (isocitrate metabolic process…				3140.32	92.8466	51.614	-2.34445	6.45628	1058.06	1.267e-16	6.59346e-15	2.92345e-146	4.26213e-146	0.1	0.125883	0.00112031	-0.87831	-0.997003	0.0213116	1.34597e-05		154.967	139.721	144.546	27.7899	28.3688	30.2987			1.2158	1.06839	1.11669		-1.18177	-1.154	-1.06512
ENSG00000123843	C4BPB	protein_coding	complement component 4 binding protein beta	This gene encodes a member of a superfamily of proteins composed predominantly of tandemly arrayed short consensus repeats of approximately 60 amino acids. A single, unique beta-chain encoded by this gene assembles with seven identical alpha-chains into the predominant isoform of C4b-binding protein, a multimeric protein that controls activation of the complement cascade through the classical pat…	hsa04610 (Complement and coagulation cascades), hsa05133 (Pertussis), GO:0006958 (complement activation, classical pathway), GO:0007596 (blood coagulation), GO:0030449 (regulation of complement activation), GO:0045087 (innate immune response), GO:0045732 (positive regulation of protein catabolic process), GO:0045959 (negative regulation of complement activation, classical pathway), GO:1903027 (re…				3139.94	84.7269	30.8033	-2.89182	5.47205	1057.85	1.26906e-16	6.59346e-15	1.73381e-161	3.28028e-161	0.1	0.125883	0.000326981	-0.87831	-0.998118	0.0213116	5.30773e-06		81.3433	77.8696	74.4923	10.4212	11.5791	9.45628			1.40201	1.34059	1.27825		-1.34425	-1.21567	-1.46092
ENSG00000134333	LDHA	protein_coding	lactate dehydrogenase A	The protein encoded by this gene catalyzes the conversion of L-lactate and NAD to pyruvate and NADH in the final step of anaerobic glycolysis. The protein is found predominantly in muscle tissue and belongs to the lactate dehydrogenase family. Mutations in this gene have been linked to exertional myoglobinuria. Multiple transcript variants encoding different isoforms have been found for this gene…	hsa00010 (Glycolysis / Gluconeogenesis), hsa00270 (Cysteine and methionine metabolism), hsa00620 (Pyruvate metabolism), hsa00640 (Propanoate metabolism), hsa01100 (Metabolic pathways), hsa04066 (HIF-1 signaling pathway), hsa04922 (Glucagon signaling pathway), hsa05230 (Central carbon metabolism in cancer), GO:0001666 (response to hypoxia), GO:0006089 (lactate metabolic process), GO:0006090 (pyruv…				3139.14	99.7316	36.5076	1.7356	10.7016	1057.41	1.27347e-16	6.59346e-15	1.49392e-118	7.73571e-119	0.1	0.125883	0.000180844	0.87831	0.998828	0.0213116	2.05896e-06		744.73	773.292	789.213	2499.74	2543.84	2640.04			-0.912396	-0.858243	-0.828917		0.831876	0.857084	0.910596
ENSG00000113328	CCNG1	protein_coding	cyclin G1	The eukaryotic cell cycle is governed by cyclin-dependent protein kinases (CDKs) whose activities are regulated by cyclins and CDK inhibitors. The protein encoded by this gene is a member of the cyclin family and contains the cyclin box. The encoded protein lacks the protein destabilizing (PEST) sequence that is present in other family members. Transcriptional activation of this gene can be induc…	hsa04115 (p53 signaling pathway), hsa05206 (MicroRNAs in cancer), GO:0000079 (regulation of cyclin-dependent protein serine/threonine kinase activity), GO:0007067 (mitotic nuclear division), GO:0051301 (cell division), GO:0005654 (nucleoplasm), GO:0005515 (protein binding), R-HSA-212436 (Homo sapiens: Generic Transcription Pathway), R-HSA-3700989 (Homo sapiens: Transcriptional Regulation by TP53)…				3125.93	94.2357	28.1927	2.53509	6.82316	1050.14	1.3484e-16	6.95291e-15	4.08612e-159	9.35898e-169	0.1	0.125883	9.13922e-07	0.87831	0.999236	0.0213116	8.75435e-07		34.7373	35.9918	29.0443	189.415	191.924	197.134			-1.17092	-1.12248	-1.41384		1.21047	1.22925	1.26751
ENSG00000184117	NIPSNAP1	protein_coding	nipsnap homolog 1	This gene encodes a member of the NipSnap family of proteins that may be involved in vesicular transport. A similar protein in mice inhibits the calcium channel TRPV6, and is also localized to the inner mitochondrial membrane where it may play a role in mitochondrial DNA maintenance. A pseudogene of this gene is located on the short arm of chromosome 17. Alternatively spliced transcript variants …	GO:0019233 (sensory perception of pain), GO:0005739 (mitochondrion), GO:0005743 (mitochondrial inner membrane), GO:0097060 (synaptic membrane), GO:0005515 (protein binding), GO:0042165 (neurotransmitter binding)				3123.21	89.1692	23.2803	-2.37206	5.90733	1048.64	1.36445e-16	7.01137e-15	2.46736e-143	3.86502e-143	0.1	0.125883	0.000978406	-0.87831	-0.99795	0.0213116	6.30037e-06		105.466	97.747	97.6505	19.6845	19.2985	19.1055			1.20148	1.09394	1.09254		-1.10767	-1.13358	-1.14671
ENSG00000142627	EPHA2	protein_coding	EPH receptor A2	This gene belongs to the ephrin receptor subfamily of the protein-tyrosine kinase family. EPH and EPH-related receptors have been implicated in mediating developmental events, particularly in the nervous system. Receptors in the EPH subfamily typically have a single kinase domain and an extracellular region containing a Cys-rich domain and 2 fibronectin type III repeats. The ephrin receptors are …	hsa04010 (MAPK signaling pathway), hsa04014 (Ras signaling pathway), hsa04015 (Rap1 signaling pathway), hsa04151 (PI3K-Akt signaling pathway), hsa04360 (Axon guidance), GO:0001501 (skeletal system development), GO:0001570 (vasculogenesis), GO:0001649 (osteoblast differentiation), GO:0002043 (blood vessel endothelial cell proliferation involved in sprouting angiogenesis), GO:0006954 (inflammatory …				3121.01	93.4774	57.5666	2.53957	6.65723	1047.43	1.37755e-16	7.05436e-15	5.51464e-153	6.02544e-163	0.1	0.125883	0.00123942	0.87831	0.995927	0.0213116	2.48539e-05		26.9214	31.8426	29.9127	177.16	159.406	179.187			-1.35458	-1.12788	-1.21259		1.27646	1.1259	1.29269
ENSG00000261716	AC239868.1	sense_overlapping							3118.54	80.459	97.1814	3.22279	5.12175	1046.08	1.39239e-16	7.10598e-15	2.04327e-159	4.40547e-159	0.1	0.125883	0.00063288	0.87831	0.997822	0.0213116	7.10837e-06		7.04396	7.14046	5.88605	64.2641	58.957	64.4571			-1.38684	-1.37153	-1.58449		1.48636	1.36593	1.49056
ENSG00000164855	TMEM184A	protein_coding	transmembrane protein 184A		GO:0006810 (transport), GO:0005768 (endosome), GO:0005886 (plasma membrane), GO:0016021 (integral component of membrane), GO:0030658 (transport vesicle membrane), GO:0030659 (cytoplasmic vesicle membrane), GO:0030667 (secretory granule membrane), GO:0031901 (early endosome membrane), GO:0048471 (perinuclear region of cytoplasm), GO:0005215 (transporter activity), GO:0008201 (heparin binding)				3115.59	93.1955	70.814	2.63495	6.57127	1044.46	1.41037e-16	7.17313e-15	6.42147e-151	9.74697e-151	0.1	0.125883	0.00351003	0.87831	0.992253	0.0213116	8.97862e-05		26.246	27.9829	24.7021	180.538	155.739	154.195			-1.27429	-1.1882	-1.35538		1.41779	1.20713	1.19294
ENSG00000198715	GLMP	protein_coding	glycosylated lysosomal membrane protein		GO:0030522 (intracellular receptor signaling pathway), GO:0045944 (positive regulation of transcription from RNA polymerase II promoter), GO:0005634 (nucleus), GO:0005764 (lysosome), GO:0005765 (lysosomal membrane), GO:0005829 (cytosol), GO:0016021 (integral component of membrane), GO:0003700 (sequence-specific DNA binding transcription factor activity), GO:0004879 (ligand-activated sequence-spec…				3112.2	82.5594	29.4276	-3.04324	5.2812	1042.6	1.43133e-16	7.25498e-15	3.45811e-159	6.95919e-159	0.1	0.125883	0.000471213	-0.87831	-0.997937	0.0213116	6.37809e-06		71.501	65.3255	70.2466	7.71941	8.00889	9.35979			1.4401	1.31349	1.41526		-1.47873	-1.43639	-1.25373
ENSG00000018625	ATP1A2	protein_coding	ATPase Na+/K+ transporting subunit alpha 2	The protein encoded by this gene belongs to the family of P-type cation transport ATPases, and to the subfamily of Na+/K+ -ATPases. Na+/K+ -ATPase is an integral membrane protein responsible for establishing and maintaining the electrochemical gradients of Na and K ions across the plasma membrane. These gradients are essential for osmoregulation, for sodium-coupled transport of a variety of organ…	hsa04022 (cGMP-PKG signaling pathway), hsa04024 (cAMP signaling pathway), hsa04260 (Cardiac muscle contraction), hsa04261 (Adrenergic signaling in cardiomyocytes), hsa04911 (Insulin secretion), hsa04918 (Thyroid hormone synthesis), hsa04919 (Thyroid hormone signaling pathway), hsa04925 (Aldosterone synthesis and secretion), hsa04960 (Aldosterone-regulated sodium reabsorption), hsa04961 (Endocrine…				3102.44	67.038	81.2898	-4.63079	4.21528	1037.25	1.49355e-16	7.52703e-15	4.90796e-166	1.95179e-165	0.1	0.125883	3.47091e-05	-0.87831	-0.999571	0.0213116	2.76259e-07		34.9303	36.2812	34.8338	1.15791	1.73687	1.3509			1.71113	1.76296	1.70736		-1.83663	-1.59377	-1.75105
ENSG00000117601	SERPINC1	protein_coding	serpin family C member 1	The protein encoded by this gene is a plasma protease inhibitor and a member of the serpin superfamily. This protein inhibits thrombin as well as other activated serine proteases of the coagulation system, and it regulates the blood coagulation cascade. The protein includes two functional domains: the heparin binding-domain at the N-terminus of the mature protein, and the reactive site domain at …	hsa04610 (Complement and coagulation cascades), GO:0002438 (acute inflammatory response to antigenic stimulus), GO:0007584 (response to nutrient), GO:0007595 (lactation), GO:0007596 (blood coagulation), GO:0010951 (negative regulation of endopeptidase activity), GO:2000266 (regulation of blood coagulation, intrinsic pathway), GO:0005576 (extracellular region), GO:0005615 (extracellular space), GO…				3102.05	93.2157	28.3806	-4.69104	6.58052	1037.04	1.49611e-16	7.52703e-15	1.65537e-186	4.00238e-186	0.1	0.125883	0.015295	-0.87831	-0.969968	0.0213116	0.00133931		225.503	149.853	176.389	8.29837	6.5615	6.46501			2.47993	1.89672	2.12907		-1.98547	-2.25195	-2.2683
ENSG00000167291	TBC1D16	protein_coding	TBC1 domain family member 16		GO:0001919 (regulation of receptor recycling), GO:0006886 (intracellular protein transport), GO:0031338 (regulation of vesicle fusion), GO:0090630 (NA), GO:0005769 (early endosome), GO:0005829 (cytosol), GO:0005096 (GTPase activator activity), GO:0005515 (protein binding), GO:0017137 (Rab GTPase binding), R-HSA-199991 (Homo sapiens: Membrane Trafficking), R-HSA-5653656 (Homo sapiens: Vesicle-medi…				3101.43	82.9553	89.4235	-2.99039	5.31481	1036.7	1.50015e-16	7.52703e-15	3.17694e-156	6.2521e-156	0.1	0.125883	0.000796558	-0.87831	-0.997384	0.0213116	1.02538e-05		66.7729	70.0537	74.2993	9.64926	8.00889	8.87732			1.2976	1.36483	1.44743		-1.264	-1.48296	-1.36291
ENSG00000188157	AGRN	protein_coding	agrin	This gene encodes one of several proteins that are critical in the development of the neuromuscular junction (NMJ), as identified in mouse knock-out studies. The encoded protein contains several laminin G, Kazal type serine protease inhibitor, and epidermal growth factor domains. Additional post-translational modifications occur to add glycosaminoglycans and disulfide bonds. In one family with co…	hsa04512 (ECM-receptor interaction), GO:0001523 (retinoid metabolic process), GO:0006024 (glycosaminoglycan biosynthetic process), GO:0006027 (glycosaminoglycan catabolic process), GO:0007010 (cytoskeleton organization), GO:0007165 (signal transduction), GO:0007213 (G-protein coupled acetylcholine receptor signaling pathway), GO:0030198 (extracellular matrix organization), GO:0030203 (glycosamino…				3098.81	93.1217	80.2496	-2.26236	6.54045	1035.27	1.51742e-16	7.56646e-15	4.12541e-143	5.57768e-152	0.1	0.125883	0.000452627	-0.87831	-0.99809	0.0213116	5.4666e-06		146.476	157.862	156.897	30.3952	32.0356	33.6759			1.02904	1.13564	1.1269		-1.16734	-1.09607	-1.02817
ENSG00000146834	MEPCE	protein_coding	methylphosphate capping enzyme		GO:0000122 (negative regulation of transcription from RNA polymerase II promoter), GO:0001510 (RNA methylation), GO:0016073 (snRNA metabolic process), GO:0035562 (negative regulation of chromatin binding), GO:0040031 (snRNA modification), GO:1900087 (positive regulation of G1/S transition of mitotic cell cycle), GO:0003723 (RNA binding), GO:0008173 (RNA methyltransferase activity), GO:0008757 (S-…				3098.7	96.7521	62.9152	2.14531	7.56271	1035.21	1.51817e-16	7.56646e-15	5.86022e-140	3.84537e-144	0.1	0.125883	0.000170382	0.87831	0.998255	0.0213116	4.5649e-06		71.2116	73.0449	64.6501	300.768	302.311	321.224			-1.02435	-0.988664	-1.15981		1.02372	1.03106	1.11804
ENSG00000136068	FLNB	protein_coding	filamin B	This gene encodes a member of the filamin family. The encoded protein interacts with glycoprotein Ib alpha as part of the process to repair vascular injuries. The platelet glycoprotein Ib complex includes glycoprotein Ib alpha, and it binds the actin cytoskeleton. Mutations in this gene have been found in several conditions: atelosteogenesis type 1 and type 3; boomerang dysplasia; autosomal domin…	hsa04010 (MAPK signaling pathway), hsa04510 (Focal adhesion), hsa05132 (Salmonella infection), hsa05205 (Proteoglycans in cancer), GO:0003334 (keratinocyte development), GO:0003382 (epithelial cell morphogenesis), GO:0007016 (cytoskeletal anchoring at plasma membrane), GO:0007165 (signal transduction), GO:0007519 (skeletal muscle tissue development), GO:0030036 (actin cytoskeleton organization), …				3097.11	92.7862	96.0271	-2.37278	6.44088	1034.34	1.52874e-16	7.59376e-15	1.38258e-151	2.04228e-151	0.1	0.125883	7.64591e-07	-0.87831	-0.999558	0.0213116	2.9265e-07		145.607	143.388	146.958	30.1057	28.6583	25.3776			1.15128	1.12943	1.16443		-1.04958	-1.11613	-1.27942
ENSG00000144476	ACKR3	protein_coding	atypical chemokine receptor 3	This gene encodes a member of the G-protein coupled receptor family. Although this protein was earlier thought to be a receptor for vasoactive intestinal peptide (VIP), it is now considered to be an orphan receptor, in that its endogenous ligand has not been identified. The protein is also a coreceptor for human immunodeficiency viruses (HIV). Translocations involving this gene and HMGA2 on chrom…	hsa04060 (Cytokine-cytokine receptor interaction), GO:0001525 (angiogenesis), GO:0001570 (vasculogenesis), GO:0006935 (chemotaxis), GO:0007155 (cell adhesion), GO:0007186 (G-protein coupled receptor signaling pathway), GO:0016032 (viral process), GO:0031623 (receptor internalization), GO:0070098 (chemokine-mediated signaling pathway), GO:0070374 (positive regulation of ERK1 and ERK2 cascade), GO:…				3088.88	82.2239	54.7279	3.06727	5.25774	1029.85	1.58484e-16	7.84628e-15	8.45432e-152	1.69193e-151	0.1	0.125883	0.00188992	0.87831	0.995655	0.0213116	2.82799e-05		7.71941	8.78083	7.8159	64.5536	66.001	73.5274			-1.45067	-1.30114	-1.43642		1.3249	1.35594	1.50739
ENSG00000150782	IL18	protein_coding	interleukin 18	The protein encoded by this gene is a proinflammatory cytokine that augments natural killer cell activity in spleen cells, and stimulates interferon gamma production in T-helper type I cells. Alternatively spliced transcript variants encoding different isoforms have been found for this gene.[provided by RefSeq, Aug 2011].	hsa04060 (Cytokine-cytokine receptor interaction), hsa04621 (NOD-like receptor signaling pathway), hsa04623 (Cytosolic DNA-sensing pathway), hsa05132 (Salmonella infection), hsa05134 (Legionellosis), hsa05143 (African trypanosomiasis), hsa05144 (Malaria), hsa05152 (Tuberculosis), hsa05164 (Influenza A), hsa05321 (Inflammatory bowel disease (IBD)), hsa05323 (Rheumatoid arthritis), GO:0000165 (MAPK…				3087.77	89.6859	33.4273	2.37409	5.96752	1029.24	1.59261e-16	7.85862e-15	1.12808e-142	1.75161e-142	0.1	0.125883	0.00102478	0.87831	0.997508	0.0213116	9.30968e-06		19.974	20.9389	19.588	100.352	103.151	110.291			-1.14468	-1.08268	-1.17025		1.075	1.11391	1.2087
ENSG00000170852	KBTBD2	protein_coding	kelch repeat and BTB domain containing 2		GO:0016567 (protein ubiquitination), GO:0031463 (Cul3-RING ubiquitin ligase complex), GO:0004842 (ubiquitin-protein transferase activity)				3085.71	88.1627	34.0514	2.91141	5.8044	1028.12	1.60705e-16	7.90373e-15	1.2191e-168	2.21166e-168	0.1	0.125883	0.000194773	0.87831	0.997907	0.0213116	6.56684e-06		13.509	14.5704	11.0967	100.545	93.2119	101.221			-1.32155	-1.22604	-1.56545		1.40354	1.29649	1.41301
ENSG00000105429	MEGF8	protein_coding	multiple EGF like domains 8	The protein encoded by this gene is a single-pass type I membrane protein of unknown function that contains several EGF-like domains, Kelch repeats, and PSI domains. Defects in this gene are a cause of Carpenter syndrome 2. Two transcript variants encoding different isoforms have been found for this gene. [provided by RefSeq, Dec 2012].	GO:0003143 (embryonic heart tube morphogenesis), GO:0010468 (regulation of gene expression), GO:0030326 (embryonic limb morphogenesis), GO:0030509 (BMP signaling pathway), GO:0035108 (limb morphogenesis), GO:0042074 (cell migration involved in gastrulation), GO:0048704 (embryonic skeletal system morphogenesis), GO:0048842 (positive regulation of axon extension involved in axon guidance), GO:00551…				3083.6	84.539	98.1075	-2.88415	5.45205	1026.97	1.62199e-16	7.95093e-15	3.56361e-160	6.75014e-160	0.1	0.125883	0.00016121	-0.87831	-0.998423	0.0213116	3.73053e-06		73.4309	77.5801	79.3169	11.0967	11.0002	9.07031			1.27423	1.35148	1.38263		-1.25173	-1.26239	-1.49423
ENSG00000119013	NDUFB3	protein_coding	NADH:ubiquinone oxidoreductase subunit B3	This gene encodes an accessory subunit of the mitochondrial membrane respiratory chain NADH dehydrogenase (Complex I) which is the first enzyme in the electron transport chain of mitochondria. This protein localizes to the inner membrane of the mitochondrion as a single-pass membrane protein. Mutations in this gene contribute to mitochondrial complex 1 deficiency. Alternative splicing results in …	hsa00190 (Oxidative phosphorylation), hsa01100 (Metabolic pathways), hsa04714 (Thermogenesis), hsa04723 (Retrograde endocannabinoid signaling), hsa04932 (Non-alcoholic fatty liver disease (NAFLD)), hsa05010 (Alzheimer disease), hsa05012 (Parkinson disease), hsa05016 (Huntington disease), GO:0006120 (mitochondrial electron transport, NADH to ubiquinone), GO:0032981 (mitochondrial respiratory chain…				3075.65	92.8265	11.1133	-2.1643	6.44834	1022.65	1.67971e-16	8.20688e-15	7.33281e-137	2.70547e-145	0.1	0.125883	0.000915738	-0.87831	-0.998135	0.0213116	5.21348e-06		138.274	140.011	149.178	31.7461	31.5531	32.0356			1.00609	1.02385	1.11409		-1.04936	-1.05764	-1.03704
ENSG00000171954	CYP4F22	protein_coding	cytochrome P450 family 4 subfamily F member 22	This gene encodes a member of the cytochrome P450 superfamily of enzymes. The cytochrome P450 proteins are monooxygenases which catalyze many reactions involved in drug metabolism and synthesis of cholesterol, steroids and other lipids. This gene is part of a cluster of cytochrome P450 genes on chromosome 19 and encodes an enzyme thought to play a role in the 12(R)-lipoxygenase pathway. Mutations…	GO:0006690 (icosanoid metabolic process), GO:0055114 (oxidation-reduction process), GO:0005789 (endoplasmic reticulum membrane), GO:0031090 (organelle membrane), GO:0004497 (monooxygenase activity), GO:0005506 (iron ion binding), GO:0016705 (oxidoreductase activity, acting on paired donors, with incorporation or reduction of molecular oxygen), GO:0020037 (heme binding), R-HSA-1430728 (Homo sapien…				3074.57	81.6199	84.9675	-2.73687	5.20336	1010.02	1.86165e-16	8.89174e-15	1.12836e-141	2.11147e-141	0.0765225	0.125883	0.000493179	-0.891133	-0.998938	0.017133	1.69109e-06		63.2992	66.0975	61.8518	9.45628	9.74576	9.45628			1.24476	1.3053	1.21243		-1.26616	-1.23016	-1.26616
ENSG00000167470	MIDN	protein_coding	midnolin		GO:0033132 (negative regulation of glucokinase activity), GO:0046676 (negative regulation of insulin secretion), GO:0005730 (nucleolus), GO:0005829 (cytosol), GO:0019900 (kinase binding)				3072.69	93.9471	61.9287	2.44877	6.77758	1021.03	1.70177e-16	8.28751e-15	3.21914e-153	2.89722e-162	0.1	0.125883	7.50568e-07	0.87831	0.999327	0.0213116	6.78307e-07		36.2812	35.6058	29.8162	184.976	181.985	188.45			-1.09586	-1.12154	-1.36274		1.19228	1.16902	1.21884
ENSG00000227617	CERS6-AS1	processed_transcript	CERS6 antisense RNA 1						3067.69	90.6724	20.8442	3.28782	6.10094	1018.32	1.73968e-16	8.44454e-15	4.0977e-181	7.8327e-181	0.1	0.125883	0.000794176	0.87831	0.99614	0.0213116	2.23257e-05		10.9037	11.6756	15.5353	129.59	114.826	128.142			-1.73154	-1.64772	-1.28906		1.61865	1.44697	1.6027
ENSG00000095787	WAC	protein_coding	WW domain containing adaptor with coiled-coil	The protein encoded by this gene contains a WW domain, which is a protein module found in a wide range of signaling proteins. This domain mediates protein-protein interactions and binds proteins containing short linear peptide motifs that are proline-rich or contain at least one proline. This gene product shares 94% sequence identity with the WAC protein in mouse, however, its exact function is n…	GO:0006351 (transcription, DNA-templated), GO:0006974 (cellular response to DNA damage stimulus), GO:0010390 (histone monoubiquitination), GO:0016239 (positive regulation of macroautophagy), GO:0016567 (protein ubiquitination), GO:0032435 (negative regulation of proteasomal ubiquitin-dependent protein catabolic process), GO:0044783 (G1 DNA damage checkpoint), GO:0045893 (positive regulation of tr…				3062.28	95.4905	66.8881	2.58888	7.12142	1015.39	1.78172e-16	8.62053e-15	4.99207e-156	1.0769e-163	0.1	0.125883	4.16027e-06	0.87831	0.999402	0.0213116	5.36376e-07		34.0619	44.0006	40.8164	234.96	240.942	239.495			-1.46841	-1.11723	-1.22072		1.24768	1.28365	1.27503
ENSG00000164062	APEH	protein_coding	acylaminoacyl-peptide hydrolase	This gene encodes the enzyme acylpeptide hydrolase, which catalyzes the hydrolysis of the terminal acetylated amino acid preferentially from small acetylated peptides. The acetyl amino acid formed by this hydrolase is further processed to acetate and a free amino acid by an aminoacylase. This gene is located within the same region of chromosome 3 (3p21) as the aminoacylase gene, and deletions at …	GO:0006415 (translational termination), GO:0006508 (proteolysis), GO:0043312 (neutrophil degranulation), GO:0050435 (beta-amyloid metabolic process), GO:0005576 (extracellular region), GO:0005829 (cytosol), GO:0031965 (nuclear membrane), GO:0070062 (extracellular vesicular exosome), GO:1904813 (NA), GO:0003723 (RNA binding), GO:0004252 (serine-type endopeptidase activity), GO:0005515 (protein bin…				3059.77	92.8936	35.4003	-2.15177	6.46839	1014.03	1.80165e-16	8.66704e-15	5.4139e-139	1.49481e-147	0.1	0.125883	1.44529e-07	-0.87831	-0.999782	0.0213116	7.13423e-08		145.511	143.002	144.256	34.2549	31.8426	31.2636			1.05573	1.03098	1.04341		-0.968848	-1.06818	-1.09308
ENSG00000110169	HPX	protein_coding	hemopexin	This gene encodes a plasma glycoprotein that binds heme with high affinity. The encoded protein is an acute phase protein that transports heme from the plasma to the liver and may be involved in protecting cells from oxidative stress. [provided by RefSeq, Apr 2009]. Publication Note: This RefSeq record includes a subset of the publications that are available for this gene. Please see the Gene rec…	GO:0002639 (positive regulation of immunoglobulin production), GO:0002925 (positive regulation of humoral immune response mediated by circulating immunoglobulin), GO:0006879 (cellular iron ion homeostasis), GO:0006898 (receptor-mediated endocytosis), GO:0015886 (heme transport), GO:0016032 (viral process), GO:0020027 (hemoglobin metabolic process), GO:0042168 (heme metabolic process), GO:0042511 …				3059.6	95.4033	16.3412	-5.42317	7.0877	1013.94	1.80297e-16	8.66704e-15	2.72416e-191	7.32883e-191	0.1	0.125883	0.0236072	-0.87831	-0.954361	0.0213116	0.00307687		345.926	216.047	234.477	6.36851	6.75448	5.40359			2.91265	2.23851	2.35557		-2.46501	-2.39996	-2.64176
ENSG00000100889	PCK2	protein_coding	phosphoenolpyruvate carboxykinase 2, mitochondrial	This gene encodes a mitochondrial enzyme that catalyzes the conversion of oxaloacetate to phosphoenolpyruvate in the presence of guanosine triphosphate (GTP). A cytosolic form of this protein is encoded by a different gene and is the key enzyme of gluconeogenesis in the liver. Alternatively spliced transcript variants have been described. [provided by RefSeq, Apr 2014].	hsa00010 (Glycolysis / Gluconeogenesis), hsa00020 (Citrate cycle (TCA cycle)), hsa00620 (Pyruvate metabolism), hsa01100 (Metabolic pathways), hsa03320 (PPAR signaling pathway), hsa04068 (FoxO signaling pathway), hsa04151 (PI3K-Akt signaling pathway), hsa04152 (AMPK signaling pathway), hsa04910 (Insulin signaling pathway), hsa04920 (Adipocytokine signaling pathway), hsa04922 (Glucagon signaling pa…				3056	91.3569	52.2784	-4.09651	6.20305	1011.98	1.83197e-16	8.77815e-15	3.91019e-171	8.46059e-171	0.1	0.125883	0.0126447	-0.87831	-0.97517	0.0213116	0.000917147		161.625	110.967	143.967	7.9124	8.10538	8.29837			2.12523	1.59073	1.96048		-1.91979	-1.89197	-1.86468
ENSG00000163660	CCNL1	protein_coding	cyclin L1		GO:0006351 (transcription, DNA-templated), GO:0006396 (RNA processing), GO:0045737 (positive regulation of cyclin-dependent protein serine/threonine kinase activity), GO:0045944 (positive regulation of transcription from RNA polymerase II promoter), GO:1901409 (positive regulation of phosphorylation of RNA polymerase II C-terminal domain), GO:0000307 (cyclin-dependent protein kinase holoenzyme co…				3046.1	95.9267	53.795	2.33804	7.24755	1006.63	1.91415e-16	9.11329e-15	5.94964e-145	1.01516e-150	0.1	0.125883	1.94804e-05	0.87831	0.998634	0.0213116	2.79862e-06		52.5885	53.071	44.6761	244.319	258.697	257.249			-1.07734	-1.06464	-1.30325		1.09652	1.17837	1.17034
ENSG00000184164	CRELD2	protein_coding	cysteine rich with EGF like domains 2		GO:0005615 (extracellular space), GO:0005783 (endoplasmic reticulum), GO:0005794 (Golgi apparatus), GO:0005509 (calcium ion binding), GO:0005515 (protein binding)				3042.28	85.4315	42.6146	-2.56924	5.53245	1004.57	1.94691e-16	9.23979e-15	6.79605e-142	1.1645e-141	0.1	0.125883	0.00105016	-0.87831	-0.997537	0.0213116	9.09206e-06		74.7818	79.2205	82.6942	12.8335	13.2195	13.7984			1.12753	1.2086	1.26902		-1.24438	-1.20732	-1.15346
ENSG00000181163	NPM1	protein_coding	nucleophosmin 1	This gene encodes a phosphoprotein which moves between the nucleus and the cytoplasm. The gene product is thought to be involved in several processes including regulation of the ARF/p53 pathway. A number of genes are fusion partners have been characterized, in particular the anaplastic lymphoma kinase gene on chromosome 2. Mutations in this gene are associated with acute myeloid leukemia. More th…	GO:0006281 (DNA repair), GO:0006334 (nucleosome assembly), GO:0006357 (regulation of transcription from RNA polymerase II promoter), GO:0006886 (intracellular protein transport), GO:0006913 (nucleocytoplasmic transport), GO:0006950 (response to stress), GO:0006977 (DNA damage response, signal transduction by p53 class mediator resulting in cell cycle arrest), GO:0007098 (centrosome cycle), GO:000…				3040.57	97.9265	21.1194	1.96299	8.14243	1003.65	1.96181e-16	9.28092e-15	6.78266e-130	3.12983e-132	0.1	0.125883	0.000558936	0.87831	0.997619	0.0213116	8.49733e-06		111.256	121.098	113.475	445.121	432.673	470.595			-1.02178	-0.901553	-0.993779		0.9593	0.918567	1.03924
ENSG00000283845	MIR4721	miRNA	microRNA 4721						3039.03	88.1224	1.25495	-2.48714	5.8019	1002.82	1.97531e-16	9.3152e-15	3.55033e-143	5.75654e-143	0.1	0.125883	0.00099436	-0.87831	-0.997181	0.0213116	1.19058e-05		99.3874	89.4487	94.2733	17.8511	16.5002	16.1143			1.25251	1.10366	1.17784		-1.10008	-1.20176	-1.23217
ENSG00000240303	ACAD11	protein_coding	acyl-CoA dehydrogenase family member 11		GO:0006635 (fatty acid beta-oxidation), GO:0033539 (fatty acid beta-oxidation using acyl-CoA dehydrogenase), GO:0005634 (nucleus), GO:0005743 (mitochondrial inner membrane), GO:0005777 (peroxisome), GO:0031966 (mitochondrial membrane), GO:0003995 (acyl-CoA dehydrogenase activity), GO:0004466 (long-chain-acyl-CoA dehydrogenase activity), GO:0017099 (very-long-chain-acyl-CoA dehydrogenase activity)…				3033.49	83.425	73.8205	-2.82425	5.34994	999.833	2.02461e-16	9.5176e-15	1.18871e-146	2.21598e-146	0.1	0.125883	0.00115251	-0.87831	-0.996954	0.0213116	1.39068e-05		72.08	66.6764	74.6853	10.5177	9.26329	10.3247			1.32158	1.21231	1.37145		-1.24353	-1.39587	-1.26595
ENSG00000129988	LBP	protein_coding	lipopolysaccharide binding protein	The protein encoded by this gene is involved in the acute-phase immunologic response to gram-negative bacterial infections. Gram-negative bacteria contain a glycolipid, lipopolysaccharide (LPS), on their outer cell wall. Together with bactericidal permeability-increasing protein (BPI), the encoded protein binds LPS and interacts with the CD14 receptor, probably playing a role in regulating LPS-de…	hsa04064 (NF-kappa B signaling pathway), hsa04620 (Toll-like receptor signaling pathway), hsa05132 (Salmonella infection), hsa05152 (Tuberculosis), GO:0002224 (toll-like receptor signaling pathway), GO:0002232 (leukocyte chemotaxis involved in inflammatory response), GO:0002281 (macrophage activation involved in immune response), GO:0006953 (acute-phase response), GO:0006968 (cellular defense res…				3026.39	96.8326	73.5253	-2.13399	7.59547	996.012	2.08981e-16	9.7932e-15	5.8562e-133	1.23685e-136	0.1	0.125883	0.00234731	-0.87831	-0.994748	0.0213116	4.12985e-05		309.741	296.136	338.303	74.1063	69.2817	71.694			1.03027	0.965895	1.15675		-1.00399	-1.09847	-1.05046
ENSG00000157637	SLC38A10	protein_coding	solute carrier family 38 member 10		GO:0003333 (amino acid transmembrane transport), GO:0006814 (sodium ion transport), GO:0060348 (bone development), GO:0005794 (Golgi apparatus), GO:0016021 (integral component of membrane), GO:0015171 (amino acid transmembrane transporter activity)				3024.28	92.4171	60.6402	-2.56858	6.3624	994.875	2.10966e-16	9.85522e-15	1.25224e-143	1.90972e-143	0.1	0.125883	0.00343334	-0.87831	-0.992539	0.0213116	8.32958e-05		143.871	150.818	126.791	23.5442	22.4828	24.9916			1.27252	1.33964	1.09286		-1.2411	-1.30233	-1.16159
ENSG00000088298	EDEM2	protein_coding	ER degradation enhancing alpha-mannosidase like protein 2	In the endoplasmic reticulum (ER), misfolded proteins are retrotranslocated to the cytosol and degraded by the proteasome in a process known as ER-associated degradation (ERAD). EDEM2 belongs to a family of proteins involved in ERAD of glycoproteins (Mast et al., 2005 [PubMed 15537790]).[supplied by OMIM, Mar 2008].	hsa04141 (Protein processing in endoplasmic reticulum), GO:0006491 (N-glycan processing), GO:0030433 (ER-associated ubiquitin-dependent protein catabolic process), GO:0030968 (endoplasmic reticulum unfolded protein response), GO:0036509 (NA), GO:0036510 (NA), GO:0036511 (NA), GO:0036512 (NA), GO:0097466 (misfolded or incompletely synthesized glycoprotein catabolic process), GO:1904154 (NA), GO:19…				3018.17	89.035	69.8879	-2.99443	5.88827	991.593	2.16815e-16	1.00968e-14	4.08153e-158	7.29825e-158	0.1	0.125883	0.00272777	-0.87831	-0.993055	0.0213116	7.21821e-05		96.0102	104.212	114.537	11.3861	14.3774	13.702			1.28828	1.40422	1.53806		-1.58391	-1.29295	-1.35371
ENSG00000165119	HNRNPK	protein_coding	heterogeneous nuclear ribonucleoprotein K	This gene belongs to the subfamily of ubiquitously expressed heterogeneous nuclear ribonucleoproteins (hnRNPs). The hnRNPs are RNA binding proteins and they complex with heterogeneous nuclear RNA (hnRNA). These proteins are associated with pre-mRNAs in the nucleus and appear to influence pre-mRNA processing and other aspects of mRNA metabolism and transport. While all of the hnRNPs are present in…	hsa03040 (Spliceosome), hsa05168 (Herpes simplex infection), hsa05203 (Viral carcinogenesis), hsa05206 (MicroRNAs in cancer), GO:0000398 (mRNA splicing, via spliceosome), GO:0006366 (transcription from RNA polymerase II promoter), GO:0006396 (RNA processing), GO:0007165 (signal transduction), GO:0010467 (gene expression), GO:0010988 (regulation of low-density lipoprotein particle clearance), GO:0…				2995.44	97.3426	56.7009	1.79919	7.83266	967.911	2.64823e-16	1.21427e-14	2.73336e-122	8.82228e-125	0.0765225	0.125883	2.84709e-05	0.891133	0.999753	0.017133	9.14156e-08		100.835	100.835	103.344	352.777	349.882	358.953			-0.901267	-0.901267	-0.866493		0.885317	0.873497	0.910214
ENSG00000166741	NNMT	protein_coding	nicotinamide N-methyltransferase	N-methylation is one method by which drug and other xenobiotic compounds are metabolized by the liver. This gene encodes the protein responsible for this enzymatic activity which uses S-adenosyl methionine as the methyl donor. [provided by RefSeq, Jul 2008]. Publication Note: This RefSeq record includes a subset of the publications that are available for this gene. Please see the Gene record to a…	hsa00760 (Nicotinate and nicotinamide metabolism), hsa01100 (Metabolic pathways), GO:0010243 (response to organonitrogen compound), GO:0031100 (organ regeneration), GO:0032259 (methylation), GO:0034356 (NAD biosynthesis via nicotinamide riboside salvage pathway), GO:0042493 (response to drug), GO:0005829 (cytosol), GO:0008112 (nicotinamide N-methyltransferase activity), GO:0030760 (pyridine N-met…				2984.88	99.7786	21.4952	1.67351	11.2164	973.798	2.51866e-16	1.16925e-14	3.25289e-103	2.40594e-103	0.1	0.125883	5.23505e-06	0.87831	0.999769	0.0213116	7.98335e-08		1120.18	1129.35	1157.53	3596.28	3671.16	3600.82			-0.855582	-0.843845	-0.808356		0.825417	0.855131	0.827235
ENSG00000104760	FGL1	protein_coding	fibrinogen like 1	Fibrinogen-like 1 is a member of the fibrinogen family. This protein is homologous to the carboxy terminus of the fibrinogen beta- and gamma- subunits which contains the four conserved cysteines of fibrinogens and fibrinogen related proteins. However, this protein lacks the platelet-binding site, cross-linking region and a thrombin-sensitive site which are necessary for fibrin clot formation. Thi…	GO:0005577 (fibrinogen complex), GO:0070062 (extracellular vesicular exosome)				2983.44	96.7387	37.8364	-2.34654	7.54964	973.033	2.53508e-16	1.1704e-14	1.58307e-134	1.46189e-138	0.1	0.125883	0.00506037	-0.87831	-0.9899	0.0213116	0.000152497		333.865	277.03	327.593	62.4307	60.8869	61.1763			1.2507	0.98324	1.2235		-1.13136	-1.16635	-1.15973
ENSG00000084674	APOB	protein_coding	apolipoprotein B	This gene product is the main apolipoprotein of chylomicrons and low density lipoproteins. It occurs in plasma as two main isoforms, apoB-48 and apoB-100: the former is synthesized exclusively in the gut and the latter in the liver. The intestinal and the hepatic forms of apoB are encoded by a single gene from a single, very long mRNA. The two isoforms share a common N-terminal sequence. The shor…	hsa04975 (Fat digestion and absorption), hsa04977 (Vitamin digestion and absorption), hsa04979 (Cholesterol metabolism), GO:0001523 (retinoid metabolic process), GO:0001701 (in utero embryonic development), GO:0002224 (toll-like receptor signaling pathway), GO:0006642 (triglyceride mobilization), GO:0006898 (receptor-mediated endocytosis), GO:0007283 (spermatogenesis), GO:0007399 (nervous system …				2983.29	99.4497	99.7651	-1.9376	9.79155	972.952	2.53683e-16	1.1704e-14	3.38106e-122	8.08877e-123	0.1	0.125883	0.00145835	-0.87831	-0.995176	0.0213116	3.48461e-05		1474.21	1308.44	1433.11	390.023	353.356	357.119			1.03657	0.864719	0.995827		-0.876322	-1.018	-1.0028
ENSG00000198203	SULT1C2	protein_coding	sulfotransferase family 1C member 2	Sulfotransferase enzymes catalyze the sulfate conjugation of many hormones, neurotransmitters, drugs, and xenobiotic compounds. These cytosolic enzymes are different in their tissue distributions and substrate specificities. The gene structure (number and length of exons) is similar among family members. This gene encodes a protein that belongs to the SULT1 subfamily, responsible for transferring…	GO:0009308 (amine metabolic process), GO:0050427 (3'-phosphoadenosine 5'-phosphosulfate metabolic process), GO:0051923 (sulfation), GO:0005737 (cytoplasm), GO:0005829 (cytosol), GO:0070062 (extracellular vesicular exosome), GO:0004062 (aryl sulfotransferase activity), GO:0005515 (protein binding), GO:0008146 (sulfotransferase activity), R-HSA-1430728 (Homo sapiens: Metabolism), R-HSA-156580 (Homo…				2977.97	70.8496	71.7737	-3.84402	4.42746	958.719	2.86572e-16	1.29018e-14	1.18659e-150	3.44621e-150	0.0765225	0.125883	0.000298253	-0.891133	-0.998747	0.017133	2.35464e-06		41.6848	38.8865	39.0795	2.31582	2.99127	2.99127			1.63049	1.53499	1.54178		-1.70893	-1.49916	-1.49916
ENSG00000171227	TMEM37	protein_coding	transmembrane protein 37		GO:0034765 (regulation of ion transmembrane transport), GO:0070588 (calcium ion transmembrane transport), GO:0016021 (integral component of membrane), GO:0005244 (voltage-gated ion channel activity), GO:0005262 (calcium channel activity)				2977.53	93.5244	27.7699	-2.10348	6.67391	969.887	2.60391e-16	1.19764e-14	6.09107e-132	1.27018e-138	0.1	0.125883	0.00030937	-0.87831	-0.998491	0.0213116	3.41336e-06		166.064	159.213	170.792	40.2374	37.0532	38.1146			1.03079	0.970747	1.07082		-0.961626	-1.07471	-1.03602
ENSG00000133048	CHI3L1	protein_coding	chitinase 3 like 1	Chitinases catalyze the hydrolysis of chitin, which is an abundant glycopolymer found in insect exoskeletons and fungal cell walls. The glycoside hydrolase 18 family of chitinases includes eight human family members. This gene encodes a glycoprotein member of the glycosyl hydrolase 18 family. The protein lacks chitinase activity and is secreted by activated macrophages, chondrocytes, neutrophils …	GO:0005975 (carbohydrate metabolic process), GO:0006915 (apoptotic process), GO:0006954 (inflammatory response), GO:0007250 (activation of NF-kappaB-inducing kinase activity), GO:0009612 (response to mechanical stimulus), GO:0010800 (positive regulation of peptidyl-threonine phosphorylation), GO:0030324 (lung development), GO:0034612 (response to tumor necrosis factor), GO:0043312 (neutrophil deg…				2972.7	99.1746	45.2654	-2.26193	9.29449	967.32	2.66164e-16	1.21668e-14	6.54016e-132	5.18323e-133	0.1	0.125883	0.00180384	-0.87831	-0.993765	0.0213116	5.8185e-05		1063.93	1100.79	951.996	213.635	237.372	198.775			1.16328	1.21233	1.00323		-1.14217	-0.991501	-1.24518
ENSG00000145779	TNFAIP8	protein_coding	TNF alpha induced protein 8		GO:0006915 (apoptotic process), GO:0043065 (positive regulation of apoptotic process), GO:0043066 (negative regulation of apoptotic process), GO:0043154 (negative regulation of cysteine-type endopeptidase activity involved in apoptotic process), GO:0005737 (cytoplasm), GO:0005515 (protein binding), GO:0043027 (cysteine-type endopeptidase inhibitor activity involved in apoptotic process), R-HSA-14…				2967.51	81.0361	82.3502	3.11218	5.16054	964.568	2.72511e-16	1.24188e-14	2.05906e-148	4.2185e-148	0.1	0.125883	0.00133712	0.87831	0.996241	0.0213116	2.1168e-05		7.23695	6.65799	8.20187	60.5974	62.2378	68.5098			-1.42347	-1.51686	-1.28013		1.33714	1.37446	1.50886
ENSG00000034677	RNF19A	protein_coding	ring finger protein 19A, RBR E3 ubiquitin protein ligase	This gene encodes a member of the ring between ring fingers (RBR) protein family, and the encoded protein contains two RING-finger motifs and an in between RING fingers motif. This protein is an E3 ubiquitin ligase that is localized to Lewy bodies, and ubiquitylates synphilin-1, which is an interacting protein of alpha synuclein in neurons. The encoded protein may be involved in amyotrophic later…	GO:0000209 (protein polyubiquitination), GO:0000226 (microtubule cytoskeleton organization), GO:0032436 (positive regulation of proteasomal ubiquitin-dependent protein catabolic process), GO:0042787 (protein ubiquitination involved in ubiquitin-dependent protein catabolic process), GO:0000151 (ubiquitin ligase complex), GO:0005737 (cytoplasm), GO:0005813 (centrosome), GO:0005829 (cytosol), GO:001…				2961.11	79.3048	33.7293	3.45729	5.02815	961.174	2.80575e-16	1.27474e-14	1.63772e-151	3.72189e-151	0.1	0.125883	0.00229901	0.87831	0.994491	0.0213116	4.54474e-05		6.17553	4.82463	5.2106	58.2816	55.2903	64.8431			-1.38015	-1.64071	-1.56134		1.50219	1.42876	1.65125
ENSG00000278311	GGNBP2	protein_coding	gametogenetin binding protein 2		GO:0007283 (spermatogenesis), GO:0008285 (negative regulation of cell proliferation), GO:0010629 (negative regulation of gene expression), GO:0030154 (cell differentiation), GO:0042518 (negative regulation of tyrosine phosphorylation of Stat3 protein), GO:0060716 (labyrinthine layer blood vessel development), GO:0061099 (negative regulation of protein tyrosine kinase activity), GO:1903262 (negati…				2959.09	91.6387	68.5189	2.20017	6.2544	960.108	2.83162e-16	1.28258e-14	3.75415e-136	5.43587e-136	0.1	0.125883	3.93318e-06	0.87831	0.999318	0.0213116	6.98479e-07		28.4653	25.2811	27.8864	126.888	126.309	122.063			-0.999024	-1.15829	-1.0267		1.08185	1.07536	1.02681
ENSG00000272993	AC239868.3	lincRNA							2956.88	85.5389	15.301	3.51385	5.54244	958.935	2.8604e-16	1.29018e-14	7.70362e-168	1.65152e-167	0.1	0.125883	0.00323083	0.87831	0.992009	0.0213116	9.55377e-05		7.71941	8.68434	5.98254	81.7293	79.3169	95.0452			-1.55728	-1.42072	-1.8413		1.54951	1.50734	1.76244
ENSG00000012171	SEMA3B	protein_coding	semaphorin 3B	The protein encoded by this gene belongs to the class-3 semaphorin/collapsin family, whose members function in growth cone guidance during neuronal development. This family member inhibits axonal extension and has been shown to act as a tumor suppressor by inducing apoptosis. Alternative splicing of this gene results in multiple transcript variants. [provided by RefSeq, Feb 2014].	hsa04360 (Axon guidance), GO:0007267 (cell-cell signaling), GO:0007411 (axon guidance), GO:0005783 (endoplasmic reticulum), GO:0070062 (extracellular vesicular exosome)				2953.49	92.1554	75.9949	-2.35945	6.32005	957.145	2.90495e-16	1.3039e-14	1.90252e-142	2.82325e-142	0.1	0.125883	3.56774e-05	-0.87831	-0.998529	0.0213116	3.24332e-06		129.783	138.37	132.098	28.7548	24.7986	24.4126			1.09998	1.19105	1.12511		-0.9993	-1.19795	-1.21888
ENSG00000180596	HIST1H2BC	protein_coding	histone cluster 1 H2B family member c	Histones are basic nuclear proteins that are responsible for the nucleosome structure of the chromosomal fiber in eukaryotes. Two molecules of each of the four core histones (H2A, H2B, H3, and H4) form an octamer, around which approximately 146 bp of DNA is wrapped in repeating units, called nucleosomes. The linker histone, H1, interacts with linker DNA between nucleosomes and functions in the co…	hsa05034 (Alcoholism), hsa05203 (Viral carcinogenesis), hsa05322 (Systemic lupus erythematosus), GO:0002227 (innate immune response in mucosa), GO:0006334 (nucleosome assembly), GO:0016567 (protein ubiquitination), GO:0019731 (antibacterial humoral response), GO:0050830 (defense response to Gram-positive bacterium), GO:0000786 (nucleosome), GO:0005615 (extracellular space), GO:0005634 (nucleus), …				2952.12	94.5108	13.1669	2.0365	6.87013	956.419	2.92323e-16	1.30817e-14	1.8621e-127	7.36065e-133	0.1	0.125883	0.000772295	0.87831	0.998023	0.0213116	5.86068e-06		47.0884	45.1586	45.0621	178.994	191.538	192.889			-0.955361	-1.01322	-1.01618		0.927126	1.0238	1.03384
ENSG00000144785	AC073896.1	protein_coding							2947.51	86.626	15.3211	-2.32724	5.64569	953.984	2.98553e-16	1.33205e-14	2.99935e-134	4.806e-134	0.1	0.125883	2.06387e-05	-0.87831	-0.999517	0.0213116	3.49503e-07		84.5276	81.3433	83.6591	17.3687	16.3073	16.0178			1.12209	1.068	1.10754		-1.03734	-1.11865	-1.14164
ENSG00000110917	MLEC	protein_coding	malectin		GO:0005975 (carbohydrate metabolic process), GO:0006457 (protein folding), GO:0043312 (neutrophil degranulation), GO:0005783 (endoplasmic reticulum), GO:0005789 (endoplasmic reticulum membrane), GO:0005886 (plasma membrane), GO:0016020 (membrane), GO:0016021 (integral component of membrane), GO:0035579 (specific granule membrane), GO:0019899 (enzyme binding), GO:0030246 (carbohydrate binding), R-…				2945.36	92.0883	69.794	-2.91471	6.3151	952.851	3.01501e-16	1.34118e-14	1.22615e-166	2.08278e-166	0.1	0.125883	6.02688e-06	-0.87831	-0.9993	0.0213116	7.34201e-07		140.011	142.423	138.37	17.4652	22.3863	15.9213			1.39793	1.42224	1.38117		-1.4691	-1.14392	-1.58832
ENSG00000237927	AL078604.2	lincRNA							2940.77	84.3712	74.646	7.2601	5.43606	939.262	3.39528e-16	1.46656e-14	0	0	0.0765225	0.125883	0.00210461	0.891133	0.995397	0.017133	3.17347e-05		0.192985	1.3509	0.0964926	83.2731	80.0889	93.5979			-2.75001	-2.13836	-2.81493		2.53111	2.4762	2.696
ENSG00000112149	CD83	protein_coding	CD83 molecule	The protein encoded by this gene is a single-pass type I membrane protein and member of the immunoglobulin superfamily of receptors. The encoded protein may be involved in the regulation of antigen presentation. A soluble form of this protein can bind to dendritic cells and inhibit their maturation. Three transcript variants encoding different isoforms have been found for this gene. [provided by …	GO:0001817 (regulation of cytokine production), GO:0006952 (defense response), GO:0006959 (humoral immune response), GO:0007165 (signal transduction), GO:0014070 (response to organic cyclic compound), GO:0032713 (negative regulation of interleukin-4 production), GO:0032733 (positive regulation of interleukin-10 production), GO:0032743 (positive regulation of interleukin-2 production), GO:0043372 …				2938.48	58.7371	82.679	5.68753	3.71932	938.074	3.43102e-16	1.47346e-14	1.60615e-146	9.83851e-146	0.0765225	0.125883	0.000276786	0.891133	0.999325	0.017133	6.83518e-07		0.385971	0.482463	0.578956	24.7986	26.3425	25.2811			-1.79075	-1.73355	-1.67854		1.69876	1.77957	1.7245
ENSG00000101323	HAO1	protein_coding	hydroxyacid oxidase 1	This gene is one of three related genes that have 2-hydroxyacid oxidase activity yet differ in encoded protein amino acid sequence, tissue expression and substrate preference. Subcellular location of the encoded protein is the peroxisome. Specifically, this gene is expressed primarily in liver and pancreas and the encoded protein is most active on glycolate, a two-carbon substrate. The protein is…	hsa00630 (Glyoxylate and dicarboxylate metabolism), hsa01100 (Metabolic pathways), hsa01200 (Carbon metabolism), hsa04146 (Peroxisome), GO:0001561 (fatty acid alpha-oxidation), GO:0006979 (response to oxidative stress), GO:0046296 (glycolate catabolic process), GO:0046487 (glyoxylate metabolic process), GO:0005777 (peroxisome), GO:0005782 (peroxisomal matrix), GO:0003973 ((S)-2-hydroxy-acid oxida…				2935.14	66.5414	67.8746	-5.2667	4.18626	947.462	3.1598e-16	1.40141e-14	5.61634e-154	2.5942e-153	0.1	0.125883	0.00360104	-0.87831	-0.992644	0.0213116	8.09577e-05		37.5356	30.9741	36.8602	1.06142	0.675448	0.964926			1.93332	1.67151	1.90846		-1.75756	-1.95198	-1.80376
ENSG00000183648	NDUFB1	protein_coding	NADH:ubiquinone oxidoreductase subunit B1		hsa00190 (Oxidative phosphorylation), hsa01100 (Metabolic pathways), hsa04714 (Thermogenesis), hsa04723 (Retrograde endocannabinoid signaling), hsa04932 (Non-alcoholic fatty liver disease (NAFLD)), hsa05010 (Alzheimer disease), hsa05012 (Parkinson disease), hsa05016 (Huntington disease), GO:0006120 (mitochondrial electron transport, NADH to ubiquinone), GO:0032981 (mitochondrial respiratory chain…				2934.27	91.6253	12.0999	-2.46713	6.25258	947.006	3.1724e-16	1.40282e-14	2.3551e-144	3.5951e-144	0.1	0.125883	0.000231167	-0.87831	-0.997545	0.0213116	9.03475e-06		122.449	134.221	129.783	21.6144	26.053	22.1933			1.11617	1.24657	1.19877		-1.28165	-1.03316	-1.24671
ENSG00000090621	PABPC4	protein_coding	poly(A) binding protein cytoplasmic 4	Poly(A)-binding proteins (PABPs) bind to the poly(A) tail present at the 3-prime ends of most eukaryotic mRNAs. PABPC4 or IPABP (inducible PABP) was isolated as an activation-induced T-cell mRNA encoding a protein. Activation of T cells increased PABPC4 mRNA levels in T cells approximately 5-fold. PABPC4 contains 4 RNA-binding domains and proline-rich C terminus. PABPC4 is localized primarily to …	hsa03013 (RNA transport), hsa03015 (mRNA surveillance pathway), hsa03018 (RNA degradation), GO:0006396 (RNA processing), GO:0006401 (RNA catabolic process), GO:0006412 (translation), GO:0007596 (blood coagulation), GO:0005634 (nucleus), GO:0005737 (cytoplasm), GO:0005829 (cytosol), GO:0010494 (cytoplasmic stress granule), GO:0030529 (ribonucleoprotein complex), GO:0003723 (RNA binding), GO:000551…				2931.63	97.9399	40.1852	1.74866	8.14906	934.508	3.54077e-16	1.50756e-14	4.32286e-117	6.57382e-119	0.0765225	0.125883	0.000426524	0.891133	0.998988	0.017133	1.53603e-06		129.3	129.3	131.712	443.963	423.506	444.252			-0.87527	-0.87527	-0.849005		0.888784	0.821041	0.88972
ENSG00000138115	CYP2C8	protein_coding	cytochrome P450 family 2 subfamily C member 8	This gene encodes a member of the cytochrome P450 superfamily of enzymes. The cytochrome P450 proteins are monooxygenases which catalyze many reactions involved in drug metabolism and synthesis of cholesterol, steroids and other lipids. This protein localizes to the endoplasmic reticulum and its expression is induced by phenobarbital. The enzyme is known to metabolize many xenobiotics, including …	hsa00590 (Arachidonic acid metabolism), hsa00591 (Linoleic acid metabolism), hsa00830 (Retinol metabolism), hsa00982 (Drug metabolism - cytochrome P450), hsa01100 (Metabolic pathways), hsa04726 (Serotonergic synapse), hsa05204 (Chemical carcinogenesis), GO:0002933 (lipid hydroxylation), GO:0006082 (organic acid metabolic process), GO:0006805 (xenobiotic metabolic process), GO:0008202 (steroid met…				2931.48	73.2855	66.2439	-5.62867	4.58656	945.535	3.21345e-16	1.41344e-14	4.9584e-194	2.4937e-193	0.1	0.125883	0.00257277	-0.87831	-0.994234	0.0213116	4.97737e-05		51.5271	43.4217	45.255	0.482463	0.868434	1.44739			2.17096	1.93407	1.99116		-2.25947	-2.05098	-1.78574
ENSG00000084734	GCKR	protein_coding	glucokinase regulator	This gene encodes a protein belonging to the GCKR subfamily of the SIS (Sugar ISomerase) family of proteins. The gene product is a regulatory protein that inhibits glucokinase in liver and pancreatic islet cells by binding non-covalently to form an inactive complex with the enzyme. This gene is considered a susceptibility gene candidate for a form of maturity-onset diabetes of the young (MODY). […	GO:0000060 (protein import into nucleus, translocation), GO:0005975 (carbohydrate metabolic process), GO:0009750 (response to fructose), GO:0010827 (regulation of glucose transport), GO:0033132 (negative regulation of glucokinase activity), GO:0046415 (urate metabolic process), GO:0070328 (triglyceride homeostasis), GO:1901135 (carbohydrate derivative metabolic process), GO:0005654 (nucleoplasm),…				2931.35	89.2431	31.1657	-2.93113	5.91427	945.467	3.21537e-16	1.41344e-14	3.26647e-143	5.60103e-143	0.1	0.125883	0.00613325	-0.87831	-0.987568	0.0213116	0.00023087		119.458	94.0803	105.37	14.3774	14.2809	13.123			1.55192	1.21378	1.37406		-1.33876	-1.34728	-1.45372
ENSG00000189043	NDUFA4	protein_coding	NDUFA4, mitochondrial complex associated	The protein encoded by this gene belongs to the complex I 9kDa subunit family. Mammalian complex I of mitochondrial respiratory chain is composed of 45 different subunits. This protein has NADH dehydrogenase activity and oxidoreductase activity. It transfers electrons from NADH to the respiratory chain. The immediate electron acceptor for the enzyme is believed to be ubiquinone. [provided by RefS…	hsa00190 (Oxidative phosphorylation), hsa01100 (Metabolic pathways), hsa04714 (Thermogenesis), hsa04723 (Retrograde endocannabinoid signaling), hsa04932 (Non-alcoholic fatty liver disease (NAFLD)), hsa05010 (Alzheimer disease), hsa05012 (Parkinson disease), hsa05016 (Huntington disease), GO:0006120 (mitochondrial electron transport, NADH to ubiquinone), GO:0006123 (mitochondrial electron transpor…				2930.39	98.98	18.4551	-1.64711	9.07876	944.967	3.22947e-16	1.41546e-14	1.29155e-113	1.71471e-114	0.1	0.125883	1.34384e-07	-0.87831	-0.999818	0.0213116	4.95582e-08		826.17	820.573	811.6	255.223	264.486	265.162			0.831729	0.821947	0.806121		-0.855178	-0.804136	-0.800484
ENSG00000049239	H6PD	protein_coding	hexose-6-phosphate dehydrogenase/glucose 1-dehydrogenase	There are 2 forms of glucose-6-phosphate dehydrogenase. G form is X-linked and H form, encoded by this gene, is autosomally linked. This H form shows activity with other hexose-6-phosphates, especially galactose-6-phosphate, whereas the G form is specific for glucose-6-phosphate. Both forms are present in most tissues, but H form is not found in red cells. [provided by RefSeq, Jul 2008].	hsa00030 (Pentose phosphate pathway), hsa01100 (Metabolic pathways), hsa01200 (Carbon metabolism), GO:0006006 (glucose metabolic process), GO:0006098 (pentose-phosphate shunt), GO:0055114 (oxidation-reduction process), GO:0005788 (endoplasmic reticulum lumen), GO:0004345 (glucose-6-phosphate dehydrogenase activity), GO:0017057 (6-phosphogluconolactonase activity), GO:0047936 (glucose 1-dehydrogen…				2927.78	94.2155	98.8323	-2.42312	6.82009	943.59	3.26864e-16	1.42842e-14	5.25442e-136	6.9083e-143	0.1	0.125883	0.00311703	-0.87831	-0.992575	0.0213116	8.25007e-05		180.248	208.907	181.31	37.8251	35.4128	33.097			1.10598	1.31668	1.11436		-1.08818	-1.17832	-1.27051
ENSG00000119801	YPEL5	protein_coding	yippee like 5		GO:0043312 (neutrophil degranulation), GO:0005576 (extracellular region), GO:1904724 (NA), GO:1904813 (NA), GO:0046872 (metal ion binding), R-HSA-168249 (Homo sapiens: Innate Immune System), R-HSA-168256 (Homo sapiens: Immune System), R-HSA-6798695 (Homo sapiens: Neutrophil degranulation)				2927.04	82.6131	55.3319	2.55112	5.28358	943.206	3.27966e-16	1.42905e-14	1.07507e-133	1.89532e-133	0.1	0.125883	0.000231133	0.87831	0.999198	0.0213116	9.64167e-07		10.9037	11.6756	11.2896	67.2554	64.0711	67.3519			-1.22215	-1.13832	-1.17963		1.202	1.13409	1.20401
ENSG00000138823	MTTP	protein_coding	microsomal triglyceride transfer protein	MTP encodes the large subunit of the heterodimeric microsomal triglyceride transfer protein. Protein disulfide isomerase (PDI) completes the heterodimeric microsomal triglyceride transfer protein, which has been shown to play a central role in lipoprotein assembly. Mutations in MTP can cause abetalipoproteinemia. [provided by RefSeq, Jul 2008].	hsa04975 (Fat digestion and absorption), GO:0006629 (lipid metabolic process), GO:0015914 (phospholipid transport), GO:0034197 (triglyceride transport), GO:0034377 (plasma lipoprotein particle assembly), GO:0042158 (lipoprotein biosynthetic process), GO:0005783 (endoplasmic reticulum), GO:0005788 (endoplasmic reticulum lumen), GO:0043235 (receptor complex), GO:0005319 (lipid transporter activity)…				2923.56	72.4936	56.1036	-4.66179	4.53546	941.378	3.33269e-16	1.44504e-14	1.88511e-161	6.69167e-161	0.1	0.125883	0.0035537	-0.87831	-0.992346	0.0213116	8.76522e-05		49.5007	41.2024	42.0708	1.3509	2.21933	1.64037			1.97536	1.72188	1.75059		-1.96661	-1.63415	-1.84707
ENSG00000178860	MSC	protein_coding	musculin	The protein encoded by this gene is a transcriptional repressor capable of binding an E-box element either as a homodimer or as a heterodimer with E2A in vitro. The encoded protein also forms heterodimers with E2A proteins in vivo. This protein is capable of inhibiting the transactivation capability of E47, an E2A protein, in mammalian cells. This gene is a downstream target of the B-cell recepto…	GO:0000122 (negative regulation of transcription from RNA polymerase II promoter), GO:0006366 (transcription from RNA polymerase II promoter), GO:0014707 (branchiomeric skeletal muscle development), GO:0060021 (palate development), GO:0060539 (diaphragm development), GO:0005634 (nucleus), GO:0005654 (nucleoplasm), GO:0000980 (RNA polymerase II distal enhancer sequence-specific DNA binding), GO:00…				2923.37	90.3838	27.28	2.10183	6.06119	941.274	3.33576e-16	1.44504e-14	7.98591e-128	1.15732e-127	0.1	0.125883	0.00023948	0.87831	0.999269	0.0213116	8.0198e-07		25.667	25.0881	24.7021	105.273	108.072	110.677			-0.981914	-1.01242	-1.03313		0.973139	1.01029	1.04404
ENSG00000188486	H2AFX	protein_coding	H2A histone family member X	Histones are basic nuclear proteins that are responsible for the nucleosome structure of the chromosomal fiber in eukaryotes. Two molecules of each of the four core histones (H2A, H2B, H3, and H4) form an octamer, around which approximately 146 bp of DNA is wrapped in repeating units, called nucleosomes. The linker histone, H1, interacts with linker DNA between nucleosomes and functions in the co…	hsa04217 (Necroptosis), hsa05034 (Alcoholism), hsa05322 (Systemic lupus erythematosus), GO:0000077 (DNA damage checkpoint), GO:0000724 (double-strand break repair via homologous recombination), GO:0006302 (double-strand break repair), GO:0006303 (double-strand break repair via nonhomologous end joining), GO:0006334 (nucleosome assembly), GO:0006342 (chromatin silencing), GO:0006974 (cellular resp…				2922.09	91.377	56.419	2.13979	6.20682	929.56	3.69966e-16	1.56037e-14	4.56111e-127	6.51883e-127	0.0765225	0.125883	0.00121304	0.891133	0.997419	0.017133	9.98042e-06		27.5004	27.5004	26.7285	121.195	125.247	113.861			-1.01772	-1.01772	-1.05597		1.04442	1.09111	0.955875
ENSG00000071243	ING3	protein_coding	inhibitor of growth family member 3	The protein encoded by this gene is similar to ING1, a tumor suppressor protein that can interact with TP53, inhibit cell growth, and induce apoptosis. This protein contains a PHD-finger, which is a common motif in proteins involved in chromatin remodeling. This gene can activate p53 trans-activated promoters, including promoters of p21/waf1 and bax. Overexpression of this gene has been shown to …	GO:0006351 (transcription, DNA-templated), GO:0006355 (regulation of transcription, DNA-templated), GO:0040008 (regulation of growth), GO:0043065 (positive regulation of apoptotic process), GO:0043967 (histone H4 acetylation), GO:0043968 (histone H2A acetylation), GO:0000812 (Swr1 complex), GO:0005634 (nucleus), GO:0005654 (nucleoplasm), GO:0032777 (Piccolo NuA4 histone acetyltransferase complex)…				2918.87	80.714	67.472	2.72224	5.1416	938.917	3.40561e-16	1.46677e-14	1.79838e-136	3.36778e-136	0.1	0.125883	8.03433e-05	0.87831	0.999284	0.0213116	7.69105e-07		9.84225	9.07031	8.78083	59.8254	60.3079	62.8167			-1.16657	-1.26382	-1.30205		1.21769	1.2289	1.28585
ENSG00000117616	RSRP1	protein_coding	arginine and serine rich protein 1		GO:0005515 (protein binding)				2913.76	97.6916	34.1319	2.27948	8.00242	936.238	3.48704e-16	1.49321e-14	3.17642e-134	4.03586e-137	0.1	0.125883	3.20376e-06	0.87831	0.998659	0.0213116	2.69639e-06		84.3346	98.712	79.5099	435.375	412.796	426.69			-1.17607	-0.953848	-1.25904		1.16479	1.08832	1.13585
ENSG00000171206	TRIM8	protein_coding	tripartite motif containing 8	The protein encoded by this gene is a member of the tripartite motif (TRIM) family. The TRIM motif includes three zinc-binding domains, a RING, a B-box type 1 and a B-box type 2, and a coiled-coil region. This protein localizes to nuclear bodies. Its structure is similar to some tumor suppressor proteins and its gene maps to a locus thought to contain tumor suppressor genes. [provided by RefSeq, …	GO:0010508 (positive regulation of autophagy), GO:0016567 (protein ubiquitination), GO:0019827 (stem cell maintenance), GO:0032897 (negative regulation of viral transcription), GO:0043123 (positive regulation of I-kappaB kinase/NF-kappaB signaling), GO:0045087 (innate immune response), GO:0046597 (negative regulation of viral entry into host cell), GO:0051091 (positive regulation of sequence-spec…				2911.33	85.351	44.601	2.36759	5.52642	934.963	3.52654e-16	1.5058e-14	7.67502e-131	1.255e-130	0.1	0.125883	0.000493762	0.87831	0.998759	0.0213116	2.30954e-06		15.0529	15.1493	14.4739	79.2205	77.4836	74.0099			-1.09783	-1.08969	-1.14766		1.154	1.12282	1.05835
ENSG00000132823	OSER1	protein_coding	oxidative stress responsive serine rich 1						2907.38	86.1495	61.1503	2.44158	5.60384	932.899	3.5916e-16	1.52484e-14	2.24927e-137	3.71149e-137	0.1	0.125883	4.66813e-05	0.87831	0.998971	0.0213116	1.58657e-06		15.6318	15.7283	13.7984	82.6942	79.124	83.6591			-1.09932	-1.09145	-1.25772		1.16476	1.10263	1.1811
ENSG00000120158	RCL1	protein_coding	RNA terminal phosphate cyclase like 1		hsa03008 (Ribosome biogenesis in eukaryotes), GO:0000447 (endonucleolytic cleavage in ITS1 to separate SSU-rRNA from 5.8S rRNA and LSU-rRNA from tricistronic rRNA transcript (SSU-rRNA, 5.8S rRNA, LSU-rRNA)), GO:0000480 (endonucleolytic cleavage in 5'-ETS of tricistronic rRNA transcript (SSU-rRNA, 5.8S rRNA, LSU-rRNA)), GO:0006364 (rRNA processing), GO:0008150 (biological_process), GO:0005654 (nuc…				2904.31	87.5654	39.0913	2.78362	5.7481	931.293	3.64312e-16	1.54232e-14	1.76183e-152	3.08438e-152	0.1	0.125883	0.000342307	0.87831	0.997185	0.0213116	1.18738e-05		15.4388	13.509	11.7721	91.475	90.0276	99.0979			-1.14128	-1.31048	-1.48183		1.281	1.25849	1.3941
ENSG00000259279									2900.58	85.5523	2.83874	2.77382	5.54294	929.346	3.70669e-16	1.56037e-14	4.39354e-149	7.89728e-149	0.1	0.125883	0.000286781	0.87831	0.997601	0.0213116	8.62626e-06		10.3247	11.9651	13.2195	85.2995	77.6766	80.0889			-1.45622	-1.27594	-1.15185		1.3682	1.23639	1.27942
ENSG00000197747	S100A10	protein_coding	S100 calcium binding protein A10	The protein encoded by this gene is a member of the S100 family of proteins containing 2 EF-hand calcium-binding motifs. S100 proteins are localized in the cytoplasm and/or nucleus of a wide range of cells, and involved in the regulation of a number of cellular processes such as cell cycle progression and differentiation. S100 genes include at least 13 members which are located as a cluster on ch…	GO:0001765 (membrane raft assembly), GO:0006900 (membrane budding), GO:0042493 (response to drug), GO:0043547 (positive regulation of GTPase activity), GO:0051099 (positive regulation of binding), GO:0051290 (protein heterotetramerization), GO:0051496 (positive regulation of stress fiber assembly), GO:0051894 (positive regulation of focal adhesion assembly), GO:0090002 (establishment of protein l…				2893.82	98.1815	14.8983	-1.83771	8.34202	925.819	3.82505e-16	1.60566e-14	8.60823e-119	1.89683e-120	0.1	0.125883	0.000258017	-0.87831	-0.998087	0.0213116	5.48528e-06		521.157	513.341	485.937	134.897	147.634	142.809			0.952553	0.930837	0.852005		-0.981602	-0.853255	-0.900538
ENSG00000183696	UPP1	protein_coding	uridine phosphorylase 1	The 2 known types of pyrimidine nucleoside phosphorylases, uridine phosphorylase (UP; EC 2.4.2.3) and thymidine phosphorylase (TP; EC 2.4.2.4), in the presence of orthophosphate, catalyze the reversible phosphorolysis of uridine and thymidine or deoxyuridine, respectively, to free bases and ribose-1-phosphate or deoxyribose-1-phosphate. Pyrimidine nucleoside phosphorylases can add ribose or deoxy…	hsa00240 (Pyrimidine metabolism), hsa00983 (Drug metabolism - other enzymes), hsa01100 (Metabolic pathways), GO:0006139 (nucleobase-containing compound metabolic process), GO:0006218 (uridine catabolic process), GO:0009166 (nucleotide catabolic process), GO:0042149 (cellular response to glucose starvation), GO:0043097 (pyrimidine nucleoside salvage), GO:0044206 (UMP salvage), GO:0046135 (pyrimidi…				2892.6	93.3969	39.6081	2.18475	6.63522	914.327	4.24109e-16	1.74588e-14	5.30426e-127	1.8519e-133	0.0765225	0.125883	0.00202738	0.891133	0.995201	0.017133	3.44885e-05		37.4391	34.9303	34.9303	173.88	152.555	161.529			-0.998251	-1.09307	-1.09307		1.15864	0.972168	1.05359
ENSG00000196230	TUBB	protein_coding	tubulin beta class I	This gene encodes a beta tubulin protein. This protein forms a dimer with alpha tubulin and acts as a structural component of microtubules. Mutations in this gene cause cortical dysplasia, complex, with other brain malformations 6. Alternative splicing results in multiple splice variants. There are multiple pseudogenes for this gene on chromosomes 1, 6, 7, 8, 9, and 13. [provided by RefSeq, Jun 2…	hsa04145 (Phagosome), hsa04540 (Gap junction), hsa05130 (Pathogenic Escherichia coli infection), GO:0000086 (G2/M transition of mitotic cell cycle), GO:0006928 (cellular component movement), GO:0007017 (microtubule-based process), GO:0009987 (cellular process), GO:0030705 (cytoskeleton-dependent intracellular transport), GO:0042267 (natural killer cell mediated cytotoxicity), GO:0043312 (neutroph…				2892.12	89.7732	87.7726	-2.21729	5.97529	924.932	3.85549e-16	1.61389e-14	1.94601e-128	2.90056e-128	0.1	0.125883	0.00114941	-0.87831	-0.997305	0.0213116	1.08851e-05		99.0014	101.8	108.94	21.6144	22.0968	22.8688			1.00187	1.0413	1.13728		-1.09477	-1.06559	-1.0201
ENSG00000164442	CITED2	protein_coding	Cbp/p300 interacting transactivator with Glu/Asp rich carboxy-terminal domain 2	The protein encoded by this gene inhibits transactivation of HIF1A-induced genes by competing with binding of hypoxia-inducible factor 1-alpha to p300-CH1. Mutations in this gene are a cause of cardiac septal defects. Alternatively spliced transcript variants encoding multiple isoforms have been observed for this gene. [provided by RefSeq, May 2012].	hsa04137 (Mitophagy - animal), GO:0000122 (negative regulation of transcription from RNA polymerase II promoter), GO:0001666 (response to hypoxia), GO:0001889 (liver development), GO:0003151 (outflow tract morphogenesis), GO:0003156 (regulation of organ formation), GO:0006351 (transcription, DNA-templated), GO:0007368 (determination of left/right symmetry), GO:0007507 (heart development), GO:0007…				2884.25	99.2753	65.4453	2.31402	9.47489	920.837	3.99954e-16	1.6695e-14	1.24571e-128	1.51487e-129	0.1	0.125883	9.64658e-05	0.87831	0.997146	0.0213116	1.22093e-05		217.591	224.828	272.206	1201.33	1228.74	1123.66			-1.27765	-1.23087	-0.957205		1.1765	1.20899	1.08023
ENSG00000132437	DDC	protein_coding	dopa decarboxylase	The encoded protein catalyzes the decarboxylation of L-3,4-dihydroxyphenylalanine (DOPA) to dopamine, L-5-hydroxytryptophan to serotonin and L-tryptophan to tryptamine. Defects in this gene are the cause of aromatic L-amino-acid decarboxylase deficiency (AADCD). AADCD deficiency is an inborn error in neurotransmitter metabolism that leads to combined serotonin and catecholamine deficiency. Multip…	hsa00350 (Tyrosine metabolism), hsa00360 (Phenylalanine metabolism), hsa00380 (Tryptophan metabolism), hsa01100 (Metabolic pathways), hsa04726 (Serotonergic synapse), hsa04728 (Dopaminergic synapse), hsa05030 (Cocaine addiction), hsa05031 (Amphetamine addiction), hsa05034 (Alcoholism), GO:0006520 (cellular amino acid metabolic process), GO:0007623 (circadian rhythm), GO:0010259 (multicellular org…				2878.76	83.0761	52.1374	-3.01403	5.32527	917.982	4.10352e-16	1.70812e-14	3.85846e-137	7.3304e-137	0.1	0.125883	0.00419853	-0.87831	-0.991386	0.0213116	0.000110993		72.466	63.2992	77.2906	9.1668	8.87732	8.29837			1.41096	1.22144	1.50152		-1.32641	-1.3643	-1.44321
ENSG00000163545	NUAK2	protein_coding	NUAK family kinase 2		GO:0006468 (protein phosphorylation), GO:0006915 (apoptotic process), GO:0030036 (actin cytoskeleton organization), GO:0035556 (intracellular signal transduction), GO:0042149 (cellular response to glucose starvation), GO:0043066 (negative regulation of apoptotic process), GO:0005634 (nucleus), GO:0005737 (cytoplasm), GO:0000287 (magnesium ion binding), GO:0004674 (protein serine/threonine kinase …				2878.16	70.1584	93.3494	3.87233	4.3859	917.672	4.11501e-16	1.70813e-14	5.76092e-152	1.71454e-151	0.1	0.125883	3.60777e-07	0.87831	0.999676	0.0213116	1.57806e-07		2.12284	3.08776	2.70179	39.369	38.1146	38.8865			-1.73536	-1.43196	-1.54578		1.59148	1.54706	1.57456
ENSG00000267699	AC091551.1	protein_coding							2873.06	80.9153	23.7769	3.22158	5.15469	915.025	4.21444e-16	1.74454e-14	1.17261e-161	2.53429e-161	0.1	0.125883	5.59446e-07	0.87831	0.99939	0.0213116	5.58049e-07		5.50008	7.14046	7.9124	64.1676	62.7202	65.1325			-1.68335	-1.39799	-1.28102		1.4578	1.42589	1.47868
ENSG00000250479	CHCHD10	protein_coding	coiled-coil-helix-coiled-coil-helix domain containing 10	This gene encodes a mitochondrial protein that is enriched at cristae junctions in the intermembrane space. It may play a role in cristae morphology maintenance or oxidative phosphorylation. Mutations in this gene cause frontotemporal dementia and/or amyotrophic lateral sclerosis-2. Alternative splicing of this gene results in multiple transcript variants. Related pseudogenes have been identified…	GO:0006119 (oxidative phosphorylation), GO:0006754 (ATP biosynthetic process), GO:0007005 (mitochondrion organization), GO:2000984 (negative regulation of ATP citrate synthase activity), GO:0005634 (nucleus), GO:0005739 (mitochondrion), GO:0005758 (mitochondrial intermembrane space), GO:0003674 (molecular_function), R-HSA-1268020 (Homo sapiens: Mitochondrial protein import), R-HSA-392499 (Homo sa…				2871.95	95.0275	14.2407	-2.19879	6.98759	914.448	4.23644e-16	1.74588e-14	1.24681e-126	1.01673e-131	0.1	0.125883	0.00271969	-0.87831	-0.993792	0.0213116	5.76942e-05		226.082	197.424	200.801	43.5182	47.3779	45.0621			1.19546	1.00175	1.02597		-1.12958	-1.01215	-1.08145
ENSG00000269897	COMMD3-BMI1	protein_coding	COMMD3-BMI1 readthrough	This locus represents naturally occurring read-through transcription between the neighboring COMM domain-containing protein 3 and polycomb complex protein BMI-1 genes on chromosome 10. The read-through transcript produces a fusion protein that shares sequence identity with each individual gene product. [provided by RefSeq, Feb 2011]. Sequence Note: This RefSeq record was created from transcript a…	hsa04550 (Signaling pathways regulating pluripotency of stem cells), hsa05202 (Transcriptional misregulation in cancer), hsa05206 (MicroRNAs in cancer)				2869.48	94.2826	16.5224	2.32009	6.83113	913.167	4.28583e-16	1.75943e-14	9.33434e-129	9.59271e-135	0.1	0.125883	0.00400677	0.87831	0.991524	0.0213116	0.000107448		37.5356	36.6672	39.562	208.907	182.564	176.775			-1.14254	-1.17459	-1.07043		1.27284	1.08035	1.03437
ENSG00000186594	MIR22HG	lincRNA	MIR22 host gene						2865.27	93.9203	19.1598	2.9139	6.77313	910.987	4.37133e-16	1.7896e-14	6.4113e-154	1.02037e-153	0.1	0.125883	0.000115239	0.87831	0.997488	0.0213116	9.45368e-06		24.7986	30.4917	21.4214	198.582	182.178	197.617			-1.44424	-1.16632	-1.63857		1.45973	1.33664	1.45277
ENSG00000196549	MME	protein_coding	membrane metalloendopeptidase	This gene encodes a common acute lymphocytic leukemia antigen that is an important cell surface marker in the diagnosis of human acute lymphocytic leukemia (ALL). This protein is present on leukemic cells of pre-B phenotype, which represent 85% of cases of ALL. This protein is not restricted to leukemic cells, however, and is found on a variety of normal tissues. It is a glycoprotein that is part…	hsa04614 (Renin-angiotensin system), hsa04640 (Hematopoietic cell lineage), hsa04974 (Protein digestion and absorption), hsa05010 (Alzheimer disease), GO:0001822 (kidney development), GO:0002003 (angiotensin maturation), GO:0006508 (proteolysis), GO:0006518 (peptide metabolic process), GO:0019233 (sensory perception of pain), GO:0043312 (neutrophil degranulation), GO:0046449 (creatinine metabolic…				2860.02	92.8802	66.9351	-2.15302	6.46655	908.269	4.48061e-16	1.82932e-14	7.7197e-129	3.27561e-136	0.1	0.125883	0.000230769	-0.87831	-0.998087	0.0213116	5.48847e-06		137.984	145.221	149.081	34.2549	30.2022	32.711			0.983013	1.05573	1.09307		-0.966006	-1.13702	-1.02879
ENSG00000120063	GNA13	protein_coding	G protein subunit alpha 13		hsa04022 (cGMP-PKG signaling pathway), hsa04071 (Sphingolipid signaling pathway), hsa04072 (Phospholipase D signaling pathway), hsa04270 (Vascular smooth muscle contraction), hsa04371 (Apelin signaling pathway), hsa04611 (Platelet activation), hsa04730 (Long-term depression), hsa04810 (Regulation of actin cytoskeleton), hsa04928 (Parathyroid hormone synthesis, secretion and action), hsa05163 (Hum…				2855.8	81.2106	91.9536	3.45189	5.17667	884.658	5.56992e-16	2.17855e-14	9.53783e-157	2.13204e-156	0.0721982	0.125883	0.00132081	0.904534	0.995292	0.0132356	3.31937e-05		7.42993	5.3071	5.3071	63.1062	63.1062	71.5975			-1.30056	-1.66851	-1.66851		1.48691	1.48691	1.66377
ENSG00000182481	KPNA2	protein_coding	karyopherin subunit alpha 2	The import of proteins into the nucleus is a process that involves at least 2 steps. The first is an energy-independent docking of the protein to the nuclear envelope and the second is an energy-dependent translocation through the nuclear pore complex. Imported proteins require a nuclear localization sequence (NLS) which generally consists of a short region of basic amino acids or 2 such regions …	hsa05164 (Influenza A), GO:0000018 (regulation of DNA recombination), GO:0006259 (DNA metabolic process), GO:0006607 (NLS-bearing protein import into nucleus), GO:0019054 (modulation by virus of host process), GO:0075733 (intracellular transport of virus), GO:0005643 (nuclear pore), GO:0005654 (nucleoplasm), GO:0005737 (cytoplasm), GO:0005829 (cytosol), GO:0016020 (membrane), GO:0003723 (RNA bind…				2855.24	87.7399	32.2394	2.60661	5.76526	905.8	4.58255e-16	1.86582e-14	9.43051e-147	1.58363e-146	0.1	0.125883	1.08882e-05	0.87831	0.998678	0.0213116	2.62203e-06		13.2195	15.6318	16.9827	92.9224	90.3171	96.1067			-1.41016	-1.1979	-1.0914		1.23067	1.19052	1.27827
ENSG00000183044	ABAT	protein_coding	4-aminobutyrate aminotransferase	4-aminobutyrate aminotransferase (ABAT) is responsible for catabolism of gamma-aminobutyric acid (GABA), an important, mostly inhibitory neurotransmitter in the central nervous system, into succinic semialdehyde. The active enzyme is a homodimer of 50-kD subunits complexed to pyridoxal-5-phosphate. The protein sequence is over 95% similar to the pig protein. GABA is estimated to be present in nea…	hsa00250 (Alanine, aspartate and glutamate metabolism), hsa00280 (Valine, leucine and isoleucine degradation), hsa00410 (beta-Alanine metabolism), hsa00640 (Propanoate metabolism), hsa00650 (Butanoate metabolism), hsa01100 (Metabolic pathways), hsa04727 (GABAergic synapse), GO:0001666 (response to hypoxia), GO:0007568 (aging), GO:0007620 (copulation), GO:0007626 (locomotory behavior), GO:0009449 …				2854.59	78.164	63.7138	-3.8722	4.94096	905.467	4.59651e-16	1.86641e-14	5.08959e-150	1.28769e-149	0.1	0.125883	0.00449896	-0.87831	-0.99037	0.0213116	0.000138647		57.3166	50.6586	63.4922	4.14918	3.18426	4.34217			1.67341	1.50164	1.8163		-1.59656	-1.84282	-1.55198
ENSG00000189266	PNRC2	protein_coding	proline rich nuclear receptor coactivator 2		GO:0000184 (nuclear-transcribed mRNA catabolic process, nonsense-mediated decay), GO:0006351 (transcription, DNA-templated), GO:0006355 (regulation of transcription, DNA-templated), GO:0031087 (deadenylation-independent decapping of nuclear-transcribed mRNA), GO:0000932 (cytoplasmic mRNA processing body), GO:0005634 (nucleus), GO:0005654 (nucleoplasm), GO:0005794 (Golgi apparatus), GO:0005829 (cy…				2848.34	90.9677	27.1794	2.59935	6.13502	902.24	4.73412e-16	1.91706e-14	1.11412e-145	1.77218e-145	0.1	0.125883	0.000289878	0.87831	0.997069	0.0213116	1.28727e-05		21.7108	20.8424	16.9827	116.66	116.853	127.467			-1.12051	-1.17434	-1.44137		1.2027	1.20505	1.32846
ENSG00000151014	NOCT	protein_coding	nocturnin	The protein encoded by this gene is highly similar to Nocturnin, a gene identified as a circadian clock regulated gene in Xenopus laevis. This protein and Nocturnin protein share similarity with the C-terminal domain of a yeast transcription factor, carbon catabolite repression 4 (CCR4). The mRNA abundance of a similar gene in mouse has been shown to exhibit circadian rhythmicity, which suggests …	GO:0000290 (deadenylation-dependent decapping of nuclear-transcribed mRNA), GO:0006355 (regulation of transcription, DNA-templated), GO:0006366 (transcription from RNA polymerase II promoter), GO:0006397 (mRNA processing), GO:0007623 (circadian rhythm), GO:0009991 (response to extracellular stimulus), GO:0010629 (negative regulation of gene expression), GO:0032496 (response to lipopolysaccharide)…				2844.7	72.1715	53.0166	4.69367	4.51226	900.364	4.81626e-16	1.94504e-14	2.50668e-181	9.58607e-181	0.1	0.125883	0.000194489	0.87831	0.998482	0.0213116	3.45699e-06		1.15791	1.44739	2.41232	43.8077	41.5883	45.3515			-2.02682	-1.90029	-1.54425		1.83173	1.76008	1.87955
ENSG00000169714	CNBP	protein_coding	CCHC-type zinc finger nucleic acid binding protein	This gene encodes a nucleic-acid binding protein with seven zinc-finger domains. The protein has a preference for binding single stranded DNA and RNA. The protein functions in cap-independent translation of ornithine decarboxylase mRNA, and may also function in sterol-mediated transcriptional regulation. A CCTG expansion in the first intron of this gene results in myotonic dystrophy type 2. Multi…	GO:0000122 (negative regulation of transcription from RNA polymerase II promoter), GO:0006351 (transcription, DNA-templated), GO:0006355 (regulation of transcription, DNA-templated), GO:0006695 (cholesterol biosynthetic process), GO:0008284 (positive regulation of cell proliferation), GO:0045893 (positive regulation of transcription, DNA-templated), GO:0045944 (positive regulation of transcriptio…				2842.47	97.5372	46.0103	2.03578	7.94181	899.214	4.86738e-16	1.96037e-14	2.84455e-123	1.04616e-125	0.1	0.125883	8.01984e-05	0.87831	0.997904	0.0213116	6.58648e-06		99.6769	101.703	87.6153	397.743	378.927	408.453			-0.956687	-0.928218	-1.13886		1.01839	0.948834	1.05654
ENSG00000222043	AC079305.1	antisense							2838.98	83.009	8.01289	2.70208	5.32005	897.42	4.94834e-16	1.98299e-14	9.95279e-140	1.80913e-139	0.1	0.125883	4.90592e-05	0.87831	0.998694	0.0213116	2.5574e-06		10.1317	9.74576	11.8686	67.3519	71.5975	67.8343			-1.29793	-1.34457	-1.10489		1.21722	1.30295	1.22722
ENSG00000086666	ZFAND6	protein_coding	zinc finger AN1-type containing 6		GO:0006625 (protein targeting to peroxisome), GO:0006915 (apoptotic process), GO:0043066 (negative regulation of apoptotic process), GO:0043122 (regulation of I-kappaB kinase/NF-kappaB signaling), GO:0071356 (cellular response to tumor necrosis factor), GO:0005575 (cellular_component), GO:0005737 (cytoplasm), GO:0003674 (molecular_function), GO:0003677 (DNA binding), GO:0005515 (protein binding),…				2838.91	95.4704	32.2596	2.19387	7.10786	897.381	4.95014e-16	1.98299e-14	9.12527e-130	1.08364e-134	0.1	0.125883	2.93288e-06	0.87831	0.998838	0.0213116	2.02547e-06		44.9656	48.9218	54.3254	232.644	223.187	222.416			-1.20293	-1.08626	-0.940753		1.11786	1.05852	1.05356
ENSG00000109906	ZBTB16	protein_coding	zinc finger and BTB domain containing 16	This gene is a member of the Krueppel C2H2-type zinc-finger protein family and encodes a zinc finger transcription factor that contains nine Kruppel-type zinc finger domains at the carboxyl terminus. This protein is located in the nucleus, is involved in cell cycle progression, and interacts with a histone deacetylase. Specific instances of aberrant gene rearrangement at this locus have been asso…	hsa05200 (Pathways in cancer), hsa05202 (Transcriptional misregulation in cancer), hsa05221 (Acute myeloid leukemia), GO:0000122 (negative regulation of transcription from RNA polymerase II promoter), GO:0001823 (mesonephros development), GO:0006351 (transcription, DNA-templated), GO:0006915 (apoptotic process), GO:0007417 (central nervous system development), GO:0008285 (negative regulation of c…				2824.71	93.4103	55.7546	2.29762	6.64151	890.092	5.29517e-16	2.11551e-14	2.07528e-134	8.76147e-142	0.1	0.125883	7.95369e-06	0.87831	0.998617	0.0213116	2.86592e-06		34.6409	29.8162	36.5707	160.274	169.924	166.643			-1.07499	-1.27868	-1.00094		1.07192	1.15525	1.12745
ENSG00000120690	ELF1	protein_coding	E74 like ETS transcription factor 1	This gene encodes an E26 transformation-specific related transcription factor. The encoded protein is primarily expressed in lymphoid cells and acts as both an enhancer and a repressor to regulate transcription of various genes. Alternative splicing results in multiple transcript variants. [provided by RefSeq, Feb 2009].	GO:0001817 (regulation of cytokine production), GO:0006366 (transcription from RNA polymerase II promoter), GO:0030154 (cell differentiation), GO:0045893 (positive regulation of transcription, DNA-templated), GO:0045944 (positive regulation of transcription from RNA polymerase II promoter), GO:0050860 (negative regulation of T cell receptor signaling pathway), GO:0005634 (nucleus), GO:0000978 (RN…				2821.24	85.0423	83.3367	2.70635	5.50001	888.313	5.38342e-16	2.14502e-14	2.78255e-147	4.97449e-147	0.1	0.125883	9.57015e-07	0.87831	0.999205	0.0213116	9.48273e-07		10.1317	12.737	13.0265	79.7994	76.5187	78.159			-1.46017	-1.17951	-1.15145		1.29314	1.23408	1.26391
ENSG00000110717	NDUFS8	protein_coding	NADH:ubiquinone oxidoreductase core subunit S8	This gene encodes a subunit of mitochondrial NADH:ubiquinone oxidoreductase, or Complex I, a multimeric enzyme of the respiratory chain responsible for NADH oxidation, ubiquinone reduction, and the ejection of protons from mitochondria. The encoded protein is involved in the binding of two of the six to eight iron-sulfur clusters of Complex I and, as such, is required in the electron transfer pro…	hsa00190 (Oxidative phosphorylation), hsa01100 (Metabolic pathways), hsa04714 (Thermogenesis), hsa04723 (Retrograde endocannabinoid signaling), hsa04932 (Non-alcoholic fatty liver disease (NAFLD)), hsa05010 (Alzheimer disease), hsa05012 (Parkinson disease), hsa05016 (Huntington disease), GO:0006120 (mitochondrial electron transport, NADH to ubiquinone), GO:0006979 (response to oxidative stress), …				2820.41	94.088	19.4014	-2.13037	6.79795	887.885	5.40489e-16	2.14783e-14	6.79833e-123	2.93054e-128	0.1	0.125883	0.00211573	-0.87831	-0.994943	0.0213116	3.82914e-05		194.433	171.274	176.871	41.3953	42.9392	39.562			1.14387	0.962891	1.00875		-1.03456	-0.984121	-1.09683
ENSG00000115286	NDUFS7	protein_coding	NADH:ubiquinone oxidoreductase core subunit S7	This gene encodes a protein that is a subunit of one of the complexes that forms the mitochondrial respiratory chain. This protein is one of over 40 subunits found in complex I, the nicotinamide adenine dinucleotide (NADH):ubiquinone oxidoreductase. This complex functions in the transfer of electrons from NADH to the respiratory chain, and ubiquinone is believed to be the immediate electron accep…	hsa00190 (Oxidative phosphorylation), hsa01100 (Metabolic pathways), hsa04714 (Thermogenesis), hsa04723 (Retrograde endocannabinoid signaling), hsa04932 (Non-alcoholic fatty liver disease (NAFLD)), hsa05010 (Alzheimer disease), hsa05012 (Parkinson disease), hsa05016 (Huntington disease), GO:0006120 (mitochondrial electron transport, NADH to ubiquinone), GO:0032981 (mitochondrial respiratory chain…				2819.57	93.464	62.3851	-2.18513	6.65355	887.459	5.42635e-16	2.15063e-14	3.96385e-126	2.02627e-132	0.1	0.125883	0.00110522	-0.87831	-0.996101	0.0213116	2.27742e-05		173.88	154.774	165.581	35.1233	38.8865	34.6409			1.1413	0.975395	1.07157		-1.1029	-0.963596	-1.12177
ENSG00000213619	NDUFS3	protein_coding	NADH:ubiquinone oxidoreductase core subunit S3	This gene encodes one of the iron-sulfur protein (IP) components of mitochondrial NADH:ubiquinone oxidoreductase (complex I). Mutations in this gene are associated with Leigh syndrome resulting from mitochondrial complex I deficiency.[provided by RefSeq, Apr 2009]. Publication Note: This RefSeq record includes a subset of the publications that are available for this gene. Please see the Gene reco…	hsa00190 (Oxidative phosphorylation), hsa01100 (Metabolic pathways), hsa04714 (Thermogenesis), hsa04723 (Retrograde endocannabinoid signaling), hsa04932 (Non-alcoholic fatty liver disease (NAFLD)), hsa05010 (Alzheimer disease), hsa05012 (Parkinson disease), hsa05016 (Huntington disease), GO:0006120 (mitochondrial electron transport, NADH to ubiquinone), GO:0021762 (substantia nigra development), …				2818.51	93.4573	16.7841	-2.01241	6.65262	886.915	5.4539e-16	2.15581e-14	3.46067e-121	8.55375e-127	0.1	0.125883	0.000488868	-0.87831	-0.998071	0.0213116	5.57604e-06		166.16	162.783	153.906	38.1146	40.4304	41.1059			1.0261	0.996834	0.91694		-1.04154	-0.960564	-0.937778
ENSG00000151655	ITIH2	protein_coding	inter-alpha-trypsin inhibitor heavy chain 2	The inter-alpha-trypsin inhibitors (ITI) are a family of structurally related plasma serine protease inhibitors involved in extracellular matrix stabilization and in prevention of tumor metastasis. The ITI family contains multiple proteins made up of a light chain (see MIM 176870) and a variable number of heavy chains (Salier et al., 1987 [PubMed 2446322]; Himmelfarb et al., 2004 [PubMed 14744536…	GO:0010951 (negative regulation of endopeptidase activity), GO:0030212 (hyaluronan metabolic process), GO:0005576 (extracellular region), GO:0070062 (extracellular vesicular exosome), GO:0072562 (blood microparticle), GO:0004866 (endopeptidase inhibitor activity), GO:0004867 (serine-type endopeptidase inhibitor activity)				2817.5	78.0231	53.7346	-3.59068	4.92958	886.397	5.48029e-16	2.15862e-14	1.69527e-141	3.95318e-141	0.1	0.125883	0.00390395	-0.87831	-0.991567	0.0213116	0.000106371		59.9219	49.3077	58.571	4.63165	4.05269	5.2106			1.66386	1.39259	1.63204		-1.55915	-1.69094	-1.4384
ENSG00000006015	REX1BD	protein_coding	required for excision 1-B domain containing		GO:0005515 (protein binding)				2817.13	84.9148	44.5608	-2.60934	5.49178	886.207	5.48999e-16	2.15862e-14	6.8021e-128	1.15354e-127	0.1	0.125883	0.00336526	-0.87831	-0.993273	0.0213116	6.77248e-05		83.0802	70.1501	77.7731	12.737	12.6405	12.4476			1.32616	1.08834	1.23324		-1.20322	-1.21269	-1.23184
ENSG00000169562	GJB1	protein_coding	gap junction protein beta 1	This gene encodes a member of the gap junction protein family. The gap junction proteins are membrane-spanning proteins that assemble to form gap junction channels that facilitate the transfer of ions and small molecules between cells. According to sequence similarities at the nucleotide and amino acid levels, the gap junction proteins are divided into two categories, alpha and beta. Mutations in…	GO:0006810 (transport), GO:0007267 (cell-cell signaling), GO:0007399 (nervous system development), GO:0015868 (purine ribonucleotide transport), GO:0016264 (gap junction assembly), GO:0051259 (protein oligomerization), GO:0055085 (transmembrane transport), GO:1905867 (NA), GO:0005789 (endoplasmic reticulum membrane), GO:0005922 (connexon complex), GO:0016021 (integral component of membrane), GO:0…				2815.98	76.4662	52.0838	-7.6966	4.8205	843.008	8.29419e-16	2.92264e-14	1.53469e-194	1.3995e-193	0.0636026	0.125883	0.00979547	-0.933257	-0.980623	0.00653338	0.000559553		65.808	46.6059	55.1938	0.385971	0	0.385971			2.57782	2.0975	2.33222		-2.25099	-2.50556	-2.25099
ENSG00000146416	AIG1	protein_coding	androgen induced 1		GO:0016021 (integral component of membrane), GO:0005515 (protein binding)				2815.91	66.8836	51.4462	-4.10639	4.20651	885.581	5.52214e-16	2.16555e-14	1.00795e-143	3.27735e-143	0.1	0.125883	0.000490046	-0.87831	-0.998263	0.0213116	4.52524e-06		33.9654	36.3777	33.29	1.73687	1.83336	2.41232			1.57622	1.66988	1.54887		-1.69049	-1.65371	-1.45078
ENSG00000168298	HIST1H1E	protein_coding	histone cluster 1 H1 family member e	Histones are basic nuclear proteins responsible for nucleosome structure of the chromosomal fiber in eukaryotes. Two molecules of each of the four core histones (H2A, H2B, H3, and H4) form an octamer, around which approximately 146 bp of DNA is wrapped in repeating units, called nucleosomes. The linker histone, H1, interacts with linker DNA between nucleosomes and functions in the compaction of c…	GO:0000122 (negative regulation of transcription from RNA polymerase II promoter), GO:0006334 (nucleosome assembly), GO:0016584 (nucleosome positioning), GO:0080182 (histone H3-K4 trimethylation), GO:0098532 (histone H3-K27 trimethylation), GO:0000788 (nuclear nucleosome), GO:0005634 (nucleus), GO:0005720 (nuclear heterochromatin), GO:0070062 (extracellular vesicular exosome), GO:0003690 (double-…				2812.11	65.7831	18.435	4.97874	4.14095	883.64	5.62317e-16	2.19362e-14	2.0436e-142	8.49112e-142	0.1	0.125883	0.00438715	0.87831	0.991098	0.0213116	0.000118506		1.2544	0.868434	1.06142	31.2636	32.0356	38.2111			-1.68281	-1.86494	-1.771		1.67067	1.70377	1.94432
ENSG00000026508	CD44	protein_coding	CD44 molecule (Indian blood group)	The protein encoded by this gene is a cell-surface glycoprotein involved in cell-cell interactions, cell adhesion and migration. It is a receptor for hyaluronic acid (HA) and can also interact with other ligands, such as osteopontin, collagens, and matrix metalloproteinases (MMPs). This protein participates in a wide variety of cellular functions including lymphocyte activation, recirculation and…	hsa04512 (ECM-receptor interaction), hsa04640 (Hematopoietic cell lineage), hsa05131 (Shigellosis), hsa05169 (Epstein-Barr virus infection), hsa05205 (Proteoglycans in cancer), hsa05206 (MicroRNAs in cancer), GO:0007160 (cell-matrix adhesion), GO:0016337 (single organismal cell-cell adhesion), GO:0022617 (extracellular matrix disassembly), GO:0030198 (extracellular matrix organization), GO:003021…				2810.64	91.1019	30.5483	3.97546	6.16151	882.891	5.66266e-16	2.20326e-14	1.81202e-177	4.09615e-177	0.1	0.125883	0.00326891	0.87831	0.99147	0.0213116	0.000108822		11.1931	8.29837	6.07904	129.3	123.318	150.143			-1.50423	-1.86161	-2.21177		1.81078	1.7435	2.02333
ENSG00000277972	CISD3	protein_coding	CDGSH iron sulfur domain 3	CISD3 is a member of the CDGSH domain-containing family, which may play a role in regulating electron transport and oxidative phosphorylation (Wiley et al., 2007 [PubMed 17376863]).[supplied by OMIM, Apr 2008]. Sequence Note: The RefSeq transcript and protein were derived from genomic sequence to make the sequence consistent with the reference genome assembly. The genomic coordinates used for the…	GO:0005739 (mitochondrion), GO:0046872 (metal ion binding), GO:0051537 (2 iron, 2 sulfur cluster binding)				2806.09	93.2626	66.1164	-2.4962	6.60145	880.565	5.78743e-16	2.24594e-14	3.44655e-132	7.96281e-140	0.1	0.125883	0.003089	-0.87831	-0.992057	0.0213116	9.43769e-05		168.669	148.406	176.871	27.8864	32.132	27.5004			1.24711	1.06477	1.31483		-1.26653	-1.07489	-1.28528
ENSG00000253276	CCDC71L	protein_coding	coiled-coil domain containing 71 like						2802.81	90.7328	89.2423	2.29641	6.10971	878.892	5.879e-16	2.26977e-14	1.15354e-132	1.72241e-132	0.1	0.125883	5.41208e-05	0.87831	0.998287	0.0213116	4.39682e-06		25.2811	21.0354	23.5442	115.888	117.625	109.809			-0.990015	-1.23406	-1.08492		1.12143	1.14253	1.04504
ENSG00000080618	CPB2	protein_coding	carboxypeptidase B2	Carboxypeptidases are enzymes that hydrolyze C-terminal peptide bonds. The carboxypeptidase family includes metallo-, serine, and cysteine carboxypeptidases. According to their substrate specificity, these enzymes are referred to as carboxypeptidase A (cleaving aliphatic residues) or carboxypeptidase B (cleaving basic amino residues). The protein encoded by this gene is activated by trypsin and a…	hsa04610 (Complement and coagulation cascades), hsa04972 (Pancreatic secretion), hsa04974 (Protein digestion and absorption), GO:0003331 (positive regulation of extracellular matrix constituent secretion), GO:0006508 (proteolysis), GO:0007596 (blood coagulation), GO:0009408 (response to heat), GO:0010757 (negative regulation of plasminogen activation), GO:0042493 (response to drug), GO:0042730 (f…				2802.8	97.5507	64.7339	-2.12904	7.94717	878.887	5.87928e-16	2.26977e-14	3.9263e-120	1.8258e-122	0.1	0.125883	0.0050624	-0.87831	-0.989653	0.0213116	0.000160051		443.577	367.154	393.593	94.4663	90.0276	90.7996			1.19828	0.926834	1.02663		-1.00929	-1.07725	-1.0652
ENSG00000123838	C4BPA	protein_coding	complement component 4 binding protein alpha	This gene encodes a member of a superfamily of proteins composed predominantly of tandemly arrayed short consensus repeats of approximately 60 amino acids. Along with a single, unique beta-chain, seven identical alpha-chains encoded by this gene assemble into the predominant isoform of C4b-binding protein, a multimeric protein that controls activation of the complement cascade through the classic…	hsa04610 (Complement and coagulation cascades), hsa05133 (Pertussis), GO:0006958 (complement activation, classical pathway), GO:0030449 (regulation of complement activation), GO:0045087 (innate immune response), GO:0045732 (positive regulation of protein catabolic process), GO:0045959 (negative regulation of complement activation, classical pathway), GO:1903027 (regulation of opsonization), GO:00…				2797.36	71.1113	39.6349	-5.29397	4.44461	876.113	6.03482e-16	2.3238e-14	9.39993e-153	4.00576e-152	0.1	0.125883	0.00711238	-0.87831	-0.985693	0.0213116	0.000305573		48.5358	36.4742	41.2988	1.06142	1.3509	0.771941			2.12741	1.73399	1.90443		-1.91763	-1.78728	-2.06093
ENSG00000255443	CD44-AS1	antisense	CD44 antisense RNA 1						2795.96	85.2637	12.2274	2.4304	5.51885	875.401	6.07546e-16	2.32771e-14	2.37908e-130	3.93322e-130	0.1	0.125883	0.000181623	0.87831	0.998367	0.0213116	3.99643e-06		13.123	15.2458	14.4739	73.7204	79.2205	78.159			-1.24468	-1.05518	-1.12125		1.07925	1.18042	1.16144
ENSG00000146232	NFKBIE	protein_coding	NFKB inhibitor epsilon	The protein encoded by this gene binds to components of NF-kappa-B, trapping the complex in the cytoplasm and preventing it from activating genes in the nucleus. Phosphorylation of the encoded protein targets it for destruction by the ubiquitin pathway, which activates NF-kappa-B by making it available to translocate to the nucleus. [provided by RefSeq, Sep 2011]. Publication Note: This RefSeq re…	hsa04658 (Th1 and Th2 cell differentiation), hsa04659 (Th17 cell differentiation), hsa04660 (T cell receptor signaling pathway), hsa04662 (B cell receptor signaling pathway), hsa04722 (Neurotrophin signaling pathway), hsa04920 (Adipocytokine signaling pathway), hsa05169 (Epstein-Barr virus infection), GO:0042942 (D-serine transport), GO:0042994 (cytoplasmic sequestering of transcription factor), …				2795.93	69.5477	61.0697	4.52566	4.35221	875.388	6.07623e-16	2.32771e-14	8.22391e-165	3.02918e-164	0.1	0.125883	0.000314535	0.87831	0.99821	0.0213116	4.80253e-06		2.31582	1.44739	1.2544	40.9129	37.8251	37.6321			-1.49788	-1.82201	-1.90512		1.81583	1.70809	1.70109
ENSG00000107331	ABCA2	protein_coding	ATP binding cassette subfamily A member 2	The membrane-associated protein encoded by this gene is a member of the superfamily of ATP-binding cassette (ABC) transporters. ABC proteins transport various molecules across extra- and intracellular membranes. ABC genes are divided into seven distinct subfamilies (ABC1, MDR/TAP, MRP, ALD, OABP, GCN20, White). This protein is a member of the ABC1 subfamily. Members of the ABC1 subfamily comprise…	hsa02010 (ABC transporters), hsa04142 (Lysosome), GO:0006357 (regulation of transcription from RNA polymerase II promoter), GO:0006629 (lipid metabolic process), GO:0006810 (transport), GO:0032383 (regulation of intracellular cholesterol transport), GO:0042493 (response to drug), GO:0042632 (cholesterol homeostasis), GO:0048545 (response to steroid hormone), GO:0055085 (transmembrane transport), …				2793.84	68.6418	90.7456	-4.18205	4.30017	864.086	6.76454e-16	2.52271e-14	7.53388e-134	2.33501e-133	0.0765225	0.125883	0.004159	-0.891133	-0.99161	0.017133	0.000105302		41.2024	36.3777	33.3865	1.92985	1.92985	2.21933			1.78865	1.61781	1.50074		-1.66991	-1.66991	-1.56737
ENSG00000051108	HERPUD1	protein_coding	homocysteine inducible ER protein with ubiquitin like domain 1	The accumulation of unfolded proteins in the endoplasmic reticulum (ER) triggers the ER stress response. This response includes the inhibition of translation to prevent further accumulation of unfolded proteins, the increased expression of proteins involved in polypeptide folding, known as the unfolded protein response (UPR), and the destruction of misfolded proteins by the ER-associated protein …	hsa04141 (Protein processing in endoplasmic reticulum), GO:0006511 (ubiquitin-dependent protein catabolic process), GO:0006986 (response to unfolded protein), GO:0030970 (retrograde protein transport, ER to cytosol), GO:0031396 (regulation of protein ubiquitination), GO:0032092 (positive regulation of protein binding), GO:0032469 (endoplasmic reticulum calcium ion homeostasis), GO:0034976 (respon…				2788.9	97.0809	33.1723	1.89743	7.69556	871.814	6.28504e-16	2.40153e-14	9.54163e-116	3.16106e-118	0.1	0.125883	0.000767018	0.87831	0.997007	0.0213116	1.34202e-05		92.247	85.4925	85.203	327.014	310.803	341.873			-0.863728	-0.971015	-0.975796		0.939901	0.867007	1.00363
ENSG00000262831	AC145207.3	antisense							2787.66	99.0941	9.20072	-1.57621	9.2269	871.18	6.32289e-16	2.40981e-14	2.01675e-104	4.48197e-105	0.1	0.125883	4.46922e-05	-0.87831	-0.999443	0.0213116	4.65996e-07		913.206	880.881	897.382	307.812	297.101	297.68			0.810648	0.75877	0.785484		-0.752058	-0.802817	-0.800027
ENSG00000164344	KLKB1	protein_coding	kallikrein B1	Plasma prekallikrein is a glycoprotein that participates in the surface-dependent activation of blood coagulation, fibrinolysis, kinin generation and inflammation. It is synthesized in the liver and secreted into the blood as a single polypeptide chain. Plasma prekallikrein is converted to plasma kallikrein by factor XIIa by the cleavage of an internal Arg-Ile bond. Plasma kallikrein therefore is…	hsa04610 (Complement and coagulation cascades), GO:0002542 (Factor XII activation), GO:0006508 (proteolysis), GO:0007597 (blood coagulation, intrinsic pathway), GO:0022617 (extracellular matrix disassembly), GO:0031638 (zymogen activation), GO:0031639 (plasminogen activation), GO:0042730 (fibrinolysis), GO:0051919 (positive regulation of fibrinolysis), GO:0005576 (extracellular region), GO:000561…				2781.34	63.4143	59.1504	-5.01887	3.99725	867.973	6.51844e-16	2.47176e-14	1.50762e-144	6.72792e-144	0.1	0.125883	0.00202951	-0.87831	-0.995546	0.0213116	2.97131e-05		33.29	30.0092	28.5618	0.964926	1.15791	0.675448			1.85418	1.71341	1.64666		-1.719	-1.62803	-1.86722
ENSG00000174917	C19orf70	protein_coding	chromosome 19 open reading frame 70		GO:0042407 (cristae formation), GO:0005654 (nucleoplasm), GO:0005739 (mitochondrion), GO:0005743 (mitochondrial inner membrane), GO:0044284 (mitochondrial crista junction), GO:0061617 (MICOS complex)				2781.33	92.4238	16.7237	-2.14526	6.36268	867.97	6.5186e-16	2.47176e-14	2.96365e-122	2.39155e-129	0.1	0.125883	0.00148373	-0.87831	-0.995979	0.0213116	2.42175e-05		143.099	129.783	128.914	28.7548	31.5531	30.4917			1.13281	0.993934	0.984395		-1.10534	-0.979709	-1.02608
ENSG00000170043	TRAPPC1	protein_coding	trafficking protein particle complex 1	This gene product plays a role in vesicular transport of proteins to the Golgi apparatus from the endoplasmic reticulum. The encoded protein is a component of the multisubunit transport protein particle (TRAPP) complex. Alternative splicing results in multiple transcript variants.[provided by RefSeq, Oct 2009].	GO:0006888 (ER to Golgi vesicle-mediated transport), GO:0043312 (neutrophil degranulation), GO:0043547 (positive regulation of GTPase activity), GO:0048208 (COPII vesicle coating), GO:0061024 (membrane organization), GO:0000139 (Golgi membrane), GO:0005576 (extracellular region), GO:0005783 (endoplasmic reticulum), GO:0005829 (cytosol), GO:0030008 (TRAPP complex), GO:0035578 (azurophil granule lu…				2779.83	87.042	10.7241	-2.77729	5.70115	867.206	6.56621e-16	2.48349e-14	1.06553e-143	1.85459e-143	0.1	0.125883	0.000778111	-0.87831	-0.995976	0.0213116	2.4262e-05		84.1416	95.3347	91.9575	13.6055	14.7634	11.1931			1.20524	1.38148	1.33054		-1.25942	-1.15616	-1.50168
ENSG00000257727	CNPY2	protein_coding	canopy FGF signaling regulator 2		GO:0007167 (enzyme linked receptor protein signaling pathway), GO:0009888 (tissue development), GO:0010629 (negative regulation of gene expression), GO:0010988 (regulation of low-density lipoprotein particle clearance), GO:0045716 (positive regulation of low-density lipoprotein particle receptor biosynthetic process), GO:0005783 (endoplasmic reticulum), GO:0005887 (integral component of plasma me…				2778.23	88.4848	16.925	-2.40589	5.83683	866.396	6.61706e-16	2.49639e-14	4.51232e-135	7.1343e-135	0.1	0.125883	1.84448e-05	-0.87831	-0.998582	0.0213116	3.01443e-06		97.1681	98.0365	92.3435	15.9213	19.202	19.1055			1.16425	1.17683	1.0923		-1.30395	-1.06142	-1.068
ENSG00000198663	C6orf89	protein_coding	chromosome 6 open reading frame 89		GO:0042060 (wound healing), GO:0045787 (positive regulation of cell cycle), GO:0050673 (epithelial cell proliferation), GO:1901727 (positive regulation of histone deacetylase activity), GO:0000139 (Golgi membrane), GO:0005730 (nucleolus), GO:0005737 (cytoplasm), GO:0005886 (plasma membrane), GO:0016021 (integral component of membrane), GO:0030496 (midbody), GO:0005515 (protein binding)				2777.62	80.459	90.551	-2.68768	5.12175	866.088	6.63652e-16	2.49741e-14	5.49963e-131	1.01786e-130	0.1	0.125883	1.47753e-05	-0.87831	-0.999257	0.0213116	8.28621e-07		58.2816	60.4044	61.1763	9.64926	9.84225	8.39486			1.18958	1.23951	1.25725		-1.18189	-1.15819	-1.34626
ENSG00000128928	IVD	protein_coding	isovaleryl-CoA dehydrogenase	Isovaleryl-CoA dehydrogenase (IVD) is a mitochondrial matrix enzyme that catalyzes the third step in leucine catabolism. The genetic deficiency of IVD results in an accumulation of isovaleric acid, which is toxic to the central nervous system and leads to isovaleric acidemia. Alternatively spliced transcript variants encoding different isoforms have been found for this gene. [provided by RefSeq, …	hsa00280 (Valine, leucine and isoleucine degradation), hsa01100 (Metabolic pathways), GO:0006552 (leucine catabolic process), GO:0009083 (branched-chain amino acid catabolic process), GO:0055114 (oxidation-reduction process), GO:0005759 (mitochondrial matrix), GO:0008470 (isovaleryl-CoA dehydrogenase activity), GO:0050660 (flavin adenine dinucleotide binding), R-HSA-1430728 (Homo sapiens: Metabol…				2776.3	83.5995	37.0244	-2.9462	5.36184	865.42	6.67889e-16	2.50702e-14	1.70801e-151	3.29885e-151	0.1	0.125883	1.46046e-05	-0.87831	-0.998612	0.0213116	2.88771e-06		74.6853	69.8607	72.8519	10.1317	7.62292	10.4212			1.40156	1.30781	1.36665		-1.2586	-1.59284	-1.22458
ENSG00000244067	GSTA2	protein_coding	glutathione S-transferase alpha 2	Cytosolic and membrane-bound forms of glutathione S-transferase are encoded by two distinct supergene families. These enzymes function in the detoxification of electrophilic compounds, including carcinogens, therapeutic drugs, environmental toxins and products of oxidative stress, by conjugation with glutathione. The genes encoding these enzymes are known to be highly polymorphic. These genetic v…	hsa00480 (Glutathione metabolism), hsa00980 (Metabolism of xenobiotics by cytochrome P450), hsa00982 (Drug metabolism - cytochrome P450), hsa00983 (Drug metabolism - other enzymes), hsa01524 (Platinum drug resistance), hsa05200 (Pathways in cancer), hsa05204 (Chemical carcinogenesis), hsa05225 (Hepatocellular carcinoma), hsa05418 (Fluid shear stress and atherosclerosis), GO:0006749 (glutathione m…				2774.59	84.2303	47.527	-4.49751	5.41989	864.55	6.73461e-16	2.52159e-14	5.14853e-165	1.4208e-164	0.1	0.125883	0.00916761	-0.87831	-0.98135	0.0213116	0.000518464		88.9662	66.3869	89.5452	3.85971	2.6053	4.34217			2.08419	1.67258	2.09334		-1.87224	-2.21977	-1.75809
ENSG00000119185	ITGB1BP1	protein_coding	integrin subunit beta 1 binding protein 1	The cytoplasmic domains of integrins are essential for cell adhesion. The protein encoded by this gene binds to the beta1 integrin cytoplasmic domain. The interaction between this protein and beta1 integrin is highly specific. Two isoforms of this protein are derived from alternatively spliced transcripts. The shorter form of this protein does not interact with the beta1 integrin cytoplasmic doma…	GO:0002043 (blood vessel endothelial cell proliferation involved in sprouting angiogenesis), GO:0006351 (transcription, DNA-templated), GO:0006469 (negative regulation of protein kinase activity), GO:0006933 (negative regulation of cell adhesion involved in substrate-bound cell migration), GO:0007160 (cell-matrix adhesion), GO:0007219 (Notch signaling pathway), GO:0007229 (integrin-mediated signa…				2773.46	74.5806	37.2727	3.59274	4.68275	863.979	6.77147e-16	2.52271e-14	1.72697e-131	4.16407e-131	0.1	0.125883	0.00428263	0.87831	0.991373	0.0213116	0.00011132		4.05269	3.66672	3.9562	49.5972	41.3953	50.2727			-1.48762	-1.58268	-1.5108		1.60403	1.35428	1.62279
ENSG00000183048	SLC25A10	protein_coding	solute carrier family 25 member 10	This gene encodes a member of a family of proteins that translocate small metabolites across the mitochondrial membrane. The encoded protein exchanges dicarboxylates, such as malate and succinate, for phosphate, sulfate, and other small molecules, thereby providing substrates for metabolic processes including the Krebs cycle and fatty acid synthesis. Alternatively spliced transcript variants enco…	hsa04964 (Proximal tubule bicarbonate reclamation), GO:0006094 (gluconeogenesis), GO:0006811 (ion transport), GO:0006835 (dicarboxylic acid transport), GO:0006839 (mitochondrial transport), GO:0008272 (sulfate transport), GO:0015709 (thiosulfate transport), GO:0015729 (oxaloacetate transport), GO:0035435 (phosphate ion transmembrane transport), GO:0070221 (sulfide oxidation, using sulfide:quinone…				2770.2	78.1103	42.6079	-3.85386	4.93566	862.331	6.87905e-16	2.54837e-14	1.26967e-148	3.19883e-148	0.1	0.125883	0.00418326	-0.87831	-0.990673	0.0213116	0.000130094		63.6851	51.3341	55.6763	3.08776	4.14918	4.53515			1.82082	1.52031	1.63323		-1.86964	-1.59628	-1.50845
ENSG00000173933	RBM4	protein_coding	RNA binding motif protein 4		GO:0000381 (regulation of alternative mRNA splicing, via spliceosome), GO:0002190 (cap-independent translational initiation), GO:0002192 (IRES-dependent translational initiation), GO:0006396 (RNA processing), GO:0006397 (mRNA processing), GO:0008380 (RNA splicing), GO:0017148 (negative regulation of translation), GO:0030154 (cell differentiation), GO:0032055 (negative regulation of translation in…				2770.02	95.1819	39.2725	1.88369	7.03011	862.238	6.88515e-16	2.54837e-14	2.98341e-115	4.22009e-119	0.1	0.125883	1.53106e-05	0.87831	0.999289	0.0213116	7.57599e-07		56.7377	57.1236	53.071	200.512	208.907	206.687			-0.895889	-0.88644	-0.988883		0.889759	0.948357	0.933096
ENSG00000277599	RF01957	misc_RNA							2769.82	97.9197	2.08711	-2.41711	8.13213	862.14	6.89164e-16	2.54837e-14	3.87994e-126	1.63665e-128	0.1	0.125883	0.00410906	-0.87831	-0.989537	0.0213116	0.000163626		472.524	519.902	424.471	84.2381	82.7907	98.2295			1.20075	1.33805	1.04672		-1.25934	-1.28375	-1.04242
ENSG00000001461	NIPAL3	protein_coding	NIPA like domain containing 3		GO:0002377 (immunoglobulin production), GO:0015693 (magnesium ion transport), GO:1903830 (NA), GO:0016020 (membrane), GO:0016021 (integral component of membrane), GO:0005515 (protein binding), GO:0015095 (magnesium ion transmembrane transporter activity), R-HSA-382551 (Homo sapiens: Transmembrane transport of small molecules), R-HSA-5223345 (Homo sapiens: Miscellaneous transport and binding event…				2768.99	64.1256	77.9277	-3.95126	4.03878	861.717	6.9196e-16	2.55237e-14	7.28239e-133	2.32658e-132	0.1	0.125883	2.76045e-05	-0.87831	-0.999691	0.0213116	1.43473e-07		30.5882	29.9127	31.0706	1.73687	2.12284	2.02635			1.52215	1.49193	1.54335		-1.6023	-1.46049	-1.49465
ENSG00000180879	SSR4	protein_coding	signal sequence receptor subunit 4	This gene encodes the delta subunit of the translocon-associated protein complex which is involved in translocating proteins across the endoplasmic reticulum membrane. The encoded protein is located in the Xq28 region and is arranged in a compact head-to-head manner with the isocitrate dehydrogenase 3 (NAD+) gamma gene and both genes are driven by a CpG-embedded bidirectional promoter. Alternate …	hsa04141 (Protein processing in endoplasmic reticulum), GO:0005784 (Sec61 translocon complex), GO:0016021 (integral component of membrane), GO:0070062 (extracellular vesicular exosome), R-HSA-1799339 (Homo sapiens: SRP-dependent cotranslational protein targeting to membrane), R-HSA-392499 (Homo sapiens: Metabolism of proteins), R-HSA-72766 (Homo sapiens: Translation), R-HSA-74160 (Homo sapiens: G…				2766.22	97.8593	31.9442	-1.81251	8.09238	860.315	7.01327e-16	2.58054e-14	5.01566e-113	8.49706e-115	0.1	0.125883	1.03932e-06	-0.87831	-0.999187	0.0213116	9.92388e-07		423.892	432.673	417.234	113.089	127.467	122.063			0.89639	0.925833	0.873659		-0.991343	-0.821516	-0.883023
ENSG00000152795	HNRNPDL	protein_coding	heterogeneous nuclear ribonucleoprotein D like	This gene belongs to the subfamily of ubiquitously expressed heterogeneous nuclear ribonucleoproteins (hnRNPs). The hnRNPs are RNA binding proteins and they complex with heterogeneous nuclear RNA (hnRNA). These proteins are associated with pre-mRNAs in the nucleus and appear to influence pre-mRNA processing and other aspects of mRNA metabolism and transport. While all of the hnRNPs are present in…	GO:0006351 (transcription, DNA-templated), GO:0006355 (regulation of transcription, DNA-templated), GO:0005654 (nucleoplasm), GO:0005737 (cytoplasm), GO:0070062 (extracellular vesicular exosome), GO:0003677 (DNA binding), GO:0003723 (RNA binding), GO:0005515 (protein binding)				2764.74	97.3091	81.518	1.97695	7.81865	859.572	7.06348e-16	2.59261e-14	2.09201e-116	9.7185e-119	0.1	0.125883	0.0013196	0.87831	0.995412	0.0213116	3.15284e-05		90.7031	86.4574	96.9751	354.031	383.751	341.487			-0.98578	-1.05341	-0.891332		0.955536	1.0712	0.903788
ENSG00000135924	DNAJB2	protein_coding	DnaJ heat shock protein family (Hsp40) member B2	This gene is almost exclusively expressed in the brain, mainly in the neuronal layers. It encodes a protein that shows sequence similarity to bacterial DnaJ protein and the yeast homologs. In bacteria, this protein is implicated in protein folding and protein complex dissociation. Alternatively spliced transcript variants encoding different isoforms have been described for this gene. [provided by…	hsa04141 (Protein processing in endoplasmic reticulum), GO:0006986 (response to unfolded protein), GO:0008285 (negative regulation of cell proliferation), GO:0030308 (negative regulation of cell growth), GO:0031396 (regulation of protein ubiquitination), GO:0032091 (negative regulation of protein binding), GO:0032781 (positive regulation of ATPase activity), GO:0042026 (protein refolding), GO:006…				2762.6	96.3629	39.7826	1.77205	7.38867	858.488	7.13748e-16	2.61334e-14	2.73931e-111	4.72553e-114	0.1	0.125883	2.62682e-05	0.87831	0.999566	0.0213116	2.82968e-07		77.6766	74.2993	75.4572	261.978	253.969	260.916			-0.83851	-0.900995	-0.879266		0.889677	0.845229	0.883865
ENSG00000131979	GCH1	protein_coding	GTP cyclohydrolase 1	This gene encodes a member of the GTP cyclohydrolase family. The encoded protein is the first and rate-limiting enzyme in tetrahydrobiopterin (BH4) biosynthesis, catalyzing the conversion of GTP into 7,8-dihydroneopterin triphosphate. BH4 is an essential cofactor required by aromatic amino acid hydroxylases as well as nitric oxide synthases. Mutations in this gene are associated with malignant hy…	hsa00790 (Folate biosynthesis), hsa01100 (Metabolic pathways), GO:0006729 (tetrahydrobiopterin biosynthetic process), GO:0006809 (nitric oxide biosynthetic process), GO:0008217 (regulation of blood pressure), GO:0010460 (positive regulation of heart rate), GO:0014916 (regulation of lung blood pressure), GO:0032496 (response to lipopolysaccharide), GO:0034341 (response to interferon-gamma), GO:003…				2760.25	84.0156	77.4042	3.6407	5.40245	857.303	7.21929e-16	2.63681e-14	2.54399e-178	5.96464e-178	0.1	0.125883	0.000383396	0.87831	0.997005	0.0213116	1.34398e-05		7.52643	6.85098	4.34217	74.0099	77.0011	82.8872			-1.41842	-1.52452	-2.00538		1.57776	1.63344	1.73712
ENSG00000233016	SNHG7	antisense	small nucleolar RNA host gene 7						2759.55	96.5374	54.446	1.77955	7.47818	856.95	7.24389e-16	2.63933e-14	1.30587e-111	3.13668e-114	0.1	0.125883	1.56776e-05	0.87831	0.999415	0.0213116	5.12422e-07		80.6678	82.6942	77.6766	281.18	275.679	270.758			-0.871389	-0.836452	-0.924559		0.90493	0.876634	0.850836
ENSG00000105379	ETFB	protein_coding	electron transfer flavoprotein subunit beta	This gene encodes electron-transfer-flavoprotein, beta polypeptide, which shuttles electrons between primary flavoprotein dehydrogenases involved in mitochondrial fatty acid and amino acid catabolism and the membrane-bound electron transfer flavoprotein ubiquinone oxidoreductase. The gene deficiencies have been implicated in type II glutaricaciduria. Alternatively spliced transcript variants have…	GO:0006479 (protein methylation), GO:0022904 (respiratory electron transport chain), GO:0033539 (fatty acid beta-oxidation using acyl-CoA dehydrogenase), GO:0005759 (mitochondrial matrix), GO:0005829 (cytosol), GO:0070062 (extracellular vesicular exosome), GO:0005515 (protein binding), GO:0009055 (electron carrier activity), R-HSA-1428517 (Homo sapiens: The citric acid (TCA) cycle and respiratory…				2755.21	94.3967	64.9956	-2.53685	6.85498	854.764	7.3983e-16	2.68901e-14	1.26604e-131	4.654e-138	0.1	0.125883	0.00233817	-0.87831	-0.992707	0.0213116	7.95829e-05		212.091	179.09	200.319	30.4917	38.1146	33.29			1.34335	1.10184	1.26176		-1.37673	-1.07267	-1.25754
ENSG00000064601	CTSA	protein_coding	cathepsin A	This gene encodes a glycoprotein which associates with lysosomal enzymes beta-galactosidase and neuraminidase to form a complex of high molecular weight multimers. The formation of this complex provides a protective role for stability and activity. Deficiencies in this gene are linked to multiple forms of galactosialidosis. Alternatively spliced transcript variants encoding different isoforms hav…	hsa04142 (Lysosome), hsa04614 (Renin-angiotensin system), GO:0006508 (proteolysis), GO:0006687 (glycosphingolipid metabolic process), GO:0006886 (intracellular protein transport), GO:0031647 (regulation of protein stability), GO:0043085 (positive regulation of catalytic activity), GO:0043312 (neutrophil degranulation), GO:0051603 (proteolysis involved in cellular protein catabolic process), GO:19…				2753.79	96.6045	35.5949	-1.78615	7.49821	854.043	7.44995e-16	2.7012e-14	5.57433e-112	1.38609e-114	0.1	0.125883	8.97935e-06	-0.87831	-0.999781	0.0213116	7.17251e-08		278.96	279.539	281.566	84.4311	77.7731	81.3433			0.87568	0.878649	0.888996		-0.825064	-0.940713	-0.877548
ENSG00000143921	ABCG8	protein_coding	ATP binding cassette subfamily G member 8	The protein encoded by this gene is a member of the superfamily of ATP-binding cassette (ABC) transporters. ABC proteins transport various molecules across extra- and intra-cellular membranes. ABC genes are divided into seven distinct subfamilies (ABC1, MDR/TAP, MRP, ALD, OABP, GCN20, White). This protein is a member of the White subfamily. The protein encoded by this gene functions to exclude no…	hsa02010 (ABC transporters), hsa04975 (Fat digestion and absorption), hsa04976 (Bile secretion), hsa04979 (Cholesterol metabolism), GO:0007584 (response to nutrient), GO:0007588 (excretion), GO:0010949 (negative regulation of intestinal phytosterol absorption), GO:0015914 (phospholipid transport), GO:0015918 (sterol transport), GO:0030299 (intestinal cholesterol absorption), GO:0033344 (cholester…				2751.79	61.7501	86.8734	-11.258	3.90269	875.706	1.35883e-14	2.90105e-13	3.79864e-158	2.2105e-156	0.0636026	0.125883	0.00563361	-0.933257	-0.988827	0.00653338	0.000186559		32.0356	25.0881	31.4566	0	0	0			2.10351	1.77412	2.07876		-1.98546	-1.98546	-1.98546
ENSG00000085871	MGST2	protein_coding	microsomal glutathione S-transferase 2	The MAPEG (Membrane Associated Proteins in Eicosanoid and Glutathione metabolism) family consists of six human proteins, several of which are involved in the production of leukotrienes and prostaglandin E, important mediators of inflammation. This gene encodes a protein which catalyzes the conjugation of leukotriene A4 and reduced glutathione to produce leukotriene C4. Alternatively spliced trans…	hsa00480 (Glutathione metabolism), hsa00980 (Metabolism of xenobiotics by cytochrome P450), hsa00982 (Drug metabolism - cytochrome P450), hsa00983 (Drug metabolism - other enzymes), hsa01524 (Platinum drug resistance), hsa05200 (Pathways in cancer), hsa05204 (Chemical carcinogenesis), hsa05225 (Hepatocellular carcinoma), hsa05418 (Fluid shear stress and atherosclerosis), GO:0006750 (glutathione b…				2749.83	84.3377	27.0452	-2.46825	5.43284	852.052	7.59489e-16	2.74706e-14	2.70923e-131	4.58315e-131	0.1	0.125883	8.23581e-07	-0.87831	-0.999323	0.0213116	6.88246e-07		71.2116	73.8169	73.5274	11.9651	13.0265	14.4739			1.12189	1.17233	1.16682		-1.26836	-1.16267	-1.03
ENSG00000265972	TXNIP	protein_coding	thioredoxin interacting protein		hsa04621 (NOD-like receptor signaling pathway), GO:0000122 (negative regulation of transcription from RNA polymerase II promoter), GO:0006351 (transcription, DNA-templated), GO:0006606 (protein import into nucleus), GO:0007049 (cell cycle), GO:0009612 (response to mechanical stimulus), GO:0009749 (response to glucose), GO:0030216 (keratinocyte differentiation), GO:0032355 (response to estradiol),…				2748.52	96.4837	58.7477	1.77767	7.47153	851.391	7.64374e-16	2.75666e-14	6.6809e-111	1.69265e-113	0.1	0.125883	6.8128e-05	0.87831	0.999202	0.0213116	9.54094e-07		77.5801	82.3082	80.2819	271.53	270.276	281.759			-0.920238	-0.836972	-0.872071		0.860983	0.854352	0.913946
ENSG00000125967	NECAB3	protein_coding	N-terminal EF-hand calcium binding protein 3	The protein encoded by this gene interacts with the amino-terminal domain of the neuron-specific X11-like protein (X11L), inhibits the association of X11L with amyloid precursor protein through a non-competitive mechanism, and abolishes the suppression of beta-amyloid production by X11L. This protein, together with X11L, may play an important role in the regulatory system of amyloid precursor pro…	GO:0009306 (protein secretion), GO:0019538 (protein metabolic process), GO:0042984 (regulation of amyloid precursor protein biosynthetic process), GO:0000137 (Golgi cis cisterna), GO:0005634 (nucleus), GO:0005737 (cytoplasm), GO:0005789 (endoplasmic reticulum membrane), GO:0005794 (Golgi apparatus), GO:0005509 (calcium ion binding), GO:0005515 (protein binding)				2748.31	70.6617	31.5549	-3.15057	4.41773	841.326	8.43204e-16	2.96354e-14	1.03058e-124	2.40646e-124	0.0765225	0.125883	7.49728e-08	-0.891133	-0.999969	0.017133	1.421e-09		38.0181	38.0181	38.2111	4.34217	4.05269	4.43866			1.33525	1.33525	1.34219		-1.32236	-1.38976	-1.30057
ENSG00000146278	PNRC1	protein_coding	proline rich nuclear receptor coactivator 1		GO:0000184 (nuclear-transcribed mRNA catabolic process, nonsense-mediated decay), GO:0006351 (transcription, DNA-templated), GO:0006355 (regulation of transcription, DNA-templated), GO:0031087 (deadenylation-independent decapping of nuclear-transcribed mRNA), GO:0000932 (cytoplasmic mRNA processing body), GO:0005634 (nucleus), GO:0005515 (protein binding)				2748.12	86.7937	52.3455	3.74987	5.66411	851.193	7.65843e-16	2.75666e-14	1.91165e-159	4.19899e-159	0.1	0.125883	0.00541632	0.87831	0.987543	0.0213116	0.000231792		8.87732	5.69307	6.36851	84.0451	90.8961	107.203			-1.42129	-1.92098	-1.79957		1.56248	1.67301	1.90634
ENSG00000167508	MVD	protein_coding	mevalonate diphosphate decarboxylase	The enzyme mevalonate pyrophosphate decarboxylase catalyzes the conversion of mevalonate pyrophosphate into isopentenyl pyrophosphate in one of the early steps in cholesterol biosynthesis. It decarboxylates and dehydrates its substrate while hydrolyzing ATP. [provided by RefSeq, Jul 2008]. Publication Note: This RefSeq record includes a subset of the publications that are available for this gene.…	hsa00900 (Terpenoid backbone biosynthesis), hsa01100 (Metabolic pathways), GO:0006489 (dolichyl diphosphate biosynthetic process), GO:0006695 (cholesterol biosynthetic process), GO:0008284 (positive regulation of cell proliferation), GO:0008299 (isoprenoid biosynthetic process), GO:0019287 (isopentenyl diphosphate biosynthetic process, mevalonate pathway), GO:0005829 (cytosol), GO:0004163 (diphos…				2745.38	85.4046	21.4818	-3.12569	5.53095	849.812	7.76178e-16	2.78713e-14	7.15227e-143	1.3584e-142	0.1	0.125883	0.00369783	-0.87831	-0.990877	0.0213116	0.000124457		91.668	81.4398	74.7818	9.84225	7.9124	10.6142			1.595	1.42818	1.30821		-1.38862	-1.64525	-1.29751
ENSG00000174851	YIF1A	protein_coding	Yip1 interacting factor homolog A, membrane trafficking protein		GO:0006888 (ER to Golgi vesicle-mediated transport), GO:0015031 (protein transport), GO:0036498 (NA), GO:0005789 (endoplasmic reticulum membrane), GO:0005793 (endoplasmic reticulum-Golgi intermediate compartment), GO:0030134 (ER to Golgi transport vesicle), GO:0030173 (integral component of Golgi membrane), GO:0005515 (protein binding), R-HSA-381038 (Homo sapiens: XBP1(S) activates chaperone gene…				2743.87	92.9674	17.3277	-2.02698	6.48791	849.056	7.81897e-16	2.80092e-14	2.22243e-117	2.95862e-123	0.1	0.125883	0.00108876	-0.87831	-0.996949	0.0213116	1.39483e-05		152.169	139.046	140.3	36.4742	35.5093	33.8689			1.06489	0.936547	0.949321		-0.937654	-0.974298	-1.03881
ENSG00000152503	TRIM36	protein_coding	tripartite motif containing 36	The protein encoded by this gene is a member of the tripartite motif (TRIM) family. The TRIM motif includes three zinc-binding domains, a RING, a B-box type 1 and a B-box type 2, and a coiled-coil region. Multiple alternatively spliced transcript variants that encode different protein isoforms have been described for this gene. [provided by RefSeq, Jul 2008].	GO:0000209 (protein polyubiquitination), GO:0007340 (acrosome reaction), GO:0051726 (regulation of cell cycle), GO:0001669 (acrosomal vesicle), GO:0005829 (cytosol), GO:0005856 (cytoskeleton), GO:0070062 (extracellular vesicular exosome), GO:0004842 (ubiquitin-protein transferase activity), GO:0005515 (protein binding), GO:0008270 (zinc ion binding), R-HSA-1280218 (Homo sapiens: Adaptive Immune S…				2738.86	74.2719	58.3115	4.28158	4.6609	846.536	8.01316e-16	2.85841e-14	5.67212e-171	1.81055e-170	0.1	0.125883	0.000530619	0.87831	0.99744	0.0213116	9.82239e-06		1.54388	2.99127	2.79829	47.7639	45.0621	50.4656			-2.06035	-1.56627	-1.62316		1.75135	1.67081	1.82762
ENSG00000121690	DEPDC7	protein_coding	DEP domain containing 7		GO:0007165 (signal transduction), GO:0008150 (biological_process), GO:0035556 (intracellular signal transduction), GO:0043547 (positive regulation of GTPase activity), GO:0051056 (regulation of small GTPase mediated signal transduction), GO:0005575 (cellular_component), GO:0005829 (cytosol), GO:0003674 (molecular_function), GO:0005096 (GTPase activator activity), R-HSA-162582 (Homo sapiens: Signa…				2738.74	84.029	57.8418	2.41812	5.40464	846.477	8.01782e-16	2.85841e-14	4.90028e-128	8.21792e-128	0.1	0.125883	4.85338e-07	0.87831	0.999584	0.0213116	2.5928e-07		14.5704	12.4476	12.8335	72.08	70.6326	70.4396			-1.01052	-1.2083	-1.17027		1.14996	1.12149	1.11765
ENSG00000169223	LMAN2	protein_coding	lectin, mannose binding 2	This gene encodes a type I transmembrane lectin that shuttles between the endoplasmic reticulum, the Golgi apparatus and the plasma membrane. The encoded protein binds high mannose type glycoproteins and may facilitate their sorting, trafficking and quality control. [provided by RefSeq, Oct 2008]. Publication Note: This RefSeq record includes a subset of the publications that are available for th…	hsa04141 (Protein processing in endoplasmic reticulum), GO:0006890 (retrograde vesicle-mediated transport, Golgi to ER), GO:0015031 (protein transport), GO:0050766 (positive regulation of phagocytosis), GO:0000139 (Golgi membrane), GO:0005615 (extracellular space), GO:0005789 (endoplasmic reticulum membrane), GO:0005793 (endoplasmic reticulum-Golgi intermediate compartment), GO:0005794 (Golgi app…				2737.24	91.0012	23.8507	-2.09359	6.14193	845.726	8.07671e-16	2.8706e-14	5.35227e-123	7.64123e-123	0.1	0.125883	1.79405e-05	-0.87831	-0.999607	0.0213116	2.32142e-07		114.44	113.186	114.73	28.8513	24.9916	26.3425			1.01263	0.997005	1.01621		-0.903555	-1.09638	-1.02592
ENSG00000139329	LUM	protein_coding	lumican	This gene encodes a member of the small leucine-rich proteoglycan (SLRP) family that includes decorin, biglycan, fibromodulin, keratocan, epiphycan, and osteoglycin. In these bifunctional molecules, the protein moiety binds collagen fibrils and the highly charged hydrophilic glycosaminoglycans regulate interfibrillar spacings. Lumican is the major keratan sulfate proteoglycan of the cornea but is…	hsa05205 (Proteoglycans in cancer), GO:0007601 (visual perception), GO:0014070 (response to organic cyclic compound), GO:0018146 (keratan sulfate biosynthetic process), GO:0030198 (extracellular matrix organization), GO:0030199 (collagen fibril organization), GO:0032914 (positive regulation of transforming growth factor beta1 production), GO:0042340 (keratan sulfate catabolic process), GO:0045944…				2736.85	83.1969	61.318	2.64522	5.33507	845.527	8.09241e-16	2.8706e-14	3.60035e-127	6.30936e-127	0.1	0.125883	0.00167176	0.87831	0.995521	0.0213116	3.0052e-05		11.9651	10.3247	10.9037	63.8781	72.5625	71.4046			-1.12572	-1.30599	-1.23977		1.11225	1.2909	1.26832
ENSG00000166816	LDHD	protein_coding	lactate dehydrogenase D	The protein encoded by this gene belongs to the D-isomer specific 2-hydroxyacid dehydrogenase family. The similar protein in yeast has both D-lactate and D-glycerate dehydrogenase activities. Alternative splicing occurs at this locus and two transcript variants encoding distinct isoforms have been identified. [provided by RefSeq, Jul 2008].	hsa00620 (Pyruvate metabolism), GO:0055114 (oxidation-reduction process), GO:0005739 (mitochondrion), GO:0005743 (mitochondrial inner membrane), GO:0004458 (D-lactate dehydrogenase (cytochrome) activity), GO:0005515 (protein binding), GO:0050660 (flavin adenine dinucleotide binding), R-HSA-1268020 (Homo sapiens: Mitochondrial protein import), R-HSA-392499 (Homo sapiens: Metabolism of proteins)				2736.41	78.6472	50.3859	-4.11434	4.97824	845.308	8.1098e-16	2.8706e-14	3.2222e-159	8.80645e-159	0.1	0.125883	0.00358353	-0.87831	-0.991506	0.0213116	0.000107914		63.2027	52.0095	62.5272	3.37724	2.50881	4.34217			1.85045	1.57874	1.83543		-1.74954	-2.00366	-1.51143
ENSG00000181649	PHLDA2	protein_coding	pleckstrin homology like domain family A member 2	This gene is located in a cluster of imprinted genes on chromosome 11p15.5, which is considered to be an important tumor suppressor gene region. Alterations in this region may be associated with the Beckwith-Wiedemann syndrome, Wilms tumor, rhabdomyosarcoma, adrenocortical carcinoma, and lung, ovarian, and breast cancer. This gene has been shown to be imprinted, with preferential expression from …	GO:0001890 (placenta development), GO:0006915 (apoptotic process), GO:0009887 (organ morphogenesis), GO:0010468 (regulation of gene expression), GO:0030334 (regulation of cell migration), GO:0060721 (regulation of spongiotrophoblast cell proliferation), GO:0070873 (regulation of glycogen metabolic process), GO:1903547 (regulation of growth hormone activity), GO:0005737 (cytoplasm), GO:0016020 (me…				2731.78	86.1562	27.7431	2.5507	5.60432	842.985	8.29605e-16	2.92264e-14	6.59164e-135	1.10523e-134	0.1	0.125883	0.000138948	0.87831	0.997799	0.0213116	7.25858e-06		15.2458	12.2546	14.8599	79.7029	81.9222	86.7469			-1.09715	-1.37198	-1.12981		1.14699	1.18565	1.2663
ENSG00000132481	TRIM47	protein_coding	tripartite motif containing 47		GO:0005634 (nucleus), GO:0005829 (cytosol), GO:0008270 (zinc ion binding)				2719.84	83.6196	32.2327	2.57451	5.36353	837.013	8.79734e-16	3.08466e-14	4.30168e-128	7.43833e-128	0.1	0.125883	0.000636585	0.87831	0.997088	0.0213116	1.27034e-05		10.7107	11.7721	12.8335	67.0624	74.2993	69.1852			-1.30859	-1.19288	-1.08577		1.13327	1.27704	1.17694
ENSG00000159423	ALDH4A1	protein_coding	aldehyde dehydrogenase 4 family member A1	This protein belongs to the aldehyde dehydrogenase family of proteins. This enzyme is a mitochondrial matrix NAD-dependent dehydrogenase which catalyzes the second step of the proline degradation pathway, converting pyrroline-5-carboxylate to glutamate. Deficiency of this enzyme is associated with type II hyperprolinemia, an autosomal recessive disorder characterized by accumulation of delta-1-py…	hsa00250 (Alanine, aspartate and glutamate metabolism), hsa00330 (Arginine and proline metabolism), hsa01100 (Metabolic pathways), GO:0006537 (glutamate biosynthetic process), GO:0006560 (proline metabolic process), GO:0006561 (proline biosynthetic process), GO:0006562 (proline catabolic process), GO:0010133 (proline catabolic process to glutamate), GO:0019470 (4-hydroxyproline catabolic process)…				2718.57	93.9673	73.2837	-2.41071	6.78328	836.381	8.8524e-16	3.09364e-14	5.45826e-123	9.98555e-129	0.1	0.125883	0.00508992	-0.87831	-0.989027	0.0213116	0.000179945		195.687	162.783	196.845	36.9567	34.4479	33.0005			1.25576	0.993114	1.26419		-1.08751	-1.18355	-1.24201
ENSG00000081041	CXCL2	protein_coding	C-X-C motif chemokine ligand 2	This antimicrobial gene is part of a chemokine superfamily that encodes secreted proteins involved in immunoregulatory and inflammatory processes. The superfamily is divided into four subfamilies based on the arrangement of the N-terminal cysteine residues of the mature peptide. This chemokine, a member of the CXC subfamily, is expressed at sites of inflammation and may suppress hematopoietic pro…	hsa04060 (Cytokine-cytokine receptor interaction), hsa04062 (Chemokine signaling pathway), hsa04064 (NF-kappa B signaling pathway), hsa04621 (NOD-like receptor signaling pathway), hsa04657 (IL-17 signaling pathway), hsa04668 (TNF signaling pathway), hsa05132 (Salmonella infection), hsa05134 (Legionellosis), hsa05167 (Kaposi sarcoma-associated herpesvirus infection), GO:0002237 (response to molecu…				2718.3	95.8596	19.9248	2.15991	7.23636	836.242	8.86449e-16	3.09364e-14	4.50899e-117	1.04447e-120	0.1	0.125883	0.00408827	0.87831	0.991124	0.0213116	0.000117813		57.1236	55.4833	52.5885	225.503	243.451	269.407			-1.00677	-1.04736	-1.12191		0.937309	1.04686	1.19188
ENSG00000254894	NAV2-AS1	antisense	NAV2 antisense RNA 1						2712.67	90.5181	14.791	3.72484	6.08189	833.435	9.1139e-16	3.16636e-14	6.0495e-175	1.32264e-174	0.1	0.125883	0.000313223	0.87831	0.996946	0.0213116	1.39795e-05		6.65799	12.544	9.26329	126.212	118.01	132.581			-2.12791	-1.37959	-1.74839		1.76044	1.66507	1.83038
ENSG00000121310	ECHDC2	protein_coding	enoyl-CoA hydratase domain containing 2		GO:0006635 (fatty acid beta-oxidation), GO:0005739 (mitochondrion), GO:0004300 (enoyl-CoA hydratase activity)				2712.64	91.3166	40.2926	-2.23409	6.19642	833.419	9.11534e-16	3.16636e-14	1.05226e-118	1.51243e-118	0.1	0.125883	0.00347129	-0.87831	-0.992765	0.0213116	7.83302e-05		131.23	119.168	111.545	25.9565	26.1495	24.7986			1.19611	1.0592	0.965459		-1.05656	-1.04663	-1.11758
ENSG00000152137	HSPB8	protein_coding	heat shock protein family B (small) member 8	The protein encoded by this gene belongs to the superfamily of small heat-shock proteins containing a conservative alpha-crystallin domain at the C-terminal part of the molecule. The expression of this gene in induced by estrogen in estrogen receptor-positive breast cancer cells, and this protein also functions as a chaperone in association with Bag3, a stimulator of macroautophagy. Thus, this ge…	GO:0008150 (biological_process), GO:1900034 (regulation of cellular response to heat), GO:0005622 (intracellular), GO:0005634 (nucleus), GO:0005654 (nucleoplasm), GO:0005737 (cytoplasm), GO:0005829 (cytosol), GO:0005515 (protein binding), GO:0042802 (identical protein binding), R-HSA-2262752 (Homo sapiens: Cellular responses to stress), R-HSA-3371556 (Homo sapiens: Cellular response to heat stres…				2712.03	98.3693	33.8367	1.59745	8.49526	833.114	9.14295e-16	3.16856e-14	4.39584e-103	3.71856e-104	0.1	0.125883	0.000261309	0.87831	0.999231	0.0213116	8.8787e-07		180.731	179.959	176.775	555.798	532.446	538.236			-0.780756	-0.786863	-0.812334		0.829267	0.76757	0.783115
ENSG00000146592	CREB5	protein_coding	cAMP responsive element binding protein 5	The product of this gene belongs to the CRE (cAMP response element)-binding protein family. Members of this family contain zinc-finger and bZIP DNA-binding domains. The encoded protein specifically binds to CRE as a homodimer or a heterodimer with c-Jun or CRE-BP1, and functions as a CRE-dependent trans-activator. Alternatively spliced transcript variants encoding different isoforms have been ide…	hsa04022 (cGMP-PKG signaling pathway), hsa04024 (cAMP signaling pathway), hsa04151 (PI3K-Akt signaling pathway), hsa04152 (AMPK signaling pathway), hsa04211 (Longevity regulating pathway), hsa04261 (Adrenergic signaling in cardiomyocytes), hsa04668 (TNF signaling pathway), hsa04714 (Thermogenesis), hsa04725 (Cholinergic synapse), hsa04728 (Dopaminergic synapse), hsa04911 (Insulin secretion), hsa0…				2708.68	75.5469	59.6134	3.40656	4.75154	821.726	1.02423e-15	3.50072e-14	2.74869e-125	6.16402e-125	0.0765225	0.125883	0.00482638	0.891133	0.990284	0.017133	0.00014113		4.72814	4.34217	4.72814	47.8603	44.0971	54.7113			-1.44269	-1.52792	-1.44269		1.44692	1.33371	1.63267
ENSG00000112406	HECA	protein_coding	hdc homolog, cell cycle regulator	This gene encodes the homolog of the Drosophila headcase protein, a highly basic, cytoplasmic protein that regulates the re-entry of imaginal cells into the mitotic cycle during adult morphogenesis. In Drosophila, the encoded protein also inhibits terminal branching of neighboring cells during tracheal development. [provided by RefSeq, Jul 2008].	GO:0030323 (respiratory tube development), GO:0045930 (negative regulation of mitotic cell cycle), GO:0005634 (nucleus), GO:0005737 (cytoplasm), GO:0016020 (membrane), GO:0003674 (molecular_function)				2707.76	85.4852	98.6779	2.40813	5.53845	830.988	9.33769e-16	3.22854e-14	1.3154e-122	2.13186e-122	0.1	0.125883	0.00133741	0.87831	0.996141	0.0213116	2.23078e-05		14.5704	13.7984	15.6318	82.7907	73.3344	77.5801			-1.13742	-1.20625	-1.04785		1.21787	1.04728	1.12638
[truncated: 14,469 more rows]
